# Supplementary material for: Cell-type-specific alternative splicing in the Arabidopsis germline
Source: Plant Physiol. 2022 Dec 14;192(1):85–101. doi: 10.1093/plphys/kiac574 (PMC10152659; doi:10.1093/plphys/kiac574)
Supplement: kiac574_Supplementary_Data [file kiac574_supplementary_data.zip]

Archive with 7 entries (7 files):
- Supplemental Table S1.xlsx
- Supplemental Table S4.xlsx
- Supplemental Table S5.xlsx
- Supplemental Table S6.xlsx
- Supplemental Table S7.xlsx
- Supplemental Table S8.xlsx
- Supplemental Tables S2 S3 S9 and Figures S1S12.pdf
