# Supplementary material for: Cell-type-specific alternative splicing in the Arabidopsis germline
Source: Plant Physiol. 2022 Dec 14;192(1):85–101. doi: 10.1093/plphys/kiac574 (PMC10152659; doi:10.1093/plphys/kiac574)
Supplement: kiac574_Supplementary_Data [file kiac574_supplementary_data.zip › Supplemental Table S1.xlsx]

## Sheet: S1_Gene Level Expression
Gene_ID	Gene_name	Gene Description	SC_MPG_Rep1	SC_MPG_Rep2	SC_MPG_Rep3	VN_MPG_Rep1	VN_MPG_Rep2	VN_MPG_Rep3	Egg_Cell_Rep1	Egg_Cell_Rep2	Egg_Cell_Rep3	Leaf_Rep1	Leaf_Rep2	Embryo_Rep1	Embryo_Rep2	Embryo_Rep3	Root_Hair_Rep1	Root_Hair_Rep2	Root_Hair_Rep3	Roots_Rep1	Roots_Rep2	Roots_Rep3	Seedlings_Rep1	Seedlings_Rep2	Seedlings_Rep3	Siliques_Rep1	Seed_Rep1	Pollen_Rep1	Pollen_Rep2	Meiocyte_Rep1	Meiocyte_Rep2	Meiocyte_Rep3
AT1G01010	ANAC001, NAC001, NTL10	NAC domain containing protein 1	0.637956	3.51889	0.784487	0	0	0	5.41497	3.93354	3.17928	16.0742	13.3312	0.835878	0.284187	0.916097	9.5038	28.6322	11.6557	16.4423	15.8292	16.4309	16.1076	15.9252	17.3326	3.17106	2.73864	0.077529	0.054806	0.538809	0.043917	0
AT1G01020	ARV1	ARV1 family protein	38.8808	29.5113	42.1688	0	0.179406	0.041375	42.1151	41.4413	24.9155	11.7399	17.0657	25.4171	31.1544	25.1549	31.9485	71.5214	24.3729	26.4407	25.7922	22.7859	46.4326	41.4899	38.9088	19.5129	4.114	1.85925	1.44263	4.03719	1.81461	0.485219
AT1G01030	NGA3	AP2/B3-like transcriptional factor family protein	0.814718	0.286153	0.048038	1.64891	2.44313	0	0	0	0	4.79297	3.43248	1.85388	1.52291	2.26412	0	0	1.02541	0.632639	0.872234	0.616742	5.63397	7.08043	6.49088	3.54998	0.898298	0.023556	0.024943	0.433035	0.590164	0
AT1G01040	ASU1, ATDCL1, CAF, DCL1, EMB60, EMB76, SIN1, SUS1	dicer-like 1	4.62389	3.79328	3.90195	1.74346	0.579194	2.4192	20.8432	12.7304	39.3167	8.93062	14.4257	2.90521	2.06067	2.1125	0.646229	11.0808	3.91332	6.73972	5.94383	3.92353	17.9929	17.8243	16.468	16.3777	2.19182	0.609122	0.600481	8.07053	1.96848	0.624863
AT1G01050	AtPPa1, PPa1	pyrophosphorylase 1	37.4573	22.0539	17.2647	18.1997	3.86976	12.121	75.9688	80.241	75.9948	79.7186	87.4414	85.4303	84.1113	82.4684	24.3895	126.637	85.9452	149.538	145.283	156.804	88.9615	83.0129	101.05	108.755	19.9868	19.9004	18.2633	10.7658	17.3522	9.3162
AT1G01060	LHY, LHY1	Homeodomain-like superfamily protein	0.390814	0.433286	0.466594	3.42792	7.38127	0	5.09478	3.96184	4.18525	47.0932	31.4352	4.76902	1.28818	3.07423	5.7418	26.1199	10.1588	6.62896	8.00156	8.06562	25.7669	43.0361	37.0438	44.1676	0.240239	1.07866	0.901497	0.587244	0.472847	0.143854
AT1G01070	UMAMIT28	nodulin MtN21 /EamA-like transporter family protein	0	0	0	0.228594	0	0	0	0	0	10.3283	16.8423	0	0.297924	0	0.025559	16.0416	26.757	30.4519	24.3277	29.4031	9.72907	10.6963	9.04219	0.361797	0	0.034604	0	0	0	0
AT1G01080		RNA-binding (RRM/RBD/RNP motifs) family protein	0	0	0	0	0	0	1.10242	0	6.58883	56.1044	62.6123	41.5124	28.9775	45.9898	0	12.5389	4.86862	4.21457	3.82875	4.28129	61.0122	57.3599	53.0897	58.7929	0.448661	0	0	0.803683	0.703384	0.049941
AT1G01090	PDH-E1 ALPHA	pyruvate dehydrogenase E1 alpha	0.361476	0.283788	0.414024	6.75992	7.6402	15.31	144.153	117.914	148.058	113.289	125.034	588.45	477.678	575.909	0.189201	113.383	201.493	130.803	123.066	79.3993	167.705	175.155	140.068	163.29	4.34768	8.07853	8.211	11.2737	15.5466	16.819
AT1G01100	RPP1.1, RPP1A	60S acidic ribosomal protein family	25.9255	22.6288	16.5084	1.65166	0	5.74705	516.997	663.565	574.904	106.971	104.909	2476.82	2608.57	2421.71	31.6081	150.772	155.674	868.625	956.518	905.871	420.452	449.287	456.05	578.785	78.699	0.64073	1.08926	57.5972	72.9771	66.2404
AT1G01110	IQD18	IQ-domain 18	0	0	0	0	0	0	0	0	0	2.24431	2.68063	9.87827	6.91489	10.0896	0	0	0	5.43476	5.63111	3.10166	0.999413	0.864609	0.976076	10.9105	0.230213	0	0	0.042937	0.094953	0.009356
AT1G01120	KCS1	3-ketoacyl-CoA synthase 1	0	0	0	0	0	0	0	0	0	313.518	261.77	32.2086	22.926	20.7007	8.34283	16.0559	33.1629	45.4032	47.0758	53.0836	134.869	142.161	118.669	169.688	0.115678	0.019639	0.020788	0.202841	0.197384	0
AT1G01130		CBL-interacting Serine/Threonine-kinase	0.574847	0.257652	1.21563	1.83483	7.0258	2.70681	3.86872	7.79708	1.57392	3.34005	4.48093	38.9398	30.0183	38.6319	0	14.8701	2.77927	12.849	17.3122	16.9399	6.02758	16.6983	0.865204	12.2629	0	5.95063	2.90913	2.94126	1.09169	0.920545
AT1G01140	CIPK9, PKS6, SnRK3.12	CBL-interacting protein kinase 9	5.72586	7.55583	12.5938	51.5803	44.1544	41.93	0	0	0	156.287	92.3127	21.6288	15.9519	19.3126	0	0	1.08739	1.70004	0.721479	1.71643	40.6475	29.3882	42.6697	41.7241	1.80961	3.58365	6.69121	0	0.166267	0
AT1G01150		Homeodomain-like protein with RING/FYVE/PHD-type zinc finger domain-containing protein	0	0.359138	0	0	0	0	0	0	0	0	0	0.296276	0.092852	0.747003	0	0	0	0.075982	0.06486	0.132434	0.177976	0.099661	0.227488	0.177471	0	0	0	0	0.453651	0
AT1G01160	GIF2	GRF1-interacting factor 2	1.09425	1.72293	2.91714	0	0	0	45.3784	39.4205	70.5708	20.8887	25.5863	67.5734	59.1573	65.1215	22.5145	35.4429	16.155	26.3152	27.3341	23.8455	18.1933	17.625	15.3067	40.9109	65.8215	0.106987	0.112528	8.40078	8.45529	5.49603
AT1G01170		ozone-responsive stress-like protein (DUF1138)	0	0	0	0.344574	0	0	5.81211	6.65762	11.108	202.462	219.773	338.487	408.644	361.086	53.3229	117.359	53.859	13.4067	17.2557	14.0639	97.9987	94.1961	97.5245	150.966	539.848	0	0	2.69146	2.04143	0
AT1G01180		S-adenosyl-L-methionine-dependent methyltransferases superfamily protein	0	0	0	3.61357	0	0	1.42249	2.01633	2.32851	22.9988	19.9287	0.425646	0.17708	0.229345	11.7849	0	25.8876	11.9877	9.87708	11.3866	4.97501	4.27593	5.3112	1.34776	16.5957	0.027822	0.029338	23.1523	2.16814	1.4563
AT1G01190	CYP78A8	cytochrome P450, family 78, subfamily A, polypeptide 8	2.48119	0.824949	2.49247	0.25804	0.608281	0	3.2291	1.6038	0	1.1053	1.16225	0.09765	0	0.114621	0	0	1.00811	44.7761	48.1241	51.5768	1.75378	1.71647	3.10372	0	1.3312	0.163291	0.194254	0	0.055727	0
AT1G01200	ATRAB-A3, ATRABA3, RABA3	RAB GTPase homolog A3	0	0	0	0	0	0	0.874131	0.93049	1.8495	0.703812	0.593587	0.20857	0	0	5.43478	0	2.82336	5.50953	6.44225	6.35927	0.970092	0.779822	1.50394	7.12222	0.781156	0	0	0	0	0.291131
AT1G01210		DNA-directed RNA polymerase, subunit M, archaeal	2.71902	3.13558	3.19311	0.233584	0	5.15353	78.2243	100.095	75.5098	11.4634	12.9344	57.5162	58.6289	65.1604	0.066841	22.1484	21.979	33.2796	30.4627	30.6598	29.9664	31.2862	28.444	29.4317	11.8391	1.16399	1.53793	19.0283	9.28069	1.45566
AT1G01220	AtFKGP, FKGP	L-fucokinase/GDP-L-fucose pyrophosphorylase	0	0	0	0.854917	0	1.37799	17.7892	13.3009	3.70063	12.2194	17.0922	2.31174	2.3112	2.55645	2.17993	8.97908	4.54767	9.26334	7.75532	5.77216	15.3666	15.1565	13.343	21.9296	0.959561	0.03811	0.013458	4.34871	4.27634	3.90546
AT1G01225		NC domain-containing protein-like protein	0.082913	0	0	1.76498	0	0	5.99589	4.98521	7.7087	3.47164	4.49606	13.2444	16.3545	14.7012	0	22.1391	8.87664	8.4948	8.45202	8.62983	1.49198	1.93622	3.23832	14.4142	1.30178	0	0.049503	0.392892	0	0.450138
AT1G01230	AtORM1, ORM1	ORMDL family protein	6.11547	3.59374	1.45523	3.82829	5.79087	2.22599	67.5143	71.6241	48.1342	66.0419	65.2777	22.1933	25.2164	24.642	40.8386	57.9941	47.8959	62.4589	57.4589	65.1709	71.9063	70.7503	75.6576	43.9742	69.6746	4.34851	3.17771	12.6499	21.0948	10.0926
AT1G01240		transmembrane protein	0	0.248053	0	2.40282	0.336803	0	1.21601	0	4.16872	53.4641	66.331	2.06545	3.32301	2.13155	31.068	29.0193	12.8509	17.9614	14.6338	15.9028	8.37245	7.69846	7.11768	18.0109	206.978	0.101425	0.035486	1.43604	0.321249	0.62199
AT1G01250		Integrase-type DNA-binding superfamily protein	0	0	0	0	0	0	0	0	0	2.28847	2.46692	0.932185	0.979249	0.341316	0	0	0	0.23713	0.176106	0.33984	0.687761	0.648506	1.20212	94.4788	4.10255	0	0	0	0	0
AT1G01260	bHLH013, bHLH13, JAM2	basic helix-loop-helix (bHLH) DNA-binding superfamily protein	5.57421	1.95112	4.12805	31.9455	29.9425	26.0119	42.0497	31.4874	38.1453	30.6652	27.8441	10.7718	4.42852	10.2848	12.8204	14.9698	12.7806	12.1657	11.1807	10.9357	15.13	15.153	17.8472	24.8304	6.39063	2.45939	2.6476	1.65541	0.346906	0.224081
AT1G01280	CYP703, CYP703A2	cytochrome P450, family 703, subfamily A, polypeptide 2	0.340807	0	0	0.823114	0	0	0	0	0	0	0	0	0	0	0	0	0	0	0	0	0	0.021262	0	0.019063	0	0.083983	0.11089	0.612533	0	0
AT1G01290	CNX3	cofactor of nitrate reductase and xanthine dehydrogenase 3	0	0	0	1.06386	0	0	38.7028	29.5237	42.2598	14.6911	21.0252	11.3039	9.54322	12.7927	0	8.73279	5.23687	11.7649	11.6197	10.5601	17.2972	17.2478	20.0486	25.0842	4.31877	0.633463	0.583276	2.15317	2.6085	0.679306
AT1G01300		Eukaryotic aspartyl protease family protein	0.03376	0	0	0.491576	5.31513	0.141266	0	0	0	37.0288	33.8901	115.277	144.559	111.065	3.7582	42.0375	45.111	28.6409	30.613	18.7891	79.8658	83.6441	64.4226	237.783	10.2777	0.016362	0	0.477885	0.130376	0.209711
AT1G01305		hypothetical protein	0	0	2.20063	4.26077	1.65118	0	23.8768	1.7626	119.264	0	0	0.598314	0.501154	0.768581	0	0	0	0	0	0	0	0	0	1.07701	0.099404	1.8262	0.595698	0	0	0
AT1G01310		CAP (Cysteine-rich secretory proteins, Antigen 5, and Pathogenesis-related 1 protein) superfamily protein	82.5353	74.9837	110.957	1710.63	1757.55	1807	0.137383	0.602188	0	0.106104	0.080172	3.07728	0.97232	1.73952	0	0	0.020484	0.079982	0.245444	0.096046	0	0.031298	0	9.66944	0.155195	1303	1288.52	0.538291	1.24754	1.35861
AT1G01320	FLL2, REC1	Tetratricopeptide repeat (TPR)-like superfamily protein	64.9437	70.5439	82.8575	2.57206	1.74232	1.48662	5.02054	2.23283	9.53281	55.3027	81.9287	22.2631	12.892	19.3719	0.004724	2.95671	6.50579	2.0794	2.1555	1.44199	73.2948	76.329	87.0517	78.3883	8.85304	2.60745	2.42178	12.1461	17.6579	11.8915
AT1G01335	AREP1	auxin-responsive endogenous peptide protein	0	0	0	0	0	7.69228	0	0	0	0	0	0	0	0	0	0	0	0	0	0	0	0	0	0	0	0	0	0	0	0
AT1G01340	ACBK1, ATCNGC10, CNGC10	cyclic nucleotide gated channel 10	235.397	254.878	194.686	0.460769	9.389	6.57712	0.731959	0	2.15402	17.8811	19.0601	0.047717	0	0.071763	0.012691	9.74972	8.50744	10.289	10.4321	9.74495	10.957	8.94317	7.56263	0.514343	0.839664	3.48954	3.64991	5.25991	2.40557	1.83132
AT1G01350		Zinc finger (CCCH-type/C3HC4-type RING finger) family protein	0.441916	0.972216	1.04079	0.925641	5.2243	0	36.3949	30.9025	46.5171	16.6265	17.8547	21.5291	9.32129	21.834	9.04886	36.12	19.2241	24.0388	20.6742	22.2625	24.5885	23.3138	27.5531	23.7615	52.9514	2.11677	1.00508	11.7602	18.5892	11.0205
AT1G01355		Putative endonuclease or glycosyl hydrolase	12.1881	7.75741	5.95223	1.54464	15.3766	0.192335	10.052	11.4854	3.58494	0.503994	0.534526	0.055419	0	0	0	0	0	0.045934	0.039199	0.085036	0.306585	0.135833	0	0.212746	9.20931	1.5825	1.94632	1.61487	0	0.097044
AT1G01360	PYL9, RCAR1	regulatory component of ABA receptor 1	30.5187	19.2448	23.1622	8.19582	14.2786	6.39651	0	0	0.684899	35.8613	34.8107	10.8824	16.3904	10.7473	38.8782	51.2741	31.9078	45.2474	49.4652	54.7489	18.5394	17.3538	18.6297	32.5689	20.2528	4.8388	5.01579	3.95542	0.680477	0.097044
AT1G01370	CENH3, HTR12	Histone superfamily protein	9.19648	9.1335	8.91555	0.219199	0	0	0	0	0.406505	1.43785	2.50639	38.8916	25.3049	37.6207	0	0	8.83423	26.6097	15.7253	17.7391	3.17734	3.4748	3.50875	17.1022	0.273373	0.216229	0.182265	13.2968	35.0514	4.8727
AT1G01380	ETC1	Homeodomain-like superfamily protein	0	0	0	0	0	0	0	0	0	1.11651	1.527	2.08389	2.30553	3.49818	0	0	0	60.9194	62.9487	49.5549	0.331533	1.83016	1.42786	0.74213	0	0.129788	0	0	0	0.194088
AT1G01390		UDP-Glycosyltransferase superfamily protein	0	0	0	0	0	0	0	0	0	4.68936	4.61963	0	0	0.05613	0	0	0.309011	0.042115	0.101267	0.063453	0.587956	0.6771	0.768582	0.022013	0	0	0	0.00398	0	0
AT1G01400		hypothetical protein	0	0	0	0	0	0	0	0	0	0.034536	0	0	0	0	0	0	0	0	0	0	0	0	0	0	0	0	0	53.0455	17.1034	7.54958
AT1G01410	APUM22, PUM22		0	0	0	0	0	0	0	0	0	0	0	0	0	0	0	0	0	0	0	0	0	0	0	0	0	0	0	0.807437	1.13413	0.485219
AT1G01420	UGT72B3	UDP-glucosyl transferase 72B3	0	0	0	0.131377	0	0	0	0	0	3.33145	4.35338	0.035805	0.060146	0.062995	6.97466	2.85289	3.48686	4.73551	5.35371	4.40851	7.01943	7.90637	5.48466	1.15298	1.78982	0.026929	0	0	0	0
AT1G01430	MOAT3, TBL25	TRICHOME BIREFRINGENCE-LIKE 25	2.84523	4.25513	1.68128	0.058534	1.5329	0	0.290111	0	1.47628	32.7394	43.0952	11.4689	15.1679	9.50515	18.8744	16.3008	15.3677	12.1764	12.6835	10.0033	50.4045	57.0684	42.7192	80.5126	0.393717	0.057472	0.081223	1.38019	1.91842	1.25039
AT1G01440		hypothetical protein (DUF3133)	0	0.021412	0	3.01754	1.11093	2.82814	12.3309	8.57085	12.7424	16.1249	19.3314	4.44422	3.24645	3.906	27.5448	24.4452	8.98893	9.00589	7.72707	7.82898	9.39795	9.3687	6.44718	10.5388	3.31744	1.90088	1.55088	12.5692	16.975	11.0326
AT1G01450		Protein kinase superfamily protein	0.266842	0.051178	0	0.12253	0	0	10.6806	4.73041	19.9733	0	0	3.5633	4.50372	3.82273	4.48182	0	7.1905	2.30146	2.58718	2.06201	0	0	0	0	0.019475	0.170171	0.179398	0.187895	0.444334	0.737363
AT1G01453		late embryogenesis abundant hydroxyproline-rich glycoprotein family protein	0.850873	0.35901	2.0238	0	0	0	0	0	0	0	0	0	0	0	71.722	34.2806	17.6428	10.0521	6.44518	11.1265	0.690377	0.161154	0.36903	0	0	0.035278	0	1.20697	0.037095	0.28346
AT1G01460	ATPIPK11, PIPK11	Phosphatidylinositol-4-phosphate 5-kinase, core	15.0958	23.9729	17.2176	359.263	390.028	305.725	0	0	0	0.025643	0.02816	0.326926	0	0.027451	0	0	0	0.03307	0.072835	0.01496	0	0	0	3.69984	0.07111	507.466	510.822	0.282931	0.071657	0.098405
AT1G01470	AtLEA14, LEA1, LEA14, LSR3	Late embryogenesis abundant protein	0	0.149425	0	5.07467	3.50837	1.7322	0.148139	0	1.66164	1147.32	825.183	0.132246	0.036868	0.419894	160.901	193.499	236.499	126.566	116.461	129.265	110.705	104.533	142.656	20.4494	2152.64	0.724172	0.611753	0.540207	0	0
AT1G01480	ACS2, AT-ACC2	1-amino-cyclopropane-1-carboxylate synthase 2	0.10757	0.038716	0	0	0	0	0	0	0	1.37729	0.220743	0.066125	0.11749	0.116935	0	0.297279	0	3.16236	1.86511	2.19136	1.89617	1.3045	1.72082	1.9959	47.6653	0.038239	0.040423	0	0.065616	0
AT1G01490	AtHMP01	Heavy metal transport/detoxification superfamily protein	0.147172	0.973936	0	1.22889	3.82517	7.99499	0	0	0	32.8737	41.4371	27.2784	18.8067	29.442	25.3935	52.9942	49.6529	47.8776	53.41	53.4868	77.3784	66.076	84.0142	21.3336	0.711675	0.839705	0.889008	7.26694	2.6085	0.485219
AT1G01500		Erythronate-4-phosphate dehydrogenase family protein	31.8457	30.458	22.5628	284.347	259.117	293.756	11.9308	11.8267	8.9979	12.7915	14.9568	3.42884	4.56876	3.56728	7.39479	14.5658	9.68867	10.4262	11.3	9.24895	33.3272	30.5406	30.6208	8.40731	22.6617	139.671	140.002	2.89696	1.93198	0.838577
AT1G01510	AN, DOQ	NAD(P)-binding Rossmann-fold superfamily protein	0.059349	0.025731	0	24.7533	18.9643	18.8311	63.6184	44.5471	61.2082	16.1521	17.9347	30.434	20.5798	27.9381	8.07559	7.83102	17.4763	24.4712	23.3583	15.624	26.3902	27.9777	24.0229	39.4627	2.07896	0.990751	0.985419	13.3154	16.2196	10.4842
AT1G01520	ASG4, REV3	Homeodomain-like superfamily protein	0	0	0	13.6835	7.27323	4.39299	0	0	0	2.71651	1.82667	0.348958	0.176821	0.301709	0	0	0	0.297502	0.489432	0.581499	1.18639	0.82797	1.94944	0.667936	33.8822	0	0.095659	0.250806	0	0
AT1G01530	AGL28	AGAMOUS-like 28	0	0	0	0.18996	0	2.43467	0	0	0	0	0.121902	0	0.232325	0.059767	0	0	0	0	0	0.038138	0	0.099411	0	1.51395	0	0	0	0	0	0
AT1G01540		Protein kinase superfamily protein	0	0.029815	0	0	0	5.38189	22.7869	18.8515	18.52	56.2621	70.4241	21.0384	17.2204	18.541	7.96788	0	17.7924	21.4442	20.4943	19.9884	27.0766	26.3044	28.8131	57.5777	1.7673	0.018459	0.039064	0.084019	0.03986	0.566986
AT1G01550	BPS1	BPS1-like protein (DUF793)	2.58867	0	0.38298	0.908573	0.040542	1.99084	5.14247	2.85891	11.9954	213.318	165.598	43.4473	31.0545	34.9706	170.932	171.145	206.887	120.772	124.913	128.535	210.504	199.621	186.408	150.896	98.5392	0.25527	0.369458	6.52173	1.63162	0.470378
AT1G01560	ATMPK11, MPK11	MAP kinase 11	1.97886	0.562254	0	0.829851	0	0	0	0	0	50.739	17.6438	0.140694	0	0.065386	0	0.013513	2.75557	1.55039	1.29533	2.61461	2.74821	2.95162	4.44781	0.856598	0.049705	0	0	0.09636	0.03309	0
AT1G01570		transferring glycosyl group transferase (DUF604)	12.4794	8.3622	7.5994	3.31446	1.76842	0.542862	45.794	31.1508	45.6366	1.74792	2.25286	1.66934	2.68362	1.25898	0.923612	0	14.5424	1.60838	1.76379	1.73462	1.05326	0.650126	0.909895	2.68094	0.417767	0.599383	0.619644	0.040908	0.02108	0
AT1G01580	ATFRO2, FRD1, FRO2	ferric reduction oxidase 2	0	0.134915	0	0.053258	0	0	0	0	0	1.8491	1.46029	0.20372	0.315727	0.130455	0	11.5895	7.05416	3.16968	12.203	3.99054	1.12619	1.0166	0.900859	0	16.0134	0	0	0.019993	0	0
AT1G01590	ATFRO1, FRO1	ferric reduction oxidase 1	0.167396	0.163027	0.226345	0.671714	0	0.100902	0	0	0	0.144221	0.360763	0	0	0	0	0	0	0	0.047434	0.011675	0	0.022566	0.066527	7.4306	0	0	0	0	0	0
AT1G01600	CYP86A4	cytochrome P450, family 86, subfamily A, polypeptide 4	1.04185	0.764367	0.904046	1.11845	0	1.83228	0.643689	0	2.31488	0.33416	0.381171	7.89654	10.2776	8.20702	0.963441	9.55953	15.7768	4.46157	4.13335	3.72365	6.13725	7.07808	4.44335	38.5847	1.24983	0.014888	0.094421	0.649982	0.19984	0.37674
AT1G01610	ATGPAT4, GPAT4	glycerol-3-phosphate acyltransferase 4	0	0	0.527826	0.551214	0	0	0	0	0	66.0335	56.9416	2.68467	3.02537	1.87293	3.78333	60.1145	163.102	35.7561	33.448	29.6831	64.6814	70.7855	51.037	113.881	0	0	0.020147	111.488	15.2883	14.5161
AT1G01620	PIP1;3, PIP1C, TMP-B	plasma membrane intrinsic protein 1C	0	0	0	1.36067	0	0	0.321999	0	1.59302	511.052	429.419	315.071	613.185	296.055	195.13	378.479	161.629	468.047	431.212	423.009	146.052	160.437	137.316	470.611	0.721552	0.030525	0.032129	0.443668	0.706209	0
AT1G01630		Sec14p-like phosphatidylinositol transfer family protein	0.191493	0.023466	0	1.96742	0.504654	0	64.0618	69.9858	67.3834	43.7834	42.0797	2.05011	0.722973	3.58978	97.4023	56.7597	45.4737	62.0409	59.795	63.6953	64.5068	62.2604	56.0812	35.2222	1.5587	0	0.039769	17.4015	2.15391	1.32337
AT1G01640		BTB/POZ domain-containing protein	2.61951	3.33616	2.49457	1.421	0.067224	0.64653	5.78698	5.83991	9.33697	2.65064	3.81746	0.273099	0.309017	0.079209	0.075208	60.5563	24.2592	23.527	26.7788	24.4853	4.2379	3.74033	6.36637	2.47103	6.47286	0.095408	0.050278	6.18742	18.4911	9.53029
AT1G01650	ATSPPL4, SPPL4	SIGNAL PEPTIDE PEPTIDASE-LIKE 4	5.46287	6.26217	5.78094	9.80506	8.78619	14.4179	9.24608	6.61235	15.2816	63.1807	62.2423	4.97521	9.72149	4.63724	8.2132	21.0399	18.1	31.8971	28.6294	23.7297	45.3362	37.0722	44.3483	46.831	136.934	1.39691	1.33813	19.9178	16.7475	21.1114
AT1G01660	PUB55	RING/U-box superfamily protein	0	0	0	0	0	0	1.02493	0.725654	1.71867	0.647235	1.07851	0	0	0	98.5343	9.32257	21.7308	3.23811	2.21095	3.20861	0.326457	0.473944	0.247548	1.86044	0.011234	0.019366	0	3.65754	9.348	2.77491
AT1G01670	PUB56	RING/U-box superfamily protein	0	0	0	0.082881	0	0.119032	6.28677	4.22309	5.50798	2.16694	3.70578	0.159088	0	0.390243	0.419368	0	0.924689	8.85298	11.8261	0.940305	1.3118	1.33857	0.971328	5.6717	0.024805	0	0	62.3477	162.1	24.6971
AT1G01680	ATPUB54, PUB54	plant U-box 54	0.208322	0	0.452539	0	0	0.696674	0	0	0	5.70165	6.01906	0.091962	0	0	0	0	0	0.293297	0.500214	0.333669	0.119212	0.399214	1.55291	0.264926	0.179784	0.083762	0.044027	0	0	0
AT1G01690	ATPRD3, PRD3	putative recombination initiation defects 3	0.04203	0	0	0	0	0.064764	10.2857	7.65575	14.8877	1.84236	2.83359	12.4141	4.60803	9.34187	0	0.649504	5.01028	4.70006	3.94661	3.23928	4.74198	4.16474	4.01652	11.2588	0.368027	0	0.05094	62.353	144.101	67.8782
AT1G01695	TRM33	Phosphatidylinositol N-acetyglucosaminlytransferase subunit P-like protein	0.259605	0	0	0	0	0	0	0	0	0.290973	1.26848	0.786397	0.221332	0.593832	0	0	0	0.22593	0.349266	0.085453	0.884311	0.696598	0.354594	1.66938	0	0	0	0	0	0.26008
AT1G01700	ATROPGEF2, ROPGEF2	RHO guanyl-nucleotide exchange factor 2	0	0	0	0	0	0	0	0	0	0.304592	0.706352	0.864976	0.837149	0.790566	0	0	0	0.86507	0.657649	0.654487	1.18813	0.713852	0.588699	3.62505	0	0	0	0	0	0
AT1G01710		acyl-CoA thioesterase II	0.676045	0	0.833269	15.7092	16.4841	7.97978	17.9392	12.0006	17.4658	25.0791	35.1684	12.0431	11.7784	10.4771	19.6741	0	4.00351	16.5393	15.1099	15.0517	20.3892	18.8949	19.1502	40.0007	31.5301	1.52009	1.4433	15.1407	18.3191	15.0997
AT1G01715		hypothetical protein	0	0.071894	0	2.99744	1.62598	2.43363	16.5925	18.8303	10.7282	2.74662	3.54619	7.33431	4.98564	4.42303	2.00855	11.759	8.35387	5.09029	4.6113	3.93879	3.97574	3.71376	4.48558	10.4446	5.52276	0.210969	0.073745	4.30633	3.74262	6.11376
AT1G01720	ANAC002, ANAC2, ATAF1	NAC (No Apical Meristem) domain transcriptional regulator superfamily protein	0.922062	0	0	0.796284	0	1.22479	20.8492	1.04038	87.5364	59.7108	27.9688	19.5882	49.2497	15.5659	101.522	45.703	49.4783	29.3281	27.2372	25.6907	25.1427	24.3978	36.5306	47.6788	987.182	0.07723	0.081624	0.426773	0.396906	0.304324
AT1G01725		adenylosuccinate synthetase	13.3825	12.9895	3.49243	4.48491	0.360649	3.91431	5.85806	12.1551	6.14003	19.7375	21.6027	3.42757	3.3722	3.37431	8.37725	16.8406	15.1065	19.1505	22.1453	21.8226	15.8195	11.1234	15.2624	30.534	34.1949	2.51652	3.02181	3.4989	0	0
AT1G01730		hypothetical protein	0.573064	0.538064	0.643478	0	0	0	4.59522	2.33911	12.3249	25.4542	27.8401	22.471	21.063	19.7158	13.5096	28.2632	30.4463	20.6057	23.1983	20.1674	28.3117	29.0119	27.0062	33.5162	61.0987	0	0	0.399379	1.11056	1.45419
AT1G01740	BSK4	kinase with tetratricopeptide repeat domain-containing protein	0	0	0	0.375783	0	0	1.28402	0	2.77677	2.44622	3.44355	2.08397	0.759486	1.88806	0	15.273	2.71499	3.11998	3.23904	2.92499	7.51853	5.66364	5.32594	6.86167	1.54565	0.027468	0.076537	6.18261	4.0364	2.31863
AT1G01750	ADF11	actin depolymerizing factor 11	0	0.195044	0	0	0.940286	0	6.48365	5.8693	1.94923	0	0.039122	1.39834	0.562749	1.43846	290.762	54.923	74.4978	183.386	142.677	181.584	9.84695	4.95768	9.36799	0.246886	0.053253	0.268517	0.174922	1.07658	0	0
AT1G01760	AtTAD1, TAD1	denosine deaminases acting on tRNA	0	0	0	0	0.046906	0	14.6081	14.5347	7.22541	1.21848	1.43165	4.30964	3.21238	3.61422	0.090341	21.675	2.17841	3.23591	2.49481	2.61179	4.02463	2.86787	4.33276	4.91453	0.260321	0.393684	0.385392	7.95495	17.7278	14.2032
AT1G01770		propionyl-CoA carboxylase	1.27669	0.712193	0.715684	26.3014	19.248	15.1382	5.64957	3.18973	9.65316	12.4703	21.2206	5.67809	5.90052	4.27874	5.00943	2.66858	13.2168	11.117	10.2059	8.42106	13.5864	11.1145	15.443	22.5485	5.91312	1.40339	1.34847	11.7571	20.1607	14.5087
AT1G01780	PLIM2b	GATA type zinc finger transcription factor family protein	32.1151	31.9375	47.3206	783.204	906.091	829.032	0.589412	0	3.72311	6.76969	11.9154	4.24328	4.60478	4.13436	287.71	73.1258	98.4129	64.4123	59.7285	55.3629	13.3823	11.7379	14.2564	20.3786	6.31066	495.149	499.892	20.1859	25.6313	15.624
AT1G01790	ATKEA1, KEA1	K+ efflux antiporter 1	0.301521	0.182951	0.083761	20.747	20.8158	12.7744	0.88034	0.196886	1.56245	44.7906	56.3108	5.39152	3.78962	5.80299	11.8633	12.5169	6.15395	4.82718	3.64826	3.82939	35.6288	39.8183	34.1723	25.1153	0.152715	0.645337	0.715607	5.42097	10.7799	4.9891
AT1G01800		NAD(P)-binding Rossmann-fold superfamily protein	0	0.028928	0	0	0	0	5.06677	3.29286	12.4036	73.856	74.6544	29.0982	27.204	27.724	43.3737	37.4029	52.9738	58.6041	59.4766	61.0126	72.7369	69.8611	70.5192	48.5046	47.1015	0.04563	0.047882	0.807437	0.737431	0
AT1G01810		hypothetical protein	5.25017	0.9361	0.947803	0	0	0	1.08244	2.03758	2.06121	0.365826	0.219987	8.13854	6.43003	8.36374	2.67842	0	1.45261	1.41918	1.70598	0.817173	1.00363	2.79955	2.26963	3.48792	8.45999	0	0.102931	12.6499	4.64993	1.94088
AT1G01820	PEX11C	peroxin 11c	0	0	0	0	0	0	6.41112	5.42952	8.31435	70.072	78.3827	27.6772	30.6219	29.0076	46.8904	29.3236	40.1769	42.2654	45.5753	44.8148	63.8324	56.3777	55.4038	50.0893	108.959	0.116209	0.081451	3.4989	4.08286	2.62018
AT1G01830		ARM repeat superfamily protein	0	0	0	0.211681	0	0	0	0	0	10.9529	16.0415	13.4538	7.57325	11.7697	0.012008	10.653	2.06646	6.25217	6.42164	6.13947	16.5571	15.2232	16.315	21.258	0.949585	0	0	0.791817	0.423027	0.507001
AT1G01840		AP2-like ethylene-responsive transcription factor SNZ	0	0	0	0.822711	0	0.054759	1.84793	0.531521	3.48829	1.01849	1.07645	12.2335	11.4335	12.8041	0	0.292138	1.4131	2.25769	2.23697	2.44133	0.479365	0.216712	0.767436	4.22643	0.898463	0	0	0	0	0
AT1G01860	PFC1	Ribosomal RNA adenine dimethylase family protein	0.182205	0.977298	2.2137	12.7329	18.3115	5.8452	10.5043	10.6134	4.63507	6.38115	9.82709	12.8761	10.4643	10.6423	0	13.8331	0.770493	4.23658	3.56815	2.82283	9.99952	11.953	12.3987	10.9091	3.98056	0.825786	0.945418	1.24328	1.13155	0.606559
AT1G01880	AtGEN1, GEN1	5'-3' exonuclease family protein	54.1521	47.3997	53.6473	77.0823	54.713	53.2689	52.9124	34.9636	70.5859	0.631222	0.938239	3.39904	1.94448	3.87105	0	0	2.46297	1.26277	0.981105	1.01981	1.01005	1.35909	0.859196	5.06769	1.8454	22.5315	20.3662	8.18487	7.17786	5.52293
AT1G01900	ATSBT1.1, SBTI1.1	subtilase family protein	0.023759	0.584662	0	0	0	0	18.887	14.4154	17.3339	2.12621	3.27397	6.28206	17.4925	17.7024	0	0	12.5963	1.18452	1.50998	1.08263	2.98943	4.56313	3.14435	10.1381	0	0.011723	0	0.030917
AT1G01910	AtGET3a, GET3a	P-loop containing nucleoside triphosphate hydrolases superfamily protein	15.8517	16.2929	16.8402	0.75882	10.4646	2.76351	98.5382	82.3465	92.7953	33.0449	39.4993	44.8174	52.4598	44.8483	56.7367	9.299	36.1971	57.8947	50.8864	53.5911	66.3897	64.1005	62.6798	48.5983	29.2639	1.52433	1.82831	45.8546
AT1G01920		SET domain-containing protein	1.86537	2.29593	1.948	0.920751	4.16844	1.02056	55.4306	41.4257	59.5636	5.34316	11.3524	12.1966	10.8727	11.3813	3.03279	0	12.5485	13.4433	11.9361	9.86286	9.83385	9.05587	8.01149	16.2306	6.31363	1.12761	1.16164	21.5548
AT1G01930		zinc finger protein-like protein	25.6557	31.9022	42.7262	7.99636	8.71612	5.37616	19.9203	14.5674	21.8138	6.95394	8.14607	5.55523	2.44968	5.73012	13.7791	6.01136	9.14252	6.41403	6.15621	5.859	10.6479	9.32282	11.3343	11.8784	18.3486	4.03349	3.81927	30.6979
AT1G01940		Cyclophilin-like peptidyl-prolyl cis-trans isomerase family protein	6.17657	6.47765	6.67463	0.1341	0	0	22.0371	27.6822	20.1001	8.26373	8.06099	55.7392	45.7938	55.2801	6.99645	39.0109	16.6851	21.9461	22.005	22.0817	15.369	14.7817	14.5588	19.4848	13.0017	0	0	40.1027
AT1G01950	ARK2, AtKINUb	armadillo repeat kinesin 2	0.098595	0.078207	0	0.151478	0	0	15.0548	10.8728	11.0037	16.2204	13.1497	7.99327	4.25295	8.27206	0	7.73123	8.73932	9.70076	8.85478	7.25867	13.6536	14.0814	13.8376	13.3991	1.1313	0.027559	0.014592	0.843508
AT1G01960	BIG3, EDA10	SEC7-like guanine nucleotide exchange family protein	0	0.156633	0.024193	1.26561	0.073371	0.584179	14.4982	8.39732	25.9103	17.7943	23.8339	13.3631	10.4877	11.0879	5.06204	8.30422	12.8732	22.5045	20.0786	15.0109	43.3182	45.2247	39.7072	32.2434	9.00482	0.443139	0.511892	21.8833
AT1G01970		Tetratricopeptide repeat (TPR)-like superfamily protein	0	0.014156	0	0.819103	0.954239	0.108859	8.37114	6.83325	6.69761	13.4786	15.0576	11.89	13.5669	11.9814	0	19.8384	3.23992	3.77465	3.2594	3.47818	22.1184	20.8531	22.1837	25.4736	35.0657	0.20319	0.161303	5.80192
AT1G01980	AtBBE1, OGOX4	FAD-binding Berberine family protein	28.3543	35.9934	45.4301	1211.08	1488.11	1399.72	0	0	0	0.13751	0.144687	1.20545	0.090598	1.37319	0	0	0	0.03319	0	0.019608	0.017035	0.013967	0	14.1991	0.186447	1484.99	1475.74	0.170607
AT1G01990		hypothetical protein	5.26419	2.22933	4.31314	0.589314	8.12684	9.7479	13.9989	16.6392	6.82933	24.8179	24.377	19.163	29.2823	17.5008	8.18839	7.19488	17.8298	9.31377	10.8529	9.10382	18.9846	18.7036	16.8401	27.2386	32.2291	0.491083	1.33037	1.99256
AT1G02000	GAE2	UDP-D-glucuronate 4-epimerase 2	35.07	24.9581	35.232	813.735	942.711	824.094	0	0	0	10.1366	10.3568	5.53179	4.11114	4.51067	32.1316	0	14.779	8.10774	8.81282	6.86758	5.66402	6.12531	5.95503	13.0633	0.518727	616.634	625.231	18.0698
AT1G02010	SEC1A	secretory 1A	4.56164	3.46609	5.35345	457.435	379.91	312.314	8.94488	6.82419	2.07935	4.90627	8.00559	1.63774	0.674388	1.64707	4.56029	13.6753	1.95059	4.17007	3.63495	3.18304	7.28757	6.81783	7.82493	9.31839	1.96643	44.6521	41.9317	16.5497
AT1G02020		nitroreductase family protein	2.64176	2.70246	5.49733	46.9218	51.9523	25.0709	13.7626	8.1198	19.2485	10.0575	11.8978	8.73713	13.5743	7.78477	2.98036	0	5.87065	3.20349	3.67935	3.12505	7.32221	7.24554	5.95015	10.7623	14.3889	2.18356	2.0504	1.82322
AT1G02030		C2H2-like zinc finger protein	0	0	0	0.374592	1.78721	0.470337	0.570533	0	1.98469	0.038773	0.020858	0.364937	0.240767	0.212897	0	0	0.662196	1.37807	1.40177	1.27108	0.35561	0.195896	0.408073	0.319623	0.036568	0	0.078996	0
AT1G02040		C2H2-type zinc finger family protein	0	0.684635	0.085182	3.065	8.6954	2.67536	0	0	0	0	0	0.178194	0.074353	0.154032	0	0	0	0.34787	0.334749	0.184985	0.040029	0	0.050421	0	0	9.53919	9.49596	0
AT1G02050	LAP6, PKSA	Chalcone and stilbene synthase family protein	0.290948	0	0	0	0	0	10.7889	9.34043	4.94441	1.33133	1.94927	2.2738	1.36006	2.11679	5.16595	2.2863	5.07165	3.44606	3.34979	1.92978	3.35579	2.91249	2.9225	5.50669	5.41833	0.083415	0.043661	7.77698
AT1G02060		Tetratricopeptide repeat (TPR)-like superfamily protein	0.509282	0.479786	0	0.231609	0	0	8.20638	6.49426	7.055	2.34832	2.8194	3.20514	0.957227	2.17609	5.33995	0.056556	6.39233	2.29583	2.71255	1.52499	3.45465	3.8892	4.21345	4.56762	3.4649	0.041006	0	5.0283
AT1G02065	SPL8	squamosa promoter binding protein-like 8	0.124411	0.195539	0	0.951471	0	0	0	0	0.075588	0	0	0.099944	0.760733	0	0	0	0	0.012513	0	0	0.64155	0.440582	0.428567	28.6516	0	0	0	0.301478
AT1G02067		hypothetical protein	0	1.23281	0	0	0	0	0	0	0	0	0	0	0	0	0	0	0	0	0	0	0	0	0	2.50131	0	0	0	0
AT1G02070		zinc ion-binding protein	0	0	0	0	0	0.035989	0	0	0	0	0.048583	0.071297	0.234967	0.306792	0	0	0	0.550545	0.534308	0.654101	0.503021	0.134592	0	5.98246	0	0	0	0
AT1G02080	NOT1	transcription regulator	2.89145	1.44311	1.61315	38.2477	20.1081	16.55	20.5738	12.109	33.7663	35.1417	53.3646	16.3099	18.5264	14.5713	10.3463	2.42304	17.7688	43.8831	38.5527	25.9011	64.7031	62.4877	61.075	64.833	36.3393	2.68489	2.73154	58.6899
AT1G02090	ATCSN7, COP15, CSN7, FUS5	Proteasome component (PCI) domain protein	0.824622	1.377	0.786229	6.32132	5.1312	6.67027	283.447	261.115	244.423	20.6738	22.354	85.1051	53.2153	77.948	21.4337	27.8767	29.8973	40.3998	39.4479	36.6259	36.3087	36.4752	30.4505	41.1266	45.1936	1.24826	1.09608	28.5668
AT1G02100	LCMT1, SBI1	Leucine carboxyl methyltransferase	6.27141	5.35191	3.85236	38.0075	41.1793	30.7444	38.3818	28.9149	46.9919	35.4922	42.2219	31.4647	32.388	30.6743	42.1635	87.1949	53.989	36.507	34.8538	32.0685	33.8956	31.2395	31.9768	29.6889	28.069	10.6605	10.5333	23.6936
AT1G02110		bZIP domain class transcription factor (DUF630 and DUF632)	0	0	0	0	0	0	0.065335	0.291206	0	0	0	0	0	0.132622	0	0	0	0	0	0	2.76398	0	0	0	0	0	0	8.44972
AT1G02120	VAD1	GRAM domain family protein	0.304125	0.029506	1.72146	1.71474	2.14059	0.560331	22.829	14.658	32.3177	41.0754	56.6034	2.65181	2.30199	3.75692	28.0204	71.6199	49.6753	31.7758	31.2714	29.2986	43.4959	35.9822	37.0845	31.771	19.0551	0.107395	0.117268	100.076
AT1G02130	ARA-5, ARA5, ATRAB1B, ATRABD2A, RA-5, RABD2A	RAS 5	46.7509	36.3657	31.0619	0.516461	0	14.8727	87.4083	84.1634	106.642	38.7378	41.187	76.7817	72.163	77.1134	76.6909	53.1142	73.0806	64.6727	63.6076	57.5823	57.8168	54.802	56.787	71.7014	37.6995	1.39674	1.17901	17.3546
AT1G02140	HAP1, MAGO, MEE63	mago nashi family protein	159.978	180.512	120.95	41.2646	39.9312	36.5574	254.598	301.368	283.139	89.8161	88.8728	414.624	518.113	409.318	116.8	178.686	168.665	177.074	193.36	184.5	171.526	167.274	159.945	214.074	156.288	25.5161	24.4444	35.5272
AT1G02145	ALG12, EBS4	homolog of asparagine-linked glycosylation 12	2.48576	4.27156	3.08718	5.76695	7.46917	5.39233	46.5172	31.866	61.3601	13.9148	18.8494	13.4835	13.0729	12.3878	0	10.9828	18.6923	21.6271	19.9206	18.7859	25.7916	24.3475	22.8095	28.5412	9.17084	2.03091	2.37632	8.23134
AT1G02150	CCR16	Tetratricopeptide repeat (TPR)-like superfamily protein	0	0	0.043742	0.118116	0	2.3907	17.5335	11.7364	17.9635	40.5891	42.5964	69.205	60.9789	66.0822	0	0	17.0787	9.16381	10.0962	6.42385	55.5491	57.1344	54.6627	56.5726	49.3877	0.037058	0.03906	3.80891
AT1G02160		Cox19 family protein (CHCH motif)	64.7108	54.5812	18.5091	5.02596	0.856147	4.68292	41.0976	68.203	40.0915	41.1239	49.0128	115.437	128.769	120.611	26.9446	54.0668	25.6541	70.5913	72.5584	72.8176	41.6714	37.1861	33.823	108.331	64.5539	2.44827	1.86052	2.9606
AT1G02170	ATMC1, AtMCP1b, ATMCPB1, LOL3, MC1, MCP1b	metacaspase 1	0.824724	0	1.64355	34.809	37.399	26.2505	113.199	87.3814	153.982	51.3446	49.9637	18.8305	23.5893	17.9513	45.2362	21.6039	48.5579	28.5531	25.7626	23.5965	19.6244	19.8872	19.912	21.7078	11.6788	21.1482	19.9282	11.9936
AT1G02180		ferredoxin-like protein	0.072411	0	0	8.49143	0	2.2113	2.70993	3.43273	5.19563	6.38099	5.76888	30.4289	31.3452	30.4976	0.060143	7.33845	4.92136	4.19421	4.31804	4.51169	2.64609	3.34837	4.5093	16.2935	0.211299	0.433442	0.60787	0.807437
AT1G02190	CER1-L1	Fatty acid hydroxylase superfamily	0	0	0	1.64963	0	0.138225	0	0	0	0.681317	0.292465	0	0	0.02319	0	0	0	0	0	0	0.01468	0.024609	0	33.8809	0.013231	0	0	0.604715
AT1G02205	CER1, CER22	Fatty acid hydroxylase superfamily	0.327557	0	0	0.715181	0	0	0	0	0	78.5955	63.7564	0.152161	0.040233	0.158086	0	0	0	2.70201	1.96455	2.41087	5.77015	7.20366	5.4748	551.497	0.026751	0.114903	0.153013	1.49465
AT1G02210		NAC (No Apical Meristem) domain transcriptional regulator superfamily protein	0	0	0	0	0	0	0	0	0	0	0	0	0	0	0	0	0	0	0	0	0	0	0	0	0	0	0	0
AT1G02220	ANAC003, NAC003, XVP	NAC domain containing protein 3	3.12657	0.841699	3.10692	0	0	0.020342	0	0	0	5.39281	4.97444	0	0	0	24.7039	44.7212	20.7113	30.0082	21.8779	32.1284	11.1749	8.14488	12.4477	1.40183	0.057368	0.036343	0	0.423851
AT1G02230	ANAC004, NAC004	NAC domain containing protein 4	1.44296	2.60626	1.50366	0	0	0	0.121797	0.036567	1.03533	0.521576	0.377043	0.152456	0.032283	0.101192	0	0	0.929195	3.94481	2.10692	3.72187	0.442281	0.098584	0	0.072417	0.094198	0.038729	0	1.88402
AT1G02250	anac005, NAC005		0	0	0	0	0	0	0	0	0	0.036377	0.076113	0	0	0.07358	0	0	0	0.124983	0.154834	0.115063	0.111887	0	0	0.033356	0.031802	0	0	0.807437
AT1G02260		Divalent ion symporter	0.638241	0.09815	1.67706	0	0	0	49.882	32.0998	64.4049	18.4248	25.6001	4.11413	3.22553	4.31266	4.98277	10.6447	10.4921	16.8785	15.7491	13.0932	13.833	11.2338	12.1001	32.8485	5.91848	0.020101	0.085333	2.26962
AT1G02270		Calcium-binding endonuclease/exonuclease/phosphatase family	0	0.195476	0	0.741814	0	0.378839	54.9321	42.3093	66.5828	52.5307	51.7495	10.7022	6.31088	10.7617	24.9181	23.2114	7.32574	12.6493	11.9705	11.6524	47.8598	41.5462	45.3212	17.6807	4.50579	0.029023	0.09234	13.7359
AT1G02280	ATTOC33, PPI1, TOC33	translocon at the outer envelope membrane of chloroplasts 33	0	0	0	0	0	0	29.1103	30.9088	24.0111	52.9922	46.6976	120.737	123.701	114.891	0.023536	146.966	15.8946	13.5491	13.4271	15.2692	83.5731	82.9998	82.4487	82.0677	43.1494	0.414359	0.174769	16.687
AT1G02290		hypothetical protein	0	0	0	0	0	0	79.4569	64.7292	68.7754	4.10245	6.69564	8.0744	5.89111	8.4551	0	14.4844	3.27538	6.27967	5.67444	6.05551	9.98959	8.71221	9.26034	13.1293	1.10426	0	0	13.5105
AT1G02300	AtcathB1	Cysteine proteinases superfamily protein	0	0	0.058889	0.648221	0.876515	0.678015	42.133	28.6517	63.8354	43.1859	65.3287	26.8221	47.1198	25.3373	99.5165	97.8486	112.135	90.8114	85.6224	91.6151	44.2228	36.3415	31.2136	133.877	34.6947	0	0	0.338679
AT1G02305	AtcathB2	Cysteine proteinases superfamily protein	0.592582	0.317114	0.235394	17.7641	17.2321	22.7648	61.1179	48.6877	54.0367	54.1986	51.8837	22.3964	28.671	22.2167	118.638	76.1595	90.6949	45.6765	39.6948	64.8043	56.9345	49.9046	53.7081	18.4981	34.3008	12.9904	11.3503	15.3648
AT1G02310	MAN1	Glycosyl hydrolase superfamily protein	0	0	0	0	0	0	0.110017	0	0.405084	0.262712	0.157456	0.372762	0.507711	0.711171	7.38873	8.91485	6.36588	8.61776	8.29339	10.8815	0.266901	0.130569	0.440724	0.396756	47.4329	0	0.089489	0.385133
AT1G02320		hypothetical protein	1.08313	0	1.25342	0	0	0	0	0	0	0	0	0	0	0.643836	0	138.581	16.424	4.21262	7.24055	7.47973	0	0	0	0	0	0	0	0
AT1G02330	CSU2	integrator complex subunit-like protein	0.292174	0	0.210223	4.66336	3.51008	6.67626	44.5716	38.1654	44.1728	20.4028	27.1982	39.9925	21.2402	39.0234	9.19592	58.3044	17.1688	29.5351	27.8872	30.3886	43.9985	38.2545	37.3035	29.5135	18.1901	1.37553	1.29306	60.5372
AT1G02335	GL22, PDGLP2	germin-like protein subfamily 2 member 2 precursor	0	0	0	0.791454	0	0	0	0	0	3.50029	7.99456	0.065803	0.818438	0.224298	0	164.735	20.1556	22.889	24.4692	42.1909	5.47569	9.06423	7.00181	35.3985	0	0	0	0
AT1G02340	FBI1, HFR1, REP1, RSF1	basic helix-loop-helix (bHLH) DNA-binding superfamily protein	0.758862	0	0	0.465094	0	0	0	0	0	22.8579	26.7677	2.71273	7.97512	1.74076	40.0325	41.2842	37.3085	6.48269	5.77584	7.6255	1.87688	2.29697	0.494722	4.19198	0	0	0	0.330911
AT1G02350		protoporphyrinogen oxidase-like protein	11.2275	16.6817	8.58417	2.14602	0	0.261753	3.49338	2.10834	1.61039	13.9193	21.4821	28.4863	20.0119	33.4179	0	1.90288	0.214115	4.97397	4.9152	4.15336	1.30589	1.58198	0.474116	3.71432	0.430135	1.19144	1.2844	0.066432
AT1G02360		Chitinase family protein	6.41796	1.0301	7.71584	0	0	0	0	0	0	43.5022	30.1942	0.049165	0	0	138.795	56.1526	143.485	39.8517	37.2457	54.0083	15.6754	12.583	13.7531	0	0	0.040697	0.255404	0
AT1G02370		Tetratricopeptide repeat (TPR)-like superfamily protein	0	0.098861	0	0	0	0	36.5817	27.9758	40.0119	1.57884	2.04246	14.1592	9.00663	14.0198	0	0	1.80668	7.84421	6.68289	6.49872	9.97533	8.65226	6.42533	9.60199	6.22483	0.023202	0	9.33798
AT1G02380		transmembrane protein	17.223	19.3613	8.53683	3.45966	3.82361	0	1.21596	0	5.33833	9.20416	6.71084	5.43807	2.48787	4.6385	31.2075	9.67377	2.73306	2.20664	1.82391	2.73969	2.68585	1.87164	2.30443	3.77982	37.2681	1.14286	0.804757	1.11379
AT1G02390	ATGPAT2, GPAT2	glycerol-3-phosphate acyltransferase 2	0	0	0	0	0	0.034101	1.12568	1.54341	0	5.22187	1.55788	51.2728	44.5672	43.9952	0	0	1.00943	2.08053	2.3221	3.66031	0.217841	0.199155	0.379042	0.316499	0.020017	0.020808	0	0
AT1G02400	ATGA2OX4, ATGA2OX6, DTA1, GA2OX6	gibberellin 2-oxidase 6	0.557711	0.973749	0.721113	0	0	0	0	0	0	115.945	50.7455	0.079615	0	0.034456	13.3072	35.9931	24.825	9.99556	9.67256	11.7943	16.626	16.0134	11.9696	1.29627	3.73146	0	0.032854	0
AT1G02405		proline-rich family protein	0.082554	0.766975	1.02085	0	0	0.04797	0.955263	1.53254	0	4.21841	2.7529	0.082912	0.06742	0.070612	3.22968	0	0	0.322856	0.443327	0.208343	1.53709	1.8115	0.913352	1.855	9.59832	0.065006	0	0.269146
AT1G02410	COX11	cytochrome c oxidase assembly protein CtaG / Cox11 family	204.766	163.189	138.204	7.95946	9.22937	11.0729	42.2357	34.0253	49.5587	28.504	28.2749	32.5379	29.1217	29.8654	30.7209	6.39821	33.7144	22.6769	22.599	22.9225	22.8522	21.5293	22.3784	34.9973	15.2659	4.52169	4.7093	5.65206
AT1G02420		Pentatricopeptide repeat (PPR) superfamily protein	1.85336	0.363236	0.649771	0.967454	0	7.60945	3.97481	4.14606	1.60034	2.67919	2.92409	2.78453	2.72526	2.68756	0	0	1.45185	3.35453	3.19556	3.92998	6.70723	6.1202	6.29833	3.69467	2.67727	0.266216	0.105857	57.5972
AT1G02430	ARFD1B, ATARFD1B	ADP-ribosylation factor D1B	0.18796	0	0.120077	0.732986	0	1.53445	0.696475	0.80877	0.130199	0.161605	0	2.54837	1.7724	2.0346	0	0	1.84994	4.45016	5.09311	4.17966	0.913329	0.484062	0.611701	0	0	0.105012	0.083847	0.538291
AT1G02440	ARFD1A, ATARFD1A	ADP-ribosylation factor D1A	0.257071	0	0	0.531913	0	1.30511	0.799217	0.773594	0	0.480458	0.460688	0.275825	0.219099	0.534482	0	0	0.571845	1.02166	0.889893	1.14849	0.777356	1.05102	1.11078	0	0	0	0	0
AT1G02450	NIMIN-1, NIMIN1	NIM1-interacting 1	0.799038	0	0	2.49782	0	0.722275	0	0	0	1.86868	4.08979	0.7059	0.590453	1.21905	0	6.78017	0.768831	0.870316	0.497314	0.997388	0	0	0.71706	4.46978	0.24758	0	0	0
AT1G02460		Pectin lyase-like superfamily protein	0.38689	0	0.658074	0.351465	0	0	0	0	0	1.36103	1.25045	0.05986	0	0.026507	0	0	0	1.89648	2.11833	1.47278	1.38763	1.21926	1.97767	4.0778	0	0	0	0
AT1G02470		Polyketide cyclase/dehydrase and lipid transport superfamily protein	0	0.363757	0	0	0	0	0.146959	0	0.234438	0.648423	1.00454	0.505784	0.106331	0.381814	0	0	2.12093	0.995467	0.628303	0.623939	33.1064	34.3687	25.8154	2.36197	0	0	0.212926	0
AT1G02475		Polyketide cyclase/dehydrase and lipid transport superfamily protein	0	0.542937	0	0	0	0	17.7499	21.3194	14.7612	116.168	134.032	9.98125	11.7911	7.8046	3.28368	0.021902	15.9486	7.24487	6.85141	6.25595	152.642	143.196	164.256	81.9384	7.47826	0	0	0
AT1G02490		hypothetical protein	1.04573	0.720007	0	0	0	0.982328	8.31363	2.94827	8.01807	0.156216	0.641432	1.96806	0.302164	0.312366	0	0	0	2.02206	1.3033	0.897568	0	0.817898	0	1.95952	0	0	0	0
AT1G02500	AtSAM1, MAT1, METK1, SAM-1, SAM1	S-adenosylmethionine synthetase 1	32.2264	39.5059	38.3404	16.007	17.43	30.166	231.06	193.387	203.734	221.935	249.648	146.435	175.104	140.262	143.52	734.762	1270.66	573.326	576.752	489.722	204.665	206.596	203.636	259.093	3.9378	25.2963	24.9007	69.2744
AT1G02510	ATKCO4, ATTPK4, KCO4, TPK4	Outward rectifying potassium channel protein	2.85844	4.14379	2.39025	0	0	1.31489	0.801984	0	3.51888	0	0	0.047495	0	0.166017	0	0	0	0	0	0	0	0	0	0	0.032234	0.141245	0.049413	57.251
AT1G02520	ABCB11, MDR8, PGP11	P-glycoprotein 11	0	0.010726	0.585204	0	0	0.028366	0.606003	0.440601	1.50118	0.06746	0.239839	0.161797	0.070946	0.172072	21.6296	1.04142	85.23	21.8989	18.7689	22.9166	2.36957	2.59395	2.98821	3.47105	0.267181	0	0	4.86991
AT1G02530	ABCB12, PGP12	P-glycoprotein 12	0	0.076294	0	0	0	0	0	0	0	0.027882	0.038524	0.11239	0.104559	0.174275	0	0	0.043233	0.298275	0.296714	0.114913	0.057389	0.041282	0.014849	25.4258	0	0.017961	0	17.2229
AT1G02540		hypothetical protein;	0	0	0	0	0	0	0	0	0	0	0	0	0	0	0	0	0	0	0	0	0	0	0	0	0	0	0	4.84462
AT1G02550		Plant invertase/pectin methylesterase inhibitor superfamily protein	0	2.05741	0	0	0	0.494729	0	0	0	0	0	0	0	0	0	0	0	0	0.039611	0	0	0	0	0.69923	0	0	0	0
AT1G02560	CLPP5, NCLPP1, NCLPP5	nuclear encoded CLP protease 5	0	0	0	1.90976	0	0	28.1163	24.1769	43.0052	323.497	332.917	167.029	183.245	161.07	19.6489	1.32455	11.0866	52.2024	51.1868	53.1867	255.879	239.684	239.481	213.849	66.9641	0.179407	0.158617	44.9504
AT1G02570		transmembrane protein	0	0.061313	0	1.05116	0	0	0	0	0	0	0	0.328223	1.2282	1.18817	128.751	22.8704	18.2042	9.21545	6.63854	7.66972	0.543825	0.05236	0.306187	0.036286	0	0	0	0
AT1G02575		transmembrane protein	0	0.900367	0	1.19048	0	0	0	0	0	0	0	0	0.037557	0	50.6996	44.6504	7.24527	2.6325	1.76272	2.67101	0	0	0.082026	0	0	0	0	0
AT1G02580	EMB173, FIS1, MEA, SDG5	SET domain-containing protein	0	0.131009	0	4.10386	1.88625	4.59962	0	0	0	0.022246	0.075631	0	0	0	5.22793	0.0094	0	0.2344	0.272785	0.329714	0.236938	0.332059	0.498664	2.1615	0	0	0.020182	0.273619
AT1G02590		Aldehyde oxidase/xanthine dehydrogenase, molybdopterin binding protein	0	0	0	0	0	0	0	0	0	0	0	0	0	0	0	0	0	0	0	0	0	0	0	0	0	0	0	0
AT1G02610		RING/FYVE/PHD zinc finger superfamily protein	0	0.263922	0.418016	61.1796	65.3796	85.0273	0	0	0	45.8295	47.0875	0.25852	0.83223	0.134274	44.2516	30.1463	13.6412	10.4352	9.21132	10.525	6.11608	2.26756	6.67186	3.69273	25.1315	1.09458	0.893962	0.269146
AT1G02620		Ras-related small GTP-binding family protein	0	0.768801	0	0.832987	0	0	0	0	0	0.270713	0.316148	0	0.087986	0	0	0	0	0	0	0	0	0.028459	0	0.120944	0.124272	0	0	0
AT1G02630		Nucleoside transporter family protein	0	0	0	0	1.08869	0	0	0	0	0.255989	0.983406	0	0.025105	0	0	0	0.657546	0.090534	0.0878	0.036066	0	0	0	7.10862	0	0	0	0
AT1G02640	ATBXL2, BXL2	beta-xylosidase 2	12.7856	13.4425	12.505	0.849111	0.714098	7.28603	0	0	0	7.81352	15.1538	5.70335	22.3631	7.57921	0.031481	29.588	2.13807	19.2114	16.521	13.3021	2.2019	3.58858	2.50447	47.4612	0.565436	0.383736	0.46039	2.14743
AT1G02650		Tetratricopeptide repeat (TPR)-like superfamily protein	160.999	148.369	152.884	6.32207	0.986665	0.020985	0.684306	0	3.16408	1.03336	0.905035	0.479532	0.704975	0.724239	2.25471	0	0	0.336584	0.218125	0.331877	2.58089	2.16033	2.25549	0.539574	0.690211	1.75655	1.83879	0.564658
AT1G02660	PLIP2	alpha/beta-Hydrolases superfamily protein	31.9947	21.6188	32.0586	310.372	366.405	198.989	7.50976	5.34228	4.97711	56.7901	34.242	2.0114	1.49709	1.46148	1.08188	8.42634	10.3329	3.47709	2.7353	3.91876	4.80155	6.63964	4.89173	17.2207	15.247	64.8381	63.2945	0.211681
AT1G02670		P-loop containing nucleoside triphosphate hydrolases superfamily protein	17.5834	20.1949	13.7483	3.10313	0.026291	1.68817	13.2188	13.0852	10.4938	0.478645	0.872012	9.79746	3.9499	8.39744	0	0	0	1.52566	2.68229	3.06728	1.07012	1.29594	2.57559	5.87994	0.736967	0.284887	0.244574	91.2787
AT1G02680	TAF13	TBP-associated factor 13	0	0	0	0	0.946113	2.09625	53.0131	61.5536	44.3692	13.5128	14.1849	51.5937	44.0768	53.6344	9.559	38.5412	20.3198	13.7949	12.8638	10.6129	12.5247	12.1457	11.7694	27.8478	40.7324	0	0	34.1815
AT1G02690	IMPA-6	importin alpha isoform 6	0.45486	0.114699	0.374631	1.49653	0	0.185137	209.551	156.669	207.781	1.30597	2.65015	55.626	37.7235	49.5722	0.014296	0	9.03588	20.042	18.4682	14.5678	10.0599	10.0858	10.4243	16.5703	7.64765	0.128086	0.107073	40.2508
AT1G02700		GATA transcription factor-like protein	0	0	0.407509	4.33627	0	0	0	0	0	0.30773	0.385249	0.042242	0.139346	0.073335	42.0649	4.86366	0.30742	0.235435	0.09356	0.252812	0.069889	0.335341	0.094061	0.197924	688.243	0	0.152673	0
AT1G02705		hypothetical protein	0.809375	0	0	0	0	0	8.97648	13.2252	0	13.4573	8.17867	0	0	0	3.3239	0	2.14979	1.46313	1.657	1.20687	20.4734	20.8842	20.7288	11.0214	6.56807	0	0	0
AT1G02710		glycine-rich protein	0	0	0	0	0	0	0	0.93392	0	0	0	0	0	0.201752	20.4927	0	23.14	6.04311	2.13342	11.5695	0	0	0	0	0.12489	0	0	4.58771
AT1G02720	AtGATL5, GATL5	galacturonosyltransferase 5	2.49426	2.44005	5.05718	0.859048	0	3.51488	19.579	15.8862	24.4601	7.66227	8.73448	18.2715	26.8243	15.1489	3.81501	0	5.58282	7.96911	7.45696	7.8316	8.54951	9.41006	8.18385	21.8691	0.554958	0.354043	0.585742	15.7773
AT1G02730	ATCSLD5, CSLD5, SOS6	cellulose synthase-like D5	0.068327	0	0	0	0	1.55897	4.94236	3.14286	5.63075	3.22088	7.60428	27.0682	19.1114	24.5437	0.036045	0	4.19976	10.9721	9.93075	8.00732	9.6235	10.8466	10.5547	30.2284	0	0	0	9.14911
AT1G02740	MRG2	MRG family protein	1.88716	0.597719	3.06	0	0	0.798403	79.6592	59.8598	94.9832	10.3591	10.2501	10.0789	7.00917	11.3273	6.24984	0.089577	13.0601	8.00457	6.73687	6.19091	13.816	11.5719	10.522	13.2593	8.38822	0.309963	0.182088	0
AT1G02750		Drought-responsive family protein	0	0.373554	0	0	0	0.268484	13.7351	8.46792	19.9599	16.4335	16.5361	15.6287	14.9562	13.3985	49.2714	49.6321	37.2929	24.6446	25.812	23.2086	25.0922	19.6994	25.2509	16.7839	23.22	0	0.08961	1.72406
AT1G02770		hypothetical protein	15.4249	15.8974	17.1796	7.3813	0.829888	7.15163	36.3804	24.3362	59.3859	0.325599	0.07913	2.47142	1.33666	2.2257	2.66505	0	0	0.327498	0.114306	0.199776	0.93177	1.82824	0.412293	7.88751	23.8341	4.16267	4.14621	25.7014
AT1G02780	emb2386	Ribosomal protein L19e family protein	56.2116	46.6212	47.3089	35.388	26.1832	31.8002	812.856	897.154	783.196	255.071	259.671	1260.06	918.818	1223.66	56.215	243.221	198.372	911.872	887.371	830.777	564.189	553.883	537.327	916.42	137.551	2.78054	3.23999	157.655
AT1G02790	PGA4	polygalacturonase 4	195.692	227.216	277.124	6960.11	8824.96	9377.57	0	0	0	1.21918	0.992206	19.1673	0	14.3845	0.086976	0	1.09476	0	0.450145	0	0	0	0	108.181	1.99739	14761.9	14736.6	0.853379
AT1G02800	ATCEL2, CEL2	cellulase 2	0	0	0.229764	0	0	0.806435	0	0	0	0	0.01825	51.8948	41.0802	35.744	0	0	0	0.041445	0.011843	0.012529	0.563825	0.727108	0.532769	5.9143	0.033056	0	0	0
AT1G02810		Plant invertase/pectin methylesterase inhibitor superfamily	18.4089	23.1842	25.2166	0.053011	0	0	0	0	0	0.017954	0.074719	20.3223	11.1867	17.085	0	7.66382	1.1772	14.1242	14.8886	15.7056	4.29398	2.95768	4.3925	17.2384	1.95716	0.254922	0.198088	0
AT1G02813		pectinesterase (Protein of unknown function, DUF538)	0	0	0	0	0	0	0.119344	0	0.25116	0	0	0.156529	0.064738	0	0	0	0	0.768836	0.712663	0.623673	0	0	0	0	0.046387	0	0	0
AT1G02816		pectinesterase (Protein of unknown function, DUF538)	5.77981	8.10619	5.60025	7.39066	8.77086	3.43115	0.883325	0.497721	1.22449	29.7727	29.3298	11.9632	24.7867	12.401	37.3367	4.63272	24.5833	32.2385	30.7664	36.1862	18.8107	18.8211	22.5035	41.6986	107.623	1.47148	1.21816	1.19807
AT1G02820	AtLEA3, LEA2, LEA3	Late embryogenesis abundant 3 (LEA3) family protein	0	0.119076	0	5.86741	1.04695	3.21443	7.82811	10.4353	11.5075	36.1321	17.5147	0.161024	0	0.068667	0	0	0	0.122614	0.205691	0.368101	14.5732	15.0041	17.758	0.716849	0.09286	0.286856	0.67649	2.9606
AT1G02830		Ribosomal L22e protein family	0	0	0	0	0	0	6.72093	8.55957	0	0	0	0.12795	0.106869	0.557295	0	0	0	0	0.221649	0	0	0.208648	0	0	0	0	0	0
AT1G02840	At-SR34, ATSRP34, SR1, SR34, SRP34	RNA-binding (RRM/RBD/RNP motifs) family protein	62.7153	57.0096	77.7669	111.088	119.008	102.115	75.3693	68.1758	63.2066	44.0439	60.2933	90.5655	101.998	88.084	43.3756	79.001	50.238	108.82	103.855	73.8696	68.6394	69.1666	64.4257	73.3895	49.8328	20.5307	21.1794	45.4237
AT1G02850	BGLU11	beta glucosidase 11	0.481683	0.090349	0.076774	0.512017	0	0.679674	0	0	0	2.30956	2.28072	0.137067	0.343158	0.261664	11.1791	0.145918	13.3169	22.7441	17.1123	16.765	134.292	107.21	136.418	1.75822	274.433	0.048811	0	0.174597
AT1G02860	BAH1, NLA, SYG1	SPX (SYG1/Pho81/XPR1) domain-containing protein	0	0	0	1.90706	0	0.414724	2.82964	0	9.79021	24.5587	25.092	47.4339	35.5817	51.7665	79.3131	55.1941	40.7362	16.3292	18.9431	16.1935	33.5083	37.1835	30.1064	7.63727	7.50107	0.114496	0	11.035
AT1G02870		nucleolar-like protein	0	0	0	0	0	0	61.188	71.8562	65.1294	10.8037	12.5785	67.5747	44.0734	67.9353	0	13.0349	8.08702	41.7622	46.9657	40.737	26.543	27.5913	27.0764	22.239	52.129	0.059142	0	46.0239
AT1G02880	TPK1	thiamin pyrophosphokinase1	1.16383	0.468648	0.188787	1.49319	0	0	10.4083	6.05997	13.8931	40.829	38.9047	5.70784	4.75498	5.59775	51.1893	20.7001	34.2505	37.1053	36.7755	41.9674	39.1166	32.367	39.4667	34.9713	52.172	0.049768	0.081023	6.72862
AT1G02890		AAA-type ATPase family protein	26.6452	22.5552	20.1204	13.7467	17.6621	5.71136	17.8056	13.128	12.5939	26.4059	38.1901	16.1384	7.51646	14.0223	24.149	22.2237	38.8459	21.9259	20.2967	17.5675	43.9845	42.7291	40.099	31.6648	152.375	3.8771	4.29506	2.97457
AT1G02900	ATRALF1, RALF1, RALFL1	rapid alkalinization factor 1	0	0	0	0	0	0	0	0	0	1.60979	3.25608	0	0	0	23.0764	188.921	175.417	210.08	207.727	212.395	29.0516	30.7022	40.5191	2.69973	0	0	0	1.07658
AT1G02910	LPA1	tetratricopeptide repeat (TPR)-containing protein	3.36739	0.824032	3.17848	2.38383	0	0.964158	13.8522	12.082	7.90169	40.9245	46.2046	16.3177	16.5864	14.8188	0.289191	15.5018	20.1568	6.62859	6.4527	5.84629	37.1004	36.5811	38.2329	27.4539	12.419	0.139821	0.245627	1.66057
AT1G02920	ATGST11, ATGSTF7, ATGSTF8, GST11, GSTF7	glutathione S-transferase 7	0.387377	0	0	0	0	0.570384	0	0	0	528.809	320.117	0	0	0.039645	28.5736	46.9373	45.8921	250.455	293.771	409.535	371.248	281.62	340.584	0.329527	9.58686	0	0	0
AT1G02930	ATGST1, ATGSTF3, ATGSTF6, ERD11, GST1, GSTF6	glutathione S-transferase 6	0.082249	0	0	1.57055	0	0.975136	0	0	0	1270.76	711.579	1.4319	0.347823	0.842123	15.7861	60.4311	24.6146	283.238	285.339	361.79	729.773	586.797	773.404	316.62	15.1908	0	0	0
AT1G02940	ATGSTF5, GSTF5	glutathione S-transferase (class phi) 5	0	0	0	0.808684	0	0.720869	0	0	0	0.136216	0.093606	0.124343	0.052254	0	0	0	0	0.085462	0	0	1.573	1.06559	1.95732	30.8885	0.040557	0	0	0
AT1G02950	ATGSTF4, GST31, GSTF4	glutathione S-transferase F4	0	0	0	0	0	0	0	0	0	8.88786	14.3009	0	0	0	0	0	1.03739	30.9961	35.6684	37.8854	4.22593	7.15868	7.15336	24.4101	0	0	0	0
AT1G02960		kinetochore protein	1.79879	1.59102	1.10804	7.55266	4.94099	1.62751	25.1194	15.0016	52.8449	15.2137	27.1114	6.88801	4.65821	8.2929	15.9694	30.5561	10.6978	10.9529	10.8593	7.59288	17.3068	14.7459	14.8699	19.6181	10.553	0.585781	0.482868	7.79328
AT1G02965		hypothetical protein	0.160815	0	0	3.3023	0	7.46422	0.503136	0.332763	0.833401	0.058116	0	0.222977	0	0.193485	0	0	0	0	0	0	0	0	0	0	0	0.378819	0.147572	4.09912
AT1G02970	ATWEE1, WEE1	WEE1-like kinase	0.072383	0.014648	0	1.38697	0	0	48.0014	28.6299	74.503	0.63137	2.02241	23.9919	13.4593	22.3376	0	0	0	7.37387	5.75222	4.90596	7.70369	9.80596	7.31157	7.99911	0	1.74945	2.13234	12.8641
AT1G02980	ATCUL2, CUL2	cullin 2	22.1496	23.6516	17.5348	0.208023	0.026635	0.444683	8.65632	3.74632	18.737	0	0	0.116403	0.041853	0.124525	0	0	0	0.461368	0.51891	0.598209	0	0	0	4.82374	0.592199	0.426821	0.394704	40.4954
AT1G02990		hypothetical protein	0.091585	0.056644	1.63335	34.9007	45.325	18.246	4.39871	3.42562	4.1192	12.428	15.7623	6.71408	2.65739	5.55004	1.13939	2.5828	10.075	7.2721	5.97559	7.17157	14.5404	14.3541	13.1694	9.82361	5.56555	4.71362	4.51246	4.08746
AT1G03000	PEX6	peroxin 6	0.24526	0.01775	0.271101	0.190247	0	0	5.99157	3.55804	7.22743	12.556	18.8484	6.82881	6.11002	6.20155	10.3959	0	14.3494	14.7163	13.2469	14.4758	19.7201	20.2524	19.8417	20.6464	4.4313	0.078345	0.013844	20.2605
AT1G03010		Phototropic-responsive NPH3 family protein	0	0	0	0	0	0.705802	0	0	0	0.309514	1.54834	0	0.024325	0	0.01382	0.009898	4.51469	4.47092	3.44133	3.80891	5.41896	3.47238	4.81945	7.87257	0	0	0	0.103838
AT1G03020	GRXS1, ROXY16	Thioredoxin superfamily protein	0	0	0	0	0	0	0	0	0	11.1218	10.0853	0	0	0	0	0	0	0.610937	0.067564	0.649528	1.73628	2.12654	2.06948	0	0	0	0	0
AT1G03030		P-loop containing nucleoside triphosphate hydrolases superfamily protein	0	0	0	0	0	0.065933	17.3253	7.93547	36.449	13.4234	18.1262	27.8993	27.9805	24.9422	41.4786	46.3463	16.54	16.2915	15.1586	15.8523	19.0708	20.3496	18.1139	21.0014	87.4462	0.152728	0.129622	27.1827
AT1G03040		basic helix-loop-helix (bHLH) DNA-binding superfamily protein	0	0	0	0	0	0	45.7841	40.9214	39.8982	24.455	34.3019	44.5944	34.872	42.0401	8.3759	36.6306	30.0611	33.7941	37.1379	32.4983	38.6428	34.329	40.1764	84.8361	19.846	0	0	3.00582
AT1G03050	PICALM5A	ENTH/ANTH/VHS superfamily protein	19.4054	20.1295	27.4818	795.299	858.387	963.462	0	0	0	0.125646	0.044077	1.39941	0	0.761813	0	0	0.042189	0.01961	0.042879	0.079225	0	0	0	7.94243	0.054105	1172.44	1156.71	1.16576
AT1G03055	AtD27, D27	beta-carotene isomerase D27-like protein	0	0	0	1.41981	0	0	0	0	0	4.64343	2.0647	0.26289	0.441083	0.183197	0	0	2.00292	0.091945	0.16096	0.197284	3.15957	3.39833	3.97305	2.7727	0.106312	0	0	0
AT1G03060	BCHA1, SPI	BEACH-DOMAIN HOMOLOG A1	0.137568	0.072799	0.104723	29.888	13.3642	16.9085	2.03315	1.38824	1.89688	12.9121	17.6842	2.38499	1.37242	1.93786	4.38546	1.21656	4.65625	7.15062	5.75575	4.88563	15.0471	15.1023	14.0829	10.0568	1.45799	8.10028	8.09247	32.1699
AT1G03070	AtLFG4, LFG4	Bax inhibitor-1 family protein	1235.41	987.516	826.979	22.7035	21.9398	67.9091	35.4557	33.8358	27.7509	0.756607	0.781878	0.211945	1.37467	0.806638	0	0	0.868208	4.23765	4.28599	6.32095	0.802485	0.901254	0.955394	3.38214	13.0093	19.6364	18.8472	6.15016
AT1G03080	NET1D	kinase interacting (KIP1-like) family protein	0.113159	0.243472	0	0.282437	0	0.01943	6.29669	3.14995	11.9756	40.7652	48.3654	0.839037	0.510421	0.684648	44.4671	68.5812	35.6817	23.2518	20.1827	24.8747	44.3849	41.5078	40.7685	24.5862	0.848773	0.044457	0.007812	2.26537
AT1G03090	MCCA	methylcrotonyl-CoA carboxylase alpha chain	6.94768	7.41803	4.14518	0.281149	0	1.69259	25.3073	17.2035	33.6042	22.722	30.1007	8.17944	11.0032	8.10565	20.0901	22.2256	14.5718	314.192	442.097	368.576	18.2526	18.0614	17.7735	20.5668	27.0151	0.454407	0.551396	1.45348
AT1G03100		Pentatricopeptide repeat (PPR) superfamily protein	0.43011	0.156565	0	0	0	0.105649	9.07432	9.01225	4.6245	0.858728	1.22425	2.34322	1.19605	2.08689	0.185498	0	2.66667	1.89559	1.75609	2.12275	1.9253	2.81745	1.68059	2.73795	1.55996	0	0	7.17608
AT1G03103	LTPG19	Bifunctional inhibitor/lipid-transfer protein/seed storage 2S albumin superfamily protein	0	0	0.184392	0	0	0	0	0	0	0	0	0	0.064166	0	0	0	0	0	0.054296	0	0	0	0	0	2.16454	0	0	0
AT1G03110	AtTRM82, TRM82	Transducin/WD40 repeat-like superfamily protein	173.188	173.82	136.651	8.1182	3.86952	7.12978	33.4786	29.761	21.8971	2.72624	3.22822	43.8453	32.113	46.4832	0.709475	9.74152	5.68652	20.4054	19.0922	18.0019	22.6489	23.4299	17.3078	15.2406	1.631	2.89316	2.88374	8.0384
AT1G03106		hypothetical protein	702.586	531.114	494.221	10.9694	15.3872	44.8424	0	0	0	0	0.124984	0.114736	0.108405	0	83.4024	0	4.65575	2.13815	2.12155	2.38313	0.19292	0.490739	0	0.883766	744.119	6.41074	6.54834	0
AT1G03120	RAB28	responsive to abscisic acid 28	0	0	0.588667	8.83554	6.04147	20.5491	0	0	0	0.410863	0.540576	10.0427	15.6259	11.1639	19.9771	0	0	0.565105	0.439117	0.515502	0.241849	0.342899	0.327047	4.17511	189.952	3.63799	2.84549	0
AT1G03130	PSAD-2	photosystem I subunit D-2	0.378363	0.231271	0	1.70898	0.209063	3.65447	1.51365	1.2356	3.08186	1565.06	1481.51	248.325	400.669	244.287	6.34162	0	1.22727	1.80147	1.3054	0.895723	522.44	570.451	562.868	559.812	22.789	1.12936	0.929948	6.99779
AT1G03140	PRP18a	splicing factor Prp18 family protein	0.674878	1.17674	2.38842	15.6419	5.81706	12.7423	46.7854	35.3321	60.1607	28.0312	33.5354	35.8309	30.7073	37.5661	41.7455	40.8957	32.2222	31.9154	32.4662	27.4959	32.9953	33.8973	33.0277	36.5164	43.8579	12.819	11.4125	37.8164
AT1G03150	NAA20	Acyl-CoA N-acyltransferases (NAT) superfamily protein	2.40799	2.3638	1.34226	4.06309	0.7109	0.810064	74.0651	79.4706	65.5652	24.3282	27.9161	47.1542	38.9703	42.5757	32.602	25.7688	24.4228	46.3768	45.2779	47.4804	46.4733	43.068	43.059	30.9778	10.83	3.43648	3.97766	23.1465
AT1G03160	FZL	FZO-like protein	0.185521	0.067862	0	0	0.545927	0.030191	8.38072	7.36527	6.33387	36.9412	43.658	14.3288	13.0667	14.0444	0.206945	0.126824	3.63788	4.55275	3.76159	2.90562	27.0091	28.1274	27.6816	36.7861	5.104	0	0	33.0852
AT1G03165		hypothetical protein	0	0	0	0	0	0	0	0	0	0	0	0	0	0	0	0	6.02028	0	2.56332	2.70856	10.8214	0	0	0	0	0	0	0
AT1G03170	FAF2, FTM5	FANTASTIC four-like protein (DUF3049)	0	0.084516	0	0	0	0	0	0	0	0.566495	0.382609	0.155039	0.027096	0	0	0	0	1.63337	1.67799	1.66072	1.39012	0.313382	0.423268	84.2736	0.021103	0	0	0.091623
AT1G03180	COMET	non-structural protein	273.165	215.671	180.658	5.01971	4.94013	7.01155	5.92801	2.00966	15.5921	1.17728	2.31983	9.69499	4.52583	7.95235	7.95908	0	9.11464	5.07743	5.03602	5.76023	4.45944	4.12688	5.3739	6.91764	4.10522	2.81749	2.50171	20.4876
AT1G03190	ATXPD, UVH6	RAD3-like DNA-binding helicase protein	0.049986	0.225921	0.027157	0.96636	0	0.923325	16.4572	11.3903	17.9504	5.08195	6.64842	7.878	6.43094	7.32642	6.19969	6.70965	7.38778	6.8304	6.36854	4.78064	7.81456	7.7088	6.64802	12.2146	11.8345	0	0	18.9938
AT1G03200		hypothetical protein	28.3381	29.513	13.6635	1002.65	674.707	675.468	1.49328	0	2.73477	7.82722	29.2811	0.673804	0	0.857179	17.0819	44.1359	21.0808	29.6839	25.9907	12.6097	5.82454	6.55483	0	10.6477	20.4074	23.6521	17.6385	4.74833
AT1G03210		Phenazine biosynthesis PhzC/PhzF protein	4.62486	2.76813	0.874761	1657.3	1337.03	1040.63	0	0	0	29.9737	38.6737	100.389	117.367	109.163	31.9164	83.9655	41.5649	46.9725	45.6388	39.793	29.9977	27.1518	29.3292	10.2129	8.01441	27.1147	30.3724	1.97265
AT1G03220	SAP2	Eukaryotic aspartyl protease family protein	0.346946	0.249605	0	0	0	2.09134	4.29533	5.7688	0	113.671	42.822	49.4051	76.0719	42.4425	1871.59	897.676	1710.27	259.34	237.563	296.535	54.8491	49.1537	53.5275	2.45414	70.1208	0.0218	0.139821	0.030557
AT1G03240		hypothetical protein	2.96667	9.01061	6.96292	667.814	570.434	600.49	0.878069	0	1.55662	0.202474	0.63975	9.77578	7.44888	7.16072	2.99114	5.84373	2.94016	3.7575	3.12719	1.37173	2.82274	2.67204	1.81122	0.563378	0.048876	15.1053	14.1387	1.15143
AT1G03230	SAP1	Eukaryotic aspartyl protease family protein	0.542599	0.115264	0	391.809	374.963	298.591	0.144076	0.359774	0	20.3501	15.2142	23.502	32.3098	22.2329	0.194101	7.72616	1.32222	57.565	60.3632	27.6138	21.1633	21.3256	19.5952	2.06491	20.874	13.3725	11.0638	1.15237
AT1G03250		R3H domain protein	79.8966	88.1957	81.8825	41.2994	53.2353	28.152	15.6203	11.5008	23.7219	22.4173	22.958	22.5396	15.6719	23.5079	18.9706	6.4079	15.1803	39.0746	38.5101	39.6801	48.5053	39.4438	43.2407	24.6554	8.68121	12.0785	12.0581	15.6105
AT1G03260		SNARE associated Golgi protein family	86.0348	72.8203	91.4661	6.64041	9.63939	17.3561	50.5921	42.8153	46.8013	10.592	10.3602	9.30137	8.87976	8.539	4.27282	27.7129	9.27792	12.478	10.2601	10.9714	12.7347	12.2625	7.69719	13.2912	4.0462	3.58189	5.12734	32.2238
AT1G03270		CBS domain protein with a domain protein (DUF21)	0.022806	0	0.08374	2.11479	4.26425	2.9286	0.402527	0.056224	1.1771	1.05958	1.74433	10.6982	6.19601	9.94867	0	4.85538	2.31621	2.92157	3.27162	2.72524	2.75458	2.19866	1.96176	6.45732	34.0783	1.69754	1.95931	10.3526
AT1G03280		Transcription factor TFIIE, alpha subunit	0.641407	1.25057	0.64369	41.3403	39.4598	27.2119	18.0012	14.0683	22.1635	17.3174	22.4785	17.1094	9.21641	15.9022	31.5194	58.0505	26.4651	24.3605	22.3946	22.3341	28.5417	24.8172	23.4957	25.799	9.37657	5.30404	5.0543	70.3545
AT1G03290		ELKS/Rab6-interacting/CAST family protein	0	0	0.086666	3.9927	0	4.65561	36.796	25.0552	38.6923	42.1729	50.4544	11.2178	12.4064	10.6318	50.2995	7.45325	32.8015	23.8095	23.2099	25.5227	35.8339	30.9003	27.3991	33.7924	0.064727	0.395075	0.226341	37.9496
AT1G03300	ATDUF1, DUF1	agenet domain protein (DOMAIN OF UNKNOWN FUNCTION 724 1)	0	0	0	0	0	0	0	0.070142	0	3.47615	2.45858	0.089175	0	0.093511	0	0	0	0	0	0	2.93559	2.42011	2.22869	10.3829	0.078451	0	0	0
AT1G03310	AtBE2, ATISA2, BE2, DBE1, ISA2	debranching enzyme 1	0	0	0.241186	0	0	0	43.7504	25.7658	58.1662	23.0219	32.6673	7.24849	6.82924	7.16652	0	0	1.20807	3.44314	3.5349	3.639	38.276	36.8394	35.6647	39.529	0.587645	0.060799	0.080514	0.090767
AT1G03320		hypothetical protein	0	0	0	0	0	0	0	0	0	0.283611	0.072034	0.074718	0.062708	0.130444	0	0	0	0	0	0	0.080053	0.468594	0	0.388491	0.032559	0	0	4.57548
AT1G03325		0	0	0	0	0	0	0	0	0	0	0	0	0	0	0	0	0	0	0	0	0	0	0	0	0	0	0	0	0
AT1G03330	LSM2	Small nuclear ribonucleoprotein family protein	0	0	0	0	0	0	75.1985	129.366	67.1944	49.6975	48.6277	134.842	115.866	132.696	50.3252	56.9016	42.0564	87.7976	84.9869	89.5809	57.0363	58.462	66.4289	72.4865	51.2279	0.298306	0.104728	19.9168
AT1G03340		hypothetical protein	0	0	0	0	0	0	0.637615	0.614067	0	2.33781	2.51153	0.183394	0.154899	0.129103	0.158828	1.65806	10.0163	2.31859	3.08867	2.26795	2.45547	2.07887	2.57139	0.900124	1.00154	0	0	0.269146
AT1G03350		BSD domain-containing protein	0.17816	0	0.181061	2.13561	0.764717	9.26693	51.717	38.569	43.0343	32.4667	36.1686	18.6774	8.03634	17.0312	32.428	24.1762	22.1512	39.1028	34.5712	44.8741	46.1145	46.3908	43.9051	48.6519	20.6527	2.52025	3.06516	11.0021
AT1G03360	ATRRP4, RRP4, SOP2	ribosomal RNA processing 4	0.222577	0.137311	1.27949	0	0	0	60.3031	45.9688	72.5602	3.21928	3.73683	36.7738	26.0529	34.8544	0	0	5.98906	15.7831	13.5859	14.0824	21.2574	20.1143	18.1435	14.5579	3.06113	0.035917	0.075486	31.4443
AT1G03365		RING/U-box superfamily protein	9.6698	8.46486	7.93899	1.29884	0.914802	0.987617	24.0103	17.3783	20.4281	9.65999	12.5395	8.9241	3.95364	8.04218	7.57841	1.2945	11.9543	7.75407	7.40632	7.56154	17.2311	14.5233	14.091	15.0911	9.99377	0.32539	0.294604	19.3751
AT1G03370		C2 calcium/lipid-binding and GRAM domain containing protein	0.251672	0.803286	0.277724	30.2681	28.7619	20.8198	2.56166	1.71096	4.93316	55.9488	49.5067	2.55264	1.27152	1.76257	35.5589	33.5455	11.5046	19.3842	16.9156	16.8136	20.8004	17.4714	22.2444	12.7284	2.26099	15.2603	14.3264	35.5768
AT1G03380	ATATG18G, ATG18G	yeast autophagy 18 G-like protein	7.73496	7.35529	9.8107	0	0	0.008834	12.4609	6.04668	22.4178	24.6872	33.0224	2.24608	1.71976	1.86717	32.5335	52.8329	42.3137	16.8469	15.1943	16.0406	15.5607	15.4421	16.0248	9.58392	42.6584	0.45998	0.522601	3.36671
AT1G03390		HXXXD-type acyl-transferase family protein	0	0	0	0	0	0	0.369871	0	1.13236	0	0	0.034042	0	0	0	0	0	0.056568	0.016526	0	0	0	0	0	0	0	0.034555	4.97872
AT1G03395		0	0	0	0	0	0	0	0	0	0	0	0	0	0	0	0	0	0	0	0	0	0	0	4.61939	0	0	0	0	0
AT1G03400		2-oxoglutarate (2OG) and Fe(II)-dependent oxygenase superfamily protein	0	0	0	0	0	0	0.036639	0	0.491039	46.6508	51.7562	0	0	0.028645	0	0	1.28453	0.504457	0.639699	0.596355	6.49176	7.07153	8.79515	2.7303	1.89072	0	0	1.41988
AT1G03410	2A6	2-oxoglutarate (2OG) and Fe(II)-dependent oxygenase superfamily protein	0.086437	0.111433	0.105083	1.41635	0.999848	0	78.8119	78.1693	73.7691	10.2672	14.3503	29.6598	44.7273	34.0176	41.494	17.3943	12.2545	12.9523	13.3486	12.6306	5.28014	6.31595	6.24649	14.881	0.189779	0	0.061273	0.433713
AT1G03430	AHP5	histidine-containing phosphotransfer factor 5	0	0	0	0	0	0	0.751262	0.366664	0	43.7062	58.7431	10.1283	8.85723	8.4998	0	7.94898	10.6912	22.2521	21.9263	20.0077	34.2008	28.3453	30.0892	14.8513	8.30964	0	0	1.07658
AT1G03440		Leucine-rich repeat (LRR) family protein	0	0	0	0	0	0	6.31898	5.04374	5.03659	6.67197	7.33105	6.7267	9.75201	9.46698	0	8.86001	1.87159	3.33913	3.63809	3.03028	9.21675	7.64751	8.41877	20.3285	0.21113	0	0.020294	2.55973
AT1G03445	BSU1	Serine/threonine protein phosphatase family protein	68.1074	56.8727	61.8255	28.4708	18.0391	14.7661	0.947295	0	4.28282	0.019711	0	0.241986	0.118366	0.454839	0	0	0.009313	0.175643	0.197652	0.129065	0.021981	0.116056	0.051307	0.812721	0.092358	1.55466	1.78103	0.542445
AT1G03457	AtBRN2, BRN2	RNA-binding (RRM/RBD/RNP motifs) family protein	7.68645	3.18844	9.32594	204.629	264.772	163.99	0	0	0	1.262	2.83031	47.6193	33.8383	47.2245	47.4863	26.4595	29.4021	9.36041	9.53292	9.14774	3.31622	4.91352	3.08578	6.78021	0.066911	77.4338	76.42	2.13262
AT1G03470	NET3A	Kinase interacting (KIP1-like) family protein	0.059446	0	0.048795	0	0	0.039902	0	0	0	1.77104	3.98181	13.4538	6.68001	11.3933	19.1152	0	1.20805	5.10185	4.70339	4.19644	4.70738	3.46807	4.35471	6.97142	214.142	0.127477	0.044598	1.07658
AT1G03475	ATCPO-I, HEMF1, LIN2	Coproporphyrinogen III oxidase	0	0	0	0	0	0	40.5158	34.6497	37.4435	132.326	128.056	90.0554	97.5102	85.8554	6.95025	0	10.9966	20.6856	19.8275	16.2011	96.5368	99.1125	100.958	134.465	21.7417	0	0.052821	11.3827
AT1G03490	ANAC006, NAC006		0	0	0	1.55384	0	0	0	0	0	0	0	0.057415	0	0	0	0	0	0	0	0	0	0	0	0	0	0	0	23.4157
AT1G03495		HXXXD-type acyl-transferase family protein	0	0	0	1.33816	2.27396	0	0	0	0.092705	0.103052	0.116316	1.10113	0.643278	0.544044	0	0	0.383505	1.39474	2.01814	1.73796	0.14034	0.106715	0.139737	6.07525	0.171056	0.093745	0.054161	0
AT1G03510		Tetratricopeptide repeat (TPR)-like superfamily protein	0.556529	0	0.349085	0	0	0	1.36338	1.38482	1.54535	0.909559	0.978917	2.7007	2.20731	2.46705	0	0	1.75897	0.848695	1.22361	1.03375	1.12277	1.09093	1.8309	2.79641	2.48346	0	0	4.57548
AT1G03520		Core-2/I-branching beta-1,6-N-acetylglucosaminyltransferase family protein	0	0	0	0	0	0	0	0	0	8.206	11.6354	2.65218	3.22919	2.84579	0	0	8.21511	6.51821	5.49991	5.7884	8.4666	8.67209	8.93682	17.6532	2.11169	0.070391	0.037177	0.833918
AT1G03530	ATNAF1, NAF1	nuclear assembly factor 1	0.26023	0.068712	0.840107	0.858319	3.72279	0	21.2916	14.5182	18.5091	2.34787	3.11194	13.027	5.32205	13.4569	0.052225	0	8.62275	8.83437	8.06333	4.56111	16.7442	14.5878	10.916	5.58128	8.26311	0.011357	0.036144	158.104
AT1G03540		Pentatricopeptide repeat (PPR-like) superfamily protein	0.024517	0.625184	0.331029	14.7086	6.14339	2.38732	0.545382	0.145317	1.81836	0.340096	0.693677	0.987578	0.413902	1.347	0	0	1.90293	0.707745	0.509609	0.626517	1.30229	1.38289	1.53188	1.37725	0.230373	0.17814	0.271838	31.9307
AT1G03550	AtSCAMP4, SCAMP4	Secretory carrier membrane protein (SCAMP) family protein	2.82282	3.03156	2.62631	50.6243	42.2713	21.2346	8.97726	3.12392	23.5527	6.8162	12.707	2.21811	0.692335	2.49723	33.4183	58.2121	18.6269	45.0398	39.428	41.5193	15.6733	12.5187	10.5565	14.319	5.82298	10.2589	9.19302	17.7018
AT1G03560		Pentatricopeptide repeat (PPR-like) superfamily protein	0	0	0.141408	0.082256	0	0	4.94518	2.34236	11.711	4.32656	6.27298	4.31973	1.20993	3.0016	0	0	4.02996	5.09335	5.10777	5.55183	12.3671	11.516	11.2887	8.97148	2.7275	0.05888	0.041513	3.32336
AT1G03590		Protein phosphatase 2C family protein	0	0	0	0	0	0.150904	3.19987	3.67075	0.286536	31.5273	32.7095	6.75622	5.33558	6.59595	0.054148	16.4783	10.7917	16.5069	15.2081	13.3545	19.7406	18.5932	20.2361	51.1069	5.35775	0.115514	0.101693	0.047578
AT1G03600	PSB27	photosystem II family protein	0	0	0	0	0	1.3453	0	0	0	360.754	328.19	111.622	182.88	108.17	2.43032	9.16378	0	2.26114	2.10613	1.89511	183.476	197.402	207.24	194.488	73.4846	0.032496	0.068678	0
AT1G03610		plant/protein (DUF789)	2.5509	2.41568	1.65173	422.876	418.283	295.186	5.89979	4.72029	2.20631	96.2572	80.2117	7.01356	15.0216	5.60566	24.1745	17.2465	11.7285	15.1749	14.9388	13.6341	12.818	11.0384	11.2827	12.6708	39.4161	77.4245	77.7303	19.6183
AT1G03620		ELMO/CED-12 family protein	11.6987	7.97722	13.4805	189.19	183.814	106.634	18.1308	14.5416	13.8564	1.19204	2.85955	0.534276	0.37817	1.05747	0	0	2.99481	2.22079	2.12532	1.428	1.4477	1.78393	2.51577	1.69231	2.39225	31.171	31.3576	0.793424
AT1G03630	POR C, PORC	protochlorophyllide oxidoreductase C	1.16305	0.226173	1.41452	0.082476	2.80762	0.077756	1.01279	0.499468	2.73294	85.8399	77.0218	68.0578	83.2662	59.9985	0	0.03891	1.42596	0.957335	0.942928	1.17761	60.0277	63.5062	64.955	133.358	0.383683	0.087362	0.043229	0.771818
AT1G03650		Acyl-CoA N-acyltransferases (NAT) superfamily protein	0.318762	0.31602	0.117859	1.79142	0	0	6.89809	8.5558	2.41695	3.38117	3.44122	8.31053	7.11325	8.52433	1.38095	5.49757	6.0901	5.05408	3.95949	4.16463	3.64213	3.33433	3.40344	3.39481	6.64147	0	0.0575	4.57548
AT1G03660		Ankyrin-repeat containing protein	4.29178	6.02488	3.4602	0.429308	0	2.92779	0	0	0	0.351683	0.732205	1.72027	1.79866	1.22553	54.6501	9.6529	55.066	15.7215	12.7201	20.1676	3.09173	3.91946	3.73909	11.985	2.90242	0.070941	0	1.34573
AT1G03670		ankyrin repeat family protein	0	0	0	0	0	0	0	0	0	0.024323	0.026003	0	0.024931	0	0	0.036525	0	0.015916	0	0.029299	0	0	0	0.02287	0.021979	0	0	0.075222
AT1G03680	ATHM1, ATM1, THM1, TRX-M1	thioredoxin M-type 1	60.0369	31.573	30.1705	0.598341	0	0	24.7381	23.8851	42.8931	504.13	473.549	202.99	264.1	190.209	4.38154	16.7404	7.44367	11.2585	12.9548	10.7419	266.509	276.266	322.187	259.515	44.1462	0.579744	0.944197	12.1116
AT1G03687		DTW domain-containing protein	51.5828	60.6158	74.3537	0	0	1.21534	18.6286	14.7191	16.329	4.5874	6.37706	20.4528	17.834	20.4381	17.2054	5.14794	5.98174	8.70983	7.74652	8.03332	8.38252	10.6555	8.35459	12.2135	1.72798	0.898527	0.977042	13.3218
AT1G03700	CASPL1C2	Uncharacterized protein family (UPF0497)	0	0	0.408404	0	0	0	0	0	0	0	0	0.148187	0	0	0	0	32.4689	18.1409	16.8769	18.6868	0.08988	0.24599	0	0.136537	0	0	0	0.538291
AT1G03710		Cystatin/monellin superfamily protein	63.2914	68.2972	45.0748	11.909	11.4542	9.06857	94.3522	98.6266	64.9801	0.333327	0.137623	1.89227	2.72361	2.94849	0	0	0	0.164835	0.142131	0.176435	0.070706	0.13514	0.096123	45.6381	0.025577	8.08786	8.32457	15.0722
AT1G03720		Cysteine proteinases superfamily protein	1.41577	0.814275	0	0	0	0	0	0	0	0	0	0	0	0	0	0	0	0	0.033403	0	0	0	0	1.14385	0	0	0	0
AT1G03730		pyrroline-5-carboxylate reductase	0.04523	0	0	0	0	0	0	0	0	7.66713	5.54661	14.1014	15.998	12.6546	17.8984	21.2439	18.9305	24.3115	25.3067	25.9857	11.8189	11.8311	13.3615	12.5685	2.3331	0	0	0
AT1G03740		Protein kinase superfamily protein	9.61105	6.14315	8.82989	0.393417	0	1.7643	8.74464	5.98975	8.81977	60.8719	39.3621	2.20624	1.77846	2.76959	51.4769	62.7952	63.0187	28.1558	28.8862	32.3639	54.786	46.7442	60.2347	9.17206	3.21334	0.233838	0.393992	18.3936
AT1G03750	CHR9	switch 2	23.7013	15.856	17.5241	14.4804	5.96333	9.46415	12.5852	9.87154	2.63429	4.20843	6.29458	2.85562	1.65355	1.74412	11.1289	12.8147	2.66758	4.37554	3.8257	4.08244	4.49998	4.28039	4.12929	5.32729	4.27923	1.59861	1.83747	0.683652
AT1G03760		Prefoldin chaperone subunit family protein	28.938	23.5755	28.3035	0.798437	4.79885	0.316089	12.4735	10.9609	9.95796	4.51642	5.8187	9.23807	5.38057	7.95417	0	17.5393	4.80516	6.74718	6.61331	6.87575	7.43779	7.16113	6.2336	6.2627	41.2973	0.701366	0.837432	131.343
AT1G03770	ATRING1B, RING1B	RING 1B	0.497964	0	0	1.35719	0.095549	0.818027	0.965055	1.32836	0	1.5594	2.85733	5.99572	2.16299	5.0228	1.38092	0.766816	5.64467	7.28542	6.38507	6.07132	7.485	6.52325	5.57411	9.57822	70.9711	0.206483	0.225133	12.6133
AT1G03780	AtTPX2, TPX2	targeting protein for XKLP2	14.6726	12.3892	12.6601	0.827586	5.99414	0	2.07516	1.75216	1.38342	0.868202	2.83031	26.9358	8.93601	19.9375	0	0	1.84867	7.42988	6.25959	5.49186	3.48032	4.9058	3.85118	17.8027	0.014249	0.350016	0.424349	30.2222
AT1G03790	AtTZF4, SOM, TZF4	Zinc finger C-x8-C-x5-C-x3-H type family protein	0.455487	0.422819	0	0	0	1.42703	53.2104	40.0391	56.641	0.025783	0	0	0	0	37.0418	0	0.012238	0.25541	0.069308	0.194058	0.378125	1.52856	0.221722	0.032141	662.296	0	0	0
AT1G03800	ATERF10, ERF10	ERF domain protein 10	53.1028	46.1483	45.6175	0	1.71621	0	0	0	0	0.021495	0	0.042661	0.277666	0	0	0	0	0.420416	0.419033	0.334516	0.350196	0.143801	0.285675	0.803586	0.161266	1.18127	1.43044	0
AT1G03810		Nucleic acid-binding, OB-fold-like protein	0	0	0	0	0	0	0	0	0	0	0	0	0	0	0	0	0	0	0	0	0	0	0	0.096869	0	0	0	0
AT1G03820		E6-like protein	0	0	0	0	0	0	0	0	0	7.11733	8.66247	0.088867	0.036975	0.038431	0	0	29.5598	22.0717	30.7689	23.0039	2.50821	3.27599	5.22547	69.4533	0	0	0.055408	0
AT1G03830	GBPL1	guanylate-binding family protein	0.046951	0.601378	0.321614	0	0	2.45106	34.0576	22.0501	45.2775	1.56188	2.16679	12.2647	3.97812	9.93314	0.009194	10.1043	3.61736	5.41524	4.50725	2.91103	4.46974	4.98964	4.50007	9.45747	1.96788	0.024535	0.012942	5.22096
AT1G03840	IDD3, MGP	C2H2 and C2HC zinc fingers superfamily protein	11.5683	16.1353	14.0409	0.133346	0	4.02891	0	0	0	0.367259	0.431288	11.944	5.82885	14.616	0	24.0731	14.0267	10.5118	10.4429	8.23384	1.29608	0.790756	1.62335	0.555368	0.143272	0.197265	0.161953	0.43151
AT1G03850	ATGRXS13, GRXS13, ROXY18	Glutaredoxin family protein	0.134406	0.349785	0.781855	0	1.557	0	0	0	0	3.73548	1.61374	0.15982	0	0.259613	403.421	310.279	315.699	144.07	118.376	142.668	6.83433	6.72162	5.0602	1.91478	0.096563	0.122427	0.111077	0
AT1G03860	ATPHB2, PHB2	prohibitin 2	0.204625	0.044889	0	0.352073	0	1.12929	253.186	201.955	256.772	29.9832	35.6172	102.474	99.2524	91.8476	17.9246	43.7357	56.6396	71.8403	66.5954	68.5133	65.0571	59.2138	56.414	50.7894	18.7688	0.287781	0.219932	100.591
AT1G03870	FLA9	FASCICLIN-like arabinoogalactan 9	0.294729	0	0.1488	0	0	0.029408	0	0	0	69.2735	59.8674	0	0	0	112.071	25.9935	20.646	313.151	282.82	238.593	78.8068	94.8683	85.9758	43.8303	0	0	0	0.121932
AT1G03880	CRB, CRU2	cruciferin 2	0.03655	0	0	0	0	0	0	0	0	0.029301	0.030542	0.030973	0.659688	0.190605	36.4828	0	0.76405	0	0	0	0	0.509787	0	0.057153	4032.85	0.020518	0	0
AT1G03890		RmlC-like cupins superfamily protein	1.8902	0	0.30973	0	0	0	0	0	0	0	0.016713	0.035807	0	0	8.97059	0	0	0	0.012636	0	0	0.060425	0	0	344.335	0.022177	0.046676	0.479136
AT1G03900	ABCI18, ATNAP4, NAP4	non-intrinsic ABC protein 4	102.423	94.5415	107.278	87.8901	58.4503	45.2175	62.1096	51.3864	66.1025	67.4219	79.5063	20.4536	22.311	23.2144	73.675	124.123	88.9326	86.8921	83.4538	81.2578	69.3633	62.8065	60.9454	76.8522	21.632	72.8966	74.3092	106.22
AT1G03905	ABCI19, ATNAP4	P-loop containing nucleoside triphosphate hydrolases superfamily protein	6.04445	6.57703	7.6774	1.13463	1.08979	4.07247	2.79639	1.42843	3.81183	2.73112	3.09242	1.73338	1.43196	1.66292	8.36162	23.7038	13.5727	12.6854	12.6718	12.2323	4.98618	4.41288	5.4999	8.34456	14.2191	0.034558	0.158595	4.84066
AT1G03910	CTN	cactus-binding carboxy-terminal, cactin	17.3051	14.2164	12.0979	0.111018	1.42476	1.08479	72.5668	58.3951	46.6076	25.8196	33.7601	33.2906	15.5623	30.7191	24.0646	45.894	30.4625	28.8572	26.9685	22.5723	31.3532	29.8696	29.8861	38.5377	84.2791	0.491437	0.437904	137.434
AT1G03920	NDR2	Protein kinase family protein	7.17179	4.45257	5.58584	1499.94	1296.05	811.079	0.026571	0	0	0.508304	1.43808	0.540848	0.151494	0.173109	0	0	0.286185	6.59686	5.59999	5.24196	1.26358	1.26431	1.74709	2.64288	0.054259	50.4203	49.7842	1.75442
AT1G03930	ADK1, CKL9ALPHA, CKL9BETA	dual specificity kinase 1	1.22806	0.917061	1.49921	88.2132	95.0135	65.6656	34.4897	26.4758	47.1398	30.7281	40.2008	5.0463	3.20328	5.30636	10.8247	9.29524	14.0673	12.1586	11.3173	11.4374	30.0363	26.7578	27.5148	28.0686	7.07781	13.6145	14.9229	0.683683
AT1G03940		HXXXD-type acyl-transferase family protein	0	0	0	0.747703	0.85901	2.84998	0.701182	0.156585	2.01807	0.088264	0.020442	1.84936	1.69952	1.61716	0.140429	0.551774	0.149784	1.98289	2.71367	2.57629	0.105176	0.098796	0.172905	27.8604	0.426894	0	0.032	0
AT1G03950	VPS2.3	vacuolar protein sorting-associated protein 2.3	0	0.079646	0	0	0	0.340989	14.1408	11.7343	15.5684	23.9225	29.0339	1.04693	0.675222	0.786994	58.6069	47.7143	35.8419	19.3973	17.8949	21.6876	22.4486	21.7084	20.8225	12.221	13.0955	0.444441	0.41413	7.5463
AT1G03960		Calcium-binding EF hand family protein	2.55665	4.3114	0.114513	12.5523	15.5963	10.6751	23.1025	12.0594	43.1588	8.99114	14.209	5.4454	4.93863	4.54608	7.33073	8.93241	6.39093	8.12567	7.31673	4.56897	17.7007	16.1005	19.6268	16.429	3.90169	6.47715	7.21894	16.794
AT1G03970	GBF4	G-box binding factor 4	12.4159	6.06842	12.3762	2.73087	0.543617	0	16.0232	15.5651	18.6877	28.1826	27.2852	11.5524	7.57679	9.73189	27.9076	21.5045	10.0549	15.8528	16.0349	16.6857	18.6175	17.3485	21.1687	21.448	36.1476	0.315355	0.293006	23.9902
AT1G03980	ATPCS2, PCS2	phytochelatin synthase 2	0	0.493058	0.272982	0	0	0	24.3733	13.871	27.0815	0.311806	0.431877	1.76957	0.700362	1.64863	0	0	0	2.30689	1.49646	2.21324	0.719038	1.09964	0.100518	0.354448	0.031005	0	0	7.97623
AT1G03982		PAK-box/P21-Rho-binding family protein	0	0	0	2.19801	2.32412	1.47405	0	0	0	0	0	0.049852	0.041866	0	0	0	0	0.064665	0.027775	0	0	0	0	0	0.050126	0	0.151952	0
AT1G03990		Long-chain fatty alcohol dehydrogenase family protein	0.200132	0	0.423764	11.2149	23.9218	8.27996	1.37871	0.183976	5.27261	0.098502	0.090492	1.47006	0.871791	1.40091	0	0	1.85123	1.36396	1.1279	0.857306	0	0.05481	0.021548	0.245925	82.1379	2.14109	2.21499	1.48303
AT1G04000		hypothetical protein	8.2227	4.32794	6.31914	7.86818	17.0511	14.6652	23.128	26.2983	17.3474	13.9502	11.2987	49.9267	44.7885	37.3978	5.47756	6.9345	11.3256	8.79061	9.77267	8.21247	12.1516	13.4367	13.4416	77.7398	47.9754	1.54895	1.62394	2.1096
AT1G04010	ATPSAT1, ERP1, PSAT1	phospholipid sterol acyl transferase 1	14.9532	11.8853	26.1625	0.413849	0.059194	0.166733	49.7494	30.5722	59.9466	6.41866	10.4947	3.89292	2.69712	2.97993	0.013035	12.6564	4.88696	11.3453	10.8394	8.62502	4.35263	4.74404	3.86688	19.5794	3.81496	0.800827	0.890298	146.403
AT1G04020	ATBARD1, BARD1, ROW1	breast cancer associated RING 1	0	0	0	0	0	0.013581	0.28128	0.691087	0.330191	2.8436	4.37797	20.2295	6.46706	21.4382	0	0	4.08703	7.11285	7.48049	6.13181	8.7814	10.4973	8.38326	16.9357	0	0	0	5.65487
AT1G04030		eisosome protein	48.3988	50.4103	35.8564	1.05138	0.046445	0.021247	99.5927	70.9453	101.802	2.48936	5.36078	21.3076	8.32552	19.5319	0.016926	11.9478	13.7696	10.0693	9.56462	8.26266	3.00947	3.04571	3.67746	14.3497	5.40957	1.02282	1.1562	112.15
AT1G04040		HAD superfamily, subfamily IIIB acid phosphatase	0.132456	0.085011	0	0	0	0	6.81935	7.30295	4.74262	63.5732	64.3333	1.88365	0.785436	1.63095	3.84644	19.4077	27.8588	248.533	228.703	262.414	155.599	164.394	116.055	51.9163	0.851245	0.046436	0	0.121309
AT1G04050	SDG13, SUVR1	histone-lysine N-methyltransferase SUVR2-like protein	6.81116	7.5217	8.11915	0.046034	0	0	161.367	93.5334	234.848	0.676895	1.39	5.57104	2.94692	5.51527	0	0	1.09061	3.13022	2.4569	2.09433	2.06697	2.31271	1.60071	7.60016	0.47337	0.185725	0.169973	8.85593
AT1G04070	ATTOM22-I, TOM22-I	translocase of outer membrane 22-I	8.84169	9.19028	8.54445	0.716161	0	0.113734	24.8384	49.5987	25.7476	9.20938	7.54888	95.5993	76.0246	93.8317	14.392	0	5.37739	28.1262	29.8471	33.3422	23.4389	19.4188	20.4859	29.4858	18.8471	0.351012	0.308392	16.1487
AT1G04080	PRP39, PRP39a	Tetratricopeptide repeat (TPR)-like superfamily protein	13.3331	12.5899	17.9689	5.93375	0.165133	4.92182	145.663	78.9753	231.68	39.5337	49.2266	50.5231	31.6755	45.308	4.95521	36.2745	30.566	43.4869	41.0129	28.6884	56.173	52.0421	47.7686	57.808	23.9833	0.662594	0.398095	45.1746
AT1G04090		vacuolar sorting-associated protein (DUF946)	9.66053	12.804	14.0481	22.6608	20.2028	17.1789	21.1241	12.9712	23.9234	0.229309	0.497046	0.482627	0.602426	1.04396	0	0	1.14698	0.903562	0.723331	0.679266	0.881586	1.082	0.652486	1.29597	0.018124	5.67897	5.56204	13.5583
AT1G04100	IAA10	indoleacetic acid-induced protein 10	18.7229	29.9151	24.1893	14.0257	4.29671	6.65349	24.2541	24.2534	27.8861	4.39038	5.33674	1.98177	1.09743	1.93847	15.4022	0	20.0369	4.82235	4.56768	5.54196	6.51526	5.34546	4.08272	4.09566	6.74243	0	0.583514	7.6937
AT1G04105		0	0	0	0	0	0	0	0	0	4.47717	0	0	0	0	0	23.6846	0	38.9089	0	1.50134	2.96079	0	0	0	0	0	0.522201	1.19842	0
AT1G04110	AtSDD1, SDD1	Subtilase family protein	0	0	0	0	0	0	3.22893	3.11249	0.560118	0.048879	0.262793	0.667378	0.530482	0.940606	0	0	0	0.01062	0.009605	0.019072	4.61955	4.8676	3.58678	4.5199	0	0	0	0.462561
AT1G04120	ABCC5, ATABCC5, ATMRP5, MRP5	multidrug resistance-associated protein 5	0	0.134233	0	3.45599	1.17535	0.901737	48.0623	32.3189	51.261	30.5694	36.2115	16.3681	9.5895	14.5266	3.93574	8.97687	11.5035	45.1101	38.4626	33.1016	69.6684	64.2	69.4248	67.883	26.3478	1.80756	1.92939	43.3845
AT1G04130	AtTPR2, TPR2	Tetratricopeptide repeat (TPR)-like superfamily protein	0	0	0	0.324146	0	0.053069	62.4802	49.1289	54.8601	10.9181	11.1896	14.9918	8.77782	11.9856	0	20.6529	6.16839	10.0799	9.06125	6.58466	16.4396	15.1392	12.383	21.658	9.01806	0.046344	0.097229	27.453
AT1G04140		Transducin family protein / WD-40 repeat family protein	3.20419	3.23835	3.6387	29.2865	22.255	54.5901	46.8909	34.6584	44.3201	45.3001	60.2507	29.7912	35.9033	26.4215	66.2623	62.651	63.711	44.6979	43.6648	32.5688	62.7412	62.2213	53.3856	62.5243	34.4586	22.8936	23.4629	11.6897
AT1G04150	MCTP10	C2 calcium/lipid-binding plant phosphoribosyltransferase family protein	0.1684	0	0.133404	0	0	0.127918	0	0	0	0	0	14.6053	11.1763	13.0417	0	0	0	0.357954	0.312739	0.125121	0.068486	0	0.070007	0.165012	0	0	0	0
AT1G04160	ATXIB, XI-8, XI-B, XIB	myosin XI B	0.506754	0.199109	0.548888	180.789	139.815	120.392	2.35438	1.39988	2.21169	2.25169	3.35968	3.37917	1.56783	2.61187	52.1026	0.034818	6.38916	7.91301	5.46325	6.02613	4.89191	5.03563	4.21863	8.07145	0.476093	16.9521	16.7534	0.491515
AT1G04170	EIF2 GAMMA	eukaryotic translation initiation factor 2 gamma subunit	0.804221	0.327528	0.115637	16.1959	28.2782	19.8835	110.823	82.2454	119.207	51.7124	47.6699	102.708	77.5108	97.4784	12.0754	16.045	38.7221	84.7453	82.4975	79.9516	110.58	108.264	95.5023	82.8749	78.3397	1.84037	1.44077	37.5677
AT1G04180	YUC9	YUCCA 9	0	0.787916	0.644155	0	1.10399	0	0	0	0	7.69878	13.2244	1.74491	0.375092	1.40323	0	0	5.39724	5.54662	5.79481	5.48818	0.621106	0.814069	0.635477	0.0228	0	0	0	0
AT1G04190	TPR3	Tetratricopeptide repeat (TPR)-like superfamily protein	0	0.190243	0	0.084688	0	0.809337	81.4319	64.181	114.152	16.048	16.0872	66.7184	30.8108	61.3876	9.87494	36.7756	26.4593	39.1121	37.25	37.1986	41.4567	36.7596	34.6868	34.6287	12.702	0.100395	0.070836	1.37707
AT1G04200		dyggve-melchior-clausen syndrome protein	7.84203	4.09212	5.97239	9.62108	6.67645	1.60565	36.009	27.1257	31.6208	43.6624	50.0025	10.6768	13.0044	12.171	56.4648	12.0796	18.956	28.0441	27.1616	23.4452	28.5661	28.2637	24.7252	48.1616	12.0341	0.039398	0.041895	13.19
AT1G04210		Leucine-rich repeat protein kinase family protein	35.2024	31.0671	29.2963	2.79279	7.96203	12.1244	13.3971	7.29931	11.5063	22.1975	22.9375	14.3836	2.25803	10.8419	31.045	8.59396	23.5839	15.9314	13.2124	11.0356	39.6461	40.6725	35.2681	32.0023	12.8588	3.74709	3.24459	3.0996
AT1G04220	DAISY, KCS2	3-ketoacyl-CoA synthase 2	0	0	0.39633	0.055387	0	0	0	0	0	28.9769	27.3919	7.22178	4.03787	6.46671	0.092409	44.7997	103.699	33.4546	34.907	31.5939	75.4079	85.1727	52.0307	76.3057	0.018954	0.021656	0.045802	0.023461
AT1G04230		rRNA-processing EFG1-like protein (DUF2361)	121.143	113.543	140.205	0.661379	2.73232	3.12172	14.7044	12.3407	15.2836	14.9252	14.7806	14.0687	5.79301	13.8536	2.97494	18.6881	8.18014	12.1407	9.94109	8.94434	13.2393	11.5747	11.8294	17.6784	24.3268	0.918486	1.45224	47.1261
AT1G04240	IAA3, SHY2	AUX/IAA transcriptional regulator family protein	0.029881	0.083132	0	0.28594	0	0	0	0	0	133.665	235.491	0.059077	0.104428	0.069984	0	23.7172	14.143	25.235	27.3431	28.5329	44.9232	52.3373	25.7135	90.6211	1.11797	0.05663	0	0
AT1G04250	AtIAA17, AXR3, IAA17	AUX/IAA transcriptional regulator family protein	0	0	0	0.94886	0	0	0	0	0	9.01183	11.8174	32.8996	39.7954	32.1365	87.4271	84.2838	65.6044	98.2656	83.1086	96.1178	28.8947	30.3504	23.5071	75.9324	0.051094	0.061412	0.128819	0
AT1G04260	MPI1, MPI7, MPIP1, MPIP7, PRA1.D	CAMV movement protein interacting protein 7	7.62583	7.66877	3.79576	0.095765	1.47211	1.01797	16.6146	22.7561	17.231	19.6902	21.7813	25.1665	29.5504	22.1305	8.59061	9.56588	16.5342	16.5556	18.729	15.973	17.2138	19.9039	18.8648	27.0441	24.7337	1.61216	1.74034	3.69313
AT1G04270	RPS15	cytosolic ribosomal protein S15	1.43583	0.899308	0.699134	0	0	1.89121	281.957	362.357	273.668	158.541	157.616	1427.09	1047.56	1456.02	5.90431	102.415	124.082	815.539	805.042	812.548	573.911	604.578	597.773	555.165	36.0287	0.130372	0.519816	57.0589
AT1G04280	NADKc	P-loop containing nucleoside triphosphate hydrolases superfamily protein	0.019919	0	0	0	0.323219	0.877998	0.513763	0	1.81034	20.2553	17.0502	0.715546	3.18241	0.414012	160.749	48.9362	50.8581	42.8774	41.1566	45.4266	17.9589	17.3826	15.3649	3.15355	0.595207	0	0	0.597867
AT1G04290		Thioesterase superfamily protein	9.86832	11.2979	8.76246	166.429	144.889	111.682	135.504	149.33	127.697	23.3536	24.4061	15.583	13.4157	13.147	43.9656	65.0272	44.6158	61.8414	74.6159	67.9733	26.9413	25.3646	39.1447	40.1551	7.04391	125.501	128.099	13.0014
AT1G04300	MUSE13, TRAF1b	TRAF-like superfamily protein	5.1551	4.43215	2.86339	44.6516	47.608	33.9998	28.4706	16.2072	40.9386	30.4876	37.5818	9.10615	5.75762	8.24985	27.7044	22.9212	13.223	24.2443	20.4168	17.0899	30.0226	25.9879	26.3268	30.9692	41.3086	46.0729	46.8486	56.7033
AT1G04310	ERS2	ethylene response sensor 2	2.68363	2.11105	4.40102	0.141843	0	0	10.644	6.75951	5.07963	3.42444	5.95825	6.57302	7.37435	5.97265	0	0	0.175381	4.73365	4.55242	4.5481	12.2653	14.0346	12.9127	14.2549	3.91207	0.044209	0.046658	5.78666
AT1G04330	PH2	hypothetical protein	0	0	0	0.244496	0	0	0	0	0	0.813288	2.2566	0.097849	0.964843	0.325673	0	10.8625	8.39592	10.4667	18.2554	11.0885	1.1249	1.25769	1.18303	2.03043	1.00947	0	0	0
AT1G04340		HR-like lesion-inducing protein-like protein	0.877346	0	0.55076	12.3408	20.1552	31.8964	104.572	115.251	87.7689	24.81	27.1782	65.3639	77.7356	72.7001	19.9126	0	22.9465	59.6031	62.7774	58.2824	39.1379	40.5574	30.7341	89.0528	7.03713	5.3286	4.23016	1.54537
AT1G04350		2-oxoglutarate (2OG) and Fe(II)-dependent oxygenase superfamily protein	0	0	0.117336	0	0.232876	0	10.5149	10.0101	12.4658	47.8472	42.611	0.255486	0.342648	0.141382	0.037202	0	6.82477	1.46672	1.43759	1.07495	46.4824	44.6182	52.5446	20.2163	13.2303	0.236902	0.156605	1.90889
AT1G04360	ATL1	RING/U-box superfamily protein	0.29706	0	0	0	0	0	0	0	0	3.93683	1.55699	2.86415	2.73428	2.75353	3.10487	0	37.459	12.3249	12.9862	11.5357	1.20751	1.43019	1.45568	0.766944	7.24501	0	0.027223	21.3777
AT1G04370	ATERF14, ERF14, ERF97	Ethylene-responsive element binding factor 14	0	0.601055	3.10828	3.26725	0	0.152103	1.24197	1.86627	0	0.429432	0.177299	0	0	0.06488	0	0	0	0.230671	0.198244	0.042378	0	0	0	0	0	0	0	0
AT1G04380		2-oxoglutarate (2OG) and Fe(II)-dependent oxygenase superfamily protein	0	0.01964	0	0	0	0	307.805	264.828	244.095	0.169733	0.204611	2.74085	3.89744	4.61332	0	0	0	0.162328	0.08299	0.129119	0.041059	0.10892	0	0.252325	0.076492	0	0	0
AT1G04390		BTB/POZ domain-containing protein	0	0.427427	0	0.731152	4.51082	1.68959	8.51443	4.52934	8.61718	5.04667	7.16301	1.88554	1.71003	1.48151	0	0.708336	2.84216	4.00143	3.95324	3.15896	7.0772	6.72932	6.32203	8.49247	4.42774	0.275447	0.222957	3.84492
AT1G04400	AT-PHH1, ATCRY2, CRY2, FHA, PHH1	cryptochrome 2	0.139679	0.832935	0.493552	0	0	0	19.5753	13.0068	13.8399	133.078	175.029	11.0238	15.5036	9.03586	51.2655	44.6369	68.5723	47.5204	40.7423	46.8356	60.1791	64.0608	51.3875	93.3969	68.3213	0.098483	0.10407	0.612096
AT1G04410	c-NAD-MDH1	Lactate/malate dehydrogenase family protein	0	0.110289	0	0	0	0.065228	253.306	217.053	283.027	491.16	539.241	378.085	509.097	378.472	393.183	400.75	397.545	875.137	821.682	864.236	578.579	577.741	621.282	559.82	16.1614	0.178737	0.432538	40.8378
AT1G04420		NAD(P)-linked oxidoreductase superfamily protein	54.9826	46.6371	53.9953	1.94669	0	0.500844	17.156	12.1807	32.3569	91.7167	87.7158	24.1024	23.1288	23.942	0.017907	24.5619	2.46968	3.26086	2.87236	3.50176	65.8572	60.5938	67.7219	67.6474	1.89543	1.52238	1.47039	5.5364
AT1G04430		S-adenosyl-L-methionine-dependent methyltransferases superfamily protein	57.4587	65.6445	65.5325	2.38102	8.01137	0.512938	0	0.08314	0	121.315	137.225	7.41607	5.45168	6.62836	10.4212	52.3788	36.8481	78.2856	74.4	58.3511	131.081	140.809	104.793	174.215	0.5968	4.95267	5.21557	4.35565
AT1G04440	CKL13	casein kinase like 13	0	0.137212	0	0.953377	0.204256	5.48228	12.5128	8.78102	18.1294	70.9136	81.9925	11.2682	7.93707	9.96821	171.813	85.0358	134.642	50.2549	46.4468	48.4426	70.8678	58.2104	62.0801	29.7461	20.0468	0.36768	0.345814	11.8429
AT1G04445		C2H2-like zinc finger protein	0	0.079904	0.093983	0	0	0	22.7026	22.701	33.8656	0.050191	0.147686	0.56149	0.044609	0.14026	0	0	0.799592	0.71478	0.548115	0.762487	0.078891	0	0	2.71821	0.48986	0.60641	0.392055	0
AT1G04450	RIC3	ROP-interactive CRIB motif-containing protein 3	5.41997	2.33182	4.04096	429.628	439.319	353.341	2.70307	4.01545	0	0	0	0.20387	0	0.223164	0	0	0	0	0	0	0	0	0	0.309571	0	83.8955	79.8262	0.40342
AT1G04455		hypothetical protein	0	0	0.986789	3.09382	0	9.22641	84.7389	73.4177	147.568	0	0	0.417686	0	0.316687	0	0.190107	0	0	0	0.427413	0	0	0	0	0	0	0.846444	0
AT1G04470		hypothetical protein (DUF810)	7.96161	9.00326	12.8493	517.58	592.936	616.445	0	0	0	0.051025	0.077412	0.916612	0	0.782536	0	0	0	0	0.006385	0	0.026841	0	0	4.13595	0.056161	728.147	719.305	0.050323
AT1G04480		Ribosomal protein L14p/L23e family protein	34.9074	37.0196	23.0749	0.166939	0	1.01751	212.847	335.043	219.626	75.7188	67.9182	371.662	351.114	369.59	17.4791	91.2944	59.8259	333.969	304.519	298.703	216.475	229.215	252.137	259.119	28.3237	4.24137	3.19179	8.61266
AT1G04490		hypothetical protein (DUF3527)	0	0	0	0	0	0.087919	0	0	0	2.53409	2.22112	0.268084	0.032196	0.029539	7.4495	7.03464	1.4746	4.07889	2.95777	3.83165	0.334561	0.912356	0.973549	1.46016	0.139007	0	0	0
AT1G04500		CCT motif family protein	0.055447	0.774034	0.048982	105.962	107.756	80.714	0	0	0	0.154501	0.243613	0	0.030079	0.033427	0	0	0	0.042455	0.131509	0.089223	0.474258	0.589657	0.443651	0.488955	0	10.0998	9.54773	1.23409
AT1G04510	MAC3A, PUB59	MOS4-associated complex 3A	18.374	23.3658	21.9589	0.955691	0	4.9652	56.9399	42.7877	64.7366	24.1727	26.8194	51.0632	35.8198	50.0762	0.014185	16.1652	19.8637	33.8992	33.1789	24.094	46.2131	45.6227	43.0653	43.5518	30.1783	0.490384	0.434076	26.3569
AT1G04520	PDLP2	plasmodesmata-located protein 2	0.512077	0.972285	1.50162	0	0	0	24.184	18.0243	16.324	4.34042	3.48203	89.8141	47.353	91.0402	0	0	2.02899	18.5129	18.0845	16.9433	21.1216	21.8755	18.1257	11.0996	0	0	0	0
AT1G04530	TPR4	Tetratricopeptide repeat (TPR)-like superfamily protein	0	0.696086	0	0	0	0	6.50273	5.1979	7.22045	112.566	89.0536	27.8095	23.473	27.4193	12.7582	55.053	22.9928	24.1893	22.208	26.5863	55.5319	51.1175	54.2114	53.904	74.7973	0	0.033652	0.290941
AT1G04540		Calcium-dependent lipid-binding (CaLB domain) family protein	17.9637	24.3415	28.5196	852.835	996.713	1111.75	1.63374	1.84906	0	0.370224	0.333123	1.28933	0.06466	0.886537	0	1.35117	2.14481	2.91134	2.57752	1.9889	0.107327	0.071604	0.054929	5.39937	0.058257	865.897	860.598	0.08045
AT1G04550	BDL, IAA12	AUX/IAA transcriptional regulator family protein	0	0.6419	0	0.45587	0.101549	2.43074	3.08645	2.30277	2.78076	14.956	19.4217	39.5805	30.2639	39.2586	0	0	7.45484	15.3256	15.9973	16.4679	15.0619	15.3973	16.4618	35.0184	3.7366	0.035069	0.073549	0
AT1G04555		transmembrane protein	0	0	1.05666	0	0	0	8.14195	8.94243	14.5599	10.0975	13.4404	5.96833	4.53113	4.58036	5.12401	11.7756	23.6089	11.1575	12.4014	12.1019	11.1796	9.69575	11.185	15.5475	5.93693	0	0.115401	3.76804
AT1G04560		AWPM-19-like family protein	0	0	0.86539	0	0	0	0	0	0	0.204447	0.174687	0	0	0	801.455	0.02446	1.07919	0	0	0	0	0.115615	0	1.22466	12324.9	0.110571	0.058558	0
AT1G04570		Major facilitator superfamily protein	0.216227	0	1.08044	4.66686	0.902277	3.42596	15.1233	10.3498	20.9448	2.06002	2.27179	2.32301	1.00571	1.99084	0	0	0	1.43584	1.3995	1.42566	2.91325	2.13252	2.60081	8.03922	1.90034	4.21919	3.96653	0.203118
AT1G04580	AAO4, AO4, ATAO-4, ATAO2	aldehyde oxidase 4	0	0.560274	0.603407	0.280119	0	0.027902	0.302111	0	1.5626	0	0.030095	0.309933	0.188631	0.528199	0	0	0	0.024771	0.022226	0.01674	0.140421	0.022849	0.064242	4.63871	0.007918	0.046179	0.048998	0.185793
AT1G04590		PPR containing-like protein	17.0171	9.70614	9.23475	2.10058	0.21022	3.44752	49.8515	35.2684	58.9676	9.05847	9.9314	25.9448	11.0964	26.8537	6.28587	30.0368	7.40455	19.5749	18.0823	18.4953	16.741	17.0496	16.1955	24.7169	26.2809	0.404503	0.588883	17.4945
AT1G04600	ATXIA, XIA	myosin XI A	40.0378	43.6507	49.9909	117.121	90.2769	93.7969	10.6655	5.84983	15.3288	1.85054	4.31741	0.741365	0.468009	0.818235	0.005398	4.86266	0	0.244889	0.138339	0.185315	0.352269	0.379906	0.412133	0.482442	0.187157	17.5332	16.5294	57.9965
AT1G04610	YUC3	YUCCA 3	0.08053	0	0	0.198124	0.084156	0.73564	0	0	0	0	0	25.0598	16.1921	23.0037	0	0	0	5.97101	6.79342	5.72762	1.18274	1.17036	2.36888	4.01009	0	0.021776	0	0.062748
AT1G04620	HCAR	coenzyme F420 hydrogenase family / dehydrogenase, beta subunit family	0.034551	0.822339	0.231843	0.668311	0	0	1.92205	0	7.62256	22.0022	31.918	13.6805	9.55481	13.9994	0	9.17348	4.06968	1.84035	1.91703	1.04372	10.0724	8.58755	11.5921	32.4626	9.98923	0.083999	0.051152	2.89215
AT1G04635	AtPOP5, EMB1687, POP5	ribonuclease P family protein / Rpp14 family protein	19.4694	13.8519	9.42933	5.90284	8.44955	1.649	26.3091	27.7417	32.6368	1.98752	1.73792	31.0748	15.0362	30.6107	0	0	0	8.65525	8.45218	8.77446	12.5545	14.1076	14.5358	8.31021	7.28881	1.33871	1.37547	5.65206
AT1G04625		Polynucleotidyl transferase, ribonuclease H-like superfamily protein	0.30485	0	0	1.75958	7.22075	4.88152	0	0	0	0	0	0.135472	0.343378	0.294539	0.128595	0	0.097841	0.192034	0.125006	0.133442	0	0	0	0	0	0.170278	0.546244	0.269146
AT1G04630	MEE4	GRIM-19 protein	69.5512	48.9598	51.2379	2.33636	0.283064	0.577052	59.9468	76.2804	97.7582	42.7158	39.8625	159.815	151.715	157.71	54.3757	46.4841	61.2193	85.6413	75.0685	61.915	38.1072	45.1591	47.488	61.1777	9.82037	2.10836	2.96231	18.8402
AT1G04640	LIP2	lipoyltransferase 2	0.500487	0.283905	0.783729	0.723188	0	0	2.60699	2.35498	2.15693	50.3509	50.5766	10.2057	13.6891	12.0393	4.13988	0	9.2883	5.43262	6.32495	5.67507	24.2309	21.6778	28.5914	22.0248	10.0704	0	0	2.4177
AT1G04645		Plant self-incompatibility protein S1 family	2.34402	1.51814	1.54792	0	0	0	128.793	145.033	230.876	0.400074	0	2.9241	2.5064	7.69257	0	0	0	0	0	0	0	0	0	85.9428	0	0	0	0.275764
AT1G04650	FLIP	holliday junction resolvase	0.28314	0.210944	0	0	0	0	9.40696	5.08399	12.7324	0.303142	0.875248	4.43288	1.51918	4.67925	0	0	0	1.69723	1.56467	1.3471	2.71888	3.27779	3.65416	2.24627	1.80508	0	0.030834	82.8966
AT1G04660		glycine-rich protein	0	0	0	0.078733	0.053801	0	0.704652	1.78783	0	0	0.089829	993.377	1534.4	969.474	0	0	0	0.818032	0.801437	0.754586	0.030442	0.071111	0.074181	1.26193	25.5764	0.076294	0.027017	0
AT1G04670		hypothetical protein	0.53249	0	0	4.78473	0.39316	3.73926	0	0	0	0	0	0.053766	0	0.059906	0	0	0	0.054786	0.143185	0.051302	0	0	0	0.058288	0	6.37631	6.81715	0
AT1G04680		Pectin lyase-like superfamily protein	8.33079	11.9175	11.4095	0.863154	0	4.37645	0.030057	0	0.10772	163.27	163.784	17.6955	9.30684	16.4556	0	0	4.9871	38.3853	41.3401	23.7415	45.3663	49.4731	35.7479	363.328	0.173176	0.536853	0.503259	0.266248
AT1G04690	KAB1, KV-BETA1	potassium channel beta subunit 1	0.25189	0.32031	0	0.690727	0	1.38567	3.00847	2.93399	0	101.153	113.429	135.822	126.756	132.478	7.74639	21.3186	21.3403	93.0943	86.7327	78.569	152.399	144.371	157.625	185.294	33.6201	0.210802	0.446418	1.6667
AT1G04700		PB1 domain-containing protein tyrosine kinase	9.80883	7.31849	12.5956	325.45	312.107	234.14	0.728202	0.015988	2.29613	0.480307	0.575212	0.566716	0.221677	0.461659	45.4302	10.739	18.7347	5.13272	3.37915	4.43251	1.50535	1.39321	1.66242	2.5171	0.076099	102.643	99.7275	4.84788
AT1G04710	KAT1, PKT4	peroxisomal 3-ketoacyl-CoA thiolase 4	4.06541	3.02113	5.44036	23.948	32.5594	24.2878	27.7648	19.2583	37.3204	9.90015	12.7402	14.0791	11.5609	13.8992	0.081309	0	8.09634	7.13097	6.7167	5.30218	10.532	10.2891	13.549	18.8888	6.83039	8.09121	7.01501	28.5558
AT1G04730	CTF18	P-loop containing nucleoside triphosphate hydrolases superfamily protein	2.51258	8.64178	3.6247	0.231643	0.266265	1.10521	4.7768	2.58502	7.23905	2.03468	3.28234	6.25724	2.99691	6.38555	0	1.24449	1.09482	4.63421	3.37577	2.86579	6.33942	6.27036	5.07748	7.99413	0.153298	0.071424	0.074425	54.0408
AT1G04750	AT VAMP7B, ATVAMP721, VAMP721, VAMP7B	vesicle-associated membrane protein 721	0	0	0	5.68959	6.95373	8.3293	126.546	118.842	112.609	119.761	126.633	128.283	104.071	129.161	77.9652	92.7054	110.898	113.714	116.427	114.068	128.809	123.352	118.039	148.552	42.5328	0.429722	0.724008	31.8654
AT1G04760	ATVAMP726, VAMP726	vesicle-associated membrane protein 726	6.13629	5.61173	10.8961	110.484	107.425	68.7542	3.17153	2.50853	1.458	0.475835	2.08509	20.7013	15.7271	20.7859	0.027849	0	13.0858	3.94886	3.91567	3.56406	1.74554	3.74817	2.87724	6.77518	0	26.2977	24.5073	16.9001
AT1G04770	SDI2	Tetratricopeptide repeat (TPR)-like superfamily protein	0.476127	0.372843	0.742935	9.99621	14.4251	11.9593	0	0	0	12.4513	11.9911	13.7047	7.64738	8.72487	20.4378	46.8538	80.2171	39.5185	40.4933	42.3576	94.5557	69.2925	91.8669	39.0371	0.711188	0.24901	0.298977	2.9606
AT1G04778		hypothetical protein	0	0	0	14.2331	8.5385	1.95324	0	0	0	0.615483	0.630456	0.060298	0.1486	0.151089	0	0	1.90548	1.89681	2.15611	2.10761	0.974718	0	0	0.719979	1.84345	0.123703	0	0
AT1G04780		Ankyrin repeat family protein	0.423974	0.181143	1.90147	0.713066	0.937923	1.01943	53.3569	36.2122	41.4988	34.8771	40.6018	8.21611	2.80842	6.50117	29.9701	27.1144	34.0968	28.5437	26.094	25.0295	45.2416	43.327	44.5022	33.0671	6.71748	0.055564	0.029338	2.88522
AT1G04790		RING/U-box superfamily protein	199.53	202.358	203.58	20.9996	11.8283	25.5397	78.7236	55.1122	74.2707	13.6894	17.0853	15.4881	10.5623	13.1372	34.214	31.8415	13.9773	10.7991	9.44569	8.5796	14.34	14.8437	13.5662	23.3192	22.8096	5.52736	5.779	9.44655
AT1G04800		glycine-rich protein	0	0	0	0	0	0.041316	0	0	0	14.9204	32.5712	0.108296	0.132101	0.092381	0.051868	0	0	0.083417	0.096643	0.024807	83.2851	74.9594	60.0493	109.993	2.07546	0.036646	0	0.255997
AT1G04810		26S proteasome regulatory complex, non-ATPase subcomplex, Rpn2/Psmd1 subunit	4.733	6.2855	5.24967	0.807041	1.5669	0	51.2138	35.9311	46.9867	16.3203	20.1726	17.482	10.6365	16.1747	47.9976	32.263	46.471	29.6748	25.4382	19.1198	26.9492	27.2944	26.4256	23.6221	22.3921	0.22898	0.206493	14.8233
AT1G04820	TOR2, TUA4	tubulin alpha-4 chain	16.7273	16.6065	21.0587	221.133	269.927	238.139	315.385	253.688	247.752	168.495	217.549	424.7	469.691	381.932	63.6393	93.1878	147.566	348.522	344.864	203.223	269.048	320.137	232.812	777.322	1.13197	316.774	315.935	68.6737
AT1G04830		Ypt/Rab-GAP domain of gyp1p superfamily protein	89.1503	109.871	73.8592	29.7839	41.8898	20.5558	11.5061	9.23047	8.30129	12.0907	15.2245	14.6258	11.7297	15.29	40.4102	16.5185	17.161	12.6971	12.6635	9.71342	14.1682	13.7722	13.097	14.0047	77.0873	4.20467	3.77692	18.3282
AT1G04840		Tetratricopeptide repeat (TPR)-like superfamily protein	0	0.040926	0	0.879124	0.081094	2.84674	0.083642	0	0.632576	0.650709	1.05583	1.11864	1.01927	1.51503	0	0	0.607604	0.940018	0.707571	0.815927	1.08264	0.801325	1.32571	1.88744	0.873319	0.988874	0.712051	18.9955
AT1G04850		ubiquitin-associated (UBA)/TS-N domain-containing protein	7.49908	8.03866	7.85854	0.329057	0.16636	0	358.328	324.618	286.942	37.9266	51.2913	54.2652	28.0933	50.566	106.705	87.6597	95.9896	96.5753	90.7023	90.8905	55.4727	51.6727	55.1249	85.1491	26.6142	2.02278	1.91723	154.45
AT1G04860	ATUBP2, UBP2	ubiquitin-specific protease 2	0.584407	0.240494	0.941895	1.17185	5.12532	1.45602	34.3083	20.0016	49.0459	15.6996	18.7329	10.0131	5.41966	9.38196	13.0647	32.5182	19.6311	14.3088	13.0592	13.5054	25.0493	24.7265	22.49	18.4597	10.2173	0.159379	0.364308	15.7207
AT1G04870	ATPRMT10, PRMT10	protein arginine methyltransferase 10	47.1531	45.1991	34.957	51.5024	42.8175	44.6551	79.8618	67.1066	68	8.93312	11.8101	58.4473	33.0836	57.0486	13.2293	52.9811	21.2649	39.1931	36.4522	35.0113	33.5723	34.6631	29.0102	20.6157	8.56346	20.1543	10.6177	14.6657
AT1G04880	AtHMGB15, HMGBD15	HMG (high mobility group) box protein with ARID/BRIGHT DNA-binding domain-containing protein	604.294	619.639	658.609	93.3718	99.4182	72.9675	0	0	0	0	0	0	0	0.090401	0	0	0	0	0	0	0	0	0	0	0	0	8.68208	123.783
AT1G04890	MyoB15	zein-binding protein (Protein of unknown function, DUF593)	0.2834	0.279058	0.264789	84.8706	81.9876	70.6069	0	0	0	0	0	0.033387	0	0	0	0	0	0	0	0	0	0	0	0.114778	0	22.4758	23.9144	5.58984
AT1G04895		hypothetical protein	0	0	0	4.46805	8.97002	0.148309	0	0	0	0	0	0	0	0	0	0	0	0	0	0	0	0	0	0	0	0	0	0
AT1G04900		NADH dehydrogenase ubiquinone complex I, assembly factor-like protein (DUF185)	0	0	0	0.818004	0	0	27.9173	19.257	33.2845	2.90056	4.36196	13.1437	9.06286	12.4752	15.0867	13.9499	10.6913	14.8063	15.2189	14.2665	10.5786	10.6576	12.6176	15.5797	1.9223	0.655792	0.574978	13.199
AT1G04910		O-fucosyltransferase family protein	0	0	0	0.257813	0.665467	3.59433	14.5231	13.8149	7.29049	19.2389	29.3831	7.10755	4.6496	6.5636	5.12048	8.64503	22.6199	24.1359	23.7258	21.5783	31.0771	28.719	26.7773	36.1571	16.0837	0.577557	0.562819	108.788
AT1G04920	ATSPS3F, SPS3F	sucrose phosphate synthase 3F	0	0.046057	0	0.623978	0	0.011266	0	0	0	0.348405	0.518846	0	0	0.017417	0.194913	0	0.150561	0.078562	0.025676	0.05113	0.78597	0.675031	0.767811	2.66724	25.929	0.261447	0.287556	4.91819
AT1G04930		hydroxyproline-rich glycoprotein family protein	0.319765	0.021772	0.125885	0	0	0.277642	20.5867	18.3233	13.7169	2.72478	3.8336	5.46587	3.80538	6.14037	3.24144	0.695387	5.05026	3.72161	2.76921	1.76483	5.24041	5.79722	4.47137	4.35166	5.68018	0.029347	0.030583	137.329
AT1G04945		HIT-type Zinc finger family protein	0.021746	0.094209	0	0	0	0.758651	44.1656	23.7892	56.1335	5.80409	7.02258	16.6535	11.2814	17.6081	8.7654	0	10.0925	8.07883	9.04082	7.12218	19.898	20.2368	15.6631	13.2831	14.932	0	0.031409	24.7002
AT1G04940	atTIC20, AtTic20-I, TIC20, Tic20-I	translocon at the inner envelope membrane of chloroplasts 20	0	0	0	0	0	0.691654	59.8757	59.4846	64.7348	44.2492	44.5636	72.5777	137.209	65.8536	7.15322	8.03067	12.7267	11.2026	11.6392	12.3384	50.2263	37.8139	55.3617	56.7863	5.49324	0.082196	0	25.0306
AT1G04950	ATTAF6, EMB2781, TAF6, TAFII59	TATA BOX ASSOCIATED FACTOR II 59	0.509766	0.846983	1.94318	3.09774	0.659016	0.281644	41.3331	27.6129	44.9695	12.3049	15.7352	18.5611	12.9818	16.1581	0.014099	30.2055	11.6349	18.7939	18.7288	15.4337	18.6592	23.3383	28.3784	26.474	24.583	0.274061	0.440401	7.29745
AT1G04960		golgin family A protein (DUF1664)	0.800123	0.091251	0	0.966431	4.51417	0.071775	6.92607	4.35642	11.9425	33.8163	36.9951	13.3918	13.5313	14.1084	66.6024	52.8922	50.2723	29.3056	27.0122	31.0639	28.0825	25.9986	30.0625	22.6421	14.9972	0.194782	0.242183	13.008
AT1G04970	LBR-1	lipid-binding serum glycoprotein family protein	6.77588	8.79141	9.01702	29.3305	36.84	22.8434	88.5078	64.4758	96.5355	27.4866	32.0203	7.72731	10.8464	7.60331	130.284	71.8771	63.8222	31.3436	26.7992	35.1977	44.6806	44.2093	43.8965	23.6297	28.3013	6.27875	5.85799	4.46688
AT1G04980	ATPDI10, ATPDIL2-2, PDI10, PDIL2-2	PDI-like 2-2	0	0.3575	0	7.73346	1.52498	5.17383	68.9786	55.9139	81.4432	5.18529	8.29545	18.631	16.8353	11.8894	0	25.6157	9.07754	35.6408	30.818	36.9579	14.4046	12.7536	13.8958	16.0178	1.81862	0.075084	0.264497	2.93212
AT1G04985		triacylglycerol lipase-like protein	37.2243	30.7734	24.2097	139.105	126.246	99.2908	40.4189	45.4227	30.7643	31.6848	35.5367	24.7512	24.0007	22.3067	26.5109	20.816	31.5203	18.3207	17.6141	18.7576	25.5301	21.7559	24.4929	23.7322	35.8376	84.9351	86.592	12.6085
AT1G04990		Zinc finger C-x8-C-x5-C-x3-H type family protein	59.8103	54.5778	46.1109	26.3179	22.4543	8.25555	0.762214	0	3.76703	38.6964	67.0137	5.47567	5.3034	5.32339	38.6296	20.3402	24.6729	25.5401	22.0348	22.0422	20.6519	18.8165	23.3137	50.3437	1.44034	5.60916	5.72864	0.675158
AT1G05000	AtPFA-DSP1, PFA-DSP1	Phosphotyrosine protein phosphatases superfamily protein	0.599202	0.022382	0	0.190699	0	0	0	0	0	5.57113	6.34267	0.600418	1.02769	1.23443	63.5647	32.8823	75.2542	122.623	131.893	157.048	35.8124	34.7591	29.8382	2.61308	1.33414	0	0	3.42865
AT1G05005		PPR containing protein	0.25486	0	0	0	0	0	0	0	0	0	0	0	0	0.061405	0	0	0	0	0.051586	0	0	0	0	0	0	0	0	2.42231
AT1G05010	ACO4, EAT1, EFE	ethylene-forming enzyme	0	0.032199	0	0	0	0.702915	0	0	0	643.64	485.471	0.707562	0.428859	0.515869	15.0871	19.9879	19.182	49.3128	43.3946	54.6193	653.845	646.059	585.658	24.7638	1.37401	0.083799	0.088335	0
AT1G05020	AP180, PICALM6	ENTH/ANTH/VHS superfamily protein	5.37355	4.72147	3.77766	98.2971	88.8785	66.8993	7.4815	5.28314	4.88511	2.53511	1.31995	0.187939	0.272229	0.083648	7.83415	0	3.96752	1.10927	0.766794	1.25658	2.00259	2.7076	1.21625	0.397882	0.488698	45.3003	48.6558	59.3677
AT1G05030		Major facilitator superfamily protein	0.246329	0.391403	0	3.24178	6.47742	0.01722	12.221	7.98731	15.5826	16.7824	26.226	3.74168	2.37429	2.46987	0	21.2634	1.96489	5.28353	5.57067	4.8204	10.6378	9.02547	9.16668	12.0993	7.83452	0.151577	0.489278	2.68586
AT1G05035		0	0	0	0	0	0	0	0	0	0	0	0	0	0	0	0	0	0	0	0	0	1.26921	0	0	0	0	0	0	0
AT1G05040		UBA-like domain protein	0.118372	0	0.114139	0	0	1.7714	0	0	0	0	0	0.113728	0	0	0	0	0	0	0.044426	0	0	0	0	0	0	0.157107	0.082856	0.269146
AT1G05055	ATGTF2H2, GTF2H2	general transcription factor II H2	0.315605	0.082201	0	0.565731	1.47477	1.04139	21.119	17.0871	27.0779	6.15825	6.97187	19.9854	21.6211	19.6987	4.43332	0	14.0062	11.2125	10.6717	9.93396	12.3069	14.2155	13.1308	19.6092	7.24511	0.281561	0.456218	10.865
AT1G05060		coiled-coil protein	0.964947	0.61186	0.190667	7.58281	11.281	12.0213	7.57435	4.44055	11.0393	25.1054	31.9901	6.31633	7.66641	6.37518	109.908	7.75005	167.922	23.2813	20.4398	28.1758	18.3422	19.6713	20.3898	26.833	82.3991	4.72939	4.71415	13.7104
AT1G05065	CLE20	CLAVATA3/ESR-RELATED 20	0.246976	1.49553	0	0	0	0	0	0	0	2.53396	2.67237	7.45229	8.34943	7.69778	7.3281	0	0	4.78471	7.40459	8.39804	3.47256	3.43517	4.65634	4.0145	0.467483	0	0	0.538291
AT1G05070		transmembrane protein, putative (DUF1068)	0	0	1.35514	0	0	0	37.3875	40.34	25.4477	17.7647	21.1111	19.3909	17.6957	17.9381	0	7.96987	15.9776	16.2306	16.0076	15.6934	16.0927	16.261	20.2614	31.6497	5.28953	0	0	3.76804
AT1G05080		F-box/RNI-like/FBD-like domains-containing protein	0	0	0	0	0	0	14.8193	13.8597	4.97446	0	0	0	0.030109	0.09522	0	0	0	0	0	0	0	0	0	0.259037	0.030158	0.039316	0	1.21363
AT1G05085		hypothetical protein;	0	0	0	0	0	0	0	0	0	0.170118	0	0	0	0	0	0	0.209659	0	0	0	0	0	0	0	0	0	0	0
AT1G05087		dentin sialophosphoprotein	0	0	0	0.31655	0	1.13838	5.03783	7.05304	3.37455	1.42006	3.54855	0.660389	0.361383	0.385971	4.59943	0	1.88288	2.81666	2.33927	2.58335	7.47754	6.62401	4.48823	2.56222	0.241349	1.40128	0.224485	43.6213
AT1G05090		dentin sialophosphoprotein-like protein	0	0	0	0.892195	0.10308	1.08552	7.67696	6.23243	7.36741	3.60107	5.07949	2.63796	1.25274	2.75583	4.42207	0	6.10539	8.04626	7.79725	8.53557	13.1573	11.746	13.7599	10.4357	2.29532	1.31504	1.27737	19.997
AT1G05100	MAPKKK18	mitogen-activated protein kinase kinase kinase 18	3.45342	0.446558	1.68652	0.110155	0.069947	0	0	0	0	2.82857	0.956943	0.199464	0.096826	0.069281	0	8.91093	14.9464	3.28655	3.12764	3.44695	0.158526	0.175065	0.238675	3.82116	0.144067	0.050214	0.052559	0.191433
AT1G05120		Helicase protein with RING/U-box domain-containing protein	374.521	361.914	375.299	12.2311	5.00874	21.0676	10.4087	5.16917	16.1842	11.1132	14.2785	8.18087	4.7569	8.41157	21.8976	36.7178	16.6059	18.0904	17.1641	15.6357	17.7812	15.5988	15.0032	20.4602	34.2405	8.82164	8.79217	6.47037
AT1G05136		hypothetical protein	0	0	0	0	0	0	0	0	0	0	2.07932	0	0	0	0	0	0	0	0	0	0	0	0	1.36326	0	0	0	0
AT1G05140		Peptidase M50 family protein	0	0	0	0	0	0	1.65953	1.35409	1.33603	42.4656	46.9753	19.5277	26.0426	17.2459	0	10.329	7.52764	6.43516	5.62622	6.13427	24.6778	27.1876	32.0425	40.3969	9.63749	0.02899	0.030586	9.09663
AT1G05150		Calcium-binding tetratricopeptide family protein	1.78779	2.31378	3.85015	1.38445	0	3.99644	2.92379	1.25266	3.86371	13.2737	19.3115	18.3165	22.2325	16.7311	28.3686	17.751	25.0624	20.4869	18.9757	20	22.4583	22.249	19.104	49.2038	32.0526	1.58068	1.59628	3.52343
AT1G05160	ATKAO1, CYP88A3, KAO1	cytochrome P450, family 88, subfamily A, polypeptide 3	1.3594	0.536435	0.949113	0	0	0	19.4915	17.1542	12.2885	6.58486	11.027	14.3764	9.99084	16.025	0	11.6291	4.71278	5.13472	4.96253	4.58491	8.542	7.63077	7.78805	14.6328	6.90754	0.044484	0.023581	1.3267
AT1G05170		Galactosyltransferase family protein	0	0	0.208461	0.046886	0	0	3.80823	4.04937	3.54732	6.8396	6.80006	0.240717	0.220205	0.053589	10.7464	0	3.3197	3.55511	3.09138	4.54095	7.45244	5.80664	5.59947	3.22227	9.09114	0.040634	0	39.5211
AT1G05180	AXR1	NAD(P)-binding Rossmann-fold superfamily protein	0	0	0	0	0	0	34.5972	26.2116	33.6707	28.4933	35.8937	23.4934	19.2843	22.3163	21.308	31.0867	31.9742	26.4516	24.7165	22.0475	33.7233	29.4607	33.1048	27.1591	12.7138	0.073364	0	10.8606
AT1G05190	EMB2394, RPL6	Ribosomal protein L6 family	0.151887	0	0	3.11482	0	3.9479	7.92483	8.35296	8.87976	509.93	462.043	224.71	236.919	217.561	3.72238	27.6031	16.6599	12.776	14.5497	12.5876	299.099	277.983	275.423	378.955	7.22856	0.049114	0	33.0261
AT1G05200	ATGLR3.4, GLR3.4, GLUR3	glutamate receptor 3.4	0	0	0	0.040201	0	0	0.024895	0	0	18.5782	28.1498	0.726492	0.331522	0.622377	6.52627	15.643	4.5286	6.6084	6.0019	5.39676	41.0199	39.3939	38.8385	25.1478	0.020877	0	0	0
AT1G05205		hexokinase-1 protein	5.63538	6.32645	5.2389	0	0	0.264899	35.5475	71.3121	33.6518	18.0388	20.5739	115.13	147.132	123.83	45.8364	75.0287	30.2799	109.32	115.317	124.226	19.398	25.3057	24.3182	62.6606	6.47552	0.564263	0.945567	6.4595
AT1G05210		Transmembrane protein 97, Putative	0	0	0	0	0	0.13376	27.5346	36.1888	9.32434	5.60588	6.44236	59.6019	76.8644	51.9971	6.33003	0	6.37751	27.7366	26.8181	29.4723	13.0009	12.1978	7.82487	19.201	0	0	0	2.42231
AT1G05220		Transmembrane protein 97, Putative	0	0.054676	0	0	0	0	20.1691	24.853	17.6383	0.831513	0.94042	5.31161	6.04158	7.88273	10.7116	7.67819	8.9077	11.2796	9.52415	8.9975	0.968238	1.53703	1.01932	0.21451	0	0	0	0.807437
AT1G05230	HDG2	homeodomain GLABROUS 2	4.98345	2.6512	3.16946	71.366	30.8221	40.7446	19.6308	11.3127	28.1565	9.07272	9.68926	7.98451	6.62244	6.77426	2.69006	5.18036	2.76726	2.18719	1.62849	1.35723	16.2875	15.6998	16.2278	30.991	2.27482	0.192871	0.457591	0.578849
AT1G05240	PR9		0.873763	4.35692	5.13917	128.004	43.7655	65.7747	0	0	0	0	0	0.233737	0.151685	0.553032	0	0	0	0.786013	0.646471	0.152309	0	0	0	0	0	0	0.116	0
AT1G05250	AtPRX1, PRX2	Peroxidase superfamily protein	3.91272	0	2.53323	0.131686	0	0.042138	0	0	0	0	0	0	0	0	1808.88	379.12	490.705	277.115	211.976	299.268	17.3786	9.78701	22.7842	0	0	0.568922	0.171994	0
AT1G05260	PER3, RCI3, RCI3A	Peroxidase superfamily protein	63.7056	54.0395	47.8227	1.48773	0	0.639973	0.25838	0	0.807293	0.074402	0.076638	0.917513	0.788348	1.14823	0	2.82666	3.41338	202.303	195.499	174.221	57.5391	51.3148	59.7167	24.7691	0	0.593185	0.724403	0.970842
AT1G05270		TraB family protein	0.126943	0.322074	0.505348	2.06046	0.126404	2.16293	40.3773	30.8084	57.7149	22.4666	27.319	11.3168	10.2095	12.1774	21.1456	20.884	30.9594	26.0684	23.2246	22.3417	32.1612	29.4744	29.5727	23.4672	45.501	2.15878	1.83402	84.1782
AT1G05280		ERV-F (C)1 provirus ancestral Env polyprotein, putative (DUF604)	0	0.090956	0.333171	0	0.327828	0.455819	0	0	0	0	0	0.339722	1.12056	1.36265	0	0	0	4.59843	3.3087	2.40785	1.35021	0.914105	1.08589	1.61965	0.047163	0	0	0
AT1G05290	OMG1	CCT motif family protein	1.28475	0.164357	0.550921	5.23205	0	3.27499	0	0	0	0	0	0.058535	0	0	0	0	0	0	0	0	0	0	0	0	0	0.963747	0.704415	1.6345
AT1G05291		GPI inositol-deacylase C, putative (DUF1218)	10.7816	12.5948	6.04256	0.125769	0	0.129819	2.62315	2.75855	2.28336	0	0	0.054881	0	0.291838	0	0	0	0	0	0	0	0	0.161412	2.0848	0	0.042592	0.089735	2.46946
AT1G05300	ZIP5	zinc transporter 5 precursor	0	0.8765	0.293554	2.63478	0	6.91613	0	0	0	2.08459	3.01024	0.334899	0.722902	0.254032	11.8936	35.486	42.0669	28.8149	25.0744	25.0045	58.4555	47.2887	65.0178	1.48713	2.60797	0.027449	0	0.998478
AT1G05310		Pectin lyase-like superfamily protein	0.486647	0	0	0	0	0	0	0	0	0.357911	1.14926	0	0.066276	0.034991	0.019924	0	9.14883	1.47556	1.95203	5.42193	1.15447	1.33604	1.8269	5.8561	0.155306	0	0	0
AT1G05320	PICL	myosin heavy chain, embryonic smooth protein	0.056243	0.012525	0	0.345536	0.75948	1.41875	151.513	101.168	145.45	13.0092	17.7561	1.50175	0.922758	1.06272	90.9261	29.3239	64.4259	25.4572	20.0004	32.2092	30.9609	31.3579	29.9772	23.3245	0.09319	0	0.02338	36.1225
AT1G05330		hypothetical protein	0	0.507527	0	0.844217	0	0.438986	0	0	0	0	0.066704	0	0	0.072852	2.68307	0	0	0.294519	0.259385	0.274633	0	0.403103	0	0.688738	4.50598	0	0	1.34573
AT1G05340	AthCYSTM1	cysteine-rich TM module stress tolerance protein	0	0.196548	1.22633	0	0	4.41191	0.604101	0	1.85366	54.5062	32.8813	0.918769	1.44101	1.61663	207.158	110.802	245.089	77.9924	49.8007	96.0765	8.70215	7.73725	11.3989	15.8341	639.803	0.388346	0.102337	1.34573
AT1G05350		NAD(P)-binding Rossmann-fold superfamily protein	16.8785	14.7486	14.0305	55.0106	53.3766	27.2232	33.7997	23.4593	42.3507	24.8978	26.59	28.5923	24.6353	33.7021	11.9435	16.0077	22.5444	32.5773	29.2938	27.6774	34.7802	35.6595	31.3832	33.2161	0.982279	5.37351	6.09694	15.6077
AT1G05360	KMS2	vacuole membrane-like protein	55.0801	46.5364	55.2598	81.3822	55.3536	70.0933	91.5649	62.4077	93.3306	5.92729	9.54429	9.9136	10.7011	9.53023	27.7619	20.6501	22.6771	26.644	21.7853	22.215	12.591	10.9544	14.3989	34.8771	3.49493	15.7771	13.6321	6.0237
AT1G05370		Sec14p-like phosphatidylinositol transfer family protein	0.29729	0	0	0.079545	0.101176	0	0	0	0	0.800255	1.08944	5.23135	5.63684	6.48273	0	0	0	0.9871	1.08579	0.778215	1.11553	0.947246	1.28664	6.59643	0	0	0	0
AT1G05380		Acyl-CoA N-acyltransferase with RING/FYVE/PHD-type zinc finger protein	274.948	212.144	232.725	65.0312	63.8129	44.2261	12.5032	9.13241	11.8859	15.0361	18.8495	5.72208	5.15881	5.45369	8.29653	0.261005	9.40238	12.6698	13.1874	10.4239	25.6255	25.0374	24.8774	26.8737	35.3547	36.2381	35.6314	27.5642
AT1G05385	LPA19, Psb27-H1	photosystem II 11 kDa protein-like protein	2.06276	1.61981	0.974883	24.2029	33.0552	19.9373	1.74478	1.13286	5.76195	24.3194	22.9299	23.4115	27.3771	27.3097	5.71036	0	6.36979	3.37704	4.08666	4.1858	45.2512	38.7132	52.5748	34.3107	7.36243	5.44697	4.41707	1.61487
AT1G05400		hypothetical protein	24.3378	19.7802	23.6828	25.848	18.8481	9.79382	1.5354	0.105709	5.07608	0.370684	1.37004	1.04892	0.781842	0.649799	0	8.64094	2.04926	1.68035	1.56368	1.55683	1.20699	0.677976	0.686595	1.07481	6.43801	0.890552	1.02627	9.53725
AT1G05410		CDPK adapter, putative (DUF1423)	0	0	0	2.66042	5.33616	5.38699	51.2779	38.0878	57.7614	7.90651	8.881	26.8315	24.2733	26.9612	4.80916	9.73086	7.25395	11.8957	10.7158	10.2586	24.74	22.4293	17.9574	16.6196	7.80112	1.23901	1.57847	40.0262
AT1G05420	ATOFP12, OFP12	ovate family protein 12	0	0	0	0.590553	0	0	3.35304	5.86664	0	0.956751	1.76862	0.866092	1.88213	1.4938	0	0	1.07459	1.34808	1.67232	0.982808	5.45646	5.00889	3.56064	11.787	3.05475	0	0	0
AT1G05430		hypothetical protein	7.10898	11.0091	10.7155	0	0	0.520036	74.0685	66.4875	75.5836	27.7449	31.6821	35.7806	23.3289	36.634	7.27772	26.727	15.9731	26.0401	24.9064	26.9769	60.949	55.7578	54.31	38.35	8.23821	0.423158	0.177275	30.7025
AT1G05440		C-8 sterol isomerase	0.900323	1.56285	0	0	0	0	0.135823	0.215726	0	0.256955	0.384959	14.1082	10.1381	13.9958	0	0	2.39022	1.65786	1.73378	1.53159	1.26264	1.45964	1.76029	6.02733	0	0	0.057785	1.92164
AT1G05450		Bifunctional inhibitor/lipid-transfer protein/seed storage 2S albumin superfamily protein	0.258435	0.078666	0	0	0	0	0	0	0	0	0	0.061725	0.471878	0.176504	0	0	13.6111	9.75902	7.88882	7.90712	2.25022	3.26336	1.05572	0.6276	0	0	0	0
AT1G05460	SDE3	P-loop containing nucleoside triphosphate hydrolases superfamily protein	0.46699	0.009029	0.359622	0	0.323934	0	37.188	24.8671	43.9593	2.43156	2.92096	7.74881	4.9613	7.17826	0	0	3.63993	3.9439	4.08466	3.67919	6.20777	5.75572	5.0968	9.91369	1.49009	0	0	15.4751
AT1G05470	CVP2	DNAse I-like superfamily protein	0	0	0	0	0	0	0	0	0	1.5741	4.31506	10.419	9.34124	9.37936	0	11.0303	13.2725	6.48603	7.03362	5.84851	3.74337	4.16916	4.58368	12.9794	0.118469	0	0	6.43377
AT1G05490	chr31, CLSY3	chromatin remodeling 31	0.008639	0.114607	0	0	0	0.030459	0.081759	0	0.368401	0.025785	0.131872	0.63313	0.442265	0.405932	0	0	0.116685	0.640201	0.512834	0.550621	0.687786	0.784465	0.545744	43.5983	0	0	0	0.165225
AT1G05500	ATSYTE, NTMC2T2.1, NTMC2TYPE2.1, SYT5, SYTE	Calcium-dependent lipid-binding (CaLB domain) family protein	0.491691	0.038198	0.082263	1.74008	5.98524	3.68139	6.45385	3.20748	11.5621	28.1748	30.5481	22.6829	18.2737	20.818	54.5333	51.8709	36.5335	39.2082	35.2414	39.145	42.9594	42.0908	40.7723	57.1211	29.8513	1.13305	1.22089	7.92101
AT1G05510	OBAP1a	naphthalene 1,2-dioxygenase subunit alpha (DUF1264)	0	0	0	0.21849	0	0	0.327727	0	0.979087	0.073252	0.025062	0.151031	0.04156	0.087241	388.578	0.038889	1.00228	0.084254	0.171858	0.078041	0	0.228454	0	0.055812	7952.89	0.083535	0.043837	0
AT1G05520	AtSEC23B	Sec23/Sec24 protein transport family protein	14.7108	8.58568	9.68506	2.57359	3.61581	4.3586	22.743	14.9274	24.8917	17.765	24.6604	11.9468	10.9476	12.7646	10.0071	4.6754	16.082	33.7	31.2484	21.7908	48.0863	50.7223	38.3582	41.5718	10.677	0.992064	1.2557	7.1389
AT1G05530	UGT2, UGT75B2	UDP-glucosyl transferase 75B2	29.1292	27.9161	40.4298	0	3.34091	0.081444	0	0	0	0.019574	0.020618	0.073961	0	0.032525	0	0	0	5.41113	5.01899	4.88472	1.24425	0.757051	1.31064	0.022147	0	0.713484	0.829167	0
AT1G05540	AtDOA1	hypothetical protein (DUF295)	0.132805	0.029492	0	0	0	0	0	0	0	5.63718	5.35145	0.087207	0	0.076362	0	0	0	0.070234	0.199075	0.143617	0.358438	0.658017	0.321644	31.8305	0	0	0	0
AT1G05550	AtDOA2	hypothetical protein (DUF295)	0.486442	0.613496	0.998291	1.02325	0	0.735784	0	0	0	0.231664	0.351587	0.032507	0.243025	0.086263	0	0	0	0	0.015919	0	0.311428	0.190887	0	11.1613	0	0	0.051216	0
AT1G05560	UGT1, UGT75B1	UDP-glucosyltransferase 75B1	0.142602	0.225805	0	0	0	0.023724	0	0	0	19.3471	18.4088	1.0533	1.65333	1.17532	0	0	4.863	7.87739	6.50697	6.37974	36.2243	38.0628	67.6492	6.41437	63.0604	0	0.024572	0.52623
AT1G05570	ATGSL06, ATGSL6, CALS1, GSL06, GSL6	callose synthase 1	2.40968	1.40141	1.85189	0.409853	0	0	45.6473	28.2713	56.3334	12.6803	16.5885	4.77303	4.62768	4.24432	65.3839	46.4034	47.5781	24.1789	22.28	22.9136	28.0059	28.3518	29.8802	19.4892	0.090259	0.075344	0.06707	1.74453
AT1G05575		transmembrane protein	0	0	0	2.42989	0	0	0	0	0	16.5298	4.40233	0	0.431128	0.146147	12.4949	52.2485	34.0726	6.49592	11.2152	7.73085	8.10265	6.54319	10.3474	0.159631	0.383736	0	0	0
AT1G05577	SOK1	UPSTREAM OF FLC protein (DUF966)	0.105212	0.067308	0.251405	27.4978	11.2924	9.24041	0	0	0	0	0.022764	2.11242	2.10512	3.29002	0	0	0.854567	0.867352	0.843138	1.04408	0.032604	0.056634	0	0.213444	0	1.0949	1.44915	1.68202
AT1G05580	ATCHX23, CHX23	cation/H+ exchanger 23	38.4975	42.2781	43.3298	1925.48	1906.88	1644.98	0	0	0	0.192567	0.14454	2.09166	0	1.90402	0	0	0.787433	0	0.016366	0	0	0	0	12.4659	0.212795	1171.43	1177.16	0.216872
AT1G05590	ATHEX3, HEXO2	beta-hexosaminidase 2	0.217717	0	0	0.037642	0	0.094184	0	0	0	6.7523	8.63936	6.5602	7.97981	7.65576	0	5.38089	2.07753	9.81675	9.2928	9.06873	9.8633	11.3193	7.61171	26.8848	0.452253	0	0	0.317914
AT1G05600	EMB3101	Tetratricopeptide repeat (TPR)-like superfamily protein	0.061579	0	0.376523	0	0	0.539748	6.78496	3.32225	9.70425	3.38975	3.76134	3.65731	4.65203	3.54496	0	6.87081	0.996591	2.75665	2.14867	2.80238	5.46161	5.31065	6.07862	7.86011	2.83965	0.054856	0	14.2647
AT1G05610	APS2	ADP-glucose pyrophosphorylase small subunit 2	0	0	0	0.056083	0.040332	0	0	0	0.038186	0.221171	1.16118	0	0	0.061129	0	0.258146	0	3.37069	3.82181	4.03856	0.18166	0.115883	0.248618	2.35905	0	0.154858	0.163804	0
AT1G05615		B3 domain protein (DUF313);	0	0	0	0	0	0	0	0	0	0	0	0	0	0	0	0	0	0	0	0	0	0	0	0	0	0	0	0
AT1G05620	NSH2, URH2	uridine-ribohydrolase 2	1.63414	0.771585	0	0.393564	2.96741	0	12.1392	14.2366	0	4.64209	7.33689	11.201	14.1264	13.8218	25.6712	25.4549	17.5795	53.2512	49.8674	50.2967	14.4692	11.2575	13.6438	33.2858	1.96264	1.48512	1.28732	4.0217
AT1G05630	5PTASE13, AT5PTASE13	Endonuclease/exonuclease/phosphatase family protein	0.732494	0.171823	0.258781	115.877	98.4002	101.338	5.18852	4.08503	3.04147	7.00972	9.06379	3.35447	1.07039	2.9714	20.8617	9.05589	6.86482	4.9903	3.70026	2.90375	4.38216	4.70933	5.01823	13.0053	0.076768	11.7293	11.329	16.4219
AT1G05640		Ankyrin repeat family protein	0	0.189077	0	71.1115	59.1573	59.0151	0.043364	0	0.076483	1.21464	2.28904	2.62151	1.39161	2.66598	0	10.5494	2.61583	1.92679	1.78367	1.85872	0.90048	1.46718	1.27671	6.48079	0.110698	3.72693	3.6512	0
AT1G05650		Pectin lyase-like superfamily protein	2.6558	1.25964	6.07797	0.352908	1.36039	0.86909	0	0	0	0	0	0.118186	0	0.03475	0	0	0	1.61044	1.75751	2.58349	0.99892	0.550008	0.741833	0.029312	0	0.025608	0.081074	0
AT1G05660		Pectin lyase-like superfamily protein	0	0	0.756309	0	0	0	0	0	0	0	0	0.072865	0	0.032144	0	0	0	7.8447	7.18516	8.04287	1.64062	1.4083	1.44726	0.105838	0	0	0	0
AT1G05670		Pentatricopeptide repeat (PPR-like) superfamily protein	3.80417	4.11577	3.41678	0.189582	0.164056	0.010786	7.69925	1.82819	18.0074	3.88955	4.11862	2.03567	0.863424	2.00766	6.13762	11.3437	5.60936	2.77628	2.49539	2.83491	7.11822	6.76001	6.47523	6.93471	3.22074	0.093222	0.164308	8.23132
AT1G05675		UDP-Glycosyltransferase superfamily protein	0.028227	0	0	0	0	0	0	0	0	34.4787	8.98198	0	0	0	0	0	0.395618	0.291389	0.643218	0.318363	4.73924	3.17678	5.4187	0.025396	0.426655	0	0	0.450265
AT1G05680	UGT74E2	Uridine diphosphate glycosyltransferase 74E2	0	0	0.082167	0	0	0	0	0	0	0.187031	0	0	0	0	0.277204	0	16.6546	24.1495	20.4815	18.6065	5.45917	4.54718	14.1017	17.4685	102.254	0.025846	0	0
AT1G05690	BT3	BTB and TAZ domain protein 3	36.5535	44.0942	47.7771	2.63744	0	6.36964	5.93713	5.51711	1.16618	5.64481	4.93797	0.188698	0.167893	0.139049	0	0	0	0.353327	0.841725	0.570477	2.56644	3.03057	2.88169	2.12496	8.8237	0.706199	0.719702	62.4109
AT1G05700		Leucine-rich repeat transmembrane protein kinase protein	0	0	0	0	0	0	0	0	0	0.017751	0.054135	0	0	0	14.9003	21.413	5.09481	2.01026	2.60387	1.01723	5.45687	3.58455	4.01186	0	0.029426	0	0	0.131103
AT1G05710		basic helix-loop-helix (bHLH) DNA-binding superfamily protein	0	0	0.065374	1.9129	1.30374	2.16853	0	0	0	13.3397	10.1044	35.4849	31.286	37.4216	31.6295	32.3903	24.7223	19.9554	24.598	19.4082	10.5362	7.2243	16.0366	27.3246	13.3407	0.169662	0.146093	0
AT1G05720		selenoprotein family protein	0	0	0.112838	0.424331	0	0.039763	70.3757	83.4906	67.0825	40.7205	46.8015	56.6268	76.9491	60.0839	34.0256	32.7976	48.3041	64.3126	66.0579	69.9908	39.025	41.3201	38.5993	83.94	20.2337	0.130912	0.069429	7.80523
AT1G05730		FAM136A-like protein (DUF842)	0.624412	0	0.581252	0	0	0	31.3868	29.5289	43.8345	0.372871	0.586213	4.28456	3.60608	4.56266	0	23.7392	2.35143	6.91987	7.88955	6.21314	4.30491	4.67082	3.01357	5.02892	5.47691	0.114858	0	0.942341
AT1G05740		FAM136A-like protein (DUF842)	0.391848	0	0	0	0	0	0	0	0	0.175325	0	0.091116	0	0.158503	0	0	0.897676	0.170017	0.075944	0.16072	0	0.817898	0.517371	0.080396	0.152663	0	0	0.538291
AT1G05760	RTM1	Mannose-binding lectin superfamily protein	2.64745	3.03964	3.27727	0	2.13577	0	0	0	0	4.94852	7.78427	2.27095	2.63458	2.57439	0.509752	9.08898	1.69789	8.46675	10.4953	11.5377	2.44176	1.96006	3.99418	24.9689	0.01365	0.80355	0.783899	0
AT1G05750	CLB19, PDE247	Tetratricopeptide repeat (TPR)-like superfamily protein	4.48005	5.52811	11.6775	0.270758	0	0.326029	1.11687	0	3.27569	3.13815	3.93136	0.730428	0.42485	1.02278	0	0.072398	0.062749	2.26577	1.8653	1.25163	2.93424	2.3401	2.79377	3.87646	4.34927	0	0.185931	3.88681
AT1G05770		Mannose-binding lectin superfamily protein	0.690652	0.349126	0	0	0	0.23347	0	0	0	1.06316	2.65659	0	0	0	0	0	0.129638	4.99346	6.1992	5.30303	0.454826	0.156663	0.758302	6.65615	0.043213	0	0	0
AT1G05780		Vacuolar ATPase assembly integral membrane protein VMA21-like domain-containing protein	4.06005	3.46767	5.0468	1.19669	0.167144	0.716421	19.2188	19.9009	24.3093	4.95192	5.53586	6.85079	4.8114	6.22904	6.30763	19.9431	15.9685	9.50636	9.71622	9.94552	13.483	15.5155	11.7541	18.8559	16.907	1.42231	0.671488	1.91976
AT1G05783		hypothetical protein	29.3037	31.0916	30.5936	4.11876	0	0.83546	2.69995	1.64475	3.02985	1.32406	2.18799	0.537493	0.244053	0.564288	0	0	3.3459	1.1946	1.55456	1.17855	0.96106	0.666849	0.864992	2.68548	0.202229	3.10209	2.45045	11.8067
AT1G05785		Got1/Sft2-like vescicle transport protein family	15.6607	10.8584	4.59422	1.57852	5.97848	3.30177	152.844	183.507	80.8793	14.091	15.2868	22.9954	32.0577	21.7368	52.5633	46.7844	37.2484	24.2697	25.1932	26.8592	12.2822	10.6508	13.2837	19.8073	23.7271	1.63836	0.987885	11.8424
AT1G05790		lipase class 3 family protein	122.963	128.447	86.0285	59.6163	48.3917	38.0441	2.63052	2.14683	2.58535	14.8705	20.1099	3.29848	2.46483	3.51436	22.0534	11.2545	18.564	9.06238	7.9561	8.09267	11.9382	11.6515	12.0077	17.0445	15.8244	34.0887	32.5893	8.78675
AT1G05800	DGL	alpha/beta-Hydrolases superfamily protein	0.478993	0.133631	1.35546	0	0	4.0069	0	0	0	0.021673	0	0	0	0	0	0	0	0	0	0	0	0	0	0.103691	0	0	0	0
AT1G05805	AKS2	basic helix-loop-helix (bHLH) DNA-binding superfamily protein	0.406412	0	0.149503	0.23537	0	2.47394	2.82857	3.41517	0	28.4379	43.9851	3.64249	2.76993	2.74436	3.70567	22.9002	4.41711	26.3716	25.2698	21.1308	21.5713	21.8921	25.6934	19.9953	0	0	0.029706	0.217012
AT1G05810	ARA, ARA-1, ATRAB11D, ATRABA5E, RABA5E	Rab GTPase-like A5A protein	0.793958	0	1.60388	6.9896	0.464009	18.6909	97.6448	98.5611	87.2726	10.2957	13.3249	1.14805	1.56906	1.69478	205.22	96.5981	83.8826	42.959	35.4126	42.264	12.6529	16.1433	13.511	21.7943	4.3893	0	0.04612	3.13548
AT1G05820	ATSPPL5, SPPL5	SIGNAL PEPTIDE PEPTIDASE-LIKE 5	30.9456	21.1438	31.4561	1077.16	1121.05	797.095	0.934092	0.059031	2.81354	0.511332	1.23437	1.11169	0.952917	0.950258	0.143872	0	0.294702	2.1152	0.946473	0.956677	3.10325	3.51219	2.0162	0.540644	0	210.15	207.428	4.79507
AT1G05830	ATX2, SDG30	trithorax-like protein 2	0.422466	0.602328	1.55038	59.5462	47.8883	31.7159	21.5151	16.9739	15.6671	8.05537	13.5614	4.8857	3.29154	4.86726	5.47757	9.41654	14.9852	11.2192	9.30337	7.10209	16.3635	15.0482	13.6059	20.5631	2.60524	3.08343	3.08334	23.0234
AT1G05835		PHD finger protein	0	0	1.16348	58.6678	41.1121	63.5246	0	0	0	1.42929	1.40735	59.0739	60.8219	57.1325	1.21164	0.879317	4.14407	5.70925	3.88998	6.11796	11.3585	12.1788	11.0869	17.9602	1.13596	3.66536	2.42343	0.807437
AT1G05840		Eukaryotic aspartyl protease family protein	0.954189	2.10698	1.19936	6.82565	9.30517	10.7789	41.3971	31.8918	43.0899	26.1775	31.4955	8.78548	9.80654	9.53978	44.9042	32.8176	51.463	26.4301	24.433	24.6379	18.7176	20.517	24.3533	19.9233	17.4225	5.08018	5.77823	6.23868
AT1G05850	ATCTL1, CTL1, ELP, ELP1, ERH1, ERH2, HOT2, POM1	Chitinase family protein	0	0.630339	0.494333	0.437841	0	0.230837	24.5719	11.9193	40.125	585.846	600.366	40.2083	43.3381	43.6677	406.885	411.566	354.916	439.431	441.087	459.314	435.957	419.731	331.874	589.102	29.3262	1.16643	1.14997	1.88009
AT1G05860		INO80 complex subunit D-like protein	0	0	0.081159	1.59144	0	0	17.2461	10.683	30.2116	9.31534	13.4002	19.1196	8.70258	15.3082	8.6119	6.2991	11.3253	8.16138	9.13002	6.64015	10.4548	12.123	10.6124	22.3283	20.2383	0.139295	0.072857	15.6105
AT1G05870		hypothetical protein (DUF1685)	0.179347	0.109925	0.327145	0	0	0	5.83906	6.62907	12.615	12.4377	16.8498	13.1248	10.0594	12.7134	0	8.00229	12.3793	32.3686	33.3648	29.2336	24.1556	28.5723	23.3099	63.5516	1.87214	0.110129	0.116301	0
AT1G05880	ARI12, ATARI12	RING/U-box superfamily protein	0	0	0	0	0	0	0	0	0	0.048853	0.156472	0	0	0	0	0	0	0.290692	0.226838	0.108595	0.079234	0.207659	0.26361	0	0	0	0	0
AT1G05890	ARI5, ATARI5	RING/U-box superfamily protein	123.058	116.306	115.904	20.3869	17.2199	20.0101	62.8832	48.2139	56.8105	41.798	55.8012	14.1998	10.479	13.5255	42.5086	13.4564	55.775	37.1142	34.1588	32.0143	41.2321	39.9998	40.2098	35.3945	86.6689	5.79289	6.01586	54.3846
AT1G05894		hypothetical protein	0.489426	2.50555	0.0567	1.38411	2.34189	0.024641	3.6659	2.04883	9.58118	1.26706	1.26329	0.432642	0.069284	0.107313	9.41664	0.106591	0.397476	1.14792	0.905305	1.05442	0.743117	0.348343	1.18643	0.868618	5.22629	0.155722	0.166971	5.99408
AT1G05900	ATNTH2, NTH2	endonuclease III 2	1.95145	0.853404	0.151099	1.26406	5.23065	0	10.3373	7.04461	16.7779	13.2348	18.0971	2.77736	2.47689	3.23898	13.8364	2.16225	7.46943	8.40788	7.6769	6.62303	16.1025	14.7893	16.7305	12.2938	1.7665	0	0.101468	0.612696
AT1G05910	BRAT1	cell division cycle protein 48-related / CDC48-like protein	59.7126	46.8471	49.7197	5.1036	0.911236	3.63148	63.6059	40.1349	71.0667	5.13754	6.56574	20.4679	11.6742	19.9685	13.6108	0.266801	8.40497	11.0336	10.3331	6.32754	16.0486	14.8105	13.6135	16.5748	4.8881	2.2091	2.13211	32.3535
AT1G05920		B3 domain protein (DUF313)	0.928584	0.236134	0.901491	0.325092	1.39314	0	0	0	0	0	0	0.077873	0.065277	0.137482	0	0	0	0	0.014872	0	0	0	0	0	0	0	0	38.9528
AT1G05930		B3 domain protein (DUF313);	0	0	0	0	0	0	0.527813	0	1.56279	0	0	0	0	0	0	0	0	0	0	0	0	0	0	0	0	0	0	30.1443
AT1G05940	CAT9	cationic amino acid transporter 9	0	0.026146	0	4.44018	10.0902	6.07697	26.3548	21.4976	21.2069	29.5461	34.4893	11.1607	15.4497	11.4601	27.5385	20.5396	27.7216	21.6301	23.3134	19.0909	27.5541	25.476	29.5413	29.6044	24.0563	4.58675	4.8836	31.9332
AT1G05950		hypothetical protein	0.599323	2.71317	1.96609	0	0	0	54.2969	37.2739	56.4451	1.22012	2.00549	8.6336	2.90095	9.72775	0	0	2.90097	1.72223	1.68762	1.46867	3.93689	4.15907	3.63659	14.4136	0.06008	0	0.043967	0.265926
AT1G05960		ARM repeat superfamily protein	6.87097	6.80145	7.49132	203.386	190.854	171.357	31.5351	20.832	27.0122	34.82	48.7991	11.4155	6.02447	9.04438	89.9272	25.6281	47.5097	35.2086	30.9715	29.7353	40.7941	41.8269	35.9812	26.1254	25.0865	215.338	214.396	11.1143
AT1G05970	AIPP1, EDM3	RNA-binding (RRM/RBD/RNP motifs) family protein	77.7091	80.616	73.8349	3.10874	0	0	19.8448	18.5015	16.8689	8.17971	6.70935	27.7595	48.4322	24.1985	14.1035	21.9014	5.33098	7.01379	7.41219	6.32022	6.68787	4.97311	6.65499	12.6685	3.65954	0.653639	0.607921	4.57548
AT1G05990	CML7, RHS1	EF hand calcium-binding protein family	0.081098	0	0.15076	0	8.23725	0	0	0	0	0.034685	0.035646	0	0	0	98.7399	59.8359	13.1834	16.0408	11.4102	15.6077	0.081887	0.071941	0.111957	0.192232	0	0.892873	0.860508	0
AT1G06000	UGT89C1	UDP-Glycosyltransferase superfamily protein	0.514796	0	0	0	3.57994	0	0	0	0	12.326	14.4962	7.16645	5.23446	8.58856	37.5517	32.3181	39.8677	68.3573	66.77	70.2625	22.2577	23.7544	21.7076	43.3694	4.70765	0	0.045854	0.071493
AT1G06010		basic leucine zipper/W2 domain protein	4.15703	1.81259	0.642361	0	0	0	21.4034	27.7675	19.7705	13.2916	17.4091	46.8202	44.7988	46.1547	14.6932	12.718	14.9035	42.3505	44.2641	44.1205	15.4403	21.0798	15.7014	59.5499	33.3762	0.161283	0	15.3413
AT1G06020	FRK3, FRK5	pfkB-like carbohydrate kinase family protein	0	0.026117	0	0.990328	0.062685	0.0295	0.224363	0	0.658694	0.437632	0.768837	0.154462	0.063684	0.13469	0.017552	0	0.026039	0.277135	0.252526	0.232819	0.244048	0.151678	0.68664	4.73137	0.530281	0.133448	0.140482	0.695843
AT1G06030	FRK2, FRK6	pfkB-like carbohydrate kinase family protein	0	0	0.085252	0	0.630498	0.554441	0	0	0	0.049654	0	0	0.106112	0.074803	0	0	0.080501	0.644138	0.673424	0.592437	0.040362	0.357362	0.323707	0.773328	0	0.143042	0.075307	6.45896
AT1G06040	BBX24, STO	B-box zinc finger family protein	0	0	0	0.753664	0	0.04645	4.40219	5.66414	3.09187	228.993	242.562	92.3792	103.946	75.104	106.651	85.3193	50.0413	109.673	132.873	147.94	174.033	187.823	180.878	151.505	4.42161	0.039398	0.086158	0.030546
AT1G06045		hypothetical protein	0	0	0	0	0	0	0	0	0	0.24732	0	7.12573	5.92865	4.32928	560.277	433.462	278.953	438.625	448.362	570.872	3.445	0	0	0	0	0	1.4611	0
AT1G06050		ENHANCED DISEASE RESISTANCE-like protein (DUF1336)	10.0114	11.0557	8.70757	9.68675	24.2293	13.1654	19.072	15.3484	37.2186	10.3086	10.6799	4.90672	5.27767	4.87623	23.3925	5.78431	9.92666	8.47066	8.48875	10.9291	6.48746	5.75607	6.37997	8.90342	0.849943	21.081	20.9037	23.9656
AT1G06060		LisH and RanBPM domains containing protein	125.545	102.099	92.9968	3.26472	13.0646	16.148	51.5989	46.7053	61.7652	28.4829	34.1418	12.7582	10.7753	13.6935	20.0303	8.13976	21.2156	21.7089	19.7004	21.8251	24.5526	25.46	19.1116	24.0654	22.6775	3.49855	3.38685	110.619
AT1G06070	bZIP69	Basic-leucine zipper (bZIP) transcription factor family protein	0.042057	0.055387	0	1.04871	1.56019	0.811124	15.7472	13.8074	19.4131	13.0165	16.4172	16.5968	8.24935	17.0315	10.6491	11.0583	12.747	13.3457	12.9427	13.1321	17.7028	18.2507	16.8982	27.4857	19.6391	0.113453	0.191999	7.55462
AT1G06080	ADS1, AtADS1	delta 9 desaturase 1	1.1985	1.73507	1.46123	0	0	0	0	0.135921	0.04399	6.64064	9.60161	247.429	207.399	242.585	0	0	0	7.94518	8.26608	12.6895	17.8237	31.1166	12.2273	5.47517	0	0	0.079534	0
AT1G06090	ADS1.2	Fatty acid desaturase family protein	0.121054	0.346625	0	1.44661	0.494675	1.36263	0	0	0	0.023358	0.121323	0.146997	0.20642	0.100944	0	0.246815	2.73384	29.0973	21.6048	55.6767	6.29405	5.17317	5.5651	3.3899	0	0.085207	0	0
AT1G06100		Fatty acid desaturase family protein	0	0	0	0.08426	0	0	0	0	0	0	0.036135	0	0	0.087528	0	0	0	0	0	0.046388	0.129093	0.217867	0	0	0	0	0	0
AT1G06110	SKIP16	SKP1/ASK-interacting protein 16	29.0203	35.8949	34.8419	1.35489	4.75199	2.94506	14.4739	9.23386	15.7164	23.1219	28.2179	13.3516	27.4051	14.4576	40.5348	100.22	43.4196	21.7462	22.8887	21.9556	18.9072	20.1697	21.2632	29.3603	191.126	1.26441	1.85326	0.397182
AT1G06120	ADS1.4	Fatty acid desaturase family protein	5.61705	8.22756	6.59341	1.0442	0	1.78225	0	0	0	0	0	0	0	0.035841	0	0	0.542419	11.7503	10.1589	13.748	0.841258	0.519768	1.11582	0	0	0.122244	0	0
AT1G06130	GLX2-4	glyoxalase 2-4	2.09412	0.780419	0.784233	0	0	3.29514	31.1858	21.98	19.9474	31.2087	33.0922	23.3611	25.2271	20.881	0.039191	56.1572	23.8726	16.8214	16.6809	16.7223	26.8131	28.5868	27.2985	31.9517	33.7629	0.81122	0.814638	14.5339
AT1G06135		transmembrane protein	1.48385	0	0	0	0	4.70015	0	0	0	0.633427	0.082106	0	0	0	0	0	0	0	0.12515	0.068199	0.19292	0	0.258686	0	0	0	0	0
AT1G06137		transmembrane protein;	0	0	0	0	0	0	0	0	0	0	0	0	0	0	0	0	0	0.104412	0.092266	0	0	0	0	0	0	0	0	0
AT1G06140	MEF3	Pentatricopeptide repeat (PPR) superfamily protein	0.182818	0.130946	0.885218	0	0	0	7.96641	6.39655	9.6539	0.971698	0.868354	1.29079	0.806253	1.29417	0	0	0	1.07207	1.21902	1.02731	1.29734	0.818776	1.43156	1.66504	0.645951	0.021585	0.068704	2.38497
AT1G06143		basic helix loop helix DNA-binding superfamily protein	0.384199	0.055215	0	0	0	0	8.27492	5.93034	7.25121	1.40298	1.98219	4.16742	3.70022	4.45311	4.40155	0	3.26908	1.57121	1.33753	1.5486	2.94714	2.82265	1.97161	4.45193	1.24589	0.121139	0.076772	15.4545
AT1G06150	EMB1444, LHL1	basic helix loop helix (bHLH) DNA-binding superfamily protein	0.027397	0.063371	0	0.496593	0	0	5.39764	1.61472	14.8732	13.9891	20.3734	3.95865	0.989313	3.85947	0.010618	0	4.46881	10.6268	9.49537	9.51185	16.32	18.2656	16.5867	21.919	2.79366	0.02917	0	1.26635
AT1G06148		hypothetical protein	1.89903	2.17184	3.5195	2.9118	0.944013	0.710827	0	0	0	0.504267	0.268473	0	0.042486	0.127508	0	0	0.190182	0.603071	0.464411	0.593968	0	0.084009	0	0.833739	0.264893	0	0	1.07658
AT1G06160	ERF59, ORA59	octadecanoid-responsive AP2/ERF 59	0	0	0	0	0	0	0	0	0	0.9162	2.86159	0	0.043777	0	0	0	0	2.37631	3.35355	1.32548	26.2614	21.9146	22.3437	0.039269	0	0	0	0
AT1G06170	bHLH089	basic helix-loop-helix (bHLH) DNA-binding superfamily protein	0	0.171418	0	0	0	0	0	0	0	0.04713	0.431593	0.14255	0.030197	0.314782	0	14.9766	0	1.16434	1.30211	1.17593	0.308088	0.03459	0	0.669632	0	0	0	13.2966
AT1G06180	ATMYB13, ATMYBLFGN, MYB13	myb domain protein 13	0	0.985451	0	0	2.90577	0	0	0	0	0.445318	0.798417	16.0094	10.388	15.3254	0	0	0.862895	13.8408	12.8383	12.3651	26.7598	26.4166	29.6784	2.86173	0	0	0	0.269146
AT1G06190	RHON1	Rho termination factor	3.43075	4.98613	3.26822	0	0	0	33.8883	26.1396	39.4103	35.0418	37.0076	65.7308	44.2955	66.2222	2.75937	18.7112	19.746	13.2066	13.0278	10.1498	58.415	63.8331	60.1842	56.1961	35.6564	0.267624	0.250383	11.2487
AT1G06200		Peptidase S24/S26A/S26B/S26C family protein	0.036684	0.109675	0	0.350697	0	3.33114	41.3876	28.7369	52.962	55.3447	59.3228	62.1063	69.1213	60.9618	34.2416	63.7023	97.306	104.371	101.806	106.712	63.6198	58.1414	59.5581	52.005	119.127	0.859068	1.45199	15.9687
AT1G06210		ENTH/VHS/GAT family protein	0	0	0	0.615493	4.10315	0	22.3358	13.2719	34.9982	25.1098	24.5473	33.3871	12.2273	29.6451	24.5215	43.9291	30.4163	32.2139	32.1949	32.1972	31.5012	31.8482	28.1409	43.2477	58.1843	0.129279	0.300822	0.96179
AT1G06220	CLO, GFA1, MEE5	Ribosomal protein S5/Elongation factor G/III/V family protein	0.183201	1.12031	0.542311	0	0.091875	0	177.667	118.223	193.761	14.5076	18.1147	33.2665	19.829	29.3164	9.71293	4.46034	21.7165	28.1327	25.7513	15.1202	42.7577	45.9988	35.9128	42.6545	23.5726	0.233017	0.263327	21.2996
AT1G06225	CLE3	CLAVATA3/ESR-RELATED 3	0	0	0	0	0	0	0	0	0	0	0	0	0	0	0	0	0	1.1489	1.48102	1.01996	0	0	0	0	0	0	0	0
AT1G06230	GTE4	global transcription factor group E4	10.4768	5.55763	6.94364	14.287	23.8067	10.4064	31.7281	21.9463	27.7974	22.555	30.1221	17.9455	9.22003	16.1343	33.6332	40.6908	24.4623	26.1735	23.8023	20.3464	34.3112	32.5589	28.2905	38.7775	55.9542	2.44854	2.3728	128.942
AT1G06240		diiron containing four-helix bundle family ferritin protein, putative (Protein of unknown function DUF455)	0	0.906451	0	0.971722	0.87524	0	3.28571	1.67991	6.2884	6.50893	8.36152	9.73925	11.5768	8.92391	0	17.4417	2.0022	4.3121	4.80975	3.2741	6.96454	6.0735	7.31266	14.2445	0.410589	0	0	3.29027
AT1G06250		alpha/beta-Hydrolases superfamily protein	0	0	0	1.26519	2.34364	3.2925	0.484671	0.334429	2.06307	0.089244	0.11949	0.374996	0.289812	0.41166	0	0	0	0.398817	0.254859	0.297656	0.069722	0	0.187158	0.546873	0.365604	0.407621	0.12155	1.102
AT1G06260		Cysteine proteinases superfamily protein	0	0	0	0	0	0	12.0293	8.9148	3.16425	0	0	0.34658	0.251146	0.417928	0	0	0	0.660891	0.535587	0.231143	0.045425	0	0	0	0.023852	0	0	0
AT1G06270		Pentatricopeptide repeat (PPR) superfamily protein	0.591827	0.62411	0	0	0	1.25471	18.157	16.496	13.1614	2.30215	2.44408	5.2794	6.05701	5.14069	0	0	4.83994	4.7404	4.84832	4.26839	3.0942	2.71368	2.86958	7.4674	6.23076	0	0	12.5221
AT1G06280	LBD2		0	0	0	0	0	0	0	0	0	0	0	0	0.125561	0.06585	0	0	0	0	0	0	0	0	0	0	0	0	0	0
AT1G06290	ACX3, ATACX3	acyl-CoA oxidase 3	0	0.156288	0.274312	31.4449	33.6893	46.4632	90.5211	64.4287	88.5727	50.8031	54.805	12.4946	18.7288	11.4798	42.2063	5.94762	48.8686	60.7273	53.6822	53.7375	50.6038	50.8647	49.2577	39.3093	249.906	9.44993	11.2617	21.8737
AT1G06310	ACX6	acyl-CoA oxidase 6	0	0	0	0	0	1.24283	1.96059	1.88076	0	0	0	4.22307	2.27743	5.30617	0	0	0.008933	2.07022	1.97584	1.21822	0.358387	0.067534	0.202985	0.303129	0.030883	0.018118	0	5.43444
AT1G06320		hypothetical protein	0	0	0	0	0	0	0	0	0	0	0	0	0.123773	0	0	0	0	1.25909	1.27954	0.875647	0	0	0	0	0	0	0	118.845
AT1G06330	AtHMP02	Heavy metal transport/detoxification superfamily protein	0	0	0	0	0	0	0	0	0	0	0	0	0	0.113193	0	0	0	1.72102	1.41454	2.2517	0.43331	0.136049	0.86811	0.044359	0	0	0	0
AT1G06340		Plant Tudor-like protein	0	0	0	0	8.60715	0	0	0	0	0	0	0.073186	0	0.063024	0	0	0	0	0.034362	0	0.088198	0	0.122733	5.85713	0	0	0	0.269146
AT1G06350	ADS4, AtADS4, CER17	Fatty acid desaturase family protein	0.333073	0.714948	0	0.29526	0	0	0	0	0.390827	0.096292	0.034074	0.080087	0.699273	0.374273	0	0	0	1.5978	2.30291	1.59527	4.40563	5.94937	8.56298	450.973	0.083351	0.153781	0	0
AT1G06360		Fatty acid desaturase family protein	0	0	0	0	0	0	0	0	0	0.032003	0.195924	0.960768	5.89957	1.00738	0	0	0	0	0	0.024461	19.89	22.9925	14.8806	0.069644	0	0	0	0.401093
AT1G06380		Ribosomal protein L1p/L10e family	3.13734	4.56546	4.65358	0.416861	0	0	21.2236	19.6615	23.2501	5.2503	5.57367	17.9203	15.1894	17.9908	3.61978	0	7.12924	11.3522	11.2779	11.5387	22.3163	23.6696	18.9262	14.796	6.95541	0	0.085662	5.9853
AT1G06390	ATGSK1, ATSK2-3, ATSK22, BIL2, GSK1, SK22	GSK3/SHAGGY-like protein kinase 1	0	0.140133	0	0	0	0.154291	12.0753	9.854	21.5212	48.7795	58.5013	49.6454	48.863	50.1024	0.033515	80.2784	40.6245	35.1158	34.6203	33.5267	66.113	64.7013	62.6856	85.2563	8.82982	0	0	2.86035
AT1G06400	ARA-2, ARA2, ATRAB11E, ATRABA1A	Ras-related small GTP-binding family protein	0	0.118822	0	0	0	0	2.02144	2.40643	1.01992	56.0288	58.1842	28.7596	32.6125	25.722	43.3746	75.6267	40.512	50.5616	52.051	53.4886	34.498	29.1854	35.8653	64.7674	155.947	0.160458	0.041927	6.4595
AT1G06410	ATTPS7, ATTPSA, TPS7	trehalose-phosphatase/synthase 7	7.15782	8.98245	8.7161	6.6696	4.37636	2.16331	43.6317	26.4242	57.2113	72.4159	86.6696	22.548	15.3402	20.5959	99.2311	41.047	41.784	58.7486	50.3212	51.6977	96.4905	93.8188	96.274	72.7339	14.9488	4.88339	4.48203	83.6197
AT1G06420		DNA ligase-like protein	0	0	0.324354	0	0	0	56.4095	62.3026	35.3904	0.187238	0.52061	23.3672	11.5579	20.7231	0	0	0	2.93304	2.4686	3.23284	0.633926	0.157415	0.623894	23.6738	0.029596	0	0.047835	0.807437
AT1G06430	FTSH8	FTSH protease 8	0.040539	0.14366	0	0	0	0.091896	0.559303	0.058807	1.24646	74.8354	61.1337	18.904	17.6998	16.2809	22.5339	19.7106	27.9179	12.8492	9.60992	13.9354	64.4386	67.0152	66.1971	20.4596	21.8943	0.124457	0.165146	0.050664
AT1G06440		Ubiquitin carboxyl-terminal hydrolase family protein	0	0	0	1.31336	0	0	11.2247	9.48094	9.97417	1.03871	1.33181	1.34411	0.692015	1.67075	0	0	0	1.71494	1.59939	1.52429	1.29104	1.34187	1.98156	2.07224	1.4014	0	0.025234	0.174968
AT1G06450	CAF1g	Polynucleotidyl transferase, ribonuclease H-like superfamily protein	1.67981	0.501739	3.4505	5.19651	6.63742	4.53981	202.72	165.855	176.75	1.2222	1.06816	7.53702	7.83276	6.71202	0	0.013119	6.452	2.61048	2.92644	2.45132	5.32817	5.22612	3.58996	9.9425	5.62877	0.789496	0.373873	14.3806
AT1G06460	ACD31.2, ACD32.1	alpha-crystallin domain 32.1	336.966	288.279	369.296	7.11879	5.41059	8.61565	36.1262	25.4352	54.1339	207.493	315.37	4.52608	4.13592	4.79965	3.15094	7.52319	3.86669	3.32277	3.33577	2.71096	120.938	98.3247	133.148	28.9412	5.46566	2.7449	3.18253	0.619266
AT1G06470		Nucleotide/sugar transporter family protein	0	0	0.113276	6.70946	0.906908	3.36727	30.451	17.7819	28.8626	18.9245	29.0607	12.5247	9.92869	12.9873	20.3625	28.2166	17.5819	25.7902	21.3291	22.2315	37.5007	35.9883	37.9704	39.7146	2.77572	0.73057	0.974968	45.9024
AT1G06475		transmembrane protein	0	0	0.991239	0	0	0	0	0	0	3.23922	1.78965	6.16776	4.42718	8.59913	85.9765	23.8884	9.79413	0.299354	0.298822	0.514102	12.3469	9.97836	16.8146	15.7819	0	0	0	0.807437
AT1G06490	ATGSL07, atgsl7, CalS7, gsl07, GSL07, GSL7	glucan synthase-like 7	0.502581	0.308097	0.109682	0.251394	0	0.233313	3.47907	3.00014	3.01928	1.0511	2.34179	0.376819	0.204384	0.479088	0	0	0	2.26488	2.09023	1.54331	1.56676	1.4303	1.41356	4.04181	0.08867	0.042212	0.0578	12.6698
AT1G06500		hypothetical protein	1.65156	1.88533	0.527603	0	0	0	12.8664	15.1631	16.4771	12.119	16.086	34.3336	27.209	35.5946	3.28525	34.8097	8.6626	15.45	18.5028	16.8468	11.8995	11.3102	12.4671	28.5314	12.6307	0	0	11.035
AT1G06515	ssSPTa	transmembrane protein, putative (DUF3317)	25.8241	20.5309	14.1518	0.184544	4.28537	1.45954	70.5575	79.1484	74.9366	31.9885	31.7891	214.548	237.91	217.033	6.29191	35.3514	45.7809	60.7819	60.5021	58.6062	54.6745	57.8486	50.084	71.2075	12.4562	1.47507	0.937318	4.30633
AT1G06510		forkhead-associated domain protein	37.8049	34.7832	28.3146	0.22926	0	0	0.868361	0	3.17488	26.6308	27.3045	19.7311	19.3028	19.2381	13.7466	32.7611	5.21239	4.98514	5.34948	4.7776	20.3162	20.612	18.81	20.6055	3.99137	0.640632	0.581349	1.15119
AT1G06520	ATGPAT1, GPAT1, sn-2-GPAT1	glycerol-3-phosphate acyltransferase 1	0	0	0	0	0	0	0	0	0	1.39773	1.81709	43.5216	44.8346	37.8284	0	0	0	0.805937	0.704362	0.608621	1.96768	1.62397	1.34658	66.9037	7.52248	0	0	1.49241
AT1G06530	PMD2	Tropomyosin-like protein	1.14279	0.343385	0.423841	1.73734	1.48883	0.096819	10.6973	24.882	10.1231	28.2811	34.1275	42.4401	14.5726	32.641	19.3519	13.8912	27.7532	32.3051	30.626	35.9271	42.0203	44.8422	38.5437	33.3621	23.0021	0.105517	0.025505	157.303
AT1G06540		hypothetical protein	2.63498	4.7633	4.17332	104.025	72.3755	105.998	44.8235	24.7834	25.8265	0.261728	0.32515	12.9398	14.2247	20.9284	0	0	0.271196	5.8483	3.24715	2.81014	0.653702	0.75004	0.423097	5.82225	0.157104	53.8843	53.7698	0.230833
AT1G06550		ATP-dependent caseinolytic (Clp) protease/crotonase family protein	0	0	0	0	0.197562	1.32718	61.6758	46.9117	57.5206	9.21018	12.241	18.2123	8.09099	18.9456	4.36288	41.8644	39.6641	103.463	89.0145	93.0838	25.6548	26.5425	31.0881	185.699	0.407276	0.053469	0.198707	9.46249
AT1G06560	AtTRM4f, NOP2C, TRM4f	NOL1/NOP2/sun family protein	0	0.035083	0	0	0	0	45.9201	34.1745	36.7081	3.43104	4.87777	8.34053	6.68299	8.31936	0	12.075	3.83922	8.71498	8.73424	6.81676	7.02166	6.40707	6.14174	9.50536	2.3062	0.037152	0	18.8723
AT1G06570	HPD, HPPD, PDS1	4-hydroxyphenylpyruvate dioxygenase	0	0	0	0	0	0	32.5179	24.3177	23.7584	40.4994	32.2142	6.26531	7.45029	4.4915	17.0243	40.0637	31.9401	17.2417	15.731	17.6503	33.2474	31.4103	42.8896	14.1152	90.5393	0.026994	0.048163	1.98689
AT1G06580	PPR1	Pentatricopeptide repeat (PPR) superfamily protein	0	0.332236	0	0	0	0	2.79331	2.98711	0.263587	3.82469	3.23483	1.35187	0.741802	1.11482	0	0	0	1.84598	1.53111	1.38592	2.98764	1.72969	2.07428	5.02151	0.389024	0	0.028172	2.55584
AT1G06590		anaphase-promoting complex subunit	8.08607	8.98163	11.172	0	0.024078	0.12375	9.99144	4.26465	18.7846	2.93471	5.18889	8.88729	8.08321	9.62523	0	0.184782	0.869979	9.38346	9.44285	6.1052	6.80989	7.60646	7.95559	7.57678	1.80193	0.275752	0.094266	22.3524
AT1G06620		2-oxoglutarate (2OG) and Fe(II)-dependent oxygenase superfamily protein	0.06807	0	0.25145	0	0	0	0	0	0	18.7439	13.1901	0.035739	0	0	14.7806	9.52095	26.5075	38.4882	42.3368	35.3848	7.5251	6.88049	8.0082	5.28464	0.131327	0	0	0
AT1G06630		F-box/RNI-like superfamily protein	27.5134	16.694	19.0007	0	0	1.84325	46.4684	35.7987	50.9762	13.4758	17.93	16.9765	21.1877	17.4229	12.0571	13.3586	6.81863	13.0526	12.3797	10.9213	14.7864	14.1092	13.5567	24.5228	49.0242	0.332713	0.589203	2.58156
AT1G06640		2-oxoglutarate (2OG) and Fe(II)-dependent oxygenase superfamily protein	0	0.064889	0.060859	0.047813	0	0.566956	0.55072	0.581978	1.3768	157.082	245.594	0.874045	1.70152	0.68871	107.016	392.882	360.259	242.993	271.555	272.556	51.1681	48.1893	64.5713	424.833	30.9067	0.063269	0	0.323685
AT1G06645		2-oxoglutarate (2OG) and Fe(II)-dependent oxygenase superfamily protein	0	0	0	0	0	0	0	0	0	0.211748	0.458731	0	0	0	0	0	0	0	0	0	0.634531	0.395598	0.654259	0.062577	8.07552	0	0	0
AT1G06650		2-oxoglutarate (2OG) and Fe(II)-dependent oxygenase superfamily protein	0	0	0	0	0	0	0	0	0	54.2169	48.5188	2.45193	1.35842	2.05588	0	21.6419	28.1297	4.41923	4.5684	6.65089	46.8677	37.6998	50.6725	9.66845	0	0	0	0
AT1G06660	JASON	aspartyl/glutamyl-tRNA(Asn/Gln) amidotransferase subunit	68.6781	77.1818	74.7734	1.772	0.325093	0.019564	0.369784	0	0.787498	0.19727	0.448867	14.7015	10.5206	13.3696	0	0.185894	0.011685	3.75239	3.58781	2.95956	1.24239	1.42214	1.292	4.35782	0.047945	0.838226	0.773745	60.2185
AT1G06670	NIH	nuclear DEIH-boxhelicase	0.183707	0.8136	0.906415	0.459052	0	0.241242	27.7269	18.3261	34.1322	6.05039	7.24362	11.4291	5.05228	10.5401	5.09538	8.58817	4.41148	14.2598	12.6097	8.12679	34.6824	33.8534	25.7865	17.7359	4.17667	0.10847	0.090581	47.4802
AT1G06680	OE23, OEE2, PSBP-1, PSII-P	photosystem II subunit P-1	0	0.239198	0	1.98097	0	0	2.51535	1.92039	2.77349	4019.36	3615.55	753.304	1222.36	744.883	3.10776	30.7067	3.25835	15.8962	17.1891	13.8977	2182.07	2165.68	2170.3	1455.24	8.39904	0.041363	0.172756	24.9506
AT1G06690		NAD(P)-linked oxidoreductase superfamily protein	0.11453	0.200235	0	4.60906	0.399359	1.798	2.09397	2.77847	0.147674	27.156	28.956	6.66483	5.56458	7.85751	0	0.039145	5.32787	4.96179	4.33548	4.56864	22.6398	17.9297	27.3616	26.1836	20.7954	0.10169	0.134648	6.25032
AT1G06700		Protein kinase superfamily protein	291.305	312.638	219.982	655.928	679.371	529.429	75.9528	60.9461	90.1956	53.2069	69.8544	38.0506	34.4337	39.1711	35.0152	112.056	71.5262	55.1195	54.4146	48.4526	64.1046	57.0486	53.9578	75.1363	14.7684	455.304	444.301	60.3922
AT1G06710	MTSF1	Tetratricopeptide repeat (TPR)-like superfamily protein	0.193562	0.061193	0.351513	0.138604	0	0.921084	1.22805	0	4.12739	1.26819	2.15821	1.64304	1.06497	1.46262	0	0	1.26953	2.63828	1.99843	1.77803	5.58219	6.90276	6.39074	3.63033	1.50336	0	0.017998	15.4806
AT1G06720		P-loop containing nucleoside triphosphate hydrolases superfamily protein	0	0	0.148699	0.499368	0	1.70752	49.3803	30.2443	55.4415	3.88101	5.72636	18.3934	5.45992	14.505	0.010686	0.056843	18.6889	18.3404	16.087	11.396	28.427	25.8759	23.1828	9.58211	7.05318	0.045818	0	92.8689
AT1G06730		pfkB-like carbohydrate kinase family protein	0	0	0	2.73142	0.159755	0.611118	17.0525	12.5352	15.1342	7.52793	6.59084	11.6091	12.7183	12.059	9.16291	0	2.85176	7.19378	7.21401	6.19778	10.3964	11.4216	10.9704	19.0116	5.89735	1.58258	1.73585	111.478
AT1G06740	MUG3	MuDR family transposase	0.036615	0.663056	0.132952	31.2864	65.5431	52.0671	3.29549	1.91503	7.76067	1.79116	2.48068	9.34265	5.31181	7.54415	0	0	6.12118	2.82434	2.9702	2.9586	2.72899	2.59173	2.45254	5.05416	1.46009	16.4629	15.5931	2.33042
AT1G06750		P-loop containing nucleoside triphosphate hydrolases superfamily protein	0.192815	0.938081	0	219.367	168.593	134.575	0	0	0	0.102163	0.067494	0.220827	0.073746	0.294758	0	0.043694	0.109662	0.158028	0.08255	0.119973	0.049878	0.102377	0.10467	0.101044	0.211133	10.3813	11.2027	0
AT1G06760	H1.1, HON1	winged-helix DNA-binding transcription factor family protein	1.6243	3.41276	2.31008	0	3.54393	0.186726	114.6	113.589	68.3514	71.3864	95.3917	364.131	282.18	357.434	188.85	193.752	150.589	236.519	233.262	262.715	93.8394	92.1037	84.6541	236.446	41.6059	0.483858	0.371922	24.422
AT1G06770	AtBMI1B, ATDRIP1, AtRING1B, DRIP1	DREB2A-interacting protein 1	330.239	328.761	336.662	181.313	175.46	125.72	12.5464	10.7586	7.22825	8.42931	10.8708	12.6946	5.27069	10.2428	7.5854	0.012394	4.2757	4.74801	4.60625	4.55655	9.19708	7.57214	6.64633	9.51071	4.96538	16.7738	15.6554	0.534331
AT1G06780	GAUT6	galacturonosyltransferase 6	16.2791	18.3713	20.4151	22.1427	10.4157	12.9212	26.5728	17.8314	29.0513	8.42777	11.7381	16.8885	10.4503	17.1522	16.3901	22.0943	19.8249	28.1171	24.7591	24.6959	19.8958	17.3788	17.0666	23.789	2.24855	2.80124	2.72797	92.4464
AT1G06790	NRPC7	RNA polymerase Rpb7 N-terminal domain-containing protein	0	0.024358	1.79639	0	4.28898	0	21.9774	18.2995	42.7747	0.262974	0.340838	13.3471	9.48059	13.2714	0	0	0.145035	0.367313	0.185992	0.133339	1.38488	1.04815	6.67727	0.651611	1.24013	0	0.259263	18.3391
AT1G06800	DALL4, PLA-I{gamma}1	alpha/beta-Hydrolases superfamily protein	1.74737	0.841241	1.16648	21.4473	36.9902	37.068	1.19334	0	3.84774	5.16877	4.01589	24.6911	27.2674	22.9564	26.7586	8.98023	11.4447	5.71066	5.91742	5.59439	7.01491	6.13164	5.89324	3.94604	2.82423	5.83763	5.81958	1.97564
AT1G06810		endonuclease/glycosyl hydrolase	1.17562	0.139316	0	0	0	0	2.71163	3.60938	0	0.058107	0.060345	0.08046	0	0	0	0	0	0	0.163806	0	0	0	0	0	0.635009	0	0	6.19035
AT1G06820	CCR2, CRTISO	carotenoid isomerase	0.016486	0	0	0	0	0	103.888	74.4947	101.396	22.1198	30.6361	11.2269	12.7656	10.4947	0.626557	11.6892	14.7807	11.5156	10.2407	8.38533	24.4989	26.2935	25.6248	24.5934	3.8645	0.121007	0.075325	34.8169
AT1G06830	CEPD1, ROXY6	Glutaredoxin family protein	0	0	0	0	0	0	0	0	0	31.5284	32.5046	0	0.149939	0	0	9.42135	0	8.78196	11.1939	9.78349	5.48217	9.6512	9.01919	7.06911	0	0	0	1.07658
AT1G06840	HAK1	Leucine-rich repeat protein kinase family protein	0	0	0	5.5741	0.691874	0.952894	0	0	0	22.1589	21.6518	2.20097	1.8906	2.35315	21.0465	6.11116	19.2034	27.5682	27.5476	27.6026	24.911	23.608	22.7622	12.8866	3.3383	1.01672	1.4097	0
AT1G06850	AtbZIP52, bZIP52	basic leucine-zipper 52	0.089352	0.318896	0	15.3551	28.2994	30.3381	3.23022	3.37493	0	13.1527	19.9853	7.46249	6.16931	7.29302	62.2905	12.7519	14.8572	16.482	16.2338	11.294	7.07498	8.75429	8.73605	29.9797	0.037543	5.50594	5.04059	51.9686
AT1G06870	Plsp2A	Peptidase S24/S26A/S26B/S26C family protein	1.21329	1.78389	1.45901	6.5545	8.66528	4.29851	20.2897	15.9896	18.7401	11.5802	13.907	12.6933	10.1851	11.1179	14.5229	19.6255	27.3106	27.8098	25.6845	28.401	19.182	15.8829	19.5357	29.6828	1.8049	1.96785	2.17963	7.93072
AT1G06890	UXT3	nodulin MtN21 /EamA-like transporter family protein	19.5562	30.257	27.3308	970.73	928.044	727.373	57.44	38.7029	66.0651	53.9031	60.3452	19.9678	18.0009	19.0672	32.7707	48.2685	42.1622	76.1915	68.9834	70.4245	88.1557	90.5658	86.4112	98.5307	63.2543	413.534	409.265	147.99
AT1G06900		Insulinase (Peptidase family M16) family protein	0.903288	0.0582	0.519685	0	3.28864	0.070211	32.5386	40.4826	31.4433	11.7713	15.7628	12.3412	7.59564	12.4705	9.72187	36.081	26.8171	25.0642	23.3783	14.284	39.219	43.5848	34.2745	28.1227	8.70674	0.735939	0.572301	43.3589
AT1G06910	TRFL7	TRF-like 7	1.79466	1.11838	1.67369	0	0	0	32.8171	29.1774	33.8771	1.87521	3.11399	5.72411	1.57868	5.81572	0	0	4.37528	3.95116	3.8469	3.07132	5.41906	6.00775	5.0509	8.06351	3.59079	0	0	12.4608
AT1G06920	ATOFP4, OFP4	ovate family protein 4	0	0	0	0	0	0	0	0	0	0	0	0	0.072558	0	0	0	0	0.211456	0.070122	0.097006	0	0.09349	0	0.033117	0	0	0	0.137503
AT1G06923		transcription repressor OFP17-like protein	0	0	0	0	0	0	0	0	0	0	0	0	0	0	123.837	69.9398	53.0544	15.1638	9.79826	16.8002	1.52537	0.262788	1.276	0	0	0	0	0
AT1G06925		endonuclease/glycosyl hydrolase	1.18795	0	0	5.97794	0	0	1.29349	0	1.69036	0	0	0	0	0	0	24.0845	0	0.138119	0.237395	0.245237	0	0	0	0.222021	7.24872	0.223254	0	1.47074
AT1G06930		TPRXL	0.810838	0	0	0	4.90214	0	0	0	0	0	0	0.276561	1.05775	0.332545	0	0	0	8.88504	9.39177	8.07157	0.263607	0.394039	1.41172	0	0	0	0	0.585688
AT1G06950	ATTIC110, TIC110	translocon at the inner envelope membrane of chloroplasts 110	0	0	0	0.153114	0.759267	1.26874	35.884	23.3358	35.3104	30.1611	36.8756	83.1678	33.5458	73.3479	14.6604	22.1191	28.7792	22.7296	20.3392	14.2759	85.8016	92.5192	75.6445	62.8681	31.8785	0	0.012099	33.1908
AT1G06960	U2BL	RNA-binding (RRM/RBD/RNP motifs) family protein	0.106586	0	0.225168	14.2711	15.9269	8.42423	33.6053	29.457	38.8594	8.73667	13.9319	56.3549	36.0082	54.6289	12.3981	18.9244	11.5901	15.0498	15.4422	14.988	18.3759	17.9498	17.3352	29.604	7.25401	6.46612	7.11512	16.0993
AT1G06970	ATCHX14, CHX14	cation/hydrogen exchanger 14	0.265587	0.027113	0.417024	126.16	193.983	103.758	0	0	0	0.013734	0.208267	0.150378	0.097424	0.089296	0	0	0	0.036514	0.089341	0.048825	0.059798	0.013626	0.057855	0.333476	0.283029	21.5607	20.2631	0.258699
AT1G06980		6,7-dimethyl-8-ribityllumazine synthase	0	0.109995	0	0	0	0	0	0	0	0.284955	0.409921	7.35252	6.47129	6.46612	3.09881	0	0.425246	2.28126	2.01535	1.92037	1.19995	1.09305	1.05968	0.585386	0	0	0	0
AT1G06990		GDSL-like Lipase/Acylhydrolase superfamily protein	0	0.90026	0	0.156615	0	3.19831	0	0	0	0	0	0.994282	1.57698	1.00095	0	0	0	0.167669	0.065343	0.102476	0	0	0	0	0	0.031525	0	0
AT1G07000	ATEXO70B2, EXO70B2	exocyst subunit exo70 family protein B2	0	0.062685	0	1.27444	0.786836	0.605443	0.223272	0.398482	0	84.8409	56.2258	1.35283	0.946028	0.747935	54.682	30.2082	21.3885	10.0535	8.75837	9.4707	11.3075	8.74302	9.02026	3.83902	0.170265	0.330952	0.381928	0.168272
AT1G07010	AtSLP1, SLP1	Calcineurin-like metallo-phosphoesterase superfamily protein	0	0.652746	0	0	0	0	4.0872	3.2262	4.27433	31.603	31.1611	7.4815	6.83846	8.01061	0	0	0.09534	1.2213	1.43278	1.36923	25.4105	25.0991	34.6965	44.3578	0.526627	0.057298	0	1.33709
AT1G07020		hypothetical protein	22.4433	35.3086	19.3682	0.489741	0	0	25.9784	33.0918	19.9331	28.8571	31.8212	46.9078	47.3676	49.3959	17.2393	58.4772	37.7074	45.3122	40.5252	36.7121	26.6484	24.8773	29.3222	28.3618	3.49531	1.06441	0.785382	16.4179
AT1G07025		Mitochondrial substrate carrier family protein	0	0	0	0	0	0	0	0	0	0	0	0.309102	0	0.089468	0	0	0	0	0	0.077772	0	0	0	0	0.057988	0	0	0
AT1G07030	MIT2	Mitochondrial substrate carrier family protein	1.87063	0.342231	2.76562	9.76189	26.1865	31.3747	36.8221	33.8685	30.9721	14.2171	16.4712	26.4192	40.3958	28.9585	37.5068	21.6773	25.1349	23.5876	22.9277	15.6995	18.2166	17.9897	19.3073	18.7965	33.5764	8.50783	8.93607	3.08952
AT1G07040		plant/protein	0.333383	0	0.306252	15.2588	12.6436	17.746	7.98277	4.75958	10.5033	30.2556	44.7282	40.0207	42.1842	40.0765	20.7279	22.7302	35.0424	14.816	14.026	14.1199	37.8771	40.0679	34.0158	40.9019	61.3015	1.50114	1.67371	12.8977
AT1G07050	FITNESS	CCT motif family protein	0.238642	0	0	1.09363	0	0	0	0	0	41.8875	110.445	0	0.097722	0.050168	0	0	0	0.179292	0.064838	0	9.08263	6.38411	7.34011	15.5615	0.235752	0	0	0
AT1G07060	ATDFO, DFO	hypothetical protein	127.782	145.093	111.523	2.27533	0.577946	7.85593	5.85389	5.84547	1.77719	0.3489	0.29573	0.295975	0.355643	0.269514	0	0	0	0.230902	0.158036	0.136647	0.392245	0.593124	0.108329	0.975457	0.503459	1.77963	2.18496	16.643
AT1G07070		Ribosomal protein L35Ae family protein	0.566264	0	0	1.55397	0	0	62.1349	94.5376	60.2475	8.05352	8.85477	155.473	102.36	165.48	0	6.0347	10.3539	88.1428	87.1898	93.8627	39.019	45.3923	44.1999	51.4207	1.50146	0	0.277019	8.88181
AT1G07080		Thioredoxin superfamily protein	1.47919	0.064786	0	17.4804	16.9234	5.24309	18.8584	19.5988	24.1156	127.652	127.11	60.1131	99.6035	64.7269	109.439	143.959	124.589	62.8087	65.2694	65.5513	77.4874	85.1856	80.4214	78.8403	655.628	7.20615	7.9546	7.69222
AT1G07090	LSH6	LIGHT-DEPENDENT SHORT HYPOCOTYLS-like protein (DUF640)	0	0	0	0	0	0	0	0	0	16.524	20.4784	0.899073	1.00194	1.54914	5.74757	31.2145	14.8972	18.6929	23.5166	17.148	34.0028	34.5175	27.3206	54.012	2.93444	0	0	1.71235
AT1G07110	ATF2KP, F2KP, FKFBP	fructose-2,6-bisphosphatase	0.209694	0	0	4.29848	2.63725	4.454	5.51774	1.86932	15.1548	65.4526	84.3784	15.2221	13.8096	15.2319	9.9511	27.1504	23.1942	17.4543	15.8109	15.1204	102.098	96.7787	102.521	46.015	22.0356	1.46524	1.79379	16.2024
AT1G07120	IPGAL1	CHUP1-like protein	0	0	0	0.111217	0.520156	2.66658	2.5013	2.07178	2.67443	0.18393	0.368922	1.56758	1.96282	1.63821	0	0	0.918335	2.09279	1.88262	1.89481	0.432445	0.430244	0.543283	2.34332	0	0.21977	0.230916	0
AT1G07130	ATSTN1, STN1	Nucleic acid-binding, OB-fold-like protein	0.529197	0	0	1.89556	3.60002	4.36666	6.78253	7.41746	5.47252	2.76046	1.64357	9.73036	9.30834	7.36957	47.2928	24.1443	28.5317	18.7445	17.8981	20.478	3.51852	3.42474	5.29231	4.48814	7.65812	0.34472	0.271276	7.53608
AT1G07135		glycine-rich protein	5.93433	0	0.417654	22.5843	13.0849	11.7615	0.761141	0	4.58225	130.63	50.0522	23.9761	32.6034	13.4919	1.98566	14.8588	1.64736	5.6519	7.79129	5.43761	7.65338	4.22302	6.97635	43.0252	3.57284	0	0.042139	2.9606
AT1G07140	SIRANBP	Pleckstrin homology (PH) domain superfamily protein	0.461683	1.50393	1.23201	7.81798	3.50706	10.2415	505.345	516.379	380.602	162.045	166.748	149.98	64.3488	143.839	186.302	176.505	227.319	216.704	200.174	221.258	178.504	178.026	172.023	228.095	56.6621	10.9085	9.60046	243.891
AT1G07150	MAP3K13, MAPKKK13	mitogen-activated protein kinase kinase kinase 13	1.45241	2.35757	4.78404	0	0	0	0	0	0	6.02287	3.45592	0.118856	1.32522	0.110706	5.41314	0	2.03556	3.90488	3.82552	3.82692	0.776394	0.897301	1.23636	0.899064	43.5718	0	0	0
AT1G07160		Protein phosphatase 2C family protein	64	48.8331	58.3647	0	0	0.067558	13.6905	9.90054	11.1275	3.1113	0.576412	0.074334	0.030945	0.130014	0	0	1.79674	0.230767	0.438323	0.733407	3.35103	2.67306	3.9415	0.02872	0.367281	1.06719	0.67474	1.27523
AT1G07170		PHF5-like protein	208.757	188.78	130.391	0.259662	3.3685	8.13904	41.1682	54.433	34.0444	21.8142	20.7172	80.2262	98.5092	83.7584	37.3251	114.594	53.5285	40.3278	38.9151	44.9149	24.7118	19.6106	28.249	27.5326	33.3115	5.2996	3.64217	2.42231
AT1G07175		alternative NAD(P)H dehydrogenase	0	1.04576	0	0.94605	0	6.27057	0	0	0	0.072782	0.101785	0	0.128053	0.127148	0	0	0	2.54252	2.39327	2.08752	0.396955	0.504876	0.218754	0.194909	0	0	0	0
AT1G07180	ATNDI1, NDA1	alternative NAD(P)H dehydrogenase 1	14.3646	9.98112	8.56872	0	0.033803	0	5.19153	4.77549	1.86137	28.8825	9.68198	0.576715	0.515552	0.851624	4.1298	0	1.62904	1.05011	0.723922	0.729261	22.7148	23.8897	25.0484	5.59935	26.613	0.245548	0.200325	0
AT1G07190		Lon protease	0	4.84473	0	0	0	0	0	0	0	0	0	0.49953	0	0.428918	0	0	0	0	0	0	0	0	0	0	0	0	0	0
AT1G07200	SMXL6	Double Clp-N motif-containing P-loop nucleoside triphosphate hydrolases superfamily protein	0	0.109405	0	0	0	0.577237	3.09917	2.40735	2.29824	23.5099	34.294	3.98277	2.27786	3.0407	15.2327	9.94785	19.6137	10.4103	10.8915	10.6053	9.17184	9.97889	6.32587	19.0105	0.438781	0	0	3.20388
AT1G07210		Ribosomal protein S18	930.256	989.898	745.171	8.93644	8.83491	32.0797	147.599	125.163	132.254	16.8467	21.0287	81.6139	48.925	73.7904	23.1082	34.3919	33.8861	57.1804	55.9152	56.5424	35.5054	38.9482	34.1357	55.3241	8.8548	12.7474	12.3008	104.72
AT1G07220		O-glucosyltransferase rumi-like protein (DUF821)	0.067278	0.332932	1.04639	5.3183	6.60957	6.06816	5.49939	6.00062	0	11.4953	13.3115	4.35077	3.15355	3.94909	3.8417	15.731	9.6961	9.21343	8.56389	6.86724	9.09943	7.07314	8.09388	14.6767	4.86239	4.77242	4.2544	0.697879
AT1G07230	NPC1	non-specific phospholipase C1	4.32136	3.65164	2.46139	2.2773	0	0	11.6457	8.05709	9.29363	31.4988	35.9084	7.40953	9.58279	6.62897	32.9505	41.1103	43.9594	17.5236	17.6144	17.6496	20.1259	20.6589	19.7328	27.1515	24.8681	0.070731	0.037376	2.29299
AT1G07240	UGT71C5	UDP-glucosyl transferase 71C5	0.028712	0	0	0	0	0	0	0	0	20.1833	19.8556	0.515115	0.54448	0.696873	6.33156	22.3611	17.1519	19.4171	20.0048	17.7748	29.1008	26.8299	22.7164	3.6291	6.98128	0.17236	0.323737	0.120403
AT1G07250	UGT71C4	UDP-glucosyl transferase 71C4	0.03382	0	0.59441	0	1.89751	0.098369	0.804171	0	3.92768	27.5413	31.8334	6.87566	11.6276	6.42273	14.375	28.2143	25.8002	19.9	19.6311	18.1084	16.9222	16.4087	17.7203	22.3011	1.31536	0.893585	1.17053	0.151746
AT1G07260	UGT71C3	UDP-glucosyl transferase 71C3	0.204631	0.088756	0	0	0	0	2.08064	2.00508	0	0.298357	0.416027	2.65175	7.51873	2.45908	0	17.6538	9.13338	10.0258	9.90991	9.37683	3.47637	3.00416	4.92168	0.961769	0.771188	0.07696	0.020221	1.50448
AT1G07270	CDC6b	Cell division control, Cdc6	61.8445	83.2402	99.0952	0.369255	0	0	2.05801	2.40014	0	0.275959	0.621664	3.42109	1.25158	2.73349	0	0	0	1.23981	1.1121	1.0126	1.90274	1.25984	2.14862	2.59301	0	0.670474	0.800534	8.74416
AT1G07280		Tetratricopeptide repeat (TPR)-like superfamily protein	0	0.237435	0.313203	0	0	0.476142	89.3167	65.3845	80.3601	97.578	150.546	0.140335	0.709989	0.229299	0	0	0.348784	1.67797	1.62623	1.15121	31.8351	25.8489	32.4858	11.9833	0.730437	0.324428	0.202423	1.02288
AT1G07290	GONST2	golgi nucleotide sugar transporter 2	0	0	0	8.7006	3.80128	5.43171	3.73656	3.46088	2.98012	0.896176	1.28284	1.26777	0.584861	1.69828	5.47675	10.894	1.94525	5.08481	4.94331	4.79468	3.72178	2.93102	2.53604	2.74154	0.312775	1.04361	0.907008	10.452
AT1G07300		josephin protein-like protein	0	0	0	3.21627	3.39728	5.28471	15.628	12.9615	4.78626	6.05555	11.3978	2.62981	3.46473	3.31512	5.1997	4.33313	10.6977	11.1551	14.836	10.4782	11.2724	8.17199	11.618	8.25123	6.05455	0.247005	0.437212	11.6013
AT1G07310		Calcium-dependent lipid-binding (CaLB domain) family protein	0.224574	0.144006	0.048845	14.7072	18.2923	19.3826	56.7288	48.4178	44.0883	46.0659	56.8156	28.1007	51.0768	28.5409	94.311	54.0052	73.0699	30.6365	30.9427	31.8185	24.7992	26.8922	26.7648	40.9404	142.392	9.62714	8.96549	9.32154
AT1G07320	EMB2784, PRPL4, RPL4	ribosomal protein L4	0	0	0	0	0	0.170771	5.5893	4.39382	7.29208	167.293	151.589	145.15	174.974	141.613	0.020648	24.1989	11.2569	14.2391	15.9183	10.8835	168.373	157.617	156.017	214.272	8.30465	0.036315	0	5.9904
AT1G07330		dentin sialophosphoprotein	1.75283	2.64204	2.75026	160.448	169.804	133.629	0	0	0	0.444692	0.245458	0.302281	0.02235	0.044927	0	0	0	0.011888	0.021509	0.021562	0.031336	0.106043	0.164174	0.561137	0	60.3508	61.2825	0
AT1G07340	ATSTP2, STP2	sugar transporter 2	0	0.451739	0	2.84031	0	2.72147	0	0	0	0	0	0	0.107116	0	0	0	0	0	0.013969	0	0	0	0	0.049101	0.019175	0.192582	0.204565	2.59021
AT1G07350	SR45a	RNA-binding (RRM/RBD/RNP motifs) family protein	9.12833	9.22301	7.59355	17.8598	29.5048	18.8626	49.5432	37.5171	65.9857	28.1147	39.0499	44.7894	35.1379	22.6113	50.1723	40.2465	34.2537	19.355	20.3768	18.1122	45.0973	38.3386	45.4639	45.7905	26.9438	3.29148	3.1117	30.0439
AT1G07360	MAC5A	CCCH-type zinc fingerfamily protein with RNA-binding domain-containing protein	117.46	73.6946	120.902	13.6292	14.9922	8.68251	86.0187	62.5248	83.1562	19.558	21.078	38.8749	29.8332	36.3898	27.2123	16.2225	39.166	29.022	28.2728	18.2538	35.7136	36.7627	33.994	31.0904	46.8566	4.33772	4.63489	115.329
AT1G07370	ATPCNA1, PCNA1	proliferating cellular nuclear antigen 1	4.9833	4.13373	3.81283	0	0	0	12.0172	12.3491	5.7902	4.74759	6.6457	110.515	72.711	102.608	0	8.3049	3.985	25.0719	25.4755	25.4274	20.7677	22.8211	18.2178	35.388	0.102656	0.038801	0	7.22143
AT1G07380	AtNCER1	Neutral/alkaline non-lysosomal ceramidase	0	0.086667	0.054876	0	0	0	10.7147	4.65728	17.5036	4.4429	6.68183	8.53389	4.78069	8.14546	0.061378	28.4427	7.15171	10.7561	10.1034	8.92357	10.3536	10.3119	10.2467	5.19527	3.88685	0	0	10.6117
AT1G07390	AtRLP1, RLP1	receptor like protein 1	0.068803	1.27289	0.603946	0	0	0	8.77541	6.41318	2.98401	3.01871	3.20996	0.845894	0.827723	0.456242	0.965978	0	0	0.717951	0.752481	0.539871	17.2883	18.1539	15.3175	2.12829	1.77486	0	0.018447	4.74172
AT1G07400	HSP17.8	HSP20-like chaperones superfamily protein	0	0	17.1969	0	0	0	15.4976	2.56454	60.4954	15.9566	10.2299	17.9353	36.3169	7.98944	2.17718	0	19.8044	1.1774	0.904228	1.41216	3.30946	2.22032	4.73806	2.29083	40.0204	0.094011	0	20.9934
AT1G07410	ATRAB-A2B, ATRABA2B, RAB-A2B, RABA2b	RAB GTPase homolog A2B	65.914	75.8603	65.5221	42.8289	31.1251	34.5026	35.8177	34.6369	37.1681	6.92618	10.9349	4.41951	6.64118	5.77609	6.57693	21.4225	19.3177	16.5619	14.4441	13.4473	6.29437	5.24772	11.57	20.9422	2.10278	19.3236	18.8681	16.1697
AT1G07420	ATSMO1, SMO2-1	sterol 4-alpha-methyl-oxidase 2-1	1.78344	1.30747	0.96829	7.36328	1.30992	6.92249	27.4115	23.1251	35.9514	24.896	39.5829	49.8582	54.9354	47.4594	21.6283	19.3936	26.9851	36.6826	34.844	33.524	37.2902	32.0147	36.8507	37.9412	18.5427	0.851287	0	35.8894
AT1G07430	AIP1, AtAIP1, HAI2, HON	highly ABA-induced PP2C protein 2	19.3792	16.7762	17.4468	2.49864	1.30021	0	0.562345	0	1.73956	2.6883	2.63036	0.897944	0.265102	0.500156	1.0563	0.245615	2.74386	0.32191	0.352457	0.41934	0.216228	0.222631	0.453583	10.1646	22.8738	0.215222	0.208783	1.33949
AT1G07440		NAD(P)-binding Rossmann-fold superfamily protein	0	0	0	0	0	0	0	0	0	43.3622	52.6017	9.56141	9.67417	7.9117	0	0	0	0.106237	0.186167	0.048449	11.5152	10.5382	10.8447	100.513	1.84622	0	0.083712	0
AT1G07450		NAD(P)-binding Rossmann-fold superfamily protein	0	0	0	0.075273	0	0	0	0	0	0.30184	0.310288	2.7321	1.69133	2.01117	0	0	0	0.068672	0.060067	0.03199	1.59643	2.19303	2.63124	34.6501	0	0	0	0
AT1G07460		Concanavalin A-like lectin family protein	0	0	0	0	0	0	0	0	0	0	0	0	0	0	22.147	0	0	2.07798	1.66477	2.93747	0	0	0	0	0	0	0	0
AT1G07470		Transcription factor IIA, alpha/beta subunit	28.3412	26.2362	19.2393	39.4703	43.6055	55.7025	41.3054	30.7018	46.912	16.0335	21.2751	21.7063	23.2645	25.0702	26.2289	14.6261	31.7859	25.6886	25.054	20.56	16.0862	15.5101	16.7667	21.8175	44.4605	23.2546	22.8125	7.06386
AT1G07473		hypothetical protein	0.524563	0.331831	0.800718	4.02205	5.65696	0.107072	0.616344	2.22691	0	0	0.039459	0.101557	0.125151	0.12813	0.434213	0	0	0.038323	0.060627	0	0	0.060769	0.09466	0.074196	42.489	2.48984	2.41972	0.538291
AT1G07480		Transcription factor IIA, alpha/beta subunit	37.409	41.5154	28.6325	63.2808	41.0623	57.7661	61.8991	46.1258	56.7262	15.5672	21.9327	10.1275	10.6345	9.13398	16.0199	21.8695	24.0829	17.6215	16.7535	13.2295	12.5236	12.2862	12.3477	18.2233	46.7257	28.8724	28.8988	1.87958
AT1G07476		transmembrane protein	0	0	0	0	0	0.500563	0	0	0	0	0	0	0	0	0	0	0	0	0	0	0	0	0	0.038123	0	0	0.102409	2.15317
AT1G07485		hypothetical protein	0	0	0.197049	0.280246	0	0	0	0	0	0.535248	1.18332	0.79471	0.632373	0.626139	0	0	0	0.408039	0.240448	0.241172	0	0.420314	0	3.81005	0	0	0	0
AT1G07490	DVL9, RTFL3	ROTUNDIFOLIA like 3	0.281135	0	0.23606	0.994872	0	0	0	0	0	1.86606	3.7977	6.53697	5.03064	7.61295	0	0	0	2.90842	2.30897	2.37399	0.658647	2.88772	3.77501	29.7364	0	0	0.159913	0
AT1G07510	AtFTSH10, FTSH10	FTSH protease 10	1.13113	2.2089	2.55185	16.6737	13.658	16.1721	37.6569	28.9631	43.6103	18.7715	18.3205	15.6753	9.37924	13.6552	15.1381	23.535	18.3667	24.6051	21.6545	18.7196	23.7998	19.2998	22.4786	33.1839	53.6085	9.29155	7.89463	15.6323
AT1G07500	SMR5	hypothetical protein	0	0	0	0	0	0	0	0	0	1.90883	0.985184	0	0	0.280622	699.583	145.849	82.9954	48.7047	66.2902	74.5249	0	0	0	0.201188	1653.07	0	0	0
AT1G07520		GRAS family transcription factor	8.2422	6.45124	7.02246	0	0	0	0.999151	0	1.96345	12.4827	8.80511	5.58534	2.67872	4.27436	0.475815	0	8.24061	10.0181	9.2408	10.3656	6.88412	5.68581	6.85293	6.91256	1.8941	0.73111	0.741706	16.7017
AT1G07530	ATGRAS2, GRAS2, SCL14	SCARECROW-like 14	0	0	0.438247	0	0	0	8.7621	7.16467	4.40206	23.9492	24.2107	9.25949	7.21493	5.78537	17.0115	11.2195	9.09395	21.514	20.2183	21.8266	21.8926	22.0683	23.0199	25.6168	164.012	0	0.016221	1.38474
AT1G07540	TRFL2	TRF-like 2	0.119739	0.343422	0	3.42195	4.05942	4.52377	0	0	0	0	0	0	0	0	0	0	0	0.02098	0.020073	0	0	0	0	0.018029	1.09946	3.2563	3.78885	0
AT1G07550		Leucine-rich repeat protein kinase family protein	2.86393	1.35184	0.438268	0	0	0	0	0	0	0	0	0	0	0	6.3644	0	2.56191	0.755167	1.11101	0.762207	0.131052	0.196332	0.08443	0	0	0	0.02119	0
AT1G07560		Leucine-rich repeat protein kinase family protein	0.043753	0.029082	0	0	0	0	0	0	0.185622	0	0	0.07444	0.114955	0.08863	21.4637	11.8872	21.8013	3.9351	5.5592	4.4071	3.41365	2.17288	2.69479	0	0	0	0	0
AT1G07570	APK1, APK1A, PBL9	Protein kinase superfamily protein	0	0	0	0	0	0	0	0	0	29.9924	33.6223	22.9353	28.9585	21.9284	1.48577	0.416091	0.457936	6.37596	6.90897	6.59696	28.7572	34.5093	31.671	36.0133	5.96099	0	0.02482	0.259094
AT1G07590		Tetratricopeptide repeat (TPR)-like superfamily protein	1.05625	0.82906	0.291907	2.71402	0.31488	1.69002	6.68383	5.30922	5.92305	344.28	390.151	6.6945	6.9615	5.04536	1791.05	1633.68	1396.11	1302.97	1482.81	1298.19	310.329	260.962	290.536	44.8537	7.14331	3.04639	3.04004	10.0227
AT1G07600	ATMT-2, ATMT-Q, ATMT1, LSR4, MT-Q, MT1, MT1A	metallothionein 1A	0.999672	0.595536	0	2.0218	0	2.34997	0	0	0	1935.9	2180.5	13.9038	19.1374	11.7086	270049	230367	209875	111391	126678	130478	2817.29	2552.97	2196.14	94.0672	6.12638	198.205	228.109	110.538
AT1G07610	MT1C	metallothionein 1C	1.6832	0.272562	0	0	0	0	0	0	0	78.0383	80.409	0.383503	0	0	6807.68	4999.66	4578	1884.78	2002.38	1895.9	75.2389	70.1757	78.8991	1.96554	6.91168	0.167768	0.355507	0
AT1G07615	Obg A-1	GTP-binding protein Obg/CgtA	4.77289	4.51544	3.44007	0.072842	0	0.065947	51.1246	41.7599	40.1145	2.45477	3.28884	14.2789	9.27969	13.2855	0	8.31796	3.81488	5.85431	6.15094	4.88514	5.54754	4.96195	5.52512	6.10729	10.0082	0.098336	0.083049	7.51554
AT1G07620	ATOBGM, TRM32	GTP-binding protein Obg/CgtA	0	0	0	0	0	0	0	0	0	13.0174	7.5537	0	0	0	12.6494	4.67359	3.05037	3.57879	3.88238	4.86337	27.1187	18.1448	25.5063	0.102934	0	0	0.028746	8.72637
AT1G07630	PLL5	pol-like 5	0	0	0.17066	0.198444	0	3.56306	5.18764	4.05989	0.056286	30.1128	26.563	8.62326	5.9193	6.00186	20.7177	9.547	29.6955	16.0183	17.1856	16.9805	63.0265	55.6556	59.1431	17.0982	1.99448	0.035035	0.081531	2.6805
AT1G07640	OBP2, URP3	Dof-type zinc finger DNA-binding family protein	0	0.427714	0	0	0	0	0	0	0	45.7243	61.0465	0.084618	0.596696	0.271814	0	29.0853	12.7947	21.1677	23.0245	19.9575	36.4873	43.2347	37.3036	78.4091	0.188754	0	0	0
AT1G07650	LMK1	Leucine-rich repeat transmembrane protein kinase	0.210334	0.05655	0	0.13847	0	0	13.2546	10.2371	10.2388	95.5587	132.882	4.03618	2.78187	2.81897	6.08817	4.3307	4.57204	12.2197	11.1172	11.7412	63.0077	56.7212	49.1328	42.6507	0.936217	0.053352	0.018827	0.688673
AT1G07645	ATDSI-1VOC, DSI-1VOC	dessication-induced 1VOC superfamily protein	1.0078	1.41142	2.07696	7.30116	9.38223	17.5596	0	0	0	0.249878	0.341299	1.31609	0.44694	1.85091	108.884	0.033521	0.069064	0.34333	0.296193	0.183758	0	0.128367	0	0.209286	1295.35	16.1798	14.5261	0
AT1G07660		Histone superfamily protein	14.5838	16.8995	13.8105	4.88115	2.60417	9.29542	86.1954	100.478	94.0363	25.6116	23.6861	221.836	221.686	231.092	16.7942	28.7331	29.7254	44.6566	48.1925	48.0704	31.4241	30.6044	30.5109	84.2532	35.8838	0.711188	0.566728	7.5772
AT1G07670	ATECA4, ECA4	endomembrane-type CA-ATPase 4	7.40199	4.93494	6.87265	0.590351	0.715914	0.335762	61.6629	43.1308	57.9597	25.2099	28.0529	16.865	12.5162	12.1575	44.919	41.6768	35.9812	54.3985	47.7298	36.5095	33.7946	33.4919	28.4174	45.501	13.3715	0.926451	0.869773	9.58977
AT1G07680		transmembrane protein;	0	0	0	0	0	0.065322	0	0	0.114921	0	0	0	0	0	0	0	0	0.303627	0.160292	0.226483	0	0.10666	0	0.063324	0	0	0	0
AT1G07690		transmembrane protein	0	0.038019	0	0	0.786996	0.675543	0	0	0	0	0	0.206412	0	0.245932	0	0	0	0	0.300209	0	0.38584	0.315308	0	2.95137	0	0	0	0
AT1G07700		Thioredoxin superfamily protein	132.168	124.561	128.974	4.3975	11.7229	3.42714	12.5047	11.9993	8.53946	103.958	103.041	19.005	17.6145	17.4178	5.13534	9.67827	18.3642	10.1473	10.6939	11.2141	64.3407	60.8759	75.8452	55.7898	11.9032	6.81702	7.93138	5.60585
AT1G07705	NOT2a	NOT2 / NOT3 / NOT5 family	0.040769	0.084776	0	0	0	0	63.0187	43.6366	40.0796	12.6451	15.6041	17.5823	16.7864	18.7599	11.8371	6.93944	9.60089	15.4906	15.4975	10.3661	21.6734	23.0565	20.1193	26.621	4.66831	0.135429	0.233	4.28573
AT1G07710		Ankyrin repeat family protein	0.110659	0	0	0.327881	0	0	0.300526	0	1.44919	0.295444	0.459118	0.76159	0.205621	0.453123	0	6.73585	1.04435	1.09642	1.01639	1.08882	0.574578	0.178506	0.218621	10.354	0	0	0	0.364633
AT1G07720	KCS3	3-ketoacyl-CoA synthase 3	0.069897	0	0.227032	0	0	7.58486	0	0	0	122.557	89.9454	0.168875	0.152069	0.29384	0	0	1.21167	0.742705	0.989351	1.00677	89.0754	82.8584	83.9677	124.643	0	0	0	0
AT1G07725	ATEXO70H6, EXO70H6	exocyst subunit exo70 family protein H6	49.1446	48.4568	65.1107	44.3543	52.9061	49.5071	9.9618	6.69202	14.7505	0.103288	0.082861	6.36679	8.16976	5.32357	0	8.41727	9.73386	5.9079	6.11796	4.9461	0.136203	0.174893	0.257313	0.723237	0.095237	11.0898	10.6262	2.35892
AT1G07740		Tetratricopeptide repeat (TPR)-like superfamily protein	0.761312	1.32559	0.666736	3.71377	1.96905	0.133621	12.0466	8.5442	14.2869	1.35693	1.93118	3.34032	2.4418	2.39287	0.017674	3.50687	1.01586	2.82577	2.51096	2.12025	2.31511	2.66014	2.00551	3.336	3.93826	0.276068	0.390051	1.87677
AT1G07730		Disease resistance-responsive (dirigent-like protein) family protein	0.223424	0.575595	0.893518	11.3832	14.2672	11.0022	0	0	0.485566	0	0	0.433228	0	0.204046	3.8644	7.47149	0	10.7183	9.28837	10.1889	0	0	0.969264	0	0.137103	0.60842	0.416759	0
AT1G07745	ATRAD51D, RAD51D, SSN1	DNA repair RAD51-like protein	194.407	171.388	155.871	5.42628	4.0421	1.72395	15.7747	10.8294	24.5596	3.258	5.34437	7.89316	6.11607	6.29577	0	8.04842	4.02335	3.87242	3.64826	2.84705	5.25961	4.97466	4.29943	6.12406	4.85443	3.14097	3.03553	8.92659
AT1G07747		Bifunctional inhibitor/lipid-transfer protein/seed storage 2S albumin superfamily protein	0.404688	0	0	0	0	0	3.72134	0	8.85329	0	0	0.26152	0	0.226039	0	0	0	0	0	0	0	0	0	0.285312	0	0	0	0
AT1G07750		RmlC-like cupins superfamily protein	14.0708	10.0814	7.25303	0.378852	1.24311	3.25387	2538.86	2224.48	2131.68	11.8597	15.0605	84.0704	170.193	93.2822	121.053	43.0105	47.204	82.5615	74.8784	77.1881	16.2535	20.4514	16.5397	193.655	13.5633	0.704168	0.819641	32.787
AT1G07770	RPS15A	ribosomal protein S15A	0.194668	0.716908	0	1.76292	3.49681	0.199562	245.09	326.191	240.368	196.145	209.222	912.989	938.192	914.283	6.77133	53.2308	66.9097	785.229	817.417	782.009	491.98	549.298	495.09	573.833	17.8407	1.89426	2.37313	73.1974
AT1G07780	PAI1, TRP6	phosphoribosylanthranilate isomerase 1	0	0	0.253442	0	0	0	7.476	5.9928	9.13071	6.06234	7.96734	24.7967	24.9474	24.6967	0	0	2.84332	19.01	18.8825	13.0364	22.4646	20.0423	17.1134	27.2122	4.50739	0	0	2.28532
AT1G07790	HTB1	Histone superfamily protein	0	0	0	0.468321	0	0	49.6369	55.1228	59.5031	16.2122	18.3957	541.547	312.011	583.612	13.6295	18.0331	15.5442	87.7777	91.722	92.4176	55.0959	68.274	59.4105	124.551	5.85304	0.045575	0.04805	47.1005
AT1G07795		forkhead box protein G1	37.5423	34.5046	17.4357	0.697115	0.116116	0.544974	0.596244	1.11804	0	0.048728	0	0.079194	0.521169	0.135709	6.0245	0	3.56862	6.16858	4.38141	5.52498	0.076703	0.06793	0.530966	2.50454	0	0.939088	0.821612	2.42231
AT1G07810	ACA3, ATECA1, ECA1	ER-type Ca2+-ATPase 1	0.599138	0.706417	0.023433	0	0	0	41.0037	25.5062	45.6697	12.5393	16.3388	14.6488	12.3816	12.5832	28.2531	2.7707	40.6649	25.5616	24.0507	16.9158	32.8982	30.9285	28.5478	25.6734	4.70864	0.272886	0.40141	9.26297
AT1G07820		Histone superfamily protein	6.33043	5.35619	6.64899	0.37527	1.45707	2.29263	30.4642	42.2606	24.1883	36.4998	48.8692	456.13	335.836	458.636	10.7124	49.8392	39.2251	152.07	162.458	160.642	53.7495	58.9832	56.3476	285.654	30.0577	0.314587	0.891104	30.6415
AT1G07830		ribosomal protein L29 family protein	0.19783	0.308498	0	0	0	0.40035	48.5416	53.1733	60.7235	8.20555	11.0077	99.058	94.651	91.356	0	17.3529	22.4657	39.4989	38.3175	41.807	18.2695	20.0186	18.124	29.6805	13.7599	0.043154	0.183777	10.6256
AT1G07840		Sas10/Utp3/C1D family	0	0.035712	0	0.949914	0	0.022493	73.9915	57.8832	77.0486	8.21358	8.73526	34.0532	12.8043	33.0181	0	18.3311	13.8983	16.1401	16.2551	14.5952	30.4274	30.0626	22.5033	17.36	20.9454	0	0	21.2347
AT1G07850		transferring glycosyl group transferase (DUF604)	0	0	0	1.72273	0	0.018455	0	0	0	0.046688	0.048454	0.366243	0.048871	0.141708	0	0	0	0	0.020025	0.020532	0.053256	0.014968	0	0.111234	0.030853	0.923779	0.919099	0.259024
AT1G07870		Protein kinase superfamily protein	0	0	0	0.338114	0	0	4.37096	3.09716	9.77856	16.53	10.2938	33.1078	17.1883	28.7775	58.6921	26.2577	31.2638	13.5182	13.1853	15.3952	8.34412	7.22735	7.77785	26.7628	3.83061	0.047298	0.074989	1.00535
AT1G07860		Serine/Threonine-kinase RLCKVII protein	0	0	0	0	0	0	0	0	0	0	0	0.178927	0	0	0	0	0	0	0	0	0	0	0	0.412104	0.734578	0.145844	0	201.631
AT1G07880	ATMPK13	Protein kinase superfamily protein	0	0	0.049866	0	0	0.068607	0	0	0	2.10329	5.80027	0.185327	0.338271	0.13109	0	0	4.80327	2.97622	3.05544	2.96317	5.14353	5.14564	7.86976	7.73307	0	0.033986	0.036035	2.22216
AT1G07885		hypothetical protein	4.08058	3.28749	2.57534	0	0	0	0	0	0	0.693557	0	0.678349	0.165985	0.258771	0	0	4.84296	0	0.185655	0.383576	3.0963	3.80777	5.47609	0	0	0.358479	0	1.72529
AT1G07890	APX1, ATAPX01, ATAPX1, CS1, MEE6	ascorbate peroxidase 1	17.5997	14.984	16.9662	3.92237	2.98826	5.50929	513.967	476.823	374.311	481.7	408.353	470.432	504.637	427.759	490.969	529.33	645.314	1044.85	983.045	1169.17	1698.4	1491.16	2035.39	720.93	0.696666	4.14553	3.24517	166.636
AT1G07900	LBD1	LOB domain-containing protein 1	0.308585	0.830471	0	0.932683	0	0.800105	0.695443	0.966055	0.83182	7.32078	6.3206	4.17858	2.76679	4.03533	0	3.57368	0.431925	0.900812	0.96294	1.21211	1.09594	1.13624	0.490339	3.41591	1.44814	0	0	8.87175
AT1G07902		hypothetical protein	0	0	0	0	0	0	0.577859	1.28925	1.50501	0.994599	1.9127	4.61755	4.59068	5.89522	2.51875	17.0575	3.53558	4.95943	4.45105	5.50497	2.10612	2.50013	1.41204	2.64584	0.744741	0	0	0.293827
AT1G07901		hypothetical protein	0	0	0	0	0	0	0	0	0	0	0	14.5317	17.4624	14.2578	0	119.562	57.11	151.008	86.3098	118.951	8.03834	0	10.7786	2.06663	0.666681	0	0	33.6432
AT1G07910	AtRLG1, ATRNL, RLG1, RNL, ZYG3	RNAligase	26.9323	28.4851	23.3498	0.74841	0.15451	1.25864	10.1644	4.27087	17.2607	4.57404	6.52131	3.43211	1.65412	3.00977	0	11.7523	3.00394	5.20975	4.20009	3.39943	11.046	10.2026	9.26062	8.96045	12.9574	0.826389	0.906296	19.9695
AT1G07920	ELONGATION FACTOR-TU FAMILY	GTP binding Elongation factor Tu family protein	15.7792	15.5188	18.8693	5.51669	9.00827	17.7493	842.434	606.513	726.046	191.465	193.669	614.41	689.892	583.767	128.543	159.652	340.698	534.107	532.648	294.895	435.471	429.514	423.723	541.53	153.362	6.43889	7.61563	216.685
AT1G07930		GTP binding Elongation factor Tu family protein	19.4674	19.6308	17.1748	0	4.06861	3.34909	369.629	281.533	370.686	142.755	148.918	556.021	621.17	511.674	53.4263	99.4339	145.137	364.027	366.832	172.15	290.473	286.774	251.904	319.072	67.5954	1.25097	1.23107	97.9837
AT1G07940	EF1a	GTP binding Elongation factor Tu family protein	9.12101	7.49083	8.78113	4.66087	6.10212	9.84703	264.58	240.427	243.188	173.145	194	582.153	704.107	564.844	61.0585	105.889	162.427	501.374	505.726	260.088	355.734	368.836	339.375	462.475	125.224	9.52182	8.66309	145.98
AT1G07950	MED22B	Surfeit locus protein 5 subunit 22 of Mediator complex	3.02821	1.31286	0.585639	1.98393	0.511343	0	16.9152	20.7672	19.7367	17.3123	18.9671	42.5018	29.6499	45.1864	10.3421	13.3994	11.9727	31.9196	33.3326	34.1869	24.8612	29.4386	26.0402	36.4074	16.5028	1.63314	2.29654	10.2275
AT1G07960	ATPDIL5-1, PDIL5-1	PDI-like 5-1	6.41403	4.43879	1.62452	6.88375	10.1181	5.6478	119.906	132.461	87.6939	30.0712	38.3733	52.3632	44.3817	56.9199	36.1202	53.2558	52.2269	83.5358	81.0645	84.305	50.3051	47.4086	49.2001	66.9491	34.1143	2.60488	2.93709	4.30633
AT1G07970	PNET1	cytochrome B561, amino-terminal protein	0	0	0	0	0	0	45.8544	32.9305	46.4035	4.1125	4.887	17.941	15.9981	16.1935	0	0	5.45006	7.27645	6.9876	4.36971	6.76047	6.59835	6.48759	13.0288	8.38338	0	0.031553	28.1044
AT1G07980	NF-YC10	nuclear factor Y, subunit C10	0.888808	2.62175	1.5444	0.542681	2.20471	2.85586	29.2571	29.553	33.7574	12.0444	13.4056	22.4598	23.1832	22.7877	2.82488	13.3647	11.8514	12.533	12.3738	12.3461	11.7524	13.4096	12.4754	23.3654	54.0476	0.817971	1.04912	7.20912
AT1G07985		Expressed protein	0	0	0	0	0	0	0	0	0	0.137564	0.288029	0	0.044178	0	151.886	12.6779	7.4512	3.15205	2.09032	2.64104	0	0	0.109322	0.401509	2154.07	0	0	0.807437
AT1G07990		SIT4 phosphatase-associated family protein	0.077001	0	0	19.7024	21.6855	10.0031	14.0693	8.32914	22.4432	22.7785	28.504	15.649	17.9379	14.1724	6.81823	6.69118	13.9999	22.8652	21.0069	18.5114	28.6912	26.6315	26.474	24.528	27.3584	1.30995	1.24693	53.804
AT1G08000	GATA10	GATA transcription factor 10	5.41538	3.23726	5.7128	1.51141	2.39062	0.517747	16.5429	9.487	27.7323	9.79654	10.0124	19.9163	24.9967	21.5696	5.58003	9.27817	3.03481	6.59755	7.25338	4.24761	5.24814	7.19395	7.67604	19.796	5.92334	0.459279	0.354182	47.8481
AT1G08005		serine/threonine-protein phosphatase 6 regulatory subunit	0	0	0	3.83673	0	0	0	0	0	0	0	0	0	0	0	0	0	0	0	0	0	0.209718	0	1.17737	0.187447	2.44997	4.56538	4.1407
AT1G08010	GATA11	GATA transcription factor 11	53.3493	34.2298	46.5925	2.25407	3.06823	2.84681	85.7786	66.6067	85.2952	0	2.24827	13.8431	12.8545	13.2627	14.1897	22.9801	4.16476	13.9749	12.9709	9.38275	13.9102	15.9536	11.939	43.3624	3.69671	2.29575	2.88052	0
AT1G08030	AQC1, HPS7, TPST	tyrosylprotein sulfotransferase	9.81271	10.8452	9.43018	49.6063	48.8456	51.0443	11.262	5.63419	29.1458	10.8695	14.9277	7.54087	3.65134	7.24513	0.030572	57.4997	11.8779	14.6238	14.7208	12.7389	16.9418	15.1852	16.8234	21.6609	8.5154	55.8758	55.4753	35.794
AT1G08035		hypothetical protein	0	0.59129	1.63538	0.403631	0	0	0	0	1.15995	0	0.214723	2.87515	2.87865	2.94611	0	0	0	0.510488	0.514234	0.477915	0	0.16358	1.8108	1.19914	0	0	0	0
AT1G08040		trimethylguanosine synthase (DUF707)	21.5942	24.2813	19.3521	120.272	142.81	85.1773	208.519	150.66	240.064	16.5486	23.4672	16.5418	12.1435	15.5448	8.86879	10.2502	26.4345	24.1449	24.8185	24.6986	14.0236	10.9211	14.4699	38.424	28.9096	10.4164	10.1094	22.2025
AT1G08050		Zinc finger (C3HC4-type RING finger) family protein	25.6224	21.8766	19.4616	0.068045	12.0892	2.51997	170.273	130.385	166.333	25.1738	24.256	0.494813	0.222325	0.542381	22.6389	0	13.9111	4.96021	4.4752	4.28111	5.15212	3.48631	4.88519	1.57695	53.9717	0.712548	1.1469	35.8287
AT1G08060	MOM, MOM1	ATP-dependent helicase family protein	10.7317	11.7873	11.0614	23.8636	18.6896	13.0196	1.67923	0.594087	5.57051	5.45397	7.6861	3.05367	1.86767	3.10458	3.81739	1.18245	4.26346	2.81482	2.52926	2.34453	6.87178	7.07871	6.41259	8.75989	9.05277	1.73014	1.74711	24.7023
AT1G08065	ACA5, ATACA5	alpha carbonic anhydrase 5	0	0	0	0	0	0	0	0	0	0	0	0.049331	0	0	0	0	0	0	0	0	0	0	0	1.12763	0	0	0	0.269146
AT1G08070	EMB3102, OTP82	Tetratricopeptide repeat (TPR)-like superfamily protein	6.44771	10.8604	7.36171	0	0	0.037147	9.39134	5.12437	21.4765	0.999661	0.837256	1.82662	0.765114	1.48475	0	0	0	0.790282	1.02836	0.888436	0.767792	0.719617	0.840861	1.72947	2.94194	0.181029	0.224408	2.39212
AT1G08080	ACA7, ATACA7	alpha carbonic anhydrase 7	0.151221	0	0	0.584297	0	0	0.916162	0	2.53277	0.321006	0.791334	0	0	0	0	0	0	0.034642	0.091023	0.032211	0	0.175486	0.137783	0.136057	0.036708	0	0	0
AT1G08090	ACH1, ATNRT2.1, ATNRT2:1, LIN1, NRT2, NRT2.1, NRT2:1, NRT2;1AT	nitrate transporter 2:1	0	0	0	0	0.035124	0	0	0	0	0.303565	0.123546	0	0	0	0	0	8.38853	13.1471	10.6309	9.88864	0.159936	0.133867	0.227834	0	0.018318	0	0	0
AT1G08100	ACH2, ATNRT2.2, NRT2.2, NRT2;2AT		0	0	0	0.963864	0	0	0	0	0	0	0	0	0	0	0	0	0	0.086653	0.03653	0.08884	0	0	0	0	0	0	0	0
AT1G08110	AtGLYI2, GLXI:3	lactoylglutathione lyase family protein / glyoxalase I family protein	0.514535	0.550753	0	0.954496	0	0	62.7308	61.133	82.988	90.3767	96.143	65.3712	61.3304	56.9993	3.46204	88.4587	37.9937	62.1677	65.5193	63.6126	65.027	63.1177	63.4674	98.1532	51.7743	0.86129	0.775202	51.1868
AT1G08120		BEST Arabidopsis thaliana protein match is: Protein kinase superfamily protein (TAIR:AT5G26110.1); Has 235 Blast hits to 235 proteins in 96 species: Archae - 21; Bacteria - 0; Metazoa - 117; Fungi - 8; Plants - 47; Viruses - 0; Other Eukaryotes - 42 (source: NCBI BLink).	0.038568	0	0	1.2326	0.869887	0.71721	1.72307	1.16607	1.61501	0.02994	0	0.083083	0.10363	0.171437	0.076972	0	0	0.228666	0.156383	0.046884	0.057789	0	0	0	0.281951	0.088183	0	0.608392
AT1G08125		S-adenosyl-L-methionine-dependent methyltransferases superfamily protein	21.4395	14.3818	14.4609	15.3631	37.0126	15.7313	56.6891	51.3653	53.5999	10.7479	13.5595	16.7763	13.4362	15.729	0.604364	16.2397	9.58858	14.8977	14.9605	10.2747	16.7119	15.0585	15.2927	19.3342	13.1609	0.949579	0.513862	6.48955
AT1G08130	ATLIG1, LIG1	DNA ligase 1	74.6639	76.3547	89.684	119.714	96.7121	83.9142	34.9603	22.1533	43.1526	6.07181	8.6801	41.7622	18.287	38.5279	14.4209	28.5021	28.1019	17.5607	15.6851	13.7767	23.0158	23.9976	18.0574	30.6389	13.6429	8.38115	7.98751	53.7609
AT1G08135	ATCHX6B, CHX6B	cation/H+ exchanger 6B	0.102405	0.83847	0.272437	231.32	200.32	144.744	0	0	0	0	0	0	0	0.044135	0	0	0	0	0	0	0	0	0	0.224876	0	22.1418	20.2291	0
AT1G08140	ATCHX6A, CHX6A, NHL7a	cation/H+ exchanger 6A	6.94313	8.57738	7.64489	596.301	649.427	511.88	0.321464	0.406969	0	0.058779	0.059976	0.478651	0	0.384005	0	0	0	0	0.019417	0.009696	0	0	0.02907	4.55161	0.064806	495.599	486.884	0.255999
AT1G08150	ATCHX5, CHX5	Cation/hydrogen exchanger family protein	4.28391	3.38466	7.04745	381.418	427.157	338.237	0	0	0	0.029953	0	0.589868	0	0.176167	0	0	0	0.010002	0	0	0	0	0	2.17875	0.037779	350.811	347.498	0.015006
AT1G08160		Late embryogenesis abundant (LEA) hydroxyproline-rich glycoprotein family	0	0	0	0.255187	0	2.88582	0	0	0	6.95531	12.3593	0	0	0	0	0	0	45.2506	52.5134	34.054	5.36132	5.43509	7.35623	46.6961	0	0	0	0
AT1G08165		hypothetical protein	1.5768	1.40298	0.611175	1.46092	1.08964	0	0	0	0	1.8083	4.35088	0	0	0	0	0	0	90.3257	95.4748	99.0607	1.73628	2.29012	1.29343	6.23133	21.2821	0.126623	0.267083	0
AT1G08170	HTB8	Histone superfamily protein	456.695	417.602	363.189	3.94017	10.1904	10.1675	14.0079	19.2322	8.85241	0.044702	0.023154	0.054808	0	0.047515	31.5005	0	0	1.56695	2.56544	2.18346	0	0.085473	0	0.080947	461.178	7.51841	7.00464	0.269146
AT1G08180	SMR2	cyclin-dependent kinase inhibitor	0	0	0	0	0	0.628658	0	0	0	4.20563	6.39048	4.2495	4.39477	5.92729	1.11432	1.62391	1.71847	10.0182	11.8917	10.6882	13.4351	17.4567	13.6716	17.6528	15.3315	0	0	0.269146
AT1G08190	ATVAM2, ATVPS41, VAM2, VPS41, ZIP2	vacuolar protein sorting 41	9.60004	7.88676	10.2351	41.0805	45.6341	55.9614	18.3873	12.3651	16.3486	39.0322	53.0089	12.4576	11.9476	11.9347	67.2707	82.2657	73.6408	47.6899	42.6139	42.4604	45.6493	45.9439	39.017	54.932	13.323	27.1607	26.1664	67.9494
AT1G08200	AXS2	UDP-D-apiose/UDP-D-xylose synthase 2	133.686	127.532	93.9387	28.4033	24.4442	33.6616	90.8648	84.2943	35.6396	194.449	192.279	55.746	49.2803	53.1925	78.5109	93.4674	131.666	238.729	226.661	227.531	159.493	158.316	151.201	377.232	72.8169	33.1037	33.1467	131.405
AT1G08210		Eukaryotic aspartyl protease family protein	0	0	0	1.09341	0	0.712816	0.977701	0.322748	1.86504	10.3247	13.4614	13.6525	18.1445	12.8587	0	0	3.67436	9.18428	9.32973	7.84291	10.8037	11.223	11.1774	14.4554	30.0767	0.024722	0	3.97517
AT1G08220		ATPase complex subunit	0.534933	0.024187	1.53906	1.43049	0	0	57.9635	46.5296	54.3284	2.78743	3.50103	17.4635	14.3745	16.3417	0	9.34661	8.7271	15.8132	14.0196	8.72018	11.1186	11.2117	9.94129	9.24623	3.24986	0.089738	0.236433	7.04695
AT1G08230		Transmembrane amino acid transporter family protein	0.129473	0.041107	0	0.07497	0	2.32679	0	0	0	7.20673	6.95438	0.419631	0.405165	0.938645	0.818576	16.5765	6.64754	8.50262	6.87043	7.22157	25.2873	24.2076	22.3564	8.4216	22.9313	0.024785	0	0.504925
AT1G08250	ADT6, AtADT6	arogenate dehydratase 6	0	0	0	0	0	0	0.042501	0	0	6.77364	7.78356	0.197165	2.19505	0.053225	0.01521	9.35395	38.1117	4.74427	7.01617	7.49277	13.4387	13.0305	11.0387	12.5061	2.90257	0	0	1.60428
AT1G08260	ABO4, EMB142, EMB2284, EMB529, ESD7, POL2A, TIL1	DNA polymerase epsilon catalytic subunit	5.82932	5.32126	5.64863	0.20286	0.007339	0.007566	2.63329	1.00777	5.69256	1.41153	2.54345	4.0415	1.63847	3.24552	0	0	1.56788	4.59801	3.97339	2.76795	4.47366	4.00613	4.54331	5.49735	0.090583	0.136101	0.144294	6.35811
AT1G08270		vacuolar protein sorting-associated protein	2.32439	3.30063	0.67215	5.06891	0	0	16.1445	12.8542	21.7946	0.820005	1.58708	4.08368	2.54903	4.05508	0	0	3.55896	14.0283	13.1522	11.1711	2.53078	3.12859	3.97076	1.81225	4.73409	9.33105	5.32253	2.82175
AT1G08280	GALT29A	Glycosyltransferase family 29 (sialyltransferase) family protein	0.853579	0.551109	0.462393	0	0	0	60.9909	54.1469	27.3048	2.58784	3.35461	4.07395	3.43502	2.74119	4.09748	0	15.3173	10.6318	11.9437	8.86277	19.0653	21.4185	18.532	14.3876	0.190975	0.443475	0.523107	28.2293
AT1G08290	WIP3	WIP domain protein 3	0.424122	1.50842	0.8518	0	1.66287	0	0	0	0	1.98718	1.62832	0	0	0	0	0	0	3.10389	3.70334	3.92374	2.66578	2.30542	2.91619	2.6545	0.030215	0	0	0
AT1G08300	NVL	no vein-like protein	12.237	14.1945	16.2292	6.32243	2.81006	1.63871	0.945605	0.842536	1.00764	2.98268	5.22628	1.7925	1.36983	1.78206	0	0	0.966087	1.2432	1.47042	0.860707	6.0682	6.20824	5.86814	5.22602	2.34573	0.742244	0.605279	3.74037
AT1G08310		alpha/beta-Hydrolases superfamily protein	1.26985	4.39921	2.49581	14.9715	8.91024	0.266935	0.353541	0	1.4341	0.110373	0.391511	0.229453	0.064583	0	32.9811	14.9694	9.87025	64.0901	54.6274	72.593	6.23338	5.88163	5.5884	0.173695	0.970094	0.418949	0.136447	0.921651
AT1G08315		ARM repeat superfamily protein	0.507114	0	1.0064	0	0	1.4198	9.06337	7.0516	14.9627	11.064	10.1008	2.06669	2.44481	2.54001	14.4885	30.2994	20.1064	14.2109	12.2316	15.0147	13.7705	11.6784	13.6318	4.92437	4.0707	0.442544	0.759982	16.0515
AT1G08320	bZIP21, TGA9	bZIP transcription factor family protein	0	0	0	0.201364	0	2.25314	0	0	0	0.017758	0	0.033806	0	0.058092	110.759	151.083	67.6638	27.5058	25.493	24.9977	7.25395	6.6155	6.34401	0.264614	5.39378	0.024152	0.128082	0
AT1G08340		Rho GTPase activating protein with PAK-box/P21-Rho-binding domain-containing protein	0	0	0	0	0	1.12278	0	0	0	0.403918	1.4637	0.066139	0.357028	0.290754	99.3453	18.6563	33.8812	22.6814	18.436	25.9761	1.04896	1.0027	1.42222	4.12957	2.85325	0	0	12.4369
AT1G08350		Endomembrane protein 70 protein family	0	0	0	0.213646	0	1.77861	8.68115	5.55807	6.52443	5.55826	6.88261	8.09743	13.862	7.73245	0	12.988	15.9525	15.521	15.0468	13.2452	8.84647	8.71715	7.22044	18.704	0.614906	0.026613	0.152552	5.74409
AT1G08360		Ribosomal protein L1p/L10e family	0.44687	0	1.01775	0.857542	0	0.137516	738.248	756.071	730.687	127.108	136.218	793.633	476.001	769.821	19.0273	179.323	166.779	423.49	422.173	426.192	328.991	351.708	323.413	455.56	51.7691	0.53449	0.408542	24.6036
AT1G08370	ATDCP1, DCP1	decapping 1	20.8575	13.9478	19.8646	5.79326	6.99728	2.79026	85.4448	52.7208	134.107	23.1806	26.223	37.3726	30.9592	32.5114	39.3086	46.5664	49.5382	30.5729	30.7467	19.799	29.9631	28.7874	29.102	35.6086	51.186	2.89642	3.06525	411.349
AT1G08380	PSAO	photosystem I subunit O	0.255568	0	0	0	0	0	0	0	0.667832	5446.88	4966.68	555.45	1300.48	558.525	0.038318	0.970433	3.10276	8.29953	7.2981	6.12566	2236.5	2112.56	2320	1179.43	0.712196	0.115174	0.060675	1.34573
AT1G08390	RMI2	recQ-mediated instability-like protein	2.56899	1.66288	0.803452	0	0	0.21701	16.8572	21.8997	18.2957	9.06926	9.51246	30.2203	34.9491	30.5636	0	17.8562	5.51229	10.1474	10.8877	10.2415	6.56461	5.10538	5.76583	16.6861	3.60209	0	0	4.84462
AT1G08400		RINT-1 / TIP-1 family	3.7461	4.6042	3.9506	0	0	0	20.5099	14.7296	14.937	4.90747	5.56968	3.39945	2.8912	3.30789	0	0	4.13606	4.96907	4.67836	4.30094	7.83226	7.64347	8.90625	8.36571	3.00328	0.437351	0.319969	8.30682
AT1G08410	DIG6, LSG1-2	P-loop containing nucleoside triphosphate hydrolases superfamily protein	0.428012	0	0	0.416023	0.176564	0	84.401	63.5844	59.264	4.13145	5.4934	19.4997	8.55157	19.9646	9.48851	3.10192	5.09403	12.7593	12.4289	9.37527	24.5784	21.5539	18.8776	11.3357	31.2078	0.036714	0.019433	10.9863
AT1G08420	BSL2	BRI1 suppressor 1 (BSU1)-like 2	1.42217	1.63811	4.04003	126.889	69.0802	73.4782	11.2801	9.10281	7.33586	22.9321	31.9663	9.11775	6.95779	7.13595	31.8922	18.3279	22.7708	19.3949	18.4364	15.3975	29.3699	29.0936	27.2736	16.1941	27.9824	18.6628	18.3538	18.7471
AT1G08430	ALMT1, ATALMT1	aluminum-activated malate transporter 1	0	0	0	0.055733	0.835931	0	0.255515	0	1.61766	0.029128	0	1.05485	0.029315	1.12807	0.017766	11.7784	12.0806	26.5471	28.5144	29.1017	10.3183	7.2004	11.7131	0.551729	0	0	0	0
AT1G08440		aluminum activated malate transporter family protein	0	0	0	0	0	0	0	0	0	0	0.058509	0.033966	0	0	0	0	0	0.138396	0.091593	0.093707	0	0.121827	0.129724	2.35741	0	0	0	0
AT1G08450	AtCRT3, CRT3, EBS2, PSL1	calreticulin 3	0	0.171269	0	0.243075	0	0.048401	6.46665	6.03255	3.22747	291.139	387.068	39.3586	17.1556	33.7202	0.688385	35.9939	20.7562	28.5765	29.3334	29.4187	39.2094	33.6104	39.2894	15.0737	7.6227	0	0	1.64039
AT1G08460	ATHDA8, HDA08, HDA8	histone deacetylase 8	3.96548	3.50262	2.34415	20.6877	26.5419	24.9938	4.1412	2.12679	4.72211	25.5648	32.2677	9.16392	16.8515	9.42993	18.3314	28.5838	17.8149	17.2624	16.6618	16.6141	10.2394	10.9659	11.3491	15.7933	27.7443	30.2781	30.2219	46.1095
AT1G08465	YAB2	Plant-specific transcription factor YABBY family protein	0	0.032968	0	0.048658	0	0	0	0	0	14.2861	13.724	14.6194	12.9765	12.6939	0	0	0	0.031333	0.027152	0.028679	20.1622	23.5317	24.3818	48.3633	7.59214	0	0	0.269146
AT1G08470	SSL3	strictosidine synthase-like 3	0	0.498615	1.86982	0.290882	0	0	12.9714	12.03	14.7759	9.3789	13.6447	10.884	9.04003	11.4406	0	10.462	11.2757	17.8334	15.1928	15.8719	11.3936	10.8522	11.8543	33.7178	0.543929	0.153967	0.054073	55.8077
AT1G08480	SDH6	succinate dehydrogenase subunit	6.94537	10.5534	9.86268	10.9169	8.00183	10.2487	112.967	154.858	117.862	59.12	64.0995	183.222	247.946	176.42	121.809	121.545	103.905	154.311	151.334	159.642	61.1336	64.7834	68.685	133.477	46.3331	5.08159	4.22636	28.0521
AT1G08490	ATCPNIFS, ATNFS2, ATSUFS, CPNIFS, SUFS	chloroplastic NIFS-like cysteine desulfurase	6.27971	6.88441	12.775	0	0	0.143469	53.3612	36.901	67.5916	26.2792	32.2659	22.4582	25.6843	19.9592	11.0435	37.7021	26.3131	12.5644	11.0345	10.0764	39.738	38.9872	43.5501	34.9622	26.7236	0.098028	0.181887	1.79804
AT1G08500	AtENODL18, ENODL18	early nodulin-like protein 18	0	0.57512	0.924692	0	0	0	0.824112	0.048358	2.84033	3.91181	5.87216	6.96166	4.53013	6.19362	0	30.6356	5.14672	38.4022	34.3358	36.4367	5.9941	7.4898	7.35273	3.50275	0.051484	0.058201	0	0
AT1G08510	FATB	fatty acyl-ACP thioesterases B	134.861	124.883	131.295	138.507	144.333	138.101	15.1862	8.66975	31.0699	90.0573	111.627	22.387	23.7056	24.9941	34.2606	29.9356	41.5956	83.4778	75.6693	77.3712	49.6493	45.8555	41.0732	133.441	8.81248	151.397	151.238	15.009
AT1G08520	ALB-1V, ALB1, CHLD, PDE166, V157	ALBINA 1	6.75119	2.81582	3.36724	1.57956	0	0.035891	3.64512	2.43467	11.7515	151.161	181.563	43.959	37.9696	43.654	10.388	5.53716	20.929	17.4881	14.2947	14.5433	97.8897	100.295	88.9363	86.9975	4.75619	0.155079	0.164079	14.576
AT1G08530		chitinase-like protein	0	0	0	2.36554	0	0.839273	60.8812	55.182	62.3319	9.38608	12.0955	15.2471	9.62244	10.7187	0.612918	9.78311	4.14905	3.51472	4.70104	4.00757	9.13608	7.16852	6.81681	19.7884	5.48209	0	0	0.472107
AT1G08540	ABC1, ATSIG1, ATSIG2, SIG1, SIG2, SIGA, SIGB	RNApolymerase sigma subunit 2	0	0.202043	0	0.777079	0.346541	0	5.60317	5.14442	2.73208	49.5211	58.6812	19.6847	7.34589	16.7473	5.04189	6.47142	3.4055	5.09814	4.58442	4.27953	54.7246	52.1102	54.3733	45.153	2.58544	0.235751	0.082795	1.82447
AT1G08550	AVDE1, NPQ1	non-photochemical quenching 1	0.038924	0	0	0.173792	1.90279	0	0.582332	0.720168	0.719923	107.036	147.646	5.34966	6.28146	6.06699	2.41999	0	5.09927	2.88782	3.06437	2.25676	28.4147	23.8558	36.6257	27.1127	19.3113	1.17216	1.47332	0.83351
AT1G08560	ATSYP111, KN, SYP111	syntaxin of plants 111	0	0	0	0	0	0.232512	0	0	0	4.16142	8.59689	141.692	77.1086	134.609	0	7.62179	1.34423	25.1693	23.1064	26.6873	16.9071	19.3392	18.7432	52.9154	0.082279	0	0	0.484204
AT1G08570	ACHT4	atypical CYS HIS rich thioredoxin 4	0.347407	0	0	2.52003	0	8.12918	12.823	5.4003	30.6891	161.805	201.837	31.9358	57.3091	30.787	136.58	81.2847	64.6813	41.948	41.3701	47.9346	10.2219	10.7379	11.558	64.719	533.69	0.081113	0.10232	0.10599
AT1G08580		hypothetical protein	0	0	0.769644	0	0	0.049655	74.7707	102.851	79.6312	12.4405	13.9169	261.828	168.608	294.936	4.74317	30.7493	38.3153	63.0505	61.7014	55.6037	59.5451	58.352	55.5839	77.9607	9.14718	0.056219	0.118322	10.7658
AT1G08590	ATPXL1, PXL1	Leucine-rich receptor-like protein kinase family protein	0.378982	0.638127	0.281439	1.65525	1.53548	1.65006	6.432	3.26017	13.2973	0.011292	0.023338	2.27253	2.02669	2.27894	0	11.5084	10.8597	15.577	13.9621	13.631	2.25688	2.36926	2.21665	1.86717	0.493419	0.808224	0.777896	0.769485
AT1G08600	ATRX, CHR20	P-loop containing nucleoside triphosphate hydrolases superfamily protein	852.65	777.462	833.466	13.3672	23.1296	25.9684	71.4887	37.7938	97.534	6.56291	10.0357	10.2772	4.32239	7.52668	5.00075	26.8513	10.3129	11.3967	10.1131	8.30654	15.7011	14.2249	12.4101	13.8107	9.17969	13.0185	11.1845	38.4921
AT1G08610		Pentatricopeptide repeat (PPR) superfamily protein	0	0.064421	0	0	0	0.227501	13.3892	7.77324	19.7292	1.63562	1.93339	7.46853	6.69924	7.33816	0	0	2.91297	2.16936	2.57856	1.87124	13.5422	11.4962	7.07293	5.37757	3.03902	0	0.021951	3.31389
AT1G08620	JMJ16, PKDM7D	Transcription factor jumonji (jmj) family protein / zinc finger (C5HC2 type) family protein	0.043125	0.06148	0	12.9732	12.5726	9.9909	12.4423	7.83244	12.9096	12.0099	14.3883	6.42919	4.41606	4.63532	5.77932	8.24598	14.6503	9.15775	8.96579	7.33185	13.8285	15.2686	14.4019	19.3378	6.93211	2.17006	2.1639	14.774
AT1G08630	THA1	threonine aldolase 1	0	0.068426	0.116948	0.130715	0	0.405719	0	0	0	0.153438	0.142775	64.2872	57.887	69.1795	4.26699	0	0	0.505726	0.07442	0.04641	6.11883	6.27051	6.20615	17.914	5.75006	0.157809	0.107661	1.38741
AT1G08640	CJD1	Chloroplast J-like domain 1	0.044734	0.255456	0	0.865532	0	0	84.9592	63.6722	103.919	72.2702	77.8262	79.128	90.8341	81.4052	1.79209	11.2999	23.1816	23.7828	24.585	18.4727	92.3703	86.986	89.543	92.6689	19.7618	0.059097	0.048317	33.4252
AT1G08645		hypothetical protein	0	0	0.76502	0	0	0	0	0	1.69881	0	0.06486	1.02823	0.761769	0.765061	0	14.4469	18.4529	5.34509	2.42062	8.9588	0	0.141253	0.681336	0	0.254542	0	0	0.373814
AT1G08650	ATPPCK1, PPCK1	phosphoenolpyruvate carboxylase kinase 1	1.1561	0.904763	0.26932	0.088904	0	0.371091	6.09018	0	27.5119	127.971	127.837	43.3695	30.3097	31.4771	1.58953	44.533	43.9957	164.436	178.074	161.02	59.6777	67.4344	55.8778	51.5948	19.5226	0.244589	0.029003	5.39716
AT1G08660	MGP2, SIA1	MALE GAMETOPHYTE DEFECTIVE 2	2.19214	0.682404	2.88259	0	0	0	72.6831	59.0812	61.6755	17.3753	26.1034	13.6121	11.4022	13.0227	0	0	26.4917	29.4171	30.1687	21.869	26.1736	23.0391	26.9392	45.1043	2.45687	0.326415	0.402132	98.4013
AT1G08670		ENTH/VHS family protein	0	0	0	0	0	0	0	0	0	0	0	0.050872	0	0	0	5.24623	3.26443	10.6388	10.4487	10.7566	4.52535	3.17739	5.3004	0	0	0	0	3.91798
AT1G08680	AGD14, ZIGA4	ARF GAP-like zinc finger-containing protein ZIGA4	0.773665	1.337	0.719304	11.5177	7.22004	7.31869	19.0363	12.4412	13.6413	21.3512	28.186	20.9371	21.8103	18.8956	5.57158	2.89196	11.7812	17.7157	17.3015	14.1037	19.9264	19.8163	20.1612	24.6893	21.8297	0.589384	0.641653	5.76985
AT1G08695	SCRL3	SCR-like 3	0	0	0	0	0	0	0	0	0	0	0	0.19185	0	0	0	0	0	0	0	0	0	0	0	0	0	1.252	2.3214	0
AT1G08700	PS1	Presenilin-1	0	0	0	1.48551	4.12515	0.469041	47.457	33.4004	56.3547	13.5348	16.432	33.1517	39.0463	32.2925	13.5709	19.1532	16.4858	20.8245	21.2687	17.191	14.6095	15.409	14.7903	36.1844	23.2827	3.38891	3.1806	123.674
AT1G08710		F-box family protein	0.120119	3.6895	1.27188	5.60407	13.1582	7.7017	21.3943	17.6834	20.9483	11.1977	14.3804	11.461	6.83584	9.7045	11.6427	21.686	14.336	9.9488	9.50413	10.4921	9.91475	11.494	8.22807	15.0988	16.7079	1.93111	2.24791	11.035
AT1G08720	ATEDR1, EDR1	Protein kinase superfamily protein	0	0	0	0	0	1.72846	9.35128	6.15098	10.0561	21.6241	26.6541	4.15206	2.73909	3.16174	14.3821	0	6.67639	9.2492	8.71584	8.00037	10.6915	10.2657	10.5002	10.6576	6.06124	0	0	6.88865
AT1G08730	ATXIC, XIC	Myosin family protein with Dil domain-containing protein	3.05685	3.02537	2.59798	3.69771	1.1413	3.49403	13.6333	7.04625	18.2473	0.086091	0.105897	0.377146	0.367202	0.520677	0	0	0	0.788184	0.553952	0.43078	0.400998	0.322238	0.223198	0.461575	0.02984	2.36082	2.47491	2.33343
AT1G08750	ATGPI8, GPI8	Peptidase C13 family	1.8722	1.47559	1.0433	0	0	0	18.5309	13.3099	22.7274	9.69069	11.1036	15.569	7.51638	13.6007	10.4319	21.4106	6.93004	17.0374	16.1542	16.0746	19.2031	18.1703	16.7173	23.7067	7.2382	0.16256	0.128288	11.8068
AT1G08760	CORD2	GPI-anchored adhesin-like protein, putative (DUF936)	0	0.010413	0	1.68974	0	0.944708	23.4007	11.8021	34.9361	7.44209	11.7761	9.43066	4.18393	8.92551	5.24781	0	15.4324	12.5084	11.5288	10.607	10.7119	12.1672	9.43356	25.3983	4.78167	0.642556	0.53206	1.33712
AT1G08770	PRA1.E	prenylated RAB acceptor 1.E	552.366	616.252	508.013	81.8988	88.1839	88.5572	27.7277	27.4002	24.0427	24.4628	22.6189	25.7968	32.5993	27.6805	47.2943	45.9981	44.5616	21.8292	22.3384	24.7348	20.1382	20.7321	19.0533	25.4964	9.22271	44.8271	43.9717	3.35202
AT1G08780	AIP3, PFD4	ABI3-interacting protein 3	63.1812	58.8948	31.2235	0.529142	0	0.536107	33.6832	57.0719	35.2142	13.326	14.9334	115.74	83.6609	118.991	16.9759	19.9789	17.4221	69.2451	68.4682	69.9608	29.5283	27.5875	28.8953	32.5718	25.3656	1.91904	1.77456	13.7264
AT1G08790		1-phosphatidylinositol-4,5-bisphosphate phosphodiesterase epsilon-1, putative (DUF1685)	0	0.176103	0.656413	55.8189	43.498	12.7187	0	0	0	0	0	0	0	0	0	0	0	0.048347	0.042216	0	0	0	0	0	0	1.14898	1.48967	0
AT1G08800	MyoB1	myosin-binding protein (Protein of unknown function, DUF593)	0	0.296143	0	0.985577	0.186346	0.078599	90.1353	60.3349	93.7722	21.4129	17.9856	0.356495	0.391774	0.286009	36.0495	12.4747	10.0929	14.1261	11.9562	15.0465	25.5033	24.4212	23.5822	17.2242	4.21631	0.046056	0.036539	17.1081
AT1G08810	AtMYB60, MYB60	myb domain protein 60	0	0	0	0	0	0	1.4799	0	3.92695	5.86145	10.3504	0.104535	0	0.299637	0	0	0.776307	0.191663	0.267493	0.045201	21.4004	24.5675	22.2875	33.1609	0	0	0	1.61487
AT1G08820	VAP27-2	vamp/synaptobrevin-associated protein 27-2	70.4577	63.606	51.6169	1.44024	1.11955	9.40488	53.1531	42.1548	53.5986	26.9568	34.9475	13.6811	6.67857	10.8721	16.7647	59.6406	40.9725	40.5949	39.7583	42.0529	33.724	34.4085	29.6459	54.2656	15.2715	1.92069	1.83127	186.666
AT1G08830	AtSOD1, CSD1, SOD1	copper/zinc superoxide dismutase 1	0	0.10759	0	0.590929	0.47949	3.7299	13.6459	18.1988	3.57231	106.393	132.115	76.1767	69.8451	109.305	71.0842	135.754	134.287	72.8068	66.8103	72.5639	287.46	281.609	345.699	562.951	11.551	8.45443	7.70194	49.792
AT1G08840	emb2411, JHS1	DNA replication helicase	0	0.031612	0	0.71876	0.377618	1.30297	20.1482	12.7816	13.6304	1.70962	2.01461	3.43434	1.09486	2.66349	0	0	3.51813	2.9228	2.69622	1.32926	3.10899	3.04496	4.55328	6.15361	3.02323	0.330182	0.211186	27.0234
AT1G08845	HES, uL18-L5	Ribosomal L18p/L5e family protein	0	0	0	0	0	0	22.5573	18.547	37.1646	5.36217	4.84149	26.3349	23.3675	26.6917	0.038473	9.74698	11.8889	9.55227	9.99499	8.70547	16.25	14.0494	12.1649	8.43021	9.11548	0	0	23.3208
AT1G08860	BON3	Calcium-dependent phospholipid-binding Copine family protein	11.5205	10.9072	9.66832	61.2919	36.1459	39.0024	78.357	54.7754	100.318	0.505876	0.179047	4.24125	2.94055	2.95708	0	0	0	0.038041	0.056586	0	0.186998	0.153167	0.133626	5.27051	1.84954	4.11448	4.03629	9.11127
AT1G08880	G-H2AX, GAMMA-H2AX, H2AXA, HTA5	Histone superfamily protein	0.788211	1.69368	0.234812	0.711503	0	0	139.335	163.448	189.346	52.2071	56.5601	294.153	193.6	296.688	36.5747	87.8005	59.116	80.9214	79.1434	82.5415	91.1482	94.1407	82.5758	115.537	25.5792	0.047727	0	64.8641
AT1G08890		Major facilitator superfamily protein	0	0	0	0.053014	0	0	0.889892	0	4.05173	18.9562	35.6461	0.074761	0.326739	0.194813	108.596	69.7796	35.4104	48.709	40.4735	39.2712	12.9173	11.1762	11.818	2.57462	0	0	0	0.168035
AT1G08900		Major facilitator superfamily protein	0	0	0	0	0	0	0.081256	0	0	53.4812	64.0328	0.477489	1.47728	0.527279	0	5.8861	4.63911	2.31135	2.14989	1.81869	12.5083	10.948	13.549	12.086	0	0	0	0
AT1G08910	PIAL1	zinc ion binding protein	0	0.028295	0	0	0	0	93.8083	62.0574	97.1797	6.44516	10.3556	20.5388	13.725	16.1249	2.68223	3.79928	3.55727	8.70697	7.74293	5.08915	14.5581	13.7268	12.6518	19.3889	27.4047	0.013283	0.014075	5.73075
AT1G08920	ESL1	ERD (early response to dehydration) six-like 1	8.9836	0	0	0.399321	0	0.447216	1.44835	1.15877	0	18.8427	23.7894	0	0.350118	0.134192	179.398	115.002	116.918	97.1261	84.7236	105.473	12.3361	12.6232	12.4511	30.5759	0.023972	0.087611	0	0
AT1G08930	ERD6	Major facilitator superfamily protein	0.022266	0.315893	0.297114	0.409593	0	0	0	0	0	358.417	211.159	1.26671	6.51529	1.3394	99.3118	142.276	126.808	108.684	116.774	121.985	331.562	298.682	271.191	4.43736	0.307321	0.024086	0	1.21684
AT1G08940		Phosphoglycerate mutase family protein	0	0.193388	0	0	0	0	0	0	0	5.04378	3.89362	0.044676	0.332557	0.038959	31.247	32.1474	19.443	23.0309	20.9686	20.8447	12.8659	11.4282	11.7376	4.7591	0.80489	0	0	0
AT1G08960	ATCAX11, AtCXX5, CAX11, CCX5	cation exchanger 11	0	0	0	0	0	0	5.34215	3.91158	3.63738	6.62036	7.65858	6.39043	7.47968	6.1031	0	0	5.7242	8.86159	8.76621	5.66816	17.2978	15.8432	14.2553	15.3165	0.246714	0.020133	0.042783	10.6957
AT1G08970	HAP5C, NF-YC9	nuclear factor Y, subunit C9	0	0	0	0	0	0	101.112	93.1591	90.2081	22.6418	27.2487	57.5461	55.5482	60.9703	24.3192	25.6388	31.8167	36.4185	36.9469	35.8012	30.0819	28.6619	26.9944	74.6966	37.0695	0.031786	0	1.38416
AT1G08980	AMI1, ATAMI1, ATTOC64-I, TOC64-I	amidase 1	0	0	0	0	0	0	0	0	0	80.1805	84.6912	5.23539	16.7942	5.54866	8.15916	5.07871	3.70003	4.06447	5.08631	3.83142	19.1449	19.2892	21.0509	48.8454	0.902344	0	0.027784	0.165549
AT1G08985		AP2/B3-like transcriptional factor family protein	0	0.438075	0	0	0	0	0	0	0	0	0	1.7745	0.628625	4.14905	0	0	0	0	0	0	0	0	0	6.9154	0	0	0	0
AT1G08990	GUX5, PGSIP5	plant glycogenin-like starch initiation protein 5	0	0.363161	0.476011	0.692465	0	0	0	0	0	0	0	0.027838	0	0.02472	57.37	33.1568	43.5272	21.5705	17.0311	23.2366	1.18671	1.2533	1.57528	0.058781	0	0	0	0
AT1G09000	ANP1, MAPKKK1, NP1	NPK1-related protein kinase 1	2.77251	0.755972	1.11879	1.59139	0.026964	0.034124	1.902	0	7.59053	1.57843	1.85045	5.05065	1.62682	5.83019	19.9546	16.2394	2.99511	6.82851	6.08873	6.0252	2.7839	2.22601	2.18049	3.76836	0.494377	0.240269	0.351596	10.6282
AT1G09010		glycoside hydrolase family 2 protein	1.63509	0.790822	2.11096	0.513607	0	1.28035	2.95797	0.651731	11.5347	25.6677	38.2853	18.7212	15.8919	16.6121	12.256	49.6855	19.1494	17.2957	16.7289	13.4711	21.0584	20.7145	22.8455	38.9569	16.6511	0.013369	0.042564	5.74817
AT1G09020	ATSNF4, KIN&#946;&#947;, SNF4	sucrose nonfermenting-like protein	24.138	21.9963	22.9385	9.13424	6.32081	9.07026	65.5743	47.4492	44.8537	30.0859	35.9068	29.7547	33.318	29.3425	33.7074	36.3614	30.751	32.929	31.5006	25.1196	38.9227	38.7471	34.6579	43.4226	10.9377	2.3971	2.47869	76.8733
AT1G09030	NF-YB4	nuclear factor Y, subunit B4	0	0	0	0	0	0	0	0	0	0	0	0	0	0	0	0	0	1.87222	2.256	1.89674	0	0	0	0	0	0	0	1.16682
AT1G09040		arginine-glutamic acid dipeptide repeat protein	54.97	40.9607	60.2246	1.2115	0.11193	0.114936	6.85086	2.24489	20.5724	1.98363	2.77427	1.09627	0.600144	1.52845	0	0	1.17715	2.56359	1.64878	1.7528	4.02108	3.94846	3.16736	4.35641	0.764812	0.962393	1.07259	77.4833
AT1G09050		arginine-glutamic acid dipeptide repeat protein	11.8776	21.9603	17.7891	7.53639	7.50934	3.72679	3.31909	1.69099	3.74455	2.84275	3.673	1.18536	0.281163	0.608442	0	0	3.06336	0.979406	1.69527	1.5803	3.38904	3.83453	3.1274	4.44272	0.145339	2.73804	2.46525	28.2799
AT1G09060	JMJ24	JmjC domain protein JMJ24	49.0495	41.3802	44.639	0.440197	0.460429	0.148724	7.11977	3.38555	16.6033	29.3046	27.9439	9.56441	4.95814	7.92587	7.09972	28.2658	5.7358	13.8729	13.3775	13.2722	20.566	20.0645	20.6199	26.1121	9.26784	1.44178	1.34674	4.79132
AT1G09070	(AT)SRC2, AtSRC2, SRC2	soybean gene regulated by cold-2	13.8218	1.27599	3.44886	195.274	176.799	179.451	38.6799	24.1393	84.1587	721.247	253.081	88.0278	73.6486	57.8172	12.9306	37.5326	33.3463	92.2373	95.2385	111.346	69.1065	61.2823	77.8493	204.279	304.53	18.8262	18.8365	6.01441
AT1G09080	BIP3	Heat shock protein 70 (Hsp 70) family protein	0	0	0	0	0	0	0	0	0	1.74503	2.08413	0	0	0.025066	0	0	0	9.14017	1.99704	10.2524	0.749099	0.527792	0.741014	0.161005	0.012408	0.066094	0.052189	0.318066
AT1G09090	ATRBOHB, ATRBOHB-BETA, RBOHB	respiratory burst oxidase-like protein	2.06411	2.10009	0.527252	0	0	0.821064	0	0	0	0	0	0.026269	0.025439	0.023632	0.011853	31.3587	5.29212	4.89461	5.4585	3.93211	5.62227	4.44805	7.40359	0	0	0.0475	0.016752	0.197951
AT1G09100	RPT5B	26S proteasome AAA-ATPase subunit RPT5B	12.4171	9.80269	7.91343	46.5153	43.3968	21.6638	165.393	127.476	183.135	106.894	111.682	83.3323	131.176	68.7144	84.7121	112.075	75.846	43.2162	45.219	39.9037	17.0985	41.2613	19.8931	109.63	150.427	0.17715	1.66624	9.8562
AT1G09130		ATP-dependent caseinolytic (Clp) protease/crotonase family protein	0.069175	0	0	1.66323	2.8549	0.46168	4.0557	5.26688	1.67747	85.0736	97.2868	61.893	3.60966	73.6401	4.01309	0	0.496768	34.5861	19.3158	25.1987	119.924	86.7963	122.879	24.9543	0.722943	3.90855	3.53514	165.078
AT1G09140	At-SR30, ATSRP30, SR30	SERINE-ARGININE PROTEIN 30	298.778	225.138	227.524	170.782	159.531	172.559	13.8663	13.2451	11.6643	11.8562	27.5329	1.38756	2.60422	0.778193	68.655	126.098	49.7836	46.7795	36.0453	33.6689	59.3048	33.0236	58.3599	19.3435	45.1187	11.138	9.69908	32.2622
AT1G09150		pseudouridine synthase and archaeosine transglycosylase (PUA) domain-containing protein	81.7716	74.7299	63.57	5.33347	2.66025	4.94409	66.2582	64.5609	88.593	25.875	29.3071	68.9876	48.9438	68.8094	8.60793	48.6089	29.7558	39.8247	40.13	36.0869	29.4542	28.0892	25.506	52.7386	19.0877	2.96739	2.71161	1.52141
AT1G09155	AtPP2-B15, PP2-B15	phloem protein 2-B15	0.0826	0.389782	0	0	0	0.121876	0	0	0	0.126416	0.212444	0.046994	0	0.081574	0.022092	14.7289	4.29781	4.06251	3.89605	3.98578	0.540938	0.537522	0.630543	0.65476	2.5059	0	0	0.512923
AT1G09157	DMP8	transmembrane protein, putative (DUF679)	75.5882	68.5111	38.0769	0.20967	0.419891	0	2.87054	3.48522	0.694215	0.03242	0	6.90192	4.36016	6.44578	0	0	2.13833	1.36091	1.76351	2.96866	0	2.44424	2.10531	0	0.047154	2.60154	2.48952	0
AT1G09160		Protein phosphatase 2C family protein	2.98841	1.7028	0	0.402904	0	0	32.5886	19.3713	48.4879	18.6542	19.8298	25.4646	17.1412	23.7474	3.46143	0	12.1132	17.2918	16.2991	14.1574	25.1349	24.1318	19.9406	50.3883	0.115399	0	0.096876	15.2642
AT1G09170		P-loop nucleoside triphosphate hydrolases superfamily protein with CH (Calponin Homology) domain-containing protein	0.090455	0.215605	0.148788	74.0001	42.1167	33.1401	4.74707	2.21078	8.6726	0.050558	0.069572	0	0	0	27.6347	0	11.7778	6.06099	3.62981	5.12138	0.416671	0.393934	0.749704	0.099464	0	6.22488	6.68663	5.9046
AT1G09176		transmembrane protein	0.886543	0.122952	0	0	0	0	0	0	0	0.058847	0.060433	0.174009	0	0.074286	9.55908	4.98147	3.43784	4.2539	3.47645	5.77002	0	0	0	0.062173	0	0	0	0
AT1G09180	ATSAR1, ATSARA1A, SAR1A, SARA1A	secretion-associated RAS super family 1	30.0228	13.6478	15.3768	7.44232	13.3104	5.79601	6.89895	8.0722	4.9041	8.04911	5.89173	12.0946	9.70097	10.0812	5.75667	0.153615	0	10.2922	5.49392	14.6597	0.503627	0.453996	0.545057	8.09994	0.044969	3.98709	3.62183	1.34573
AT1G09190		Tetratricopeptide repeat (TPR)-like superfamily protein	4.18489	3.62436	5.63814	0	0	0	14.856	13.6222	11.8852	1.14693	1.59263	6.23654	4.77421	5.92325	0	21.2569	0.050087	2.05838	2.35085	1.68038	1.15163	2.13496	1.67183	2.77153	1.23693	0.086546	0.18264	37.1144
AT1G09195		Ppx-GppA phosphatase	0	0.011396	0	0	0	0	10.6039	6.47554	9.38849	7.25424	11.3175	1.9979	1.50947	2.23885	0	13.6815	9.86229	6.04656	5.33994	3.87013	9.60326	7.16148	9.73739	5.9636	1.44017	0.05784	0.03051	37.0089
AT1G09200	H3.1, HTR2	Histone superfamily protein	0	0	0	2.1535	3.34334	6.31014	2.06718	0.317247	7.96643	39.9425	45.7089	1416.06	988.377	1452.15	2.58879	31.6376	34.4736	132.535	145.719	149.105	75.6806	75.5136	63.3185	233.505	2.73511	0.112712	0.059008	192.708
AT1G09210	AtCRT1b, CRT1b, CRT2	calreticulin 1b	0	0.343234	0	3.34429	1.58878	6.79372	144.956	116.694	126.135	41.7431	56.4584	81.6233	42.4614	75.2761	2.86065	12.6021	49.7936	216.527	196.544	148.145	91.4459	88.7111	85.3146	221.141	2.0136	1.14279	0.907026	864.773
AT1G09220		Pentatricopeptide repeat (PPR) superfamily protein	0.027132	0	0.217736	0.36308	0	0.192257	5.49688	2.96889	13.1361	1.68017	2.48183	3.8253	3.39604	2.2316	0.136339	0	1.16107	1.17969	1.74191	1.08343	1.50888	2.44938	2.53359	3.4406	0.991868	0	0	12.5141
AT1G09230	U11/U12-65K	RNA-binding (RRM/RBD/RNP motifs) family protein	0.08187	0	0	0.473153	1.31966	0.482015	28.3748	18.5629	22.5049	6.20876	9.09288	11.0416	4.89105	14.856	12.2184	0	3.45424	8.28858	7.29289	4.92783	30.0762	29.6907	32.259	9.86315	8.58756	0.077073	0.088754	15.0793
AT1G09240	ATNAS3, NAS3	nicotianamine synthase 3	0	0	0.117189	0	0	0	0	0	0	7.69069	9.37753	0	0.092371	0.064731	0	0	0	1.89676	2.57448	2.00677	158.762	141.032	205.761	0.028902	0.026421	0.037743	0	0
AT1G09245		Plant self-incompatibility protein S1 family	0	0.078538	0.873399	1.912	3.03351	7.90392	0	0	3.09686	0	0	0.13234	0	0	0	0	0	0	0	0	0	0	0	0	0	0.167768	0.53326	0
AT1G09250	AIF4	basic helix-loop-helix (bHLH) DNA-binding superfamily protein	0.125063	0	0	0	0	0.042134	1.18094	0	4.37438	35.1171	30.9651	10.7196	11.3235	11.755	20.2326	27.2715	14.7724	18.0322	17.1502	16.971	12.0806	12.8341	11.9811	35.6108	7.42309	0	0	22.402
AT1G09260		Chaperone DnaJ-domain superfamily protein	0	0	0	0	0	0	0	0	0	0	0.273211	0	0	0.262651	0	0	0	0.554617	0.668575	0.839998	0	0	0	0	0.223602	0	0	0
AT1G09270	IMPA-4	importin alpha isoform 4	0.352634	1.07451	0.262525	28.8251	39.2147	31.7956	61.7233	44.4975	61.7918	36.9393	47.1188	31.6551	34.2961	30.4706	105.153	69.5658	68.1247	73.6277	66.6784	61.8704	52.1174	46.1491	43.1108	61.3395	34.9049	7.61104	6.86191	39.107
AT1G09280		rhodanese-like domain protein	0	0.227885	0.846824	2.25502	1.05892	1.98709	41.8471	27.0781	44.6364	10.5876	14.3039	15.8641	22.0672	16.3168	5.75348	25.6531	15.2245	12.1081	11.0614	9.3125	12.0553	10.3229	9.64621	17.6071	12.3809	1.24605	1.70975	1.99487
AT1G09290		hypothetical protein	0	0.598856	0	0	0	1.87067	0	9.11475	0	0	0	18.7297	0	13.6027	4.41164	0	0	6.98585	7.99201	7.82373	15.1868	14.7246	12.2476	5.96694	14.4357	0	0	11.5314
AT1G09300	AtICP55	Metallopeptidase M24 family protein	0.021853	0	0.115552	0.21065	0	1.1338	32.7746	27.679	31.0053	3.00149	5.34585	8.27322	5.90339	7.66791	0.013881	6.15057	18.2556	10.5589	10.1468	9.11512	6.51002	5.28282	4.8643	6.56246	9.86412	0.088022	0.303931	3.0265
AT1G09310		plant/protein (Protein of unknown function, DUF538)	0	0	0	5.36273	3.82406	1.67454	0.116339	0.101058	0.732741	1331.11	1215.21	0.804258	0.459558	0.462812	0	0	0	0	0	0	897.507	882.942	783.185	750.182	0.843973	0.074228	0.067363	0
AT1G09320	ADCP1, AGDP1	agenet domain-containing protein	0.947762	0.328641	0.161804	19.6835	11.534	17.6332	33.7189	21.5077	50.0222	8.89839	6.20223	10.5678	5.81492	8.14236	0.04233	3.43505	4.24306	4.97695	4.59094	3.83202	6.91154	7.21524	6.07458	7.93278	10.2277	5.35949	4.79013	14.2348
AT1G09330	ECH	golgi apparatus membrane protein-like protein ECHIDNA protein	2.4254	0.204404	0.496029	33.9533	29.7832	40.0189	81.0497	74.5515	80.6335	51.0831	45.8299	62.1556	67.5602	59.7157	65.6848	0	49.3082	68.6168	67.3441	70.5394	78.6112	81.1832	76.6291	73.5004	9.30832	26.1534	25.2944	27.3412
AT1G09340	CRB, CSP41B, HIP1.3	chloroplast RNA binding protein	0	0.137514	0	0	0	0.128888	4.45121	4.22849	3.26912	437.39	355.932	19.9047	26.2298	16.9459	0	7.93433	6.62837	2.19945	2.212	2.39681	306.852	282.485	303.58	297.896	1.08644	0.161098	0.191784	0.765383
AT1G09350	AtGolS3, GolS3	galactinol synthase 3	0	0	0	0	0	0	0	0	0	30.0315	39.3577	0	0	0	0	0	2.01753	8.88854	9.15107	9.90063	1.01009	1.48356	1.25722	0.28894	0	0	0	0
AT1G09360		Plant invertase/pectin methylesterase inhibitor superfamily protein	0	0	0	2.87719	0	0	0	0	0	0	0	0	0	0	0	0	0	0	0.076819	0	0	0	0	0	0	0	0	0
AT1G09370		Plant invertase/pectin methylesterase inhibitor superfamily protein	1.56422	0	0	0	0	0	1.24554	2.16588	0	0	0	5.01773	0.516644	3.27716	0	0	0	0.843677	0.978139	1.54548	0	0	0.242966	56.4825	0	0	0	0
AT1G09380	UMAMIT25	nodulin MtN21 /EamA-like transporter family protein	0.400194	0	0	0.36008	0	0	0	0	0	0	0	3.51387	5.41499	8.28293	0	0	1.07647	0.701629	0.449614	0.89361	1.06883	2.72452	0.458316	0.595783	0.30423	0	0	0
AT1G09390		GDSL-like Lipase/Acylhydrolase superfamily protein	0	0	0.311715	0	0	0.147395	4.95646	3.01566	11.9713	14.3101	16.6843	10.0366	18.8199	9.97734	0	0	10.411	9.12737	9.82114	8.82689	6.61839	6.42771	7.19968	18.5379	0.087718	0	0	0
AT1G09400		FMN-linked oxidoreductases superfamily protein	0.045163	0	0.786236	0	0	0	0	0	0	0.156895	0.122921	0.294358	0.314469	0.226181	1.72043	0	0.032559	0.38559	0.334369	0.19374	0.044468	0.153212	0	0.081165	0.13236	0.035083	0.074033	0
AT1G09410		pentatricopeptide (PPR) repeat-containing protein	0.17934	0.06444	0.603207	0	0	0	1.3002	0	3.66253	0.480578	0.814139	0.917947	0.322362	0.558524	0	0	0.237735	0.689364	0.604684	0.463221	0.766597	0.490921	0.430349	1.37972	0.252742	0	0	2.46945
AT1G09415	NIMIN-3	NIM1-interacting 3	0	0	0	0	0	0	2.50666	1.06382	9.00516	28.539	35.5151	1.92159	2.14267	2.61422	0	19.3663	6.84959	9.04808	7.18035	8.31973	11.2305	12.7491	13.4977	15.0563	1.48005	0	0	8.34352
AT1G09420	G6PD4	glucose-6-phosphate dehydrogenase 4	0	0.154668	0	0	0	0	4.97673	2.03852	9.27736	1.23964	2.33009	35.019	16.6874	31.9034	4.5806	27.5199	7.02452	4.00276	3.41466	2.80065	6.49219	6.45742	6.2189	3.82203	17.1107	0	0	7.03492
AT1G09430	ACLA-3	ATP-citrate lyase A-3	0	0	0	0	0	0	29.3082	21.7207	32.9239	99.0167	109.31	19.7835	29.721	23.2601	60.7767	137.475	73.855	69.8682	65.5	70.8405	118.294	101.928	101.86	48.736	78.5351	0	0	13.2328
AT1G09440		Protein kinase superfamily protein	0	0	0	0	0	0	64.5349	53.9158	34.94	2.75537	4.49056	0.131731	0.083609	0.029121	0	10.9454	0.012399	4.49367	4.09298	5.14731	5.47156	4.64677	5.02662	27.6555	0	0	0	0
AT1G09450	AtHaspin, Haspin	Protein kinase superfamily protein	0.292334	0.814594	0	0	0	0	5.92261	5.83502	6.14415	0.368168	0.53111	10.9906	5.90958	9.91545	0	0	3.23483	3.20474	2.54633	1.59492	1.25199	2.16117	1.56248	6.81582	0.043676	0	0	15.7649
AT1G09460		Carbohydrate-binding X8 domain superfamily protein	0	0	0	0	0	0	0.391727	0	1.38529	0.922284	1.78389	3.9887	7.39535	4.3768	0.02003	32.3004	7.20203	28.9953	31.1556	22.0627	2.14825	2.78655	2.1595	24.5361	0.064675	0	0	0.056085
AT1G09470	AtNEAP3	myosin heavy chain, cardiac protein	0.399026	0	0.070427	0	0	0.11916	0.78104	0.43599	1.37527	1.30256	1.2007	57.9028	24.2597	54.7029	0	0	0	63.1744	71.9384	64.4863	57.0913	66.3423	44.1129	19.7952	0.021139	0	0.038894	2.42231
AT1G09480		NAD(P)-binding Rossmann-fold superfamily protein	0	0	0	0	0	2.75107	0	0	0	0.345258	0.180178	8.59277	5.2043	10.7143	0	0	0.703342	3.31604	3.02725	2.1502	2.30596	1.91202	2.22655	1.60444	0.952916	0	0	0
AT1G09483	AtNEAP4	myosin heavy chain, cardiac protein	0	0	0	0	0	2.73652	0	0	0	0	0	0.163228	0.131591	0	0	0	0	0.183388	0	0	0	0	0	0.11267	0	0	0	0
AT1G09490		NAD(P)-binding Rossmann-fold superfamily protein	0	0	0	0.284333	0.257165	0.357726	0	0	0	26.4668	32.2348	38.7427	44.8728	34.1636	3.97055	17.456	8.28036	9.46816	10.0821	9.29493	22.4323	20.822	25.3503	20.0565	3.98169	0	0	0
AT1G09500		NAD(P)-binding Rossmann-fold superfamily protein	0	0	0	0.155203	0	0	0	0	0	0.677505	0.325979	4.60871	5.50811	4.9695	0	0.058885	0	0.170348	0.052119	0.087554	1.86507	1.1612	3.15857	1.66461	69.8209	0.125532	0.221153	0
AT1G09510		NAD(P)-binding Rossmann-fold superfamily protein	0	0	0	0	0	0	0	0	0	0	0	0.490652	0.148472	0.313191	0	0	0.017954	0	0.020568	0	0.054538	0.046361	0	4.60731	0.028823	0	0	0
AT1G09520		hypothetical protein	61.0248	64.1314	57.8286	1.90426	0	0	74.3326	67.7184	72.3269	14.8056	14.6316	48.8526	54.7015	47.8113	23.5933	15.3022	21.148	10.3631	12.5744	10.2978	30.1038	30.5129	23.2053	17.7547	27.1491	0.390812	0.318452	12.2944
AT1G09530	PAP3, PIF3, POC1	phytochrome interacting factor 3	0	0	0.036087	1.83316	0	2.36909	12.8263	10.4772	10.1453	7.97225	11.6351	4.99744	2.94703	4.55904	0.149847	0	0	4.02841	3.086	3.63738	105.775	113.307	69.5797	9.48523	4.62786	0	0.020039	0.371114
AT1G09540	ATMYB61, MYB61	myb domain protein 61	0	0.266365	0	0	0	0.024144	0	0	0	0.103558	0.498874	0.462122	0	0.338208	3.46651	0	1.96324	6.67444	7.38884	7.07513	1.89862	2.34071	1.43775	32.9681	0	0	0	0
AT1G09550	AtPAE1	Pectinacetylesterase family protein	0	0	0.421176	0	0	0	0	0	0	0	0	0.378936	0.315532	0.541627	0	0	0	0	0	0	0	0	0	1.84998	0	0	0	0
AT1G09560	GLP5, PDGLP1	germin-like protein 5	0.412801	0	0	0	0	0	97.1981	118.23	56.6891	118.139	105.133	13.4229	20.3253	11.7649	1375.93	488.968	739.062	384.631	408.775	466.27	97.7249	105.731	95.9151	62.9579	46.814	0.088716	0	0
AT1G09570	FHY2, FRE1, HY8, PHYA	phytochrome A	0	0	0	0.509463	0	0	1.25523	1.07196	1.6586	58.3393	89.6318	14.5912	8.94536	13.4822	22.3264	40.7717	69.9751	30.8545	29.1821	25.612	70.7838	80.6043	49.318	35.7406	17.2649	0	0.011068	4.25994
AT1G09575	MCU1	calcium uniporter-like protein (DUF607)	0.397993	0.820557	0.083039	14.1745	40.4617	19.1324	0	0	0	15.5146	10.9283	0.588154	1.52455	1.08586	6.26123	0	0.014549	3.40496	3.21932	3.04836	4.99071	5.15259	4.18666	16.5233	0.030679	3.38201	2.532	0
AT1G09580		emp24/gp25L/p24 family/GOLD family protein	18.0519	18.4232	7.69775	4.03742	8.3457	0.789282	15.454	16.9256	7.39267	7.68973	10.0729	46.4516	39.2665	49.7674	2.73855	7.36937	2.96568	24.3465	23.2864	24.0663	15.3835	16.7543	14.6383	19.5001	1.15546	4.31663	4.92709	0.467346
AT1G09590		Translation protein SH3-like family protein	3.17663	0.701952	1.73533	4.31711	3.23147	0.622135	460.766	621.974	422.236	51.5461	54.8422	1025.18	866.042	1077.35	20.642	120.845	94.1792	502.349	505.287	517.092	203.573	195.693	195.327	293.944	12.7004	0.621193	0.405609	40.3844
AT1G09600		Protein kinase superfamily protein	0.407526	1.59752	0.478405	136.991	132.42	96.6221	3.35913	2.20621	2.30627	0.030754	0.109442	3.01183	1.42684	3.02123	0	0	0	1.32413	1.00456	0.833478	0.393653	0.192531	0.325052	2.95365	0.051958	26.6694	26.6075	3.21282
AT1G09610	GXM1	glucuronoxylan 4-O-methyltransferase-like protein (DUF579)	0	0.591434	0	3.76804	8.69088	2.9753	0.24774	0	1.24675	0.364762	0.692974	0.636982	0.124185	0.460587	0.0219	0	0	1.68187	1.82641	2.04425	0.438473	0.289507	0.439989	6.64266	0	0.039511	0.041569	0
AT1G09620		ATP binding/leucine-tRNA ligases/aminoacyl-tRNA ligase	2.89331	3.75471	1.89507	0.293916	0	0.615265	159.777	110.702	124.169	32.3049	38.0535	58.3673	45.8977	52.0899	14.382	16.1634	39.1297	40.2787	38.1819	21.425	91.952	94.7044	77.539	58.2865	30.2915	0.273705	0.232487	43.8358
AT1G09625		transmembrane protein;	0.597188	0.129283	0	0	0	0	0	0	0	0	0	0	0	0	0	0	0	0	0	0	0	0	0	0	0	0	0	0
AT1G09630	ATRAB-A2A, ATRAB11C, ATRABA2A, RAB-A2A, RAB11c	RAB GTPase 11C	7.77846	7.73164	4.62985	0	0	0.40735	10.6158	11.8035	12.7853	12.2021	15.2202	39.013	31.2457	38.6075	9.29986	49.2108	13.31	37.3675	37.4946	37.7508	25.0133	24.4764	19.7198	48.88	0.339768	0.274566	0.24037	12.8933
AT1G09640		Translation elongation factor EF1B, gamma chain	0	0	0	1.07444	0	0	255.844	193.2	280.655	108.632	114.498	132.155	116.674	121.227	15.7601	65.3962	66.4567	201.395	205.629	187.705	230.124	234.42	193.866	185.082	57.9381	0.262838	0.440496	187.187
AT1G09645		transmembrane protein	0.726251	2.07504	1.17955	0	0	0	0.153666	0	2.33218	47.6458	38.402	56.2602	72.5276	61.0448	33.4804	97.4509	49.6382	40.3076	44.0608	46.2874	48.6829	42.1571	45.2145	51.306	24.9876	0	0.083819	1.07658
AT1G09650		F-box and associated interaction domains-containing protein	0.432096	0	0.45496	0	0	0	4.19426	3.81052	1.40911	0.167033	0.230279	2.924	3.7207	2.75613	3.92552	0	0.981333	0.389794	0.428304	0.556774	0.620795	0.513061	0.47828	2.85702	1.39419	0	0	0
AT1G09660		RNA-binding KH domain-containing protein	0.132414	0.620345	0.347986	0.828648	0	0	97.7273	92.0578	80.5396	11.9983	17.1494	37.6173	36.4819	34.1539	0.017671	6.55544	10.8855	31.8783	29.6099	25.357	23.7024	23.1333	23.2735	42.0964	1.50651	0.561142	0.530433	25.0113
AT1G09665		Toll-Interleukin-Resistance (TIR) domain family protein	0	0	0	0	0	0	0	0	0	0	0	0.10114	0.085718	0	0	0	0	0	0	0	0.148796	0	0	0.05619	0	0	0	0
AT1G09680		Pentatricopeptide repeat (PPR) superfamily protein	0.049148	0.29519	0.05736	0	0	0	16.7322	10.0073	18.243	1.26393	1.47686	1.15435	0.836311	1.39194	0	0	2.95645	1.09097	1.54344	1.31085	2.0023	1.61432	1.40683	2.45183	5.25887	0.024935	0	26.186
AT1G09690		Translation protein SH3-like family protein	1.88683	0.314111	0.239825	2.52529	0.380472	0.556248	601.913	689.915	578.143	107.475	108.55	1430.91	1584.62	1408.14	22.5668	241.465	148.273	560.663	542.615	545.214	327.775	330.685	347.787	448.791	28.0554	1.58985	1.30267	376.557
AT1G09700	AtDRB1, DRB1, HYL1	dsRNA-binding domain-like superfamily protein	0	0	0	0	0	0	29.2362	37.9326	54.7546	0.039335	0.117858	0.313838	0.496921	0.276412	0	0	0	0	0	0.046135	0.164851	0.141346	0	1.4876	0.06267	0	0	24.7566
AT1G09710	DP1	Homeodomain-like superfamily protein	35.88	23.3355	31.6888	1.97342	3.1453	2.42519	5.0246	2.04573	7.88899	2.41919	4.0401	2.4062	2.12404	2.80249	2.80494	0	4.00036	2.51821	2.37306	1.78473	3.84922	2.48363	2.8583	9.81209	4.44227	1.15049	1.08145	1.87087
AT1G09720	NET2B	Kinase interacting (KIP1-like) family protein	0.015225	0.030106	0	0	0.053502	0.013265	0	0	0	0	0	0.020853	0	0	0	0	0	0	0.008418	0.008461	0	0	0	0.165507	0.010914	0.4363	0.537099	7.84825
AT1G09730	ASP1, SPF1	Cysteine proteinases superfamily protein	1.68466	1.0997	0	1.54048	1.76619	2.18406	48.6958	29.2037	51.0189	15.0489	20.4705	9.51154	4.73512	8.13711	62.366	13.3825	26.7623	15.4931	13.8264	13.2816	24.5583	25.3803	22.1024	26.0061	17.9654	1.93497	1.49498	39.9928
AT1G09740		Adenine nucleotide alpha hydrolases-like superfamily protein	0	0	0	0	0	0	2.35882	2.0413	4.86664	16.9578	16.6518	2.6739	3.89133	2.13224	640.919	481.939	405.997	150.083	145.151	176.139	25.9199	26.0222	25.447	1.63804	9.24259	0	0.040161	3.22975
AT1G09750		Eukaryotic aspartyl protease family protein	0.222099	0.023836	0.065298	0	0	0	1.94186	2.04864	1.25786	26.5527	20.18	43.9987	158.255	48.5932	0	0	0	8.94759	7.91353	4.72906	29.8545	29.6652	32.4557	145.325	0.324784	0	0	0.484664
AT1G09760	U2A'	U2 small nuclear ribonucleoprotein A	0.538835	0	0	1.8688	0	0	101.661	82.925	107.199	23.7478	26.2621	91.1323	53.2977	86.0186	10.4498	10.3343	20.6783	51.8499	49.3124	48.9004	52.0759	51.9366	47.6906	59.2109	30.4886	0.359785	0.104684	32.8859
AT1G09770	ATCDC5, ATMYBCDC5, CDC5	cell division cycle 5	30.2127	20.4796	18.9901	2.9086	2.55874	5.86814	64.911	47.0523	52.759	37.0998	47.8145	36.5494	22.1983	33.9235	21.0578	30.0623	45.6507	50.0267	51.8588	36.4349	61.6755	61.6145	53.5948	61.4226	49.7186	3.55706	3.3177	507.25
AT1G09780	iPGAM1	Phosphoglycerate mutase, 2,3-bisphosphoglycerate-independent	0.537104	0.321781	0	0.06192	0	0	84.4987	65.5576	68.816	66.37	76.5285	7.46958	4.63122	10.3443	99.5726	27.8938	103.07	303.394	274.485	192.043	299.946	280.991	275.748	99.0118	0.213549	0.283886	0.364798	62.4412
AT1G09790	COBL6	COBRA-like protein 6 precursor	0	0	0	0.544722	0.402308	4.95001	594.807	484.765	511.558	0	0	0.935679	0.310658	0.866431	0	0	0	0.01932	0.057558	0.044387	0.034247	0.092087	0	23.4059	0	0.765876	0.69504	0
AT1G09794		Cox19 family protein (CHCH motif)	1.85681	1.52396	1.84993	0.211987	0	0.451941	8.45374	15.3226	8.74375	9.95909	12.0281	7.82367	5.53095	9.57648	9.81493	10.4544	20.4871	13.1025	13.8418	14.602	5.52363	4.75567	8.2036	11.6	6.68279	4.31716	5.05925	7.53608
AT1G09795	ATATP-PRT2, ATP-PRT2, HISN1B	ATP phosphoribosyl transferase 2	3.18994	3.92944	5.48189	4.20964	3.13564	1.77305	72.2619	54.1207	85.967	71.0268	88.649	98.3557	62.8018	97.7449	0.018079	1.5519	6.51948	8.91429	8.91391	6.22384	36.0237	34.6969	34.7798	81.3332	69.4974	4.18114	4.78066	43.9159
AT1G09800		Pseudouridine synthase family protein	7.55661	11.0594	11.5447	0.788141	0.30189	3.57933	30.1443	24.1661	27.3057	4.21172	3.37423	40.0206	42.1959	38.0164	0	0.074184	0.884696	7.01986	7.96159	6.40271	3.35052	3.19996	3.89714	8.23227	1.98602	1.72401	1.80174	1.57627
AT1G09810	ECT11	evolutionarily conserved C-terminal region 11	43.9341	29.4364	32.6802	0	0.181993	3.70321	47.423	41.7251	35.5771	4.05856	5.89065	19.4697	6.23095	19.3016	5.22709	0	5.12515	6.54457	6.87463	5.73255	17.9184	17.7651	17.9186	15.3751	28.2331	0.562228	0.78314	1.22302
AT1G09812		multidrug resistance protein	0	0	0	0	0	0.276521	0	0	0	0.282964	1.06403	0.11732	0.689594	0.151842	0	0	0.377897	2.02978	2.29724	2.11821	2.15355	2.62924	2.43962	3.4942	0.116744	0	0	0
AT1G09815	POLD4	polymerase delta 4	95.049	93.6561	47.231	16.2013	13.3894	16.3726	33.6353	49.2583	29.2542	21.7773	20.192	116.248	136.522	113.778	43.6494	5.77936	27.138	31.6012	35.0486	35.1806	30.347	29.8456	29.2452	33.4323	44.7721	7.59222	7.09858	4.30633
AT1G09820		Pentatricopeptide repeat (PPR-like) superfamily protein	0	0	0	0	0	0	7.83097	7.01234	7.79949	1.93051	2.56668	3.26738	1.27719	3.53035	0	0	2.78284	3.50002	2.83363	3.04591	5.83078	4.45292	4.65897	7.1387	0.932715	0.020025	0	7.93594
AT1G09830	PUR2	Glycinamide ribonucleotide (GAR) synthetase	2.52656	5.04336	6.67124	0	0	0.019405	8.44176	3.78381	17.3509	16.9826	20.6718	38.4052	27.8085	38.2133	4.54704	7.52868	8.99085	13.7805	13.183	12.0151	23.2489	23.1202	21.1566	20.0986	2.65233	0.165021	0.108989	1.48869
AT1G09840	AtHIR1, ATSK41, SK41	shaggy-like protein kinase 41	0	0.01285	0	0.918215	0.055749	0	159.776	110.657	194.207	32.4682	45.4702	15.1131	12.5906	15.5866	18.2878	18.0645	67.0367	40.9217	39.6256	38.5345	41.8088	40.8382	41.7257	28.3497	5.06401	0	0	9.51512
AT1G09850	XBCP3	xylem bark cysteine peptidase 3	6.49629	5.00546	2.76893	3.81165	11.5969	2.19183	15.9678	12.1977	15.1558	18.0077	25.1385	0.25643	0.243489	0.368684	49.3665	44.317	32.8576	35.7665	33.9616	32.9244	24.9165	24.526	24.9104	17.2631	0.084366	3.63454	2.2726	95.5705
AT1G09860	ATPUP16, PUP16		0	0.204409	0	0.950265	0	0	0	0	0	0	0	0	0	0.030573	9.63308	0	0.650355	0.459389	0.373648	0.415172	0	0	0	0	0	0.064016	0.066473	3.07161
AT1G09870		histidine acid phosphatase family protein	11.7569	20.4278	23.2719	0.475277	0	0	68.6234	58.8003	30.5683	21.4882	21.0981	33.3265	31.8229	32.1459	33.4737	5.62282	22.192	22.6127	21.7812	21.3937	26.6303	27.0956	25.4189	31.3419	14.4735	0.559223	0.43922	8.82202
AT1G09880		Rhamnogalacturonate lyase family protein	0	0	0	0	0	0	0.02854	0.025315	0	0.020953	0.223327	0.093638	0.083148	0.062305	0	0	0	0.993527	0.959915	0.812872	0.733321	0.274475	0.453597	4.02462	0	0	0	2.30687
AT1G09890		Rhamnogalacturonate lyase family protein	0	0	0.22612	0.038401	0	0	0	0	0	0.52176	1.38748	0	0	0.026763	0.017074	65.5837	2.61627	0.904956	1.0638	1.16586	1.55428	1.84074	1.59777	1.81641	0.021724	0	0	0.782395
AT1G09910		Rhamnogalacturonate lyase family protein	12.3306	10.9619	10.1858	4.1172	8.27479	4.75858	44.1128	24.0468	62.5974	15.8286	18.9875	10.3453	8.94177	8.22504	0.012592	15.7097	28.4786	8.54147	8.92096	8.36443	67.2178	48.9058	65.6146	15.0627	21.9455	1.06	1.51994	2.278
AT1G09900		Pentatricopeptide repeat (PPR-like) superfamily protein	0	0	0.402033	0	0	0	0	0	0.438805	4.83486	5.22111	5.35713	3.71561	6.57673	0	0	0.890605	1.59014	1.37131	1.89905	23.9815	21.1674	15.9016	14.0531	5.4977	0	0	4.84462
AT1G09920		TRAF-type zinc finger-like protein	23.1582	18.487	18.4677	21.7763	13.5872	10.0163	19.988	26.2143	9.91632	41.4071	46.6974	19.6793	17.6681	20.503	67.3424	105.984	62.7522	57.7124	54.9652	62.8473	19.8127	29.7006	18.1576	35.1561	32.7909	5.19565	4.00426	36.873
AT1G09930	ATOPT2, OPT2	oligopeptide transporter 2	65.9146	59.2549	71.8304	1.72102	0.023737	2.559	4.51358	2.62547	6.87633	2.25252	0.7441	0.156209	0.057813	0.3741	0	9.92592	0	0.095501	0.084149	0.032426	0.440537	0.163441	0.544895	1.16467	0	1.86236	1.30472	33.6959
AT1G09932		Phosphoglycerate mutase family protein	0	0	0	0.224445	0	0.167893	0	0	0	87.2591	94.7266	0	0	0	41.5394	237.694	17.2738	6.26384	7.53961	5.91344	15.2348	9.81203	12.6913	0.397199	0	0.145351	0.080972	0
AT1G09935		Phosphoglycerate mutase family protein	0	0	0	0	0	0	0	0	0	0	0.03979	0.059914	0	0	0	0	0	0	0	0	0	0.069317	0	0	0	0	0	0
AT1G09940	HEMA2	Glutamyl-tRNA reductase family protein	2.12958	1.26658	1.4056	83.7295	99.4498	82.7338	1.75821	0.182693	5.21301	44.8412	23.8336	3.22523	2.61035	3.08386	15.6435	18.7723	11.1763	11.7162	10.4753	11.33	10.9521	9.73847	11.8782	10.9743	13.4335	107.462	108.719	7.27437
AT1G09950	RAS1	RESPONSE TO ABA AND SALT 1	0	0.241529	0	0	0	0	0	0	0	9.05001	2.55627	0.218316	0.071896	0.227867	0	0	0	0.812984	1.01782	0.693435	0.104466	0.08697	0.266523	0.20686	1.03969	0	0	0
AT1G09960	ATSUC4, ATSUT4, SUC4, SUT4	sucrose transporter 4	0	0.64283	0	0	0	0	1.70055	1.6431	0	2.49865	3.06964	13.109	21.2437	15.3096	0	10.2494	6.85143	10.2154	9.44297	10.1019	1.7343	2.13026	2.73082	12.1398	2.7651	0	0	0.770029
AT1G09970	LRR XI-23, RLK7	Leucine-rich receptor-like protein kinase family protein	0.450479	0	1.06292	9.80516	6.58758	6.77851	0.055341	0.097817	0	318.692	220.853	0.983572	0.897243	1.13726	67.2628	162.604	230.532	177.753	180.153	181.575	135.338	122.093	164.662	14.2944	133.467	7.08526	6.74036	70.83
AT1G09980		Putative serine esterase family protein	0.089855	0.373337	0	30.5721	37.2108	23.0015	8.60381	5.65838	11.3788	18.7356	23.4989	10.187	9.27456	9.77115	19.8108	11.9913	16.7765	19.3838	16.7877	15.7342	31.9531	26.8365	28.4123	36.9283	5.56105	5.33972	5.20167	0.5984
AT1G09995		DNA repair DEAD helicase RAD3/XP-D subfamily protein	0	0	0	7.24622	5.40564	7.45758	9.60972	7.81635	10.2114	11.4287	12.3444	34.3189	26.4377	36.3112	9.32729	25.3787	9.89082	15.4957	17.1472	16.2792	20.2868	14.7262	15.9429	12.3067	0.073439	0.853764	0.643005	0.807437
AT1G10000		Ribonuclease H-like superfamily protein	0	0	0	0	0	1.65843	1.0222	2.3586	0	0.148839	0.155817	1.14504	2.69234	1.32383	0	0	0.581271	1.03912	0.790202	1.18137	0.225762	0.268097	0.333106	0.075372	1.12187	0	0	0.821524
AT1G10010	AAP8, ATAAP8	amino acid permease 8	0.116954	0.110837	0.206002	0	0	0	1.20154	0	2.46348	0	0	0.108556	0.03418	0.191599	0	0	0	0.070336	0.040631	0	0	0.025681	0	4.227	0.044225	0.027815	0.077513	0
AT1G10020		formin-like protein (DUF1005)	0	0	0.201468	0	0	0	1.42206	1.81075	0	16.3283	17.9881	18.0929	31.239	18.3107	27.0592	13.9683	6.00996	12.4005	10.8338	8.32211	5.07276	4.26401	6.6171	31.6159	0.033931	0	0	3.552
AT1G10030	ERG28	ergosterol biosynthesis protein	0	0	0	0.330316	0	0	51.6236	58.6749	47.375	9.02088	8.72549	92.7618	108.973	98.4944	23.7883	24.833	18.6121	72.498	69.0269	72.6793	18.6306	25.0052	23.7795	36.4641	4.73016	0	0.194474	1.34573
AT1G10040		alpha/beta-Hydrolases superfamily protein	0.132612	0.105657	0	0.152916	0	0	6.29327	3.82825	9.14002	6.36758	4.12182	1.51614	0.754404	1.28846	0.019487	14.9463	3.62366	8.30721	8.59122	8.64021	2.78713	2.61531	2.33057	1.82916	1.41804	0	0	0.918021
AT1G10050		glycosyl hydrolase family 10 protein / carbohydrate-binding domain-containing protein	0	0.21825	0.301799	2.26154	0.049808	0.89149	3.98161	1.90055	8.56576	16.7684	16.618	1.97958	1.37212	1.78866	36.8519	10.7248	13.7983	16.3816	13.4908	12.8527	7.64123	7.12575	8.81107	2.70274	1.4426	0.241433	0.242778	0.472407
AT1G10060	ATBCAT-1, BCAT-1, BCAT1	branched-chain amino acid transaminase 1	0	0.054521	0	0.114543	0.038623	4.08066	0.091545	0.085971	0	7.97332	20.0963	37.3368	24.148	39.1513	0	0	1.71084	1.07428	0.882103	0.877445	49.3052	47.4326	38.5714	8.16554	0	0.260519	0.247945	0.169774
AT1G10070	ATBCAT-2, BCAT-2, BCAT2	branched-chain amino acid transaminase 2	0.539198	0.452826	0.268184	112.612	125.212	78.5387	0	0	0	1.00188	2.14087	0.289444	0.249493	0.177314	1.72561	0	0.68551	3.41203	1.21138	1.25787	21.4606	21.9058	19.4158	1.73994	26.6702	39.4088	34.1104	0.709402
AT1G10090		Early-responsive to dehydration stress protein (ERD4)	203.887	204.279	197.107	18.1726	13.6304	9.42423	2.98881	1.3476	11.8029	86.0912	76.18	3.67206	4.12577	3.51688	29.9812	43.035	41.5113	20.4074	20.011	22.453	21.5032	22.3387	22.5882	16.5358	4.70206	13.4311	13.095	35.6018
AT1G10095		Protein prenylyltransferase superfamily protein	0	0.449051	0.94369	0	0.235792	1.78047	0	0	0	4.17173	4.96805	0.582227	0.778861	0.54586	1.97142	0.026628	0.692273	4.105	3.51284	3.53361	6.20572	4.55965	4.61102	5.48468	7.84105	0.265837	0.250532	6.00812
AT1G10100		hypothetical protein	0	0	0	0	0	0	0	0	0	0	0	0	0	0.094887	0.082894	0	0	0.092705	0	0.370927	0	0	0	0	0	0	0	0
AT1G10110	AtFDB1	F-box family protein	0.086543	0.726115	0	0	0	0	2.50148	3.29276	0	0.04434	0.023143	0.182075	0.152403	0.319708	2.21612	0	0.140852	0.940462	0.975634	1.10283	0.518131	0.585167	0.446571	0.522751	1.27203	0.119189	0	5.4637
AT1G10120	CIB4	basic helix-loop-helix (bHLH) DNA-binding superfamily protein	0	0	0	0	0	0	0.906884	0.727903	0.070435	7.52651	11.8286	10.2595	4.9464	10.2442	4.31633	6.41545	8.66767	28.1764	24.2557	21.8678	16.7985	16.6441	16.4681	36.8281	1.60285	0.240011	0.254349	0.466466
AT1G10130	ATECA3, ECA3	endoplasmic reticulum-type calcium-transporting ATPase 3	0.113988	0.067015	0	0.825125	4.12848	0	54.4962	33.3718	65.1587	15.5297	22.6853	7.0377	6.23101	6.06194	5.59083	23.2169	20.9925	28.2226	25.3949	18.6558	29.1945	28.5573	28.9079	32.9198	1.92788	0.288306	0.137315	13.7355
AT1G10140		Uncharacterized conserved protein UCP031279	0.142286	1.26314	0	0.368373	0	0.248693	0	0	0.201127	12.4252	14.8792	0.507386	0.586067	0.562276	18.9806	54.6628	48.0304	74.3144	83.5392	76.7766	14.0997	14.4167	13.2444	9.40492	7.76715	0.047771	0	0.06841
AT1G10150		Carbohydrate-binding protein	13.9539	9.60999	22.6271	1.14356	8.90992	8.19946	12.9186	9.22155	12.8614	28.1979	24.5529	2.97815	3.58752	4.31521	18.7879	0	4.06144	8.40709	7.10435	8.27512	10.4531	9.60984	10.7723	17.9791	1.36424	6.39717	6.56717	28.2603
AT1G10155	ATPP2-A10, PP2-A10	phloem protein 2-A10	2.57776	2.6528	3.65019	13.9759	3.44588	2.04658	2.8465	1.08884	1.76338	0.898127	0.928187	2.52824	2.4572	0.625833	0	0	9.99815	1.28089	1.46462	1.55842	0.422751	0.28408	0.453295	0.149854	0.02148	2.42367	1.56884	0.285507
AT1G10170	ATNFXL1, NFXL1	NF-X-like 1	11.2548	6.79095	9.04866	24.14	24.7647	18.3589	9.65228	6.56069	12.464	16.2991	18.0467	6.84637	7.75166	7.15013	47.0582	1.5111	60.5358	15.3647	13.9139	12.455	19.2893	19.1324	19.3988	18.9985	82.2239	12.7371	13.5057	12.2257
AT1G10180	EXO84C	LOW protein: exocyst complex component-like protein	0.120916	0	0	0	0	0	52.0891	33.4074	58.884	7.39217	9.45253	20.1502	17.9331	19.0226	2.91717	19.2264	9.71359	13.1769	13.05	12.5192	19.2516	18.5516	17.4184	28.2602	4.92584	0	0	2.12796
AT1G10190		NEP-interacting protein, putative (DUF239)	0	0	0	0	0	0	0	0	0	0	0	0	0	0	0	0	0	0	0	0	0	0	0	2.83191	0	0	0	0
AT1G10200	AtWLIM1, WLIM1	GATA type zinc finger transcription factor family protein	0	0	0	0	0	0	4.83224	7.35896	0	45.7728	61.3348	42.4919	40.6891	49.4626	119.07	39.0213	84.0337	122.262	108.27	111.167	126.606	118.689	137.158	168.161	0.149924	0	0	0
AT1G10210	ATMPK1, MPK1	mitogen-activated protein kinase 1	0	0.013739	0	0	0	0	7.72137	4.76209	15.668	11.8175	16.4052	2.19013	4.01642	2.2369	10.5343	9.46537	7.73576	9.24678	9.59825	8.96465	6.49378	5.80194	6.43071	11.2016	2.30292	0	0	0
AT1G10220		ZCF37	0.836734	0.627705	0.503116	0.104003	0	0	0	0	0	0	0.052667	0	0.040081	0.04149	24.6708	6.69751	15.1792	4.8483	4.4757	6.2983	0.206034	0.085225	0.269158	0.123103	0	0.174535	0.182651	0
AT1G10225		transmembrane protein	0	0	0	0	0	0	0	0	0.198086	0	0.150181	0.361106	0	0.206883	0	0	0	0	0	0.080119	0.167783	0.16358	0.236477	0	0	0	0	7.26694
AT1G10230	ASK18, SK18	E3 ubiquitin ligase SCF complex subunit SKP1/ASK1 family protein	715.942	648.474	395.948	26.5738	50.2285	72.3894	406.251	394.871	401.035	15.2283	15.7709	239.061	170.046	209.451	0	11.9084	17.9585	20.4043	20.264	19.3794	23.3167	22.2528	23.6036	63.807	5.10391	12.6683	12.2026	10.3746
AT1G10240	FRS11	FAR1-related sequence 11	0	0	0	0.625246	0.178955	0.274789	10.3237	5.92703	12.7056	3.56095	5.03424	7.89035	10.3291	6.20333	4.01619	0	2.10767	3.71752	3.40352	2.84386	6.72462	8.09506	7.00862	11.3169	3.93701	0.157916	0.037109	0.721464
AT1G10250		BEST Arabidopsis thaliana protein match is: SIN3-like 6 (TAIR:AT1G10450.1); Has 310 Blast hits to 310 proteins in 86 species: Archae - 0; Bacteria - 0; Metazoa - 174; Fungi - 23; Plants - 97; Viruses - 0; Other Eukaryotes - 16 (source: NCBI BLink).	0	0.163273	0	0	0	0	2.36813	2.15727	0	0	0	0	0	0	2.34224	0	0	0	0.584201	2.01194	0	0	0	0	0	0	2.25587	2.02341
AT1G10270	GRP23	glutamine-rich protein 23	0	0	0	0	0	0	51.5973	35.1951	46.8928	1.91409	2.89629	11.5326	6.60583	11.5094	0.009401	0	5.19994	7.78585	8.35264	3.3472	10.2721	10.763	8.36643	8.07204	5.07016	0.011822	0.025062	27.3213
AT1G10280		Core-2/I-branching beta-1,6-N-acetylglucosaminyltransferase family protein	6.01712	3.62558	2.7984	1.60054	2.26595	1.5855	3.80703	2.85979	3.05945	4.79984	5.85137	6.32807	8.69601	5.56068	9.64753	0	10.319	5.30466	5.14612	5.29914	4.0214	3.74199	3.87824	9.00119	0.724823	0.778563	1.01862	0.483569
AT1G10290	ADL6, DRP2A	dynamin-like protein 6	0.788804	0.29714	1.34372	13.4916	20.0414	9.48692	65.8189	45.2402	69.6574	34.0995	39.7199	23.3101	11.852	20.7052	67.8196	29.6807	35.0612	36.7734	33.5169	21.6884	48.6061	49.8179	42.4963	47.2683	7.04967	1.74314	1.63881	27.474
AT1G10300	Nog1-2	Nucleolar GTP-binding protein	0	0.794475	0	2.66191	0	0	4.52706	3.74496	0.180243	0	0	0.695771	0.114508	0.713438	0	0.010365	1.14162	3.02449	2.10484	2.29269	0.635174	0.549031	0.643089	2.03217	0.680687	0.069035	0.193917	20.2395
AT1G10310		NAD(P)-binding Rossmann-fold superfamily protein	0.482132	0	0	2.34703	0	0	36.1094	29.1998	37.1564	19.8407	21.7685	47.4741	45.5849	45.126	12.9316	12.4414	8.54166	9.33219	8.8702	8.76552	20.2924	19.1676	18.6842	32.4026	99.067	0.038513	0.406171	40.0933
AT1G10320		Zinc finger C-x8-C-x5-C-x3-H type family protein	0.397559	0.051696	0.027297	0	0	2.67689	2.42625	1.38912	1.7391	0.054052	0.147371	0.154157	0	0.03662	0	0	0	0.069663	0.114988	0.176453	2.11044	0.39094	0.245885	0.163606	0.172703	0.046158	0	46.403
AT1G10330		Tetratricopeptide repeat (TPR)-like superfamily protein	0	0	0	0	0	0	0.775067	0	2.97511	0.763354	1.1066	2.89655	4.55491	2.3833	0	0.201389	2.08148	1.94074	1.61852	2.23473	2.05494	2.35279	2.70913	3.15398	0.180169	0	0	0.269146
AT1G10340		Ankyrin repeat family protein	0	0	0	0	0	0	7.13378	6.03193	9.63033	43.8946	22.9951	0.055026	0.051977	0.077923	4.71263	10.0527	8.75535	0.409625	0.768103	0.456192	2.15978	1.36814	1.68641	0.039147	0	0	0	0
AT1G10350		DNAJ heat shock family protein	0	0.094307	0	0.277809	0	0	0.807182	0	2.18522	13.7688	15.3784	6.35715	5.3331	4.3792	18.6969	0.241629	9.23165	13.379	12.849	13.1675	11.1224	8.87348	10.2251	16.9021	0.515095	0	0	5.86883
AT1G10360	ATGSTU18, GST29, GSTU18	glutathione S-transferase TAU 18	0.458744	0.985741	0	0	0	0	0.483329	0	4.16387	97.4632	87.6817	1.97881	2.86582	1.98592	0	7.4036	4.85773	7.90881	9.77435	10.2774	17.2597	15.8322	17.6549	45.6237	0	0.090404	0.047578	0
AT1G10370	ATGSTU17, ERD9, GST30, GST30B, GSTU17	Glutathione S-transferase family protein	0	0.094798	0	0	0	0	3.82412	5.01426	1.54289	151.793	99.5058	15.1101	11.9126	16.7693	2.22894	0	9.77979	45.4882	38.2757	64.7158	48.8177	46.1525	48.655	59.6673	8.78417	0.04326	0	0
AT1G10380		Putative membrane lipoprotein	0	0.114936	0	0.149096	0	0	0	0	0	7.30199	9.67728	0	0	0	3.46421	65.1614	46.5351	35.9666	37.2593	35.3717	7.14734	8.47563	8.00239	18.1756	0	0	0	0.041823
AT1G10385		Vps51/Vps67 family (components of vesicular transport) protein	0.484139	0.078415	0.066311	12.0806	14.9247	12.9611	2.35189	1.95388	2.3658	0.01263	0	0	0	0.02072	0	0	0.040253	1.6552	0.729515	0.963147	0.039239	0.047975	0.050156	0.170381	0	4.62583	4.95448	2.93108
AT1G10390	DRA2, Nup98a	Nucleoporin autopeptidase	4.49273	4.20281	5.87889	7.9711	3.18331	9.73855	45.1764	28.5907	54.3307	27.8559	34.1537	24.0422	9.55614	21.7498	22.7248	13.7269	34.5684	26.415	25.7101	16.9656	38.4659	40.4561	34.7132	38.5733	33.2319	2.54828	2.22113	10.0899
AT1G10395		0	0	0	0	0	0	0	0	0	0	0	0	0	0.293514	0	0	0	30.5602	8.75557	0	0	0	0	0	0	0	0	0	0
AT1G10400		UDP-Glycosyltransferase superfamily protein	0	0.262119	0.212598	6.54763	0.915689	5.03261	0	0	0	0.241751	0.160674	0.217116	0.030308	0.471274	11.1975	0	4.13086	11.7095	11.891	3.95757	10.7237	4.4417	7.16906	0.137064	0.031981	3.14623	0.048869	0
AT1G10410		CW14 protein (DUF1336)	1.81354	3.10682	2.72706	28.9366	31.962	37.2162	9.47894	6.42448	11.2706	28.638	41.4806	11.4888	6.57336	11.6777	83.2586	87.7759	90.5733	42.2836	38.4934	48.4633	76.7716	69.652	93.447	57.6144	13.0899	11.5126	13.124	38.8579
AT1G10417		RUN/FYVE domain protein	0.396656	0.426451	0.370259	0.422532	4.10024	3.7786	1.54563	0	7.56458	2.39656	3.29925	2.92308	0.861186	2.94986	0	0	1.74613	2.5077	2.47274	1.68793	2.20774	2.4644	3.05871	0.896917	0.198583	0.037073	0.156761	75.8991
AT1G10430	PP2A-2	protein phosphatase 2A-2	0	0	0.262602	2.15624	9.42296	0.067349	27.5345	22.1649	19.9793	21.2568	24.6967	19.4644	26.1575	18.8553	20.9075	17.2969	16.7628	31.9891	29.3677	31.3515	28.9128	28.0144	28.1025	33.0904	5.47178	2.62448	2.77774	0
AT1G10450	SNL6	paired amphipathic helix Sin3-like protein	0.044349	0.267344	0.032969	9.58979	8.287	10.4642	18.9729	13.0306	16.691	8.25465	9.0404	6.86109	2.99833	5.44463	2.02176	25.6686	8.88652	9.26794	8.46208	8.6114	23.8387	23.761	21.7012	16.1844	7.79956	2.24343	2.49651	9.63149
AT1G10455		B3 DNA-binding domain protein	0	0	0	0	0	0	0	0	0	0	0	0	0	0	0	0	0	0.433907	0.288082	0.102986	0	0	0	0	0	0	0	0.965834
AT1G10460	GLP7	germin-like protein 7	0	0.712572	0	0.065966	0	0.094737	0	0	0	0.233432	0.452479	0.164441	0	0.352993	2.12094	7.95617	1.20432	5.07335	5.51295	5.82369	0.481301	0.260405	0.517112	1.31781	0	0	0	0
AT1G10470	ARR4, ATRR1, IBC7, MEE7	response regulator 4	11.2717	12.5387	9.82463	27.7062	18.0669	26.1915	63.1074	50.514	68.7499	239.226	229.041	5.75049	6.51882	4.45841	168.58	209.798	198.163	94.784	88.6174	96.2282	49.4537	50.6466	63.9382	30.267	0.415079	11.7527	11.3109	0.644808
AT1G10480	ZFP5	zinc finger protein 5	0	0.324167	0.368208	0.501319	0	0	0	0	0	0	0	0	0	0	18.6655	40.2282	36.3125	16.0873	19.1379	19.7563	3.23207	3.74623	3.37208	0.100385	0	0	0	0
AT1G10490		GNAT acetyltransferase (DUF699)	0	0	0.442804	0.038635	0	0	60.0709	38.2594	58.8114	5.13063	7.98337	13.2979	7.56588	13.2752	0.194132	0	11.6787	14.1307	11.9776	8.29768	21.9027	23.3132	17.2857	10.7737	5.08808	0.062709	0.049755	10.5971
AT1G10500	ATCPISCA, CPISCA, ISCA, SUFA1	chloroplast-localized ISCA-like protein	0.653033	4.97458	1.20786	3.66955	1.20711	1.40711	21.3666	22.6214	17.0896	114.325	109.371	38.531	43.9545	41.6879	57.4251	81.766	53.0063	41.9693	40.687	42.7029	137.102	137.752	131.513	75.1369	119.173	0.899715	0.406308	2.69146
AT1G10510	emb2004	RNI-like superfamily protein	0	0	0	14.2579	3.18442	12.4412	6.83693	4.8804	5.14761	19.6338	20.4818	21.2834	12.527	19.8846	25.6312	8.76394	5.00364	10.2172	11.218	9.01053	32.0779	30.2102	30.6134	28.3039	10.542	0.850447	0.786201	23.0196
AT1G10520	AtPol{lambda}, Pol{lambda}	DNA polymerase lambda (POLL)	8.23713	7.0485	6.03039	0.906812	4.53236	1.64007	10.2917	9.01126	14.5794	0.289203	0.458165	9.61102	7.93696	9.43057	0	0	0	2.12841	1.64739	1.73442	1.88654	1.69003	1.95417	1.47134	2.84617	0.269517	0.087844	6.46239
AT1G10522	PRIN2	Serine/Threonine-kinase	7.37378	8.72874	11.7598	0.423678	0.067389	0.372213	13.374	16.4285	12.2651	11.4675	9.14932	77.7925	107.535	73.9243	0.211019	1.80459	5.9872	6.14429	6.68809	5.73067	25.2747	23.647	27.1113	37.109	5.4077	0.468887	0.736028	61.437
AT1G10530		D-ribose-binding periplasmic protein	0	0.550329	0	0	0	0	0	0	0	0.190877	0.298639	0.548483	0.288935	0.346458	3.85261	0.042197	3.46305	9.87933	8.79679	8.41054	0.892337	0.543741	0.862132	1.75567	1.16422	0	0	0
AT1G10540	ATNAT8, NAT8	nucleobase-ascorbate transporter 8	0	0	0	0	0	0	132.114	91.8689	166.38	0.07285	0.025718	4.4912	4.45635	4.34219	0	0	0	0.495836	0.360586	0.404485	2.86659	2.10361	3.24759	99.4541	0	0	0	0
AT1G10550	XET, XTH33	xyloglucan:xyloglucosyl transferase 33	0.06957	0.17814	0	0	0	0	0	0	0	10.1041	8.01611	0	0	0	0	8.75626	0	4.44421	2.82453	2.12964	3.66579	4.99932	2.63235	4.41836	0.026363	0	0	0
AT1G10560	ATPUB18, PUB18	plant U-box 18	0.663835	1.03188	4.37554	0	0	0	0	0	0	16.2096	10.3819	0.83311	0.61352	0.432693	2.57498	0	2.88307	4.4831	3.98162	2.98765	0.663463	0.640118	0.412475	6.70866	0	0.058108	0.061531	0.038027
AT1G10570	OTS2, ULP1C	Cysteine proteinases superfamily protein	0	0.033608	0.723897	2.52244	0	6.15018	89.039	55.9232	101.972	9.69389	17.3476	7.30138	3.86976	7.67571	4.94691	11.9231	21.8528	12.4486	11.1387	9.49771	28.3608	24.2281	27.9707	31.1813	3.57703	0.056072	0.023805	1.45522
AT1G10580		Transducin/WD40 repeat-like superfamily protein	6.42001	5.30094	5.79784	105.667	70.0421	53.6685	35.3032	24.2069	43.513	12.86	15.5093	25.9391	12.7781	24.6019	9.20062	34.2525	16.2808	19.5403	18.6515	13.0145	33.8523	31.7649	31.7949	22.7816	30.2469	9.85921	10.898	51.9956
AT1G10585		basic helix-loop-helix (bHLH) DNA-binding superfamily protein	0.076934	0.352807	0.323129	0	0	0	0	0	0	6.23228	2.58602	0	0	0	0	0	0	0.037421	0	0.081145	21.7861	15.884	30.0423	0.29635	0	0	0	0
AT1G10586		basic helix-loop-helix (bHLH) DNA-binding superfamily protein	0	0	0	1.78894	0	0.15836	0	0	0	0	0	0	0	0	0	4.13464	0.244004	0.101103	0.086887	0	0	0	0	0	0	0.100678	0	0
AT1G10588		Gibberellin-regulated family protein	0	0	0	0	0	0	0	0	0.509431	0	0	0.439944	0	0	0	0	0	3.18996	2.75756	2.95325	0	0.16358	0	0.649981	0	0	0	0
AT1G10590		Nucleic acid-binding, OB-fold-like protein	149.075	131.545	107.186	38.1328	14.2835	34.7609	199.229	220.308	221.639	121.854	109.508	449.889	470.357	435.853	81.3851	172.555	162.426	218.641	225.076	207.172	194.37	226.246	195.702	125.366	84.3998	29.2283	32.0338	48.4462
AT1G10600	AMSH2	associated molecule with the SH3 domain of STAM 2	1.73407	1.34986	2.97499	6.89547	26.0797	13.1165	17.1168	16.0876	21.7643	17.3284	24.2331	9.46385	13.9458	10.395	10.3688	14.0586	30.2833	9.05556	9.17707	9.46395	18.4017	17.2536	20.823	32.1346	31.9586	8.225	6.66557	0
AT1G10610		basic helix-loop-helix (bHLH) DNA-binding superfamily protein	0.115308	0.054886	0	6.60098	0.885624	3.9019	16.7218	11.621	6.49248	7.37218	11.6243	1.98605	0.943736	1.72666	11.1593	0.477219	11.7412	3.30506	2.93208	2.40552	5.78643	3.70687	5.64719	8.25707	10.6709	2.32918	2.18493	1.03498
AT1G10620	AtPERK11, PERK11	Protein kinase superfamily protein	3.26188	1.35253	1.73513	200.93	198.393	189.067	0.105671	0.157762	0	0.015445	0.016333	0.151309	0.024184	0.148983	0	0.686479	0	0.020791	0.008997	0.009143	0	0	0	0.683466	0.012737	87.4308	87.6246	0.149532
AT1G10630	ARFA1F, ATARFA1F	ADP-ribosylation factor A1F	2.79938	2.27569	0.782737	4.64274	7.09333	10.2201	176.536	184.567	177.427	72.034	76.9198	114.054	150.626	118.083	63.23	48.8785	62.7544	155.154	152.406	126.744	95.9692	96.4189	88.7925	183.85	1.46644	4.43422	4.6612	32.6687
AT1G10640		Pectin lyase-like superfamily protein	0	0	0	0	0	0	0.601397	0.352017	0.303247	0.333222	0.135048	16.1855	11.5159	15.4175	0	0	0	1.41801	0.994433	0.776782	4.06526	5.36139	3.98434	138.061	0.018348	0	0	0.18589
AT1G10650		SBP (S-ribonuclease binding protein) family protein	13.9719	23.3043	13.5435	82.6922	57.6804	39.7066	108.668	71.1576	126.281	17.7	17.5371	13.9785	4.65734	13.6911	27.4943	20.5817	24.9328	15.9433	16.4767	16.8217	30.751	31.0829	28.5244	23.7685	3.62557	10.064	9.66756	11.7737
AT1G10657	DEG17	transmembrane protein	0	0	0	0	0	0	0	0	0	12.4842	15.2213	19.2825	11.002	17.8147	0	0	0	0.19429	0.16945	0.142569	22.1333	18.0632	13.555	81.4209	0	0.053315	0	0
AT1G10660		transmembrane protein	67.9478	59.6631	64.1807	313.724	366.488	374.557	24.7392	20.2423	31.0559	23.7114	25.8072	7.34436	9.88173	7.72044	2.74421	0.568918	18.8458	21.2561	21.8877	24.6971	27.5795	25.811	30.6948	29.7765	24.364	372.08	368.935	4.84462
AT1G10670	ACLA-1	ATP-citrate lyase A-1	1.14625	0.352154	2.62293	25.1192	20.208	13.9461	42.8855	35.9477	30.9488	126.725	143.388	147.153	125.387	140.955	43.4107	138.763	146.366	168.893	145.211	168.094	175.122	172.142	161.29	279.859	1.88129	27.9189	28.4142	9.07597
AT1G10680	ABCB10, PGP10	P-glycoprotein 10	1.98574	1.30544	3.52569	19.5809	10.484	5.02278	0	0	0	0	0	0.068327	0.018535	0.114403	0	0	0	0.127921	0.248946	0.173388	0.034613	0.012375	0.060145	2.21996	0	17.5296	17.2131	0.451466
AT1G10690	SMR8	cyclin-dependent kinase inhibitor	17.9572	10.6748	15.3434	0	0	0	15.9389	14.1191	27.6781	7.9341	9.97471	0.309695	1.42789	0.320968	3.19276	7.11099	5.59401	12.8848	14.0731	10.8493	4.08785	3.9659	4.39258	7.92272	16.6285	0.42715	0.398638	1.34573
AT1G10700	PRS3	phosphoribosyl pyrophosphate (PRPP) synthase 3	0.201721	0.835506	0.152446	11.2914	4.40669	8.33211	11.5916	8.36358	11.3174	20.414	18.7177	6.937	9.63138	4.98491	8.35323	18.3232	14.5505	22.2331	21.0472	21.3877	19.1631	17.7826	20.3163	11.8499	3.63028	6.35453	5.95733	5.82173
AT1G10710	PHS1	poor homologous synapsis 1	1.52421	2.72215	1.2842	0.548815	0	0	0.380265	0.133389	0.302773	0.526304	0.427792	1.46522	0.433213	0.996741	0	0	0	0.365869	0.270033	0.140034	0.269294	0.505967	0.285324	0.985562	0.055821	0.084893	0.04466	90.1932
AT1G10715		EMBRYO SURROUNDING FACTOR-like protein	0	1.8026	0	2.13369	0	0	2.44213	0	0	0	0	0	0	0	0	0	0	0	0	0	0	0	0	12.5796	0	0	0	0
AT1G10717	ESF1.3	EMBRYO SURROUNDING FACTOR-like protein	0	0	0	0	0.635059	0.184416	0	0	0	0	0	0	0	0	0	0	0	0	0	0	0	0	0	14.0123	0	0	0	2.17053
AT1G10720		BSD domain-containing protein	0.157536	0.752107	0.154186	14.3998	27.1296	12.826	10.1651	7.78918	8.3494	20.1532	27.6611	8.28574	7.87246	8.28996	29.8153	68.481	34.6352	24.4646	23.5398	25.9407	34.9574	33.3982	32.4384	30.9502	2.52938	6.76323	6.39255	58.4618
AT1G10730	AP1M1	Clathrin adaptor complexes medium subunit family protein	0	0	0	0.130022	0	0	24.3835	16.6986	27.0067	5.25105	7.10735	3.48701	2.15997	3.21658	13.3533	9.61096	18.8841	7.73447	6.98563	7.77196	8.29789	7.17123	8.03866	10.303	3.63386	0.052564	0.111103	2.34416
AT1G10740		alpha/beta-Hydrolases superfamily protein	5.2552	2.35821	3.25132	291.477	338.427	261.913	4.80378	2.74336	5.7778	36.0063	35.0432	12.0791	16.5062	11.0338	18.9136	0	17.3037	13.0155	11.1121	12.8075	10.7867	11.4814	11.3655	19.4435	0.195319	159.465	156.933	2.62448
AT1G10745	ESF1.2	maternally expressed family protein	0	0	0	0	0	0	4.04214	0	13.1288	0	0	0	0	0.137631	0	0	0	0	0	0	0	0	0	36.124	0	0	0	0.941069
AT1G10747	ESF1.1		0	0	0	1.31296	0	0	0	0	0	0	0	0	0.203709	0	0	0	0.125056	0.513213	0.110262	0.113905	0	0	0	0	0	0	0	0
AT1G10750		carboxyl-terminal peptidase, putative (DUF239)	0	0	0	1.43466	0	0	0	0	0	0.819063	2.21944	9.69177	8.46742	10.4085	0	0.014971	7.78924	4.24881	4.33689	3.67938	0.90392	1.10336	1.14924	5.27561	0.038706	0	0	0.320994
AT1G10760	GWD, GWD1, SEX1, SOP, SOP1	Pyruvate phosphate dikinase, PEP/pyruvate binding domain-containing protein	6.80644	9.09628	7.36293	5.26038	7.32851	9.53123	2.59611	2.18304	2.30005	152.182	272.699	9.08627	4.20866	7.66975	4.36148	16.7727	17.4467	10.9903	9.41721	9.15182	105.429	77.5165	107.751	47.442	1.44526	1.57106	1.51244	6.96645
AT1G10770		Plant invertase/pectin methylesterase inhibitor superfamily protein	345.282	298.256	345.693	4868.34	5479.62	7196.64	0.72891	0.338293	0	1.12616	1.15913	18.7704	0.816008	14.5215	0.032735	13.9771	5.81954	0.120107	0.125922	0.19015	0.187757	0.283814	0.721603	67.686	2.50895	4508.22	4467.4	2.42231
AT1G10780		F-box/RNI-like superfamily protein	17.0901	19.2948	12.9843	7.43251	2.83251	3.68411	5.12109	5.13114	0	0.559179	1.18322	21.2527	17.2921	18.6267	0	0	4.4477	6.21598	6.89588	5.52325	4.83893	4.81483	4.95194	14.2992	0.339302	0.722745	0.981025	2.38609
AT1G10790		hydroxyproline-rich glycoprotein family protein	0	0	0	0	0	0	1.47153	0	5.31318	0.282477	0.389535	0.042944	0.214913	0.112953	0	4.67876	10.8841	2.56675	2.58604	3.05895	0.730344	1.10892	0.526936	2.55527	0.076115	0	0	0.120832
AT1G10800		voltage-gated hydrogen channel-like protein	0	0	0	0	0	0	0	0	0	0.424136	0.474523	0	0	0	0	0	0	2.08527	2.01309	3.18806	0.710077	0.349656	0.548491	2.64022	0	0	0	0
AT1G10810		NAD(P)-linked oxidoreductase superfamily protein	0	0	0	0	0	0	3.22789	2.44075	4.9512	0.097835	0.06216	0.230096	0.219871	0.20045	0	0	1.12155	4.04946	3.6462	3.92928	0.275245	0.422415	0.186244	0.046155	0	0	0	0
AT1G10820		hypothetical protein (DUF3755)	0	0.060599	0	0.693354	0	0.178762	5.31675	3.38653	11.2168	8.78463	12.5176	5.80288	4.4468	5.8124	0.018318	32.9873	7.25273	18.3202	17.8566	14.7741	19.5385	17.2017	18.6015	45.0066	2.92929	0	0	0.886137
AT1G10840	TIF3H1	translation initiation factor 3 subunit H1	51.7921	53.3988	40.7425	3.61151	0.754777	0.208605	197.774	152.384	220.98	54.0007	57.7977	155.46	151.701	154.654	28.4937	86.5539	82.1449	94.4921	95.049	90.452	124.171	127.498	118.576	114.804	66.3771	0.992156	0.81765	90.1638
AT1G10830	Z-ISO, Z-ISO1.1, Z-ISO1.2	15-cis-zeta-carotene isomerase	0	0	0	0	0	4.5796	2.98381	2.8332	3.77069	39.4601	45.7528	17.9056	23.2058	17.3327	5.45208	3.97295	13.4116	6.92796	7.02155	6.23424	31.9696	30.0939	29.6306	23.7766	24.1946	0	0.03796	3.10349
AT1G10850		Leucine-rich repeat protein kinase family protein	0	0	0	0	0	0.014625	0.431332	0	1.89237	2.30455	2.74352	31.0116	21.8542	26.4786	0.041597	0	5.10988	10.3414	9.59957	7.13645	15.1154	17.4503	12.4426	33.1071	0.407993	0	0.014165	85.4978
AT1G10865		cytochrome C oxidase assembly factor	38.5766	18.7657	13.5847	15.1402	3.98417	17.6592	29.3362	48.2239	37.2127	70.3872	71.5553	24.1849	24.9802	22.5428	63.9588	110.014	76.6571	79.2093	91.9668	90.2269	47.0299	43.3174	39.1847	36.4773	65.158	19.1368	16.7558	36.3442
AT1G10870	AGD4, VAL3	ARF-GAP domain 4	0	0	0	3.31323	0	0.053789	10.6171	6.06486	16.1356	6.61442	10.5811	6.34093	3.79141	7.15813	11.5974	11.6534	12.8517	15.2676	13.3733	13.2273	22.8546	25.0597	20.3358	34.0499	8.56138	0.244654	0.202813	1.9621
AT1G10875		0	0	0	0	0	0	0	0.199725	0	0.300725	0	0	0.050976	0	0.044739	0	0	0	0.364993	0.177008	0.27715	0	0	0	0	0	0	0	0.807437
AT1G10880		core-2/I-branching beta-1,6-n-acetylglucosaminyltransferase family protein	9.81779	3.50587	7.06659	0	4.01591	0	0	0	0	0	0	7.39376	11.7038	16.133	0	0	0	0	0	0	0	0	0	0	0	0.187927	0.112505	0.087626
AT1G10890		arginine/glutamate-rich 1 protein	0.018351	0.511754	0.066271	430.156	311.034	245.796	94.5809	64.2458	80.9906	33.0997	53.6978	16.3581	6.99396	13.8193	41.7698	61.6901	52.3885	42.7016	38.3225	25.3486	49.4184	44.2715	45.3382	28.3911	10.1546	5.48674	5.78346	99.1743
AT1G10900	PIP5K7	Phosphatidylinositol-4-phosphate 5-kinase family protein	0.085875	0	0	0.290769	0	0	8.43137	5.62479	7.346	54.6897	55.3461	10.8244	6.05914	10.0316	41.3921	13.3643	27.7368	23.346	21.4066	19.8606	29.0597	28.6202	30.1649	7.7399	8.7642	0.015679	0.01664	1.32702
AT1G10910	EMB3103, PDM2	Pentatricopeptide repeat (PPR) superfamily protein	0	0	0	0.396427	0	0	19.4224	13.4537	17.9149	20.9562	25.4694	14.9533	7.1047	13.3777	4.92234	13.0736	9.67201	6.38675	6.75526	4.3531	24.938	23.5804	26.4188	26.6273	15.849	0.023067	0	40.0939
AT1G10920	LOV1	NB-ARC domain-containing disease resistance protein	0	0.224029	0	0	0.047352	0	0	0	0	12.2066	15.9236	0.641877	0.358794	0.71059	0	0	0.846266	0.298824	0.546862	0.39017	3.47813	3.24485	4.43403	7.27276	0.194227	0	0.016538	0.398987
AT1G10930	ATRECQ4A, ATSGS1, RECQ4A	DNA helicase (RECQl4A)	9.72692	10.8018	12.1821	0.393286	0.596647	0.114025	15.429	10.6703	8.25189	2.70339	4.59065	11.1266	3.17998	8.85759	1.71919	0	3.34833	6.90582	6.84309	4.48658	8.54428	9.22417	10.2143	10.1328	2.16131	0.610111	0.368498	30.2151
AT1G10940	ASK1, SNRK2-4, SNRK2.4, SRK2A	Protein kinase superfamily protein	0.075976	0.5355	0.540887	263.711	192.558	149.244	31.7912	24.252	31.4093	64.5248	86.0116	28.1026	12.1247	23.7342	47.1941	34.7338	47.6245	50.7088	47.896	48.2572	87.2127	73.4788	76.6481	70.1588	18.325	22.736	25.1015	55.4607
AT1G10950	AtTMN1, EMP12, TMN1	transmembrane nine 1	0.05112	0.089173	0	5.18962	6.89841	3.32547	252.39	164.627	278.332	90.092	103.464	87.5134	88.3686	85.5998	45.8546	149.887	108.974	125.463	117.763	80.7181	132.472	142.81	116.996	159.132	26.6312	3.54789	2.74362	62.0238
AT1G10960	ATFD1, FD1	ferredoxin 1	0	0	0	0	0	0.293037	2.91721	0.342903	9.6094	247.118	210.307	853.428	1135.81	677.425	0.032462	38.414	21.1957	26.5014	21.4513	32.6323	226.205	244.456	265.132	275.533	3.88034	0.047472	0.049945	6.19035
AT1G10970	ATZIP4, ZIP4	zinc transporter	0	0.952236	0.094398	0.9986	0	2.62338	14.574	10.5175	15.5849	4.11042	7.57222	5.77976	33.8049	5.45415	0.021695	0.023989	5.2733	8.77062	6.57834	7.21519	3.93496	4.30952	4.85048	9.53319	10.6129	0.64201	0.638545	38.4255
AT1G10980		Lung seven transmembrane receptor family protein	0	0	0	0	0	0	1.2874	1.36797	0	0	0	0.192237	0.098392	0.171191	0	0	0	0.029436	0	0.013264	0.062758	0.025886	0.080987	7.21594	0	0	0	2.8017
AT1G10990		transmembrane protein	0	0	0	0	0	0	1.47873	1.6794	0	0.823917	1.72565	19.9092	18.4418	22.7826	0	0	2.31647	8.17732	8.93019	5.89457	3.3522	4.63183	5.25301	1.41577	0.072406	0	0	0
AT1G11000	ATMLO4, MLO4	Seven transmembrane MLO family protein	0.11716	0	0.063555	0	0	0	18.8502	11.5893	36.9639	7.07197	6.45819	19.2271	11.3133	17.5141	6.13964	0	0.60177	13.2654	12.8859	10.9991	9.11566	9.39208	9.06027	28.6322	0.501133	0	0	3.26394
AT1G11020		RING/FYVE/PHD zinc finger superfamily protein	9.28171	6.69874	6.02076	4.30724	0.050422	4.50171	25.8996	16.6055	28.216	16.3266	15.844	14.1319	16.1223	12.5907	10.0465	4.98792	23.5951	16.0085	14.2227	17.3321	15.0742	13.9386	17.0264	26.7116	31.9232	3.37397	3.13055	2.0931
AT1G11040		HSP40/DnaJ peptide-binding protein	0.910956	0.44921	0.9789	39.9597	77.5517	45.0521	6.61499	5.21587	13.2644	0.018898	0	0.036497	0	0	0	0	0	0.056923	0.112984	0.076968	0	0	0.10781	0.31865	0	17.1242	17.9583	0.192819
AT1G11050		Protein kinase superfamily protein	0	0	0	0	0	0	3.74398	1.86351	5.17977	22.4753	10.8857	5.14407	4.39782	2.70665	0	0	14.4647	8.66984	8.35318	9.16131	13.691	11.1438	15.8454	6.98895	16.2404	0	0.018659	0.366852
AT1G11060	AtWAPL1, WAPL1	WAPL (Wings apart-like protein regulation of heterochromatin) protein	0	0	0	5.27802	0.096298	1.36646	12.8889	5.71941	19.723	7.95159	9.12733	9.4432	4.21916	8.67189	7.26033	15.7677	10.6875	10.0954	9.55672	7.24006	14.5772	13.8057	12.8572	15.8391	9.29396	0.436342	0.299507	1.93487
AT1G11070		hydroxyproline-rich glycoprotein family protein	0	0	0	0.041024	0.522436	0.729642	10.0169	3.48947	20.3401	0.341294	0.382542	0.5947	0.267306	0.609361	0	0	2.12964	0.081878	0.084115	0.059999	0.340211	0.265248	0.741487	2.24669	0	0.030581	0.109993	0.141997
AT1G11080	scpl31	serine carboxypeptidase-like 31	0	0.230704	0	0.113536	0	0.669302	0	0	0	0.056793	0.200198	0	0	0	0	10.1068	7.34955	11.2984	12.9376	7.13474	1.06135	0.943944	0.95038	14.437	0	0	0	0
AT1G11090	MAGL1	alpha/beta-Hydrolases superfamily protein	0.320382	0	0	0	0	0	11.7704	7.9871	12.6801	12.0011	16.5832	10.5287	9.34407	10.6276	3.47878	0	7.55551	13.9161	14.1652	14.0098	12.6327	12.6518	12.0566	22.8599	1.69425	0.125068	0.094377	0
AT1G11100	FRG5	SNF2 domain-containing protein / helicase domain-containing protein / zinc finger protein-like protein	37.3047	34.2673	30.2649	0.12866	0.016158	0.440432	25.5462	11.3506	51.5133	1.34494	1.72043	0.914455	0.467619	0.76287	4.67825	1.08244	0.741782	2.2808	2.39723	2.43879	2.22037	1.81088	2.20535	0.864263	2.40098	1.01284	0.968607	37.0648
AT1G11110		LisH and RanBPM domains containing protein	0.520929	0.583732	0.075186	6.70769	7.82174	10.3851	0	0	0	0	0	0.040524	0.030397	0.031697	0	0	0	0	0	0	0	0.043168	0	0.027484	0	2.45084	2.48402	43.216
AT1G11112		hypothetical protein	2.37308	0	0	0	0	0	0	0	0	0.102758	0.109842	28.3095	18.6379	32.0125	0	0	0	0.746359	0.595278	0.904368	1.15752	1.6358	4.13897	1.23863	0	0	0	0
AT1G11120	DEG23	CTTNBP 2 amino-terminal-like protein	0.548697	0.270999	0	0	0	0	0	0	0	1.28427	2.21924	35.5951	25.8809	31.2089	0	0	0	8.29202	7.16534	6.59243	2.98272	3.69257	4.36741	22.0874	0.304041	0	0	1.61487
AT1G11125		hypothetical protein	0	0	0	0	0	0	0	0	0	0.454433	0.589135	2.39704	2.19907	1.93723	0	0	0.292329	1.09447	1.5342	1.20397	0.184282	0.250001	0.478677	2.67556	0	0	0	0
AT1G11130	SCM, SRF9, SUB	Leucine-rich repeat protein kinase family protein	0	0	0	0	0	0	0	0	0	3.74676	4.86428	22.2483	17.9239	19.3778	4.29122	0	2.70046	26.9653	26.7666	28.5403	6.66644	7.28457	7.50386	25.7633	0.055776	0	0	0.120901
AT1G11145		hypothetical protein (DUF674)	0	0	0	0	0	0	0	0	0	0	0	0	0	0.183927	0	0	0	0	0	0	0	0	0	0.248804	0	0	0	0
AT1G11160	KTN80.1	Transducin/WD40 repeat-like superfamily protein	0.062994	0.10565	0	0.027214	0	1.3641	0.786517	0	3.59218	0.117506	0.35481	2.31112	1.2563	1.98195	14.4369	12.6156	2.05593	5.02164	3.63967	3.19456	0.832863	0.753117	1.147	3.35399	0.011133	0	0	0.174196
AT1G11170		lysine ketoglutarate reductase trans-splicing-like protein (DUF707)	0.779029	0	0	1.59973	0.3544	0.574112	21.0354	16.3272	15.1885	4.32523	6.18453	21.2082	7.45878	21.1809	64.7366	0	44.2895	23.4479	25.9815	13.2347	38.1513	12.0347	7.78341	3.13759	27.4389	0.089125	0.12517	0.92623
AT1G11180	AtSCAMP2, SCAMP2	Secretory carrier membrane protein (SCAMP) family protein	4.17248	3.38434	3.24308	2.90502	3.11954	1.23316	107.481	90.4	95.2426	14.9594	17.3688	6.94849	7.98704	5.20446	0	0.017345	3.33033	2.56104	3.10458	2.85391	8.8353	7.92771	10.8121	9.53679	17.7159	0.296175	0.425738	10.1359
AT1G11190	BFN1, ENDO1	bifunctional nuclease i	6.65791	0	0	0.058648	0	0	0	0	0	0.485353	0.808163	0.139572	1.2291	0.48967	41.3297	9.06758	17.6305	29.6214	23.4416	40.2803	2.75085	4.48679	3.31156	15.3352	0	0.236313	0.415738	0.033626
AT1G11200		organic solute transporter ostalpha protein (DUF300)	0	0	0.411255	0	0	0	48.3644	44.4881	28.3476	27.6028	21.1819	17.4741	26.5012	17.2254	6.95874	0	15.1615	20.4328	21.1375	21.9841	28.9587	26.7638	26.2585	23.0123	5.34293	0	0	2.9606
AT1G11210		cotton fiber protein, putative (DUF761)	0.226731	1.07428	0	0	0	0	0.296417	0.416451	0	57.2266	26.4645	1.49104	0.599002	1.10372	0.02007	15.5309	26.6909	7.57697	7.76824	6.62688	22.2103	14.0294	21.5229	5.77053	0.565063	0.032175	0.067706	0
AT1G11220		cotton fiber, putative (DUF761)	0	0	0	0	0	0	84.5995	86.9916	47.4794	0.588404	0.886272	18.7766	18.2569	22.3561	0	8.18768	0.702878	3.25352	2.89877	2.72912	1.70117	1.69082	1.65907	5.21072	0	0.033595	0.035088	0
AT1G11230		transmembrane protein, putative (DUF761);	0	0	0	0	0	0	0.231065	0	1.98268	0	0	0	0	0	0	0	0	0	0	0	0	0	0	0.029643	0	0	0	0
AT1G11240		ribosomal RNA-processing protein	0.259584	0.174388	0.093187	85.8479	46.9783	31.1213	32.3808	33.3494	39.5113	10.9178	11.7701	33.9626	23.6738	34.913	0.014031	13.9371	5.28004	17.3197	16.1899	16.0522	18.8629	15.7273	18.7442	17.5979	19.3342	4.26403	2.62302	4.54785
AT1G11250	ATSYP125, SYP125	syntaxin of plants 125	2.12891	0.633938	0.802484	191.684	173.978	130.147	0	0	0	0	0	0	0	0	0	0	0	0	0.018451	0.034195	0.169341	0.141677	0.227411	0.738348	0	74.9045	81.5462	0.127626
AT1G11260	ATSTP1, STP1	sugar transporter 1	0	0	0	2.1286	0	0	59.4625	36.9805	79.6994	351.982	418.696	10.5981	23.8007	12.2992	11.7587	15.5012	4.63616	53.5602	49.4284	37.1871	23.3738	27.3404	27.9381	98.8508	39.6304	0.039593	0.045501	0.463466
AT1G11270		F-box and associated interaction domains-containing protein	1.25	0	0	1.25802	2.44419	0	4.50532	3.06733	7.33336	3.92637	4.25941	11.222	13.7767	10.4807	0	7.50577	3.17173	3.54029	4.24727	3.69554	2.90969	3.13528	3.38764	7.27215	5.64838	0.535844	0.688443	0.622646
AT1G11280		S-locus lectin protein kinase family protein	0	0.418296	0	4.02179	0.161573	0.784453	26.9839	15.04	37.6706	6.31353	9.75312	8.68013	4.77323	7.86763	0	0.505774	9.5929	15.2368	14.1656	13.2604	19.6457	22.6858	15.8596	25.0199	1.42339	0.822144	1.17985	0.302553
AT1G11290	CRR22	Pentatricopeptide repeat (PPR) superfamily protein	0	0.06647	0	0	0	0	5.85863	4.69722	0	2.38751	3.17618	2.10034	2.07582	1.55777	0	0	0	0.973915	0.932586	0.772749	1.9719	2.30507	1.84411	4.33832	0.767682	0.029717	0.03161	1.1157
AT1G11300	EGM1	G-type lectin S-receptor-like Serine/Threonine-kinase	0.130416	0.005187	0	0	0	0	0.727589	0.03535	2.16595	3.9577	4.37085	1.01178	0.654041	1.09369	1.68538	0.00849	2.55909	2.72468	3.31518	4.0989	1.40159	1.59122	1.16182	1.17128	17.2715	0	0	2.05956
AT1G11303		G-type lectin S-receptor-like Serine/Threonine-kinase	0	0	0	0.188254	0	0	0.582533	0	3.73795	8.06041	11.3458	0.024462	0	0.022286	0	0.024975	0	0	0	0.019051	4.68378	5.26476	4.61301	0.751328	0.27548	0	0	0
AT1G11310	ATMLO2, MLO2, PMR2	Seven transmembrane MLO family protein	0	0	0	0.758096	0	0.665789	6.19355	1.83114	18.5526	175.933	168.94	19.2529	14.4207	15.6389	95.7777	96.6798	95.3213	76.4548	69.3644	90.6848	121.607	106.787	117.443	49.1505	11.3401	0.049765	0.052676	8.54055
AT1G11320		GDSL esterase/lipase	3.17204	4.31511	3.73596	0.124071	0.039701	1.32744	12.07	11.855	9.02328	2.14183	1.79483	4.81986	4.60288	5.76215	1.42975	0	0.31329	2.13655	2.59441	2.69451	6.86128	6.34457	6.31486	5.4802	1.98849	0.362788	0.586671	4.10607
AT1G11330	RDA2, SD1-13	S-locus lectin protein kinase family protein	0	0	0	0	0	0	0	0	0	26.6687	33.5226	6.94261	3.62741	7.12763	0	8.35041	0	7.71855	7.66487	7.99995	42.4491	37.8215	39.4972	18.2013	0.859218	0	0	0.787901
AT1G11340		G-type lectin S-receptor-like Serine/Threonine-kinase	0	0	1.26984	0	0	0	0.608143	0	2.14008	1.13336	2.36394	0.024989	0	0.019882	0	0	0	0.0104	0.03752	0.009383	2.13117	2.33327	2.28634	0.111508	0.77482	0	0	0.074315
AT1G11350	CBRLK1, RKS2, SD1-13	S-domain-1 13	0	0	0.525468	0	0	0.34012	9.40899	6.16617	11.2345	24.8747	26.0547	0.482667	0.144603	0.273577	0.010328	0.211482	0	1.88154	1.38202	0.9881	12.896	13.5806	11.2753	8.03551	2.17992	0	0	7.28761
AT1G11360		Adenine nucleotide alpha hydrolases-like superfamily protein	8.40396	8.46173	2.26249	0.129068	1.93336	0	46.4737	43.1559	39.5259	22.2474	27.4573	29.4685	46.9298	25.7223	16.7069	39.3901	36.1295	32.7011	34.0303	33.405	24.1724	19.654	19.2791	48.948	53.8674	0.270341	0.507092	38.435
AT1G11362		Plant invertase/pectin methylesterase inhibitor superfamily protein	0	0.384595	0	0	0	3.23428	2.68627	5.73808	1.14634	0	0.917935	0	0	0	0	0	0	0	0.136723	0	0.578761	0.16358	0.258686	0.864195	0.107656	0	0	0
AT1G11370		Pectin lyase-like superfamily protein	0	0.119076	0	1.082	0	0	1.2202	1.02423	0.808025	0	0	0	0.031588	0	0	0	0	0	0.015969	0	0.036716	0.092667	0	1.06486	1.72782	0	0	0.060689
AT1G11380		PLAC8 family protein	25.7232	29.0825	28.7279	74.6875	42.7981	55.6184	0.715488	0	3.4394	10.9244	11.3244	4.63787	7.85359	5.72024	2.75327	35.7505	21.1901	16.9506	16.9494	13.2991	6.08336	5.39369	7.28046	12.872	2.77757	13.372	13.2387	10.2096
AT1G11390	ABC1K10a	Protein kinase superfamily protein	0.645741	0.502763	0.190955	28.2931	32.1531	24.2921	35.4511	23.2786	42.841	10.7597	12.0085	6.47562	7.96603	7.94798	76.843	0	19.4369	18.0571	18.3365	13.3746	18.3426	19.39	16.4113	16.2045	7.50305	14.9205	16.2869	1.7595
AT1G11400	PYM	partner of Y14-MAGO	0.646581	0.130466	0.367439	49.6067	68.1702	48.4501	1.8691	2.04492	1.56684	16.6314	18.7725	45.1016	31.8822	41.4636	47.5266	82.0477	51.6726	26.2413	24.9041	27.2309	18.5299	16.3418	15.3454	26.282	26.8484	20.3766	21.3437	1.57477
AT1G11410		S-locus lectin protein kinase family protein	0	0	0	4.43814	3.30269	10.8965	0.100798	0	0.689566	8.48898	6.24167	0.883538	0.439527	1.00615	0	3.89995	0.152266	2.63435	2.38166	2.74458	8.95034	8.55063	6.65726	15.2767	1.59456	0	0.24697	0.567785
AT1G11420	ATDUF2, DUF2	agenet domain protein (DOMAIN OF UNKNOWN FUNCTION 724 2)	0	0	0	0	0	0.017471	0.62529	0.446286	0.572002	0.528228	1.9613	25.8945	7.13737	23.7918	0	0	5.96714	4.58589	4.88169	3.88186	2.168	1.15706	1.53141	2.58099	0.409123	0	0	3.05734
AT1G11430	MORF9, RIP9	plastid developmental protein DAG	2.99676	0.324776	0.076802	0	0	0	47.0616	49.9293	43.9545	81.3233	72.201	131.882	124.408	133.62	0.027066	15.7008	31.9506	23.2465	22.2015	21.9752	97.7159	106.03	97.9872	142.736	67.8538	0.050598	0.053234	62.2044
AT1G11440		hypothetical protein	0.507722	0	0	0	0	0	1.26052	0	5.44893	13.1329	18.0814	0.109622	0.245853	0.259267	0.040345	11.324	6.49072	5.77721	7.03424	6.1802	8.04341	8.28677	8.88806	19.0924	4.28494	0	0	2.17314
AT1G11450	UMAMIT27	nodulin MtN21 /EamA-like transporter family protein	0	0	0	0	0	0	0	0	0	0.088713	0.314954	0.09454	0.236274	0.180444	0	226.348	75.2137	28.1666	31.248	27.6688	6.76752	6.54212	6.23479	8.01252	0.183267	0	0	0
AT1G11460	UMAMIT26	nodulin MtN21 /EamA-like transporter family protein	0	0	0	0	0.76682	0	0	0	0	0	0	0	0	0	0	0.083413	7.31663	29.6347	35.2929	35.4235	0.815794	1.16726	0.479501	0.327096	3.4725	0	0	0
AT1G11470		Pentatricopeptide repeat (PPR) superfamily protein	0	0	0	0	0	0	0	0	0	0	0	0	0	0	0	0	0	0.046726	0	0	0	0	0	0	0	0	0	1.88402
AT1G11475	NRPB10, NRPD10, NRPE10	RNA polymerases N / 8 kDa subunit	0	0	0	0.50294	0	0.069955	95.28	153.548	96.8319	33.0104	36.2683	204.482	201.371	212.82	7.24104	132.05	52.3579	91.5339	103.406	97.2083	70.6088	69.1942	70.6212	115.722	68.9965	0.465784	0.326925	11.035
AT1G11480		eukaryotic translation initiation factor-like protein	3.02324	4.3471	4.97967	50.3241	55.3512	63.1021	109.51	79.3374	119.475	31.146	38.442	29.4152	11.2916	24.9399	54.5824	58.4296	40.6866	36.8308	34.9948	30.3828	32.5271	31.4653	31.976	37.6073	61.3011	53.8189	54.4478	47.6553
AT1G11490		zinc finger (C2H2 type) family protein	0	0	0.059736	1.26068	0	0	0	0	0	0.082138	0.289568	0	0	0	4.07479	0	0	1.48827	1.19106	1.05428	0.162766	0.046006	0.070112	0.371929	0	0	0	1.07658
AT1G11500	DEAL3	transmembrane protein, putative (DUF1218)	0.408226	0.953665	1.63688	0	0	0	1.1599	0.066606	3.90176	0.546433	0.810652	0	0	0	0	0	0	2.52416	2.68044	1.89291	0.471999	0.279597	0.478206	3.04257	0	0	0.157989	0
AT1G11510		DNA-binding storekeeper protein-related transcriptional regulator	431.183	425.71	496.195	3.62547	15.7731	9.03928	627.667	485.429	560.029	0	0	0.048532	0	0.084855	0	0	0	0	0	0	0	0	0	0.319342	0	11.6539	10.4642	34.7198
AT1G11520		pliceosome associated protein-like protein	46.526	44.9218	32.2538	0	0.184142	0.170543	0	0	0	0	0	0	0	0	0	0	0	0	0	0	0	0	0	0	0	0.125634	0.261335	0
AT1G11530	ATCXXS1, CXXS1	C-terminal cysteine residue is changed to a serine 1	0	0.528316	0	0	0	0	0	0	0	117.826	136.607	3.59639	7.70383	2.02839	34.7317	32.9036	30.6045	25.7106	26.1038	21.5753	53.8247	53.4906	53.2892	32.2277	117.003	0	0	0
AT1G11540		Sulfite exporter TauE/SafE family protein	56.0934	53.0091	50.4015	1.6883	0	0.372597	8.95205	5.54965	13.1316	0.320601	0.208855	0.038712	0.212993	0.193157	7.87129	6.11056	3.52344	4.7716	6.32817	2.35127	3.47631	2.93394	4.1302	0.460111	0.195878	1.02393	1.23243	5.7449
AT1G11545	XTH8	xyloglucan endotransglucosylase/hydrolase 8	0	0.09271	0.065936	0	1.12477	3.10389	0	0	0	3.90284	5.98181	4.3845	6.17642	4.82684	0	8.15427	9.16488	48.1277	44.6088	35.2026	12.8081	14.9744	12.2776	44.1189	0	0.030669	0.064476	0
AT1G11560		Oligosaccharyltransferase complex/magnesium transporter family protein	4.5383	1.62021	1.91727	0	0	0	0	0	0	0.034751	0.073161	0.048401	0	0	0.0238	0	0	0.088651	0.095351	0.099784	0	0	0.074157	0	0	0.239034	0.250469	0.464711
AT1G11570	NTL	NTF2-like protein	6.97445	3.00006	1.30919	0	0	0	1.00801	0	3.80736	1.72467	2.19213	0	0	0	0	0	1.21056	5.81648	6.68274	6.037	1.73628	2.78085	2.32817	12.1554	0	0.389713	0.409871	0
AT1G11572		Plant thionin family protein	1.53964	0.194037	0.879984	30.9586	27.1932	44.2123	0	0	0	0.261908	0	0.095045	0.160336	0.081963	0	0	1.72194	0	0.065967	0.141071	0	0.327159	0	0.084731	0	46.802	44.7525	0
AT1G11580	ATPMEPCRA, PMEPCRA	methylesterase PCR A	0	0.372372	1.03677	0	0	0	0	0	0	23.65	31.4376	0.582439	0.642914	0.598177	2.56739	293.813	113.068	183.672	200.093	184.359	45.944	38.0062	56.1479	38.5029	0.127263	0	0	0.144022
AT1G11590	PME19	Plant invertase/pectin methylesterase inhibitor superfamily	0	0	0	0.480688	0	0	0	0	0	0	0	0.188388	0.107909	0.058906	0	0	0.048703	0.079936	0.061105	0	0	0	0	17.3141	0	0	0.023512	0
AT1G11591		0	0	0	0	0	0	0	0.337902	0.676911	0.619066	0	0	13.8819	16.1865	13.9491	8.63186	15.6262	12.6074	6.5498	8.48583	5.98721	0	0.267294	0	0.286188	0	0	0	0.269146
AT1G11593		Plant invertase/pectin methylesterase inhibitor superfamily protein	0	0.071209	0	0	0	0	5.86111	8.48918	3.73589	0	0	0.392695	0.082362	1.23207	0	0	0	0	0	0	0	0	0	14.9808	0	0	0	0
AT1G11600	CYP77B1	cytochrome P450, family 77, subfamily B, polypeptide 1	0.874608	0.351656	0.808522	0.419421	0	0	0	0	0	0	0	0.066915	0.174422	0	0	0	0	1.09433	1.0152	0.789345	4.67968	6.07333	4.34632	0.649966	0	0	0	0
AT1G11608		F-box associated ubiquitination effector family protein	0.311635	0.190847	0	0	0	0	1.25364	1.7366	0	0	0	0	0	0	0	0	0	0	0	0	0	0	0.141177	0	0	0	0	0.269146
AT1G11610	CYP71A18	cytochrome P450, family 71, subfamily A, polypeptide 18	0.177509	0.180534	0.046111	2.36708	1.06681	1.62357	0	0	0.126257	0	0	0	0	0.031279	0	0	0	0.100034	0.13142	0.378537	0	0	0	0.099099	0.364776	5.29251	5.64173	0
AT1G11620		F-box and associated interaction domains-containing protein	1.33074	1.6477	3.56731	0	0	0	0	0	0	0	0	0	0	0.134184	0	0	0	0	0.033955	0	0	0	0	0.090575	0	0.071978	0	1.34573
AT1G11630	PPR336L	Tetratricopeptide repeat (TPR)-like superfamily protein	11.1965	14.7573	16.617	1.20827	0.042389	0	13.2789	8.34761	15.4822	11.2531	12.6074	11.5505	10.4509	10.4185	4.52109	0	10.3441	5.42238	6.52166	5.54157	16.513	15.2778	14.3134	14.7004	2.86054	0.345505	0.146047	18.2979
AT1G11650	ATRBP45B, RBP45B	RNA-binding (RRM/RBD/RNP motifs) family protein	757.915	677.941	803.588	20.3533	7.76988	28.5541	6.54357	5.2334	4.4346	129.761	134.266	119.024	141.228	110.841	83.4923	53.6677	120.879	126.509	121.393	96.4968	152.516	159.11	148.632	138.616	198.928	13.755	13.8921	2.29685
AT1G11655		hypothetical protein	0	0	0	0.984285	0	0	0	0	0	0	0	0	0.165085	0	167.893	8.53255	45.9788	20.9018	15.5073	24.6156	0.329131	0.919595	0	0.078586	0	0	0	0
AT1G11660	HSP70-16	heat shock protein 70 (Hsp 70) family protein	5.15834	3.18055	2.83791	58.9152	45.2941	35.833	26.0293	14.3273	40.1428	22.1622	29.8095	13.5425	5.98441	11.7435	40.7775	22.4961	22.8394	31.8832	26.6978	23.0896	36.2035	33.3305	32.5165	32.3883	4.21165	13.3777	13.218	70.649
AT1G11670		MATE efflux family protein	0	0	0.335767	0.86581	0	0	0	0	0	8.59409	1.94962	63.3188	70.2936	68.2157	66.8824	89.2697	79.2605	69.8303	61.8892	60.8543	11.8164	12.3077	12.666	16.0763	0.281761	0	0	0.070212
AT1G11680	atCYP51, CYP51, CYP51A2, CYP51G1, EMB1738	CYTOCHROME P450 51G1	0.614026	0	0	0.615002	1.41269	0.057454	63.7214	53.0241	47.2085	35.0877	41.2935	111.491	144.547	117.063	30.5816	43.7201	75.7927	101.38	98.4404	88.1308	94.7018	87.9833	84.2051	91.2173	8.31275	1.41566	1.56065	8.86658
AT1G11684		hypothetical protein;	0.824475	0	0.36777	0	0	0	0	0	0	0	0	0	0	0	13.8674	0	0	1.63824	1.81014	2.0777	0	0	0	0	0	0	0	0
AT1G11690		BRANCHLESS TRICHOME-like protein;	0.08936	0.962928	0.676818	0	0	0	0	0	0	0	0	0.067555	0.056663	0.0585	1.47269	0	0	1.76119	0.851915	1.24575	0	0	0	0.211712	0	0	0	0
AT1G11700		senescence regulator (Protein of unknown function, DUF584)	0	0	0	0	0	0	0	0	0	2.79992	5.85844	0.627124	0.854264	0.489674	2.28884	7.38404	5.6315	14.9216	21.0942	19.2324	10.5986	10.9101	6.54192	14.9573	16.5159	0	0	0.458457
AT1G11710		Pentatricopeptide repeat (PPR) superfamily protein	0	0.095322	0	0	0	0	4.87534	0.733955	18.7836	1.17943	1.34497	2.7376	1.4674	2.47559	0.042867	11.0564	0.010704	2.18489	2.14903	2.32755	7.30056	9.29593	6.78221	3.4172	4.17609	0	0	15.3643
AT1G11720	ATSS3, SS3	starch synthase 3	0	0	0	0.170036	0	1.12741	12.7493	6.35668	13.7999	16.3228	20.2381	16.0915	10.5892	14.6326	0	0	0.928494	3.11607	3.30371	2.05896	24.7657	23.4822	23.7344	16.0047	9.7664	0.02423	0.01282	3.78457
AT1G11730		Galactosyltransferase family protein	0.594779	0.097731	0	0	0	0.253765	69.4521	55.3078	75.2937	0.817555	1.96917	1.41947	0.941767	1.36006	0	0	0.92167	1.17599	1.24628	1.03368	0.800491	1.08552	1.16518	6.88485	0	0	0	0
AT1G11740		ankyrin repeat family protein	5.68465	6.03169	14.9305	0	0	0.912223	1.09775	0	5.46144	4.80605	6.19336	1.35868	2.33409	1.47192	3.32512	23.2006	1.41372	24.3865	18.5351	26.4962	1.35461	1.14721	1.55211	2.43859	0.169114	0.160816	0.139212	1.6917
AT1G11750	CLPP6, NCLPP1, NCLPP6	CLP protease proteolytic subunit 6	0	0	0	0	0	2.33726	52.7879	41.8295	66.3738	143.454	140.711	112.474	92.9745	107.435	29.5899	16.2588	31.6663	28.7164	27.5105	26.8774	87.9191	82.7627	83.4248	102.037	61.6409	0.039961	0	3.61471
AT1G11755	LEW1	Undecaprenyl pyrophosphate synthetase family protein	0	0	0	0	0.60821	0	47.4239	33.5853	58.064	8.26525	10.0686	6.97868	9.33426	7.37655	0	7.81	12.0001	7.00259	7.51678	7.39849	15.9909	15.1274	13.541	17.9933	3.32475	0	0.0407	4.03719
AT1G11760	MED2, MED32	mediator of RNA polymerase II transcription subunit-like protein	1.19963	1.27036	0.985899	3.05075	0.312021	0.035623	22.6713	25.4192	26.1518	5.31863	6.99428	20.8478	36.1385	21.2265	13.354	31.8364	3.24769	11.3212	11.484	11.4106	8.49862	9.37726	10.2271	18.0221	13.1293	1.18934	1.04088	14.5339
AT1G11765		Plant self-incompatibility protein S1 family	87.0498	80.4732	90.0882	1838.19	1902.52	1669.07	0	0	0	0.343849	0	3.51532	0	2.4865	0	0	0.776071	0	0.075143	0	0	0	0	31.2793	0.520933	2794.76	2721.85	1.07658
AT1G11770	AtBBE2, OGOX3	FAD-binding Berberine family protein	10.4108	7.9872	19.3116	800.026	1011.39	791.067	0	0	0	0.048869	0.017319	1.26135	0.027925	0.804339	0	0	0	0	0	0	0	0	0	4.1329	0.181682	723.423	722.208	1.16623
AT1G11780		oxidoreductase, 2OG-Fe(II) oxygenase family protein	6.48818	3.91914	3.81882	77.0866	41.7288	54.7483	25.6352	14.9999	40.9308	7.69416	8.37515	18.8082	19.9702	21.3941	7.70099	0	7.04235	9.35556	8.5046	9.16022	26.3151	24.5121	16.5872	10.7644	4.2557	39.6282	37.8843	6.36836
AT1G11785		transmembrane protein	0	0.924931	0	4.57641	1.69015	7.01594	0	0	0	8.89658	8.69777	0	0.072347	0	0	0	0	1.34589	0.817817	0.291418	3.83048	0.981478	0.258686	0.543631	16.5857	5.00558	1.6731	0
AT1G11790	ADT1, AtADT1	arogenate dehydratase 1	0	0	0	3.41853	0	2.37281	23.255	16.9189	21.0686	26.9781	31.2472	19.5869	14.8215	18.5883	8.2526	16.5737	28.6339	17.5412	16.2227	18.6332	26.5855	26.4333	25.2306	41.9167	2.35465	0.31973	0.550591	2.89841
AT1G11800		endonuclease/exonuclease/phosphatase family protein	21.9384	20.3404	23.7246	8.56905	23.485	12.18	101.067	79.2699	121.3	5.78725	6.09023	21.5981	23.3791	19.93	15.9226	0	7.70525	5.8774	5.39806	5.38425	11.3541	10.5198	10.1714	12.0985	5.40871	2.45813	2.46462	30.8323
AT1G11810	PEG1	F-box associated ubiquitination effector family protein	0	0.560352	0	0	0	0.262067	0	0	0	0	0.036277	0.038703	0	0.202861	0	0	0.035846	0.04753	0.083554	0	0	0	0	0.248544	0	0	0	0
AT1G11820		O-Glycosyl hydrolases family 17 protein	0.724684	0.025612	0.045649	2.49115	0	0	6.09542	3.44207	9.2231	15.2942	19.964	31.4416	36.8829	32.9635	0	9.70375	8.39872	15.0099	15.284	15.8427	45.8224	52.7706	46.0228	39.7787	5.6425	0	0	0.863268
AT1G11840	ATGLX1, AtGLYI3, GLX1	glyoxalase/bleomycin resistance protein/dioxygenase superfamily protein	26.563	35.525	29.7081	0.803331	0.593717	3.45851	246.415	185.435	318.291	176.434	238.121	153.629	100.308	148.263	233.651	611.775	572.729	697.617	730.356	763.879	168.737	149.888	188.922	449.882	219.204	7.33731	6.99215	65.2192
AT1G11850		transmembrane protein	0	0	0	0	0	0	0	0	0.168979	4.28075	5.47145	0.507116	0.876653	0.107659	0	0	0	0	0	0	31.4087	30.939	23.623	485.412	0	0	0.050378	0.269146
AT1G11860		Glycine cleavage T-protein family	0	0.891099	0.554127	1.10924	0.262599	3.73462	74.2966	62.4256	46.9543	499.4	540.519	74.914	99.9187	72.8195	8.51946	129.928	93.7247	89.1639	85.0866	77.2663	454.324	436.319	477.882	542.183	49.2819	1.72126	1.74131	4.17609
AT1G11870	ATSRS, OVA7, SRS	Seryl-tRNA synthetase	0.288199	0.413601	1.28554	3.24357	0.065694	0.599842	11.9539	11.0808	11.8528	18.38	19.5169	15.7435	17.6343	16.3046	0	12.199	7.38721	9.6143	8.74742	4.71725	19.2791	22.7865	18.0953	24.0514	4.59471	0.465342	0.453781	28.4408
AT1G11880		transferases, transferring hexosyl groups	0	0	0	0	0	0	20.2258	16.0041	19.6863	4.25565	4.0918	5.05179	6.71079	5.20746	0	7.74132	3.21383	4.67578	4.70066	4.77435	4.67166	5.88576	5.0039	8.10819	0.895746	0	0	0.969739
AT1G11890	ATSEC22, SEC22	Synaptobrevin family protein	9.33863	4.09142	4.66705	219.072	221.783	169.162	43.3304	33.1432	54.4215	75.1133	74.7435	42.9648	31.53	46.0395	18.5229	24.3774	30.1132	58.7166	49.9356	56.8223	73.786	72.4461	67.712	57.1467	10.2267	14.6499	16.1588	3.76804
AT1G11900		Tetratricopeptide repeat (TPR)-like superfamily protein	0	0	0	2.01264	4.08608	3.3886	5.11237	2.18878	15.9471	2.7111	2.84459	3.96429	3.88689	3.3786	0	12.6561	3.06549	3.65555	3.20658	3.55882	7.87481	7.16652	5.97682	5.46251	2.14499	0.912173	0.812263	4.44334
AT1G11905		B-cell receptor-associated protein 31-like protein	0.429941	0	0	3.85758	0.477662	0.030598	7.41782	6.92401	6.96211	14.0639	14.8657	10.4124	8.35961	10.5296	4.6701	14.5378	15.2381	27.2877	27.3012	27.9648	13.3554	15.6056	14.5001	25.5474	3.23801	3.26285	3.23886	35.7797
AT1G11910	APA1, ATAPA1, AtPaspA1, PaspA1	aspartic proteinase A1	350.338	260.166	302.112	53.5443	46.1445	53.9689	173.029	128.587	145.727	331.172	349.01	210.082	213.429	209.277	292.121	236.222	221.958	405.201	379.915	407.613	344.084	353.436	299.571	270.598	816.917	20.207	19.7288	146.768
AT1G11915		wall-associated receptor kinase galacturonan-binding protein	0	0	0	0	0	0	0	0	0	0.349072	1.35433	0	0	0	0	0	0	2.17027	2.33524	1.48791	0.645015	0.331734	0.512989	4.25857	0	0	0	0
AT1G11920		Pectin lyase-like superfamily protein	0.911255	0.352198	0.332816	0	0	0	0	0	0	0	0	0	0	0	0	0	1.50006	0.44523	0.335786	0.37235	0.073561	0	0.319442	0	0	0	0	0.406047
AT1G11925		Stigma-specific Stig1 family protein	0	0	0	1.51316	6.27583	1.51583	0	0	0	0.235001	0.186216	0	0	0.055834	0	0	0	0.162087	0.047453	0	0.247814	0.560749	1.21927	0.056753	0	0	0	0
AT1G11930		Putative pyridoxal phosphate-dependent enzyme, YBL036C type	30.3599	22.9776	37.1828	2.11241	0.727762	0.928182	31.5673	27.0575	31.3914	51.8356	63.0099	29.3537	28.5907	26.8219	35.6992	47.5982	32.1419	41.8083	38.5608	38.1467	35.3569	30.9139	36.7888	69.9603	80.1892	1.40328	1.29546	23.1465
AT1G11940		Core-2/I-branching beta-1,6-N-acetylglucosaminyltransferase family protein	38.1265	35.4416	29.7004	6.40642	10.4099	3.666	6.59745	5.747	7.49589	6.33953	7.58838	4.7016	3.46564	3.03217	0	0	1.65995	7.29899	6.41183	7.0994	5.01827	5.85659	5.47281	21.3467	3.02546	2.32266	1.88782	6.71499
AT1G11950		Transcription factor jumonji (jmjC) domain-containing protein	0.368156	0.689361	1.16597	0.611725	0	0	14.9998	8.725	16.8271	8.82745	9.47403	12.0579	6.85637	11.3962	0	13.0219	2.4392	3.82975	3.68443	3.69974	7.7895	6.26328	5.57901	3.04762	9.66427	0.047842	0.101134	0.188329
AT1G11960	OSCA1.3	ERD (early-responsive to dehydration stress) family protein	0	0.0378	0	0	0	1.40245	8.80618	4.22648	14.2047	145.33	62.9179	5.80179	4.20538	5.38904	0	0	4.20155	7.90393	8.36126	7.05	11.1208	10.767	8.70473	16.9736	5.92046	0	0	1.24119
AT1G11970		Ubiquitin-like superfamily protein	0.375781	5.44381	0	9.26358	0	1.69103	0	0	0	0	0	0	1.10315	0.225887	0	0	0	0	0	0	0	0	0	0	0	0	0	0
AT1G11980	RUB3	ubiquitin-related protein 3	0	0	0	0	0	0.856448	0	0	0	0.575586	0	0	0	0	0	0	0	0	0	0	0	0	0	0	0	0	0	8.4108
AT1G11990		O-fucosyltransferase family protein	2.30341	2.68278	5.58122	252.57	226.68	223.6	0	0	0	0.192537	0.145733	0.235235	0	0	0	0	0	0.062889	0.041692	0.022583	0	0.111528	0	0.750373	0.037226	95.2447	92.8236	0.99921
AT1G12000		Phosphofructokinase family protein	0.427291	0.058038	0.988	0	0	0.869876	344.762	275.549	273.179	19.1706	26.1897	238.199	165.094	228.386	7.38223	35.9096	98.1282	148.738	133.644	84.9485	66.19	68.2647	61.0162	100.102	1.0227	0.20564	0.127241	18.1118
AT1G12010	ACO3	2-oxoglutarate (2OG) and Fe(II)-dependent oxygenase superfamily protein	0	0	0.400289	0	0.046627	0	0	0	0	6.94358	5.61649	0	0	0	0.019073	38.4934	1.56838	13.9423	13.9878	9.63244	5.02728	3.66342	5.69469	17.9462	0	0	0.066156	0
AT1G12020		hypothetical protein	0	0.04334	0	0	0	0	0	0	0	7.31369	8.5262	7.07194	5.41908	6.7549	1.35577	0	3.07052	6.29414	7.29295	6.39927	10.3524	10.6518	9.99387	6.71628	2.42035	0	0	0.285112
AT1G12030		phosphoenolpyruvate carboxylase, putative (DUF506)	0.217088	0.579781	0	0.330147	0.129426	0	0	0	0	0.456374	0.211655	0.086637	0	0.037561	0	0	0	0.404813	0.498511	0.385897	0.845578	1.00415	0.963766	0.026663	0.023465	0	0	4.5577
AT1G12040	LRX1	leucine-rich repeat/extensin 1	0.086551	0	0	0	0	0	0	0	0	0	0	0.051669	0	0	722.397	142.493	203.448	63.1707	43.5863	44.3765	2.22855	2.6458	2.77595	0	0.058827	0	0	0.576815
AT1G12050	AtFAH, FAH, SSCD1	fumarylacetoacetase	0	0	0	0	0	0	5.99768	5.98796	3.7063	25.047	29.7862	18.7998	11.8139	18.8628	2.95777	8.26092	8.32411	36.8182	33.602	31.3265	37.3649	30.7662	37.5337	51.8937	6.69912	0	0	23.8967
AT1G12060	ATBAG5, BAG5	BCL-2-associated athanogene 5	0.353141	1.36627	1.04679	0	0	0	0.322019	0	2.55043	1.64692	3.34287	3.49385	4.35649	3.55656	3.05357	12.09	2.73585	3.7887	5.11354	3.1931	4.77368	3.67404	3.85996	5.04533	16.1811	0	0	71.5928
AT1G12064		transmembrane protein	0	0	0	6.37728	2.31965	2.4556	0	0	0	0	0	47.2354	73.3449	53.4884	0.525654	0	0	0.40994	0.351975	0.302392	0	0.433143	0	0	35.948	0.270864	0.710147	0
AT1G12070		Immunoglobulin E-set superfamily protein	4.18603	2.63253	4.50592	622.736	651.242	504.093	0	0	0	0.030622	0.193761	6.09821	3.78941	4.47132	0	0	0	0.576704	0.46747	0.605408	0.325997	0.506576	0.254083	1.8128	0.095597	89.0199	87.8755	0
AT1G12080		Vacuolar calcium-binding protein-like protein	4.07566	0.958203	0	1.71313	0.145886	0.61914	1814.79	2706.61	1383.28	7.43729	14.0364	18.2579	22.3624	37.2248	0	29.231	0	234.19	234.228	206.714	28.6422	37.5878	39.9601	44.8964	0.036175	0	0	1.07658
AT1G12090	ELP	extensin-like protein	1.10914	0.376364	0	0	0	0	0	0	0.15761	820.926	861.312	1.38244	9.03579	1.06424	0	0	0	123.914	102.221	122.107	1345.66	1607.77	1349.12	1320.75	0.271942	0	0.065306	0.727364
AT1G12100		Bifunctional inhibitor/lipid-transfer protein/seed storage 2S albumin superfamily protein	0.387648	0	0	0	7.28661	0	0	0	0	0.109937	0.231735	0	0.316702	0.111687	0	0	0	1.16351	1.00166	0.716145	3.5916	2.17526	1.37599	0.955997	0	0	0	0
AT1G12110	AtNPF6.3, ATNRT1, B-1, CHL1, CHL1-1, NPF6.3, NRT1, NRT1.1	nitrate transporter 1.1	0	0	0	0.787226	0	0	0	0	0	53.3711	62.7016	20.0908	9.12102	17.6456	265.031	96.9163	347.96	109.393	116.585	116.098	280.736	264.955	168.851	10.0046	7.505	0	0	0
AT1G12120		hypothetical protein (DUF863)	2.69875	3.65427	0.936364	12.6762	9.83998	5.70716	2.19752	1.76316	1.73	47.5814	57.8436	18.501	5.91677	19.2302	41.305	38.9923	60.3414	34.5068	34.2526	37.13	39.1179	33.8517	42.8434	57.0731	4.13746	15.8409	15.7333	1.86938
AT1G12130	FMOGS-OX6	Flavin-binding monooxygenase family protein	0	0	0	0	0	0	0	0	0	0	0.0275	0.076729	0.097148	0.101738	8.06929	0	0	0.323242	0.232748	0.2557	0	0.056438	0.043501	0.029206	70.2751	0	0	0
AT1G12140	FMO GS-OX5	flavin-monooxygenase glucosinolate S-oxygenase 5	0.135633	0	0	1.91467	1.1317	0.571529	13.0923	7.57549	18.5583	41.3614	54.9906	5.35403	4.35696	5.15427	113.149	35.4477	87.6736	41.6635	37.8464	44.0452	31.3806	30.7717	32.0457	16.5172	19.818	0.525437	0.732351	1.33081
AT1G12150		weak chloroplast movement under blue light protein (DUF827)	0.508489	0.103239	0.419389	145.539	103.92	76.3909	0.573947	0.402111	0.278226	0.015053	0.01607	0.158058	0.186537	0.111793	30.6455	31.3859	6.10985	5.6745	3.62852	5.46084	0.516375	0.155003	0.365819	0.694877	0	19.7764	18.0983	1.33009
AT1G12160	FMOGS-OX7	Flavin-binding monooxygenase family protein	0	0.083328	0	0	0	0	0	0	0	2.38196	4.14453	1.61397	2.28317	1.48831	7.20999	20.6853	8.95887	14.3059	14.3923	11.7229	1.86739	1.35041	2.40499	4.03536	0.665287	0	0	0.347246
AT1G12170		F-box family protein	0	0	0	0	0	0	0	0	0	0	0	0.209868	0	0.320491	0	0	0	0	0	0	0	0	0	0.679583	0	0	0	0
AT1G12180		14.7 kDa heat shock-like protein	0	0	0	1.73736	0	0	0	0	0	0	0	0	0	0	0	0	0	0	0.138606	0	0	0.089608	0.688636	144.725	0	0	0.083125	0
AT1G12190		F-box and associated interaction domains-containing protein	0	0	0.353699	0	0	0	0	0	0	0	0	0	0	0	0	0	0	0	0	0.0406	0	0	0	1.65358	0	0	0	0
AT1G12200	FMO	Flavin-binding monooxygenase family protein	0	0.096308	0.298029	0.481795	0	0	0	0	0	3.93949	7.9951	0.733166	1.00939	1.2138	0	26.1003	23.4168	72.2549	70.5362	61.1728	13.5934	13.3258	16.3145	15.6155	0.870234	0	0	0.035921
AT1G12210	RFL1	RPS5-like 1	0.013613	0	0	0	0	0	0.588464	0.53341	0.080028	1.82937	2.58882	1.36661	1.23812	1.58397	0	0	1.75898	1.51034	1.5673	1.45587	2.0224	1.75513	2.0815	2.28826	2.72146	0	0	3.27706
AT1G12211		hypothetical protein	0	0	0	0	0	0	3.16735	1.92379	1.38875	2.84245	4.31396	0.047177	0.051003	0.062883	0	0	0.068026	0.162149	0.611939	0.536181	0	0.149636	0.467746	0.572604	0.450386	0.118518	0	6.72362
AT1G12220	RPS5	Disease resistance protein (CC-NBS-LRR class) family	0.264448	0.034465	0	0	0	0	2.11264	1.0795	6.22116	18.7825	17.9025	0.598561	0.330397	0.527046	0.108019	0	5.3083	2.37449	2.29693	2.35307	5.11191	4.71747	4.50228	1.30695	1.12567	0.013622	0	2.63654
AT1G12230	GSM2-LIKE	Aldolase superfamily protein	5.53949	4.44452	5.09558	0	0	0.149785	0	0.363633	0	36.1173	55.9487	233.144	314.429	232.816	11.4113	44.4086	53.5876	64.8205	64.9339	44.3587	90.173	90.4171	76.6648	90.058	1.44036	0.069284	0.057413	4.4748
AT1G12240	ATBETAFRUCT4, AtFRUCT4, AtVI2, FRUCT4, VAC-INV, VI2, VIN2	Glycosyl hydrolases family 32 protein	2.54115	1.96036	2.3444	118.448	82.0042	80.3247	1.74235	1.43402	0.027618	76.4366	82.7215	0.323726	0.947996	0.928174	34.3664	17.4809	25.6576	61.6859	59.4049	50.0671	15.542	16.1838	19.1008	157.867	0.056412	27.4522	27.3434	0.266475
AT1G12244		Polynucleotidyl transferase, ribonuclease H-like superfamily protein	4.1036	5.62556	2.9165	0.287111	0.358976	0.148506	61.7885	66.7919	39.8068	8.9065	8.73034	9.64574	10.4515	10.1151	0	9.67194	3.98005	2.91369	2.70389	3.35057	5.58038	5.8194	5.63707	17.0464	1.18449	0.150664	0.105643	1.07658
AT1G12250	TL20.3	Pentapeptide repeat-containing protein	0	0.697906	0	0.188704	0	1.75906	4.99841	5.01028	0	53.6975	55.03	9.09965	13.9573	7.81614	0	5.62539	4.05386	3.01351	3.16068	3.20953	33.1392	35.1417	36.2652	42.4288	4.34629	0	0	0
AT1G12260	ANAC007, EMB2749, NAC007, VND4	NAC 007	2.11495	0.934899	0.35627	25.2551	29.0771	61.1673	0	0	0	0.467825	0.907082	0	0.074533	0	0	0	0	2.93048	2.70874	3.77694	1.76066	1.277	1.4935	4.92479	0	8.88709	8.32016	0.369867
AT1G12270	Hop1	stress-inducible protein	0	0.32274	0	0.185513	0	0	88.8677	70.9109	64.1583	16.6646	21.5044	44.5737	17.9183	40.9788	4.16801	0.451788	17.3348	36.7242	34.4773	24.3395	47.1233	42.9945	37.1678	42.0324	15.8741	0.25999	0.231514	67.0392
AT1G12280	SUMM2	LRR and NB-ARC domains-containing disease resistance protein	0	0	0	0.045488	0	0	0.273959	0	2.27782	9.32991	12.7018	0.114966	0.194524	0.226882	0	15.4177	2.55342	2.81559	1.96867	2.19307	2.26763	2.82429	3.24161	6.405	1.73161	0	0	0.879031
AT1G12290	L5	Disease resistance protein (CC-NBS-LRR class) family	0	0.067642	0	0.849197	0.081786	0	0	0	0	3.60781	4.48435	0.143921	0.213126	0.192635	5.53674	16.7619	4.89772	4.72238	4.93172	4.59866	2.89505	2.54152	1.85528	1.88024	0.607317	0	0	2.9049
AT1G12300	RFL2	Tetratricopeptide repeat (TPR)-like superfamily protein	0	0	0	0.269892	0.063389	0	3.99377	1.72179	10.0698	0.659839	1.60506	2.01754	1.81986	2.04781	0	0	1.02257	1.84163	1.58293	1.8799	3.31143	3.16288	2.79995	4.70665	0.152884	0	0.015509	3.01851
AT1G12320		ankyrin repeat/KH domain protein (DUF1442)	8.00772	4.64569	5.60597	10.8022	4.22778	7.27825	4.96668	5.38053	2.44947	5.09855	10.8133	2.14264	7.15803	4.24481	3.73995	24.4488	4.51004	2.29264	2.75227	2.34343	3.00843	3.69848	2.68298	8.62633	9.02918	2.30518	2.48335	10.2894
AT1G12310		Calcium-binding EF-hand family protein	37.754	26.4	25.0625	34.3916	25.936	48.5882	69.0029	78.1946	50.7561	59.8086	67.5882	168.04	209.207	169.545	54.0946	13.5218	56.0167	101.773	110.078	105.123	59.6419	55.3989	52.234	193.331	12.7938	79.8732	80.8138	19.3536
AT1G12330		cyclin-dependent kinase-like protein	0	0	0	0	0	0	2.5539	1.44736	6.4802	5.03963	9.43216	24.1369	23.9186	22.2836	3.70439	0	0	2.21914	2.20418	1.55878	9.68546	10.3172	7.32517	62.6294	90.0578	0	0.020638	0.520883
AT1G12340		Cornichon family protein	0	0	0	0	0	0	2.02869	2.35742	4.17237	0	0	1.33332	2.94999	2.16669	0	0.12486	3.65958	0	0	0.190519	1.26234	0.212177	0	1.39626	0.146667	0	0	0
AT1G12350	ATCOAB, COAB	4-phospho-panto-thenoylcysteine synthetase	0	0	0	0.842807	9.10185	3.34612	13.6958	10.3081	21.8812	16.2857	18.7526	13.5508	13.9896	13.4894	25.5273	16.0771	23.0003	21.25	19.621	21.8644	24.7549	20.5841	24.536	24.7084	16.4804	1.23342	1.7083	1.07658
AT1G12360	KEU, SEC11	Sec1/munc18-like (SM) proteins superfamily	187.453	210.981	180.94	79.4047	109.721	98.2575	39.1765	26.6347	38.95	80.2134	81.8782	15.0084	7.5777	13.2383	78.5612	57.2017	47.1499	51.0363	45.7287	51.4837	45.4285	44.8896	41.4459	39.8493	25.7222	57.134	56.6347	41.228
AT1G12370	PHR1, UVR2	photolyase 1	552.951	553.426	569.315	35.837	39.6619	35.9698	6.50891	4.01224	12.3231	1.42637	1.63226	10.2646	4.96063	8.78629	14.3302	18.3587	10.468	9.06198	7.93719	8.41932	2.26622	3.62104	2.53943	8.38262	3.65955	17.7946	17.1074	14.2976
AT1G12380		hypothetical protein	0	0	0	0	0	0	17.4529	11.4336	22.4357	1.73558	2.86145	12.665	10.1335	12.5605	0	9.28887	1.67419	4.31173	4.65186	4.56393	2.9913	3.34368	2.99495	98.8065	0	0.012725	0	0.184762
AT1G12390		Cornichon family protein	0.668645	1.07042	0.174913	19.3908	5.53559	17.1155	25.8143	26.8467	25.0328	12.7264	15.3317	33.9267	43.4766	35.0548	36.8048	38.1816	46.6736	32.2036	31.7084	33.7372	17.6863	20.3403	20.0759	40.3302	11.3472	17.4652	15.5645	0
AT1G12400		Nucleotide excision repair, TFIIH, subunit TTDA	0	0	0	0.705275	0	0	32.1155	48.9099	15.5698	23.374	28.2353	58.6191	54.5741	63.0213	32.7558	24.4844	67.5124	35.3784	34.8111	34.7441	20.4495	26.6635	18.6254	39.1419	10.8555	0.167768	0.355507	0
AT1G12410	CLP2, CLPR2, EMB3146, NCLPP2	CLP protease proteolytic subunit 2	2.19241	0.034787	2.52064	1.37808	1.4706	0	71.2482	66.1001	68.8262	141.787	142.636	101.964	97.4501	96.8692	17.9254	60.071	41.7268	53.6569	47.1352	48.2131	187.369	165.221	184.137	106.736	53.12	0.862458	0.310638	0.538291
AT1G12411		hypothetical protein;	0	0	0	0	0	0	0	0	0	0	0	0	0	0	0	0	0	0	0	0	0	0	0	0	0	0	0	0
AT1G12420	ACR8	ACT domain repeat 8	11.0019	9.18786	10.649	114.604	74.2725	88.4295	0	0	0	17.9122	16.1344	3.48587	2.54632	2.49474	49.9867	11.0246	29.834	20.6968	17.9666	17.2696	6.5502	4.84385	6.96624	37.3035	6.3017	3.83504	3.79023	0
AT1G12430	ARK3, AtKINUa, PAK	armadillo repeat kinesin 3	0	0	0.069311	0.416519	0.024676	0.098196	2.47131	1.93802	0.33353	6.68016	9.85162	6.23864	4.2116	4.99786	0.636888	11.6275	8.53727	7.97969	7.86487	7.03614	17.7596	20.33	16.6806	39.1719	1.51904	0	0.013866	0.209739
AT1G12440		A20/AN1-like zinc finger family protein	3.97563	7.32554	9.63743	0.758342	2.41701	0.515979	60.4774	64.1356	57.9924	64.7162	67.8233	81.2484	107.712	82.2693	43.2057	72.0587	54.1336	56.1792	56.5005	57.0366	57.2419	58.0205	59.8346	142.856	204.664	0.770175	0.539969	12.3807
AT1G12450		SNARE associated Golgi protein family	78.7989	76.8308	90.7575	203.197	239.118	206.701	33.768	25.39	21.1572	12.273	15.2831	6.88537	9.60597	7.16605	11.1541	23.2388	9.7657	12.2552	9.70362	12.7922	5.86385	4.89242	8.24893	25.9809	1.40175	296.189	302.078	0.680185
AT1G12460		Leucine-rich repeat protein kinase family protein	0	0	0	0.533208	0.402889	0	1.40897	0	7.30285	4.98867	5.63678	3.2075	2.47894	2.77711	0	0	0.860016	2.73342	2.90986	2.61185	10.0459	12.0445	9.45256	43.6688	0.099164	0.014689	0.017727	0.472311
AT1G12470	VPS18	zinc ion binding protein	0.86612	0.133625	0.379353	3.73231	6.6564	0.771004	37.6359	29.6073	16.5064	18.9346	21.9785	12.9458	6.71338	11.1133	28.6988	19.3099	28.4197	18.146	15.0881	16.838	25.8248	26.2595	22.1809	24.8124	16.7322	0.906423	1.02527	64.4485
AT1G12480	CDI3, OZS1, RCD3, SLAC1	C4-dicarboxylate transporter/malic acid transport protein	0.470672	0	0.363248	0.278398	0	2.83539	0	0	0	3.36511	6.78183	0.318205	0.338473	0.361314	0.083815	0.036544	0.012354	0.214495	0.227981	0.108715	3.78899	3.62522	3.60302	5.31259	0.022519	0	0	0
AT1G12490		F-box associated ubiquitination effector family protein	0	0	0	2.15709	0	0	0	0	0	0.10454	0.109826	0	0	0	0	0	0	0	0	0	0	0	0	0.111753	0	0.319469	0.722565	0.418368
AT1G12500		Nucleotide-sugar transporter family protein	0	0.095606	0	0	0	0	0	0	0	25.6798	37.128	8.04207	10.1378	7.23583	8.88185	80.9504	28.0764	32.9638	32.9586	24.1384	39.7018	49.3494	39.8554	92.6487	0.158205	0	0	0.172781
AT1G12520	ATCCS, AtHMP03, CCS	copper chaperone for SOD1	0	0	0	0.595464	0	0	33.8049	31.2175	32.5703	17.9005	32.8991	16.2786	12.848	19.9701	13.3879	44.6371	22.2204	13.4075	13.6624	9.41017	61.8908	65.5991	74.3251	92.9793	45.6661	0.034801	0.079849	22.3391
AT1G12530	MOS9	hypothetical protein	0	0.68888	0	1.89622	0.979599	0	5.82643	7.93164	4.50906	9.2035	10.5861	27.0727	15.0459	25.9865	14.4649	12.2601	24.4283	27.5294	27.0873	25.9679	17.4308	14.7808	19.859	18.8074	6.36248	0.203423	1.07657	3.76804
AT1G12540		basic helix-loop-helix (bHLH) DNA-binding superfamily protein	0	0.688924	0	1.12295	0	0	0	0	0	0	0	0	0	0	0	0	0	0.035892	0	0	0	0	0	0	0	0	0	0
AT1G12550	HPPR3, HPR3	D-isomer specific 2-hydroxyacid dehydrogenase family protein	38.2771	36.6759	37.6468	0.085791	0	0	3.75832	2.7345	5.47362	7.27573	8.70916	27.3309	34.9194	29.0165	21.5057	0	3.03559	3.33713	3.64841	2.622	3.74579	2.74225	2.72957	19.1807	1.58652	0.738169	0.741156	0.798651
AT1G12560	ATEXP7, ATEXPA7, ATHEXP ALPHA 1.26, EXP7, EXPA7	expansin A7	35.828	39.2383	41.0261	0.277864	0.14342	3.02014	0	0	0	0	0	0.045688	0.037367	0	249.23	81.7172	71.0637	71.5792	49.4649	59.7934	2.8221	2.83814	3.98596	0	0	0.988236	1.15859	0
AT1G12570		Glucose-methanol-choline (GMC) oxidoreductase family protein	0	0.55128	0.223157	0	0	0	0	0	0	0	0.01647	0.623905	0.407321	0.6858	0.012606	0	0.0456	0.066363	0.038291	0.039497	0.09855	0.319275	0.166541	74.806	0	0	0	0.070922
AT1G12580	PEPKR1	phosphoenolpyruvate carboxylase-related kinase 1	0	0.062642	0	0.976752	0	0	10.9829	7.83002	11.8344	44.4784	32.5107	14.993	10.1791	12.7363	55.6724	46.8468	29.5705	17.8778	16.6412	16.0113	19.6886	21.6754	19.8303	15.8732	5.29693	0	0	1.84054
AT1G12600		UDP-N-acetylglucosamine (UAA) transporter family	0.809481	0.125958	0.106995	7.62045	10.5163	1.23103	22.9824	20.4164	26.5519	0.27113	0.353825	26.4419	31.1848	34.2364	0	0	0	1.35221	1.58569	1.67348	0.383147	0.421761	0.412868	2.93571	0.171758	0.694898	1.20169	0.24941
AT1G12610	ATDDF1, DDF1	Integrase-type DNA-binding superfamily protein	0	0	0	1.36851	0	0	0.629914	0	4.0589	12.643	2.90641	0.146347	0	0.208802	0	0	0	0.022803	0.019618	0.020155	0.076396	0.064804	0	2.00682	0	0	0	0.025766
AT1G12615		0	0	0	0	0	0	0	0	0	0	0	0	0.118934	0	0	0	0	0	0	0	0	0	0	0	0	0	0	0	0
AT1G12620		Pentatricopeptide repeat (PPR) superfamily protein	0.066691	0.140196	0.654931	0.6306	0	1.05908	5.426	3.62042	8.26324	4.75261	5.7479	4.59385	2.35386	4.85476	0	0	1.52269	2.86709	2.83642	3.12137	5.11279	5.6545	5.34734	12.3256	0.831194	0.617238	0.611914	0.225235
AT1G12630		Integrase-type DNA-binding superfamily protein	0	0	0	5.51483	0	4.34973	0	0	0	0.104433	0.402833	0	0	0	0	0	0	0.275813	0.467506	0.165668	0.170916	0.304425	0.181134	0.114961	0	0	0	0
AT1G12640	AtLPLAT1, LPCAT1, LPLAT1	MBOAT (membrane bound O-acyl transferase) family protein	1047.44	1028.88	1110.52	11.3084	36.7709	27.9157	6.55823	2.70694	11.5165	30.3852	34.1698	9.86926	16.0437	8.03525	73.2332	21.1554	55.8083	44.5942	41.7629	44.7355	32.7012	31.414	32.6055	35.6356	23.1182	12.7638	12.304	3.22257
AT1G12650		rRNA biogenesis RRP36-like protein	3.31915	4.51701	6.57916	0.489109	0	0	56.6156	51.0053	60.9088	11.6738	15.6898	38.5715	13.4122	39.6923	12.3405	13.0967	23.3722	30.9075	27.9307	30.3534	54.6411	54.8211	45.8754	30.6532	34.7689	0.216668	0.101843	3.4989
AT1G12660		thionin-like protein	5.12604	8.67136	5.30224	0	0	0	0	0	0	0	0	0	0	0	0	0	0	0	0.086887	0	0	0	0	4.34146	0	0.334868	0.177753	0
AT1G12663		thionin-like protein	0	0	0	0	0	0	0	0	0	0	0	0.161509	0	0	0	0	0	0.313984	0.404751	0.557496	0	0	0	0.177286	0	0	0	0
AT1G12665		thionin-like protein	0	0	0	0	0	0	0	0	0	0	0	0	0.122023	0	0	0	0	0	0	0	0	0	0	29.9209	0	0	0	0
AT1G12672		thionin-like protein	0	0	0	0.3314	0	0	0.979041	1.44684	0.600389	1.64748	1.95348	0	0.197124	0	5.59777	0	3.31638	0.162024	0.074852	0.143841	0.618334	0	0.41456	48.3988	0.184604	0	0	0
AT1G12680	PEPKR2	phosphoenolpyruvate carboxylase-related kinase 2	64.7212	65.0727	61.8265	28.788	29.8835	29.5248	31.8409	20.2557	31.7335	13.8172	18.6624	9.45639	7.729	7.52469	37.9986	39.5357	20.8329	12.5727	12.7112	12.4306	9.08034	8.62922	10.4718	17.8136	12.588	19.5829	18.3362	38.0822
AT1G12700	RPF1	RNA processing FACTOR	0	0	0	0	0	0	4.89483	1.92709	8.05251	1.79261	3.07357	1.18809	1.15086	1.3198	0	0	1.59271	1.44057	1.63922	1.79046	4.02666	3.85221	3.31864	3.52831	0.311924	0	0	1.80621
AT1G12710	AtPP2-A12, PP2-A12	phloem protein 2-A12	32.6273	33.5574	40.0576	1.28185	0	2.62684	4.05366	2.87465	10.9485	30.5272	41.9172	3.10638	4.15989	2.97809	43.6958	25.7767	10.2164	8.70204	7.73214	6.13032	7.77502	7.5096	11.8558	24.707	17.8249	0.575885	0.607642	1.07658
AT1G12730		GPI transamidase subunit PIG-U	0.995163	1.7387	0.552185	0.054772	0	0	18.5523	10.4623	25.2288	5.4254	11.2051	4.84986	7.41839	5.00141	0.167248	23.1515	9.389	4.65845	4.07478	3.57314	3.43455	2.35289	3.28505	11.7909	2.02676	0.171624	0.27252	11.7284
AT1G12740	CYP87A2	cytochrome P450, family 87, subfamily A, polypeptide 2	0	0	0	0.131135	0	0	0	0	0	0.028223	0	2.96854	0.859185	2.78529	670.293	233.469	237.707	19.9837	14.8699	18.9956	17.4402	15.1615	17.9631	0.026318	0	0	0	0
AT1G12750	ATRBL6, RBL6	RHOMBOID-like protein 6	2.18079	2.17831	1.76977	113.702	149.205	135.957	0	0	0	27.0899	35.4517	6.74564	5.50592	5.85294	53.9711	41.7479	20.7064	12.6821	12.6347	10.9833	25.1143	20.6443	20.5952	16.231	5.74654	52.7686	52.9922	0
AT1G12760		Zinc finger, C3HC4 type (RING finger) family protein	6.08496	4.44461	3.92933	244.259	213.075	170.243	54.5701	47.7749	35.9398	105.139	88.2591	18.4264	22.6084	16.3766	50.6263	33.0114	78.5036	49.6906	49.0393	55.6615	55.3636	51.3689	48.4334	31.6004	48.4042	34.5566	34.9961	7.42595
AT1G12770	EMB1586, ISE1	P-loop containing nucleoside triphosphate hydrolases superfamily protein	2.96709	3.09229	1.34615	32.2761	17.808	19.6671	27.003	21.7918	18.7976	23.1429	28.0192	21.9353	10.0878	21.1684	0.306269	0	3.6646	6.01647	5.42191	3.34536	23.3018	24.4925	24.3339	26.4311	35.0639	0.67294	0.628853	3.21388
AT1G12775		Pentatricopeptide repeat (PPR) superfamily protein	0	0	0	9.13036	6.98681	6.0646	6.41091	4.38422	4.71261	2.27109	2.64854	4.21731	2.23183	3.30562	0	0	2.09945	1.7091	1.49964	1.82508	3.84249	2.75101	2.60744	4.75955	3.65458	0.093158	0.076707	1.05158
AT1G12780	ATUGE1, UGE1	UDP-D-glucose/UDP-D-galactose 4-epimerase 1	0.298337	0.197808	1.72157	29.7015	16.181	23.4641	42.4669	27.5816	57.1686	57.3513	66.7664	3.65254	8.39893	3.38687	6.44807	13.7537	15.0471	17.1876	16.1777	16.8183	67.8927	57.7443	65.4745	71.0292	38.8195	5.96319	5.85028	57.2748
AT1G12790		DNA ligase-like protein	0.815278	0.539638	1.57109	0.443826	0	0	0.513564	1.32147	0	2.83884	2.77658	1.1821	0.391892	1.5086	0	0	0.569556	0.58123	0.882209	0.37021	4.13527	3.57385	2.39936	2.23626	0.956084	0	1.31415	10.8214
AT1G12800	SDP	Nucleic acid-binding, OB-fold-like protein	0	0	0	0	0	0	12.279	10.1504	8.78796	101.552	117.46	38.4296	15.8372	32.5143	0	0	4.25845	6.17294	5.7786	4.53216	128.477	133.744	124.37	117.147	3.33263	0	0	7.87354
AT1G12805		nucleotide binding protein	0	0	0	3.73042	0	0	0	0	0	0	0	238.213	147.909	255.479	0	0	0	2.15366	1.58238	1.60948	0	0.16358	0	0	0.404185	0	0	0
AT1G12810		proline-rich family protein	0.709088	1.16433	1.74318	59.7005	77.1325	33.9555	30.7335	43.8277	38.1067	34.8701	40.5719	46.0508	47.8143	44.9374	105.03	79.4379	82.9763	59.4324	59.5457	66.8639	24.1555	28.195	27.6047	66.9682	102.403	28.7064	29.8077	69.4396
AT1G12820	AFB3	auxin signaling F-box 3	0	0	0	3.20201	2.73301	1.68982	4.34384	3.62954	2.97162	16.6831	22.0084	16.4349	19.2764	12.5519	26.273	10.3541	19.1108	20.7124	19.9363	18.344	28.2266	26.9129	25.2429	41.9236	3.34251	0.109325	0.057603	4.88565
AT1G12840	ATVHA-C, DET3	vacuolar ATP synthase subunit C (VATC) / V-ATPase C subunit / vacuolar proton pump C subunit (DET3)	1276.24	1318.29	1571.22	20.9517	26.3489	27.9312	195.913	153.122	197.433	117.714	133.184	92.7625	110.98	88.6325	408.738	177.28	255.759	189.763	171.407	195.032	170.164	169.726	174.956	199.136	27.6496	23.1099	23.9408	9.09841
AT1G12830		nucleolin	0	0	0	0	0	0	0	2.14238	1.47198	8.10406	8.17856	12.5671	0.775381	14.3615	0	0	0	0.056637	0.087453	0.118397	24.0259	20.7964	21.1804	21.8392	16.6341	0	0	56.2037
AT1G12845		transmembrane protein	0	0	0	0	0	0	0	0	0.202178	17.4958	24.3701	0.9496	1.10451	1.36928	0	0	0.245378	6.73392	6.11079	6.80145	40.8738	37.374	38.1312	42.7909	1.12679	0	0	0.538291
AT1G12850		Phosphoglycerate mutase family protein	0.383156	0	0.202371	1.10779	0	2.83215	15.2879	12.8852	9.14806	24.7007	33.2796	23.9626	23.6619	25.6022	14.8906	18.899	17.1674	29.1348	29.782	23.2494	34.7978	34.9483	32.2394	73.2047	5.03825	0.493151	0.504599	19.795
AT1G12855		F-box family protein	0.050497	0	0	0	0	0	0	0	0	0.082184	0.029439	0.076877	0	0	0	0	0	0	0	0	0	0	0.111523	0.11677	0	0	0	0.137833
AT1G12860	ICE2, SCRM2	basic helix-loop-helix (bHLH) DNA-binding superfamily protein	0	0	0	0	0	0	1.35751	0.839777	3.78694	8.02109	11.4074	13.936	11.3995	16.8418	0	0	0	1.03032	1.09078	1.13146	21.0416	20.559	19.0192	34.2393	8.1387	0	0	0.190586
AT1G12870		F-box and associated interaction domains-containing protein	0.6304	0	0.59572	0	0	0	0	0	0	0.078624	0.042383	0	0	0	0	0	0	0.02355	0	0	0.132687	0.11517	0.350722	0	0	0.045747	0.048324	0.022687
AT1G12880	atnudt12, NUDT12	nudix hydrolase homolog 12	0.118504	1.80668	0	223.58	172.794	158.099	1.9127	2.06055	0	21.57	40.8536	2.00728	1.02457	1.66207	13.0121	17.6376	2.20057	7.91238	6.00896	4.81318	24.9944	21.9748	29.2285	21.914	0	12.0897	10.9652	1.34573
AT1G12890		Integrase-type DNA-binding superfamily protein	0	0	0	0	0	0	0	0	0	1.62634	1.82289	0.688959	0.321459	0.33265	0	0	0	1.06215	0.907373	0.459058	2.29812	1.8821	3.87209	2.28775	0.058729	0	0	0
AT1G12900	GAPA-2	glyceraldehyde 3-phosphate dehydrogenase A subunit 2	0	0	0	0	0	0	0.232446	0	1.17224	1009.09	882.348	230.409	385.617	237.883	0	0	0	1.02637	0.936381	0.432968	916.44	930.745	964.792	879.883	1.2543	0.032293	0.03394	1.51228
AT1G12910	ATAN11, LWD1	Transducin/WD40 repeat-like superfamily protein	0.772635	0.07703	0.109593	5.25539	22.2968	8.98129	66.0548	55.0612	48.4602	23.4846	25.4854	61.3947	111.979	55.0394	21.8145	38.9198	29.7295	24.5198	23.9532	26.6756	27.0439	27.3167	27.3375	37.5494	19.3873	8.83826	9.83536	8.20133
AT1G12920	ERF1-2	eukaryotic release factor 1-2	0	0	0	1.12954	0	0.038978	176.655	141.059	147.674	42.1427	41.7317	83.3539	68.4698	84.8962	52.091	67.2572	106.317	77.2047	71.1085	82.1618	118.339	120.49	106.019	73.6855	31.7809	0.534756	0.481106	25.1304
AT1G12930	TNPO3	ARM repeat superfamily protein	0	0	0	0.037622	0.094522	0.193056	39.8709	23.4543	52.2316	8.75427	10.1842	8.77305	6.63623	8.78029	0	12.0125	7.576	10.0416	8.78982	8.00029	12.4077	14.2249	13.184	20.2312	3.32134	0.123692	0.082526	20.6771
AT1G12940	ATNRT2.5, NRT2.5	nitrate transporter2.5	0	0	0	0	0	0	0	0	0	0.051605	0.188413	0.037439	0	0	0	0	0	0	0.013304	0.013242	0.733139	0.776876	0.79615	1.43493	32.7078	0	0	0.171779
AT1G12950	AtDTX31, RHS2	root hair specific 2	5.55717	3.87462	3.15627	1.10357	0	0	0	0	0	0.063762	0.089377	0	0.027985	0.083939	131.168	41.9528	27.6559	32.3607	25.2091	23.5436	3.90353	2.79298	4.75152	1.38145	0	0.061266	0.151245	0
AT1G12960		Ribosomal protein L18e/L15 superfamily protein	0	0	0	0	0	0	0	0	0	0	0	0	0	0	0	0.349952	0	0	0	0	0	0	0	0	0.301657	0	0	0
AT1G12970	PIRL3	plant intracellular ras group-related LRR 3	0.259279	0.497096	0.085731	11.0102	5.59249	10.8874	9.58802	5.85645	13.6754	11.5462	9.96488	4.86695	5.82603	4.70994	15.4992	9.75539	6.1504	8.30918	8.95938	9.09432	5.96239	6.20036	5.59509	8.97618	29.0269	8.32393	7.377	55.1832
AT1G12980	DRN, ESR1	Integrase-type DNA-binding superfamily protein	0.040591	0.025147	0	0	0	0	59.3579	60.3491	23.4004	0	0	0.408925	0.591068	0.118633	0	0	0	0	0	0	0.469991	0.405699	0.196125	0.091294	0	0	0	0
AT1G12990		beta-1,4-N-acetylglucosaminyltransferase family protein	7.14499	6.45068	4.39044	3.04044	8.42404	10.6594	9.71717	7.58207	7.98502	45.938	50.1326	8.65971	13.2437	9.76232	13.657	25.4587	3.33306	11.5435	9.96013	11.0912	14.4995	13.192	15.0414	28.4928	0.381289	3.33898	3.24643	0.933529
AT1G13000		transmembrane protein, putative (DUF707)	1.52857	0.165969	1.44757	0.650008	0	0	16.8562	7.50451	33.0139	22.9241	27.8263	1.70606	0.961864	1.99017	5.14189	25.8492	11.1674	21.7902	19.5088	18.3425	29.651	25.125	25.6648	14.1587	1.49875	0	0	2.31091
AT1G13020	EIF4B2	eukaryotic initiation factor 4B2	27.2068	18.4578	22.239	1.16279	1.45227	3.84761	61.1034	43.8518	50.8809	17.6846	20.7809	18.6727	10.7198	19.1215	10.8419	0	9.44978	26.7465	23.828	20.2767	24.9394	25.1698	21.625	33.4776	7.11468	1.06866	0.911819	61.164
AT1G13030	Atcoilin, COILIN	sphere organelles protein-like protein	0.143624	0	0	0.220814	0	0	37.2563	29.4739	31.8567	1.4741	1.86381	12.792	4.46534	11.5221	0.012996	5.99155	2.01664	5.10563	4.85174	3.49211	7.89422	8.43597	7.48269	9.02338	1.72953	0	0.056569	106.725
AT1G13040		Pentatricopeptide repeat (PPR-like) superfamily protein	0	0	0.46451	0.183891	0	0.328019	6.66355	4.60701	6.61898	1.35448	2.45927	1.87972	0.624144	1.56569	0	0	2.15677	2.95549	2.79514	1.48196	3.85496	3.65788	3.30317	3.94887	1.32853	0.057281	0.030355	36.6775
AT1G13050		proline-rich receptor-like kinase	0	0	0	0	0	0	11.213	7.06579	6.94868	1.21657	3.19557	2.23404	1.23863	1.90813	0.020624	0	2.07579	3.64936	3.92232	2.12401	3.10167	3.43785	4.34232	7.64749	2.14089	0	0.035931	50.5357
AT1G13060	PBE1	20S proteasome beta subunit E1	0	0	0	0	0	0.025252	87.0708	81.1029	85.2445	69.1713	78.224	60.1865	51.2142	64.7255	38.8406	25.6687	29.429	138.83	129.317	123.459	90.3756	84.2584	80.9309	101.753	67.0695	0.493293	0.554267	85.1858
AT1G13080	CYP71B2	cytochrome P450, family 71, subfamily B, polypeptide 2	0	0	0	0	0	0	0	0	0	23.3353	28.92	0.465852	2.79808	0.29343	428.921	222.172	252.722	12.2453	11.567	15.9233	58.8019	57.7499	43.0673	6.67999	0.323351	0	0	5.85255
AT1G13090	CYP71B28	cytochrome P450, family 71, subfamily B, polypeptide 28	0	0	0	0	0	0	0	0	0	36.3572	54.02	0.593084	0.941961	0.354082	5.47406	53.8446	23.3719	10.9116	10.9761	11.7119	20.2182	18.7319	15.9559	31.0149	37.4841	0	0	67.5102
AT1G13100	CYP71B29	cytochrome P450, family 71, subfamily B, polypeptide 29	0	0	0	0	0	0	0	0	0	7.98853	6.62409	0.033153	0.055947	0	29.4354	18.1398	13.2242	5.9431	5.04976	6.17416	15.1581	15.9921	11.6889	0.043948	0	0	0	3.74598
AT1G13110	CYP71B7	cytochrome P450, family 71 subfamily B, polypeptide 7	0	0	0	0.42573	0.974443	0.037512	0	0	0	86.0801	76.899	0	0.057491	0	96.5217	101.424	82.1913	25.282	22.1635	26.2398	220.467	204.878	148.682	0.401079	0.018926	0	0	3.36934
AT1G13120	AtGLE1, emb1745, GLE1	nucleoporin GLE1-like protein	15.3293	17.0964	13.7847	20.8834	9.0373	13.0337	37.5701	23.1784	47.5691	8.56558	13.7218	20.8419	8.86944	22.9312	8.11609	10.8655	10.3039	14.1859	12.9172	12.6859	21.1443	19.4026	18.6082	18.6501	13.5723	1.59552	1.64992	42.0443
AT1G13130		Cellulase (glycosyl hydrolase family 5) protein	0	0	0.206133	0	0	0	0	0	0	0	0.067281	0	0	0.029162	0.015618	0	7.73513	0.699933	0.729389	3.21079	0.494833	0.387005	0.686106	6.68649	0	0	0	0.101279
AT1G13140	CYP86C3	cytochrome P450, family 86, subfamily C, polypeptide 3	0.381199	1.65176	0.129225	0.202684	1.72915	0.021746	1.36538	1.74011	0.400187	0.021122	0	0.496766	0.453096	0.483916	0.046267	0	0.056813	0.059829	0.13663	0.271886	0.035701	0	0	0	0	0.135297	0.238811	1.34673
AT1G13143		hypothetical protein	0.314737	2.02295	0.512544	0.715133	4.51669	1.67312	10.721	9.26889	2.56805	1.71848	2.71601	12.4415	16.9494	14.1939	0.493361	0.400535	2.99247	1.50619	2.68556	1.92257	1.45311	2.89309	1.94887	5.88223	1.32964	0.399018	0	0.089586
AT1G13150	CYP86C4	cytochrome P450, family 86, subfamily C, polypeptide 4	0	0	0	0	0	3.41652	0.619297	0.804498	0	0.042842	0	0.678666	1.1158	0.574956	0	0	0	0.408975	0.427162	0.318706	0	0	0	0	0	0	0	0.076314
AT1G13160		ARM repeat superfamily protein	0.43278	0.180463	0.521853	0.506856	0.810944	0.016984	136.845	99.064	94.0934	6.55287	8.02184	21.4632	5.56497	19.3113	0	10.8194	13.7863	23.9281	19.3004	19.5928	46.8651	47.8861	34.98	19.9765	6.56517	0.294865	0.293688	12.3823
AT1G13170	ORP1D	OSBP(oxysterol binding protein)-related protein 1D	0	0	0	0.867421	0.664707	1.85794	5.5586	4.43476	1.8713	10.3648	16.5812	27.1593	9.24804	23.89	0	0	10.2586	16.9229	15.0914	12.9815	18.4534	21.5404	15.3801	28.2367	0.024769	0.454311	0.481228	13.7593
AT1G13180	ARP3, ATARP3, DIS1	Actin-like ATPase superfamily protein	6.00521	6.59976	4.22216	1.64967	0.027861	0	11.8469	7.82989	14.0751	8.04251	11.3983	10.3749	7.01856	9.56537	16.5183	8.84616	10.8937	11.0644	9.98154	10.5022	12.4604	12.7502	9.70432	15.9019	2.55633	0.301958	0.246033	6.05398
AT1G13190		RNA-binding (RRM/RBD/RNP motifs) family protein	1.01447	0.764128	0.65483	1.4093	0.050188	0.074607	4.76834	2.72765	4.61735	24.7094	28.3201	7.52031	5.35934	7.20193	18.2455	0.978634	2.16509	15.6346	14.8399	14.133	11.6693	9.27965	9.70397	27.4932	27.134	0.713451	0.8045	2.04381
AT1G13195		RING/U-box superfamily protein	4.91709	0.771396	1.52604	2.1357	0.095694	0	9.56091	7.21243	12.0247	13.1956	11.435	7.14123	7.81114	7.7357	21.7735	37.9759	10.4289	14.7507	13.2141	15.9566	14.6423	14.3947	18.6148	8.21494	16.2783	2.36968	2.48143	1.07658
AT1G13200		F-box and associated interaction domains-containing protein	4.248	4.81494	3.79749	1.60251	0	5.55441	0	0	0	0	0.055041	0.038201	0	0	3.44392	0	0.395215	0.620684	0.592481	0.776258	0	0	0	0.07988	0	0.032807	0	0.421251
AT1G13210	ACA.l, ALA11	autoinhibited Ca2+/ATPase II	0.071505	0	0	0	0	0	1.82231	1.70884	2.06482	104.605	63.7699	1.42586	0.724374	1.03016	2.29421	0	8.92089	19.9051	17.739	20.1643	31.4973	23.347	34.5333	6.91323	0.174223	0	0	0.775821
AT1G13220	CRWN2, LINC2	nuclear matrix constituent protein-like protein	3.29458	3.87701	3.56706	7.39796	5.25357	5.33209	28.6594	22.9586	36.8662	6.20501	10.5302	13.9534	4.49232	11.7655	0	16.3447	7.35061	8.49279	8.18756	6.88027	17.4831	15.5489	15.1993	15.2356	2.69399	0.628163	0.405298	75.7977
AT1G13230		Leucine-rich repeat (LRR) family protein	0	0.533205	0	0	0	0	0	0	0	0.030879	0.068186	3.72845	2.74167	3.68437	0	0	0	0.100706	0.179748	0.109043	0.132454	0.196997	0.116527	2.31494	0.027354	0	0	0
AT1G13245	DVL4, RTFL17	ROTUNDIFOLIA like 17	0	1.8391	0	1.47213	0	0	0	0	0	137.857	136.737	7.38858	19.3104	4.67523	5.12981	6.80117	2.3839	25.4732	30.7468	22.9271	94.9167	105.509	65.7061	5.45861	4.36066	0	0	0
AT1G13250	GATL3	galacturonosyltransferase-like 3	0.468855	0	0	0	0	0	0	0	0	11.1549	16.535	3.62731	5.79618	3.91057	0.01506	15.5948	11.6901	8.71785	10.268	9.05692	13.0886	15.4331	9.04081	44.2513	0	0	0	0
AT1G13260	AtRAV1, EDF4, RAV1	related to ABI3/VP1 1	0	0	0	0	0	0	8.57075	7.83979	3.45097	131.704	135.99	0.353002	3.45462	0.307757	3.88749	44.9772	11.6838	14.2879	14.6277	8.51525	53.5052	49.0261	60.4031	6.04737	0	0	0.030474	0.167924
AT1G13270	MAP1B, MAP1C	methionine aminopeptidase 1B	0	0	0	0.309539	0	0	17.2739	13.5344	24.179	56.2954	74.4003	52.7155	64.9268	51.8153	0	7.67749	1.62747	4.8143	4.15898	3.20098	40.6289	37.6149	44.84	44.4685	4.07038	0	0	131.477
AT1G13280	AOC4	allene oxide cyclase 4	0	0.700547	0	0	0	0	3.57337	3.10478	5.28468	26.1406	44.5211	8.58018	9.89053	8.97573	2.68479	20.8087	17.7382	44.2212	45.2752	45.3432	32.0164	28.7733	24.1435	178.442	0.385301	0	0	0.713911
AT1G13290	DOT5, WIP6	C2H2-like zinc finger protein	0	0	0	0.656474	0	0	0	0	0	0	0	0.040062	0	0.035052	0	0	0	0	0.041154	0	0	0	0	0	0	0	0	0
AT1G13300	AtNIGT1, HRS1, NIGT1.4	myb-like transcription factor family protein	0	0	0.118647	0	0	0	0	0	0	0	0.033689	0	0	0	101.325	36.5965	34.2121	41.5905	40.6106	32.7276	12.0263	9.54775	10.8853	0	0	0	0	0
AT1G13310		Endosomal targeting BRO1-like domain-containing protein	0	0.489697	0	8.06964	5.97399	6.03027	2.1772	0	6.73187	0.102899	0.037943	0	0	0.033145	7.31574	5.42559	7.57686	0.236617	0.360526	0.247631	0.511246	0.04302	0.070086	0.033481	0.187416	0	0.0745	0.332664
AT1G13320	PP2AA3	protein phosphatase 2A subunit A3	0.018643	0	0	14.9965	8.15708	12.8057	43.6944	31.672	54.5325	38.6235	41.3677	31.0652	34.3363	27.9516	51.9295	7.97269	44.279	44.4557	40.1338	42.8192	49.8297	48.3815	43.4878	45.5151	17.1509	5.25907	5.2457	19.4933
AT1G13330	AHP2, HOP2	Tat-binding protein 1(Tbp-1)-interacting protein (TBPIP)	2.86193	2.67684	0.63077	0	0	0	12.5321	14.7348	12.6973	0.659594	1.05495	9.38594	2.56497	9.10505	4.69319	10.174	1.10661	3.69495	3.57167	3.99573	6.80792	5.41842	6.21547	6.71997	1.52454	0.097775	0	20.7242
AT1G13340	ISTL6	Regulator of Vps4 activity in the MVB pathway protein	0	0.015869	0	0	0	0.020046	0.063611	0.199651	0	16.0757	5.88963	0.165726	0.141155	0.150856	2.35174	10.1943	3.98853	11.788	12.8515	13.9491	3.47285	2.34246	5.31544	2.8088	74.7974	0.037695	0	0.913986
AT1G13350	PRP4KB	Protein kinase superfamily protein	53.914	44.611	38.5228	279.163	192.279	150.355	6.80935	5.73696	8.3268	19.2337	27.8026	6.44657	4.68831	6.27015	8.81798	12.0421	7.54434	15.6036	12.6169	9.87639	20.742	18.4162	19.1192	33.7808	7.9064	12.1577	11.0104	390.621
AT1G13360		hypothetical protein	151.046	134.022	98.5191	92.7552	66.2745	76.8984	0.225021	0	0.605373	56.3156	54.6826	34.7858	49.401	24.4191	116.811	86.847	143.146	77.2658	84.7517	96.3062	44.5639	45.5455	58.4347	70.6052	177.724	8.04369	8.01056	15.6219
AT1G13370	HTR6	Histone superfamily protein	0	0	0	0	0	3.91438	0	0	0	0.436719	0.05759	0.52992	0.221652	0.151654	0	0	0	1.15846	1.0111	0.866415	0.521201	0.121462	0.188336	1.82309	0.050732	0	0.10554	4.03719
AT1G13380		sodium/hydrogen exchanger (DUF1218)	0	0	0	0	0	0.964324	0.627201	0	1.29842	25.8662	26.081	97.9759	109.058	89.5219	0	89.817	23.8091	32.4912	34.9659	32.7989	31.1111	31.2853	32.3733	48.735	1.17991	0	0	0
AT1G13390		translocase subunit seca	1.46225	0.798869	0.857814	13.7769	19.2795	13.9134	0.576537	0	2.23002	46.3227	71.4726	21.2188	18.6658	15.9785	58.7177	26.0726	38.5343	36.6084	39.6579	37.0044	27.0207	21.7947	27.0549	55.035	45.1661	1.40796	1.56139	2.15317
AT1G13400	JGL, NUB	C2H2 and C2HC zinc fingers superfamily protein	0	0	0	2.16179	0	1.83011	0	0	0	0	0	1.99592	3.99921	1.80492	0	0	0	0	0.048934	0.026259	0.566743	0.121942	0.361012	0.042098	0	0	0	0
AT1G13410		Tetratricopeptide repeat (TPR)-like superfamily protein	5.07249	2.34317	1.53645	0.988253	0	1.06812	5.72981	3.7776	7.27337	0.745544	0.821617	1.71031	1.88325	2.19812	5.58247	10.3616	2.10212	1.92959	2.12403	2.14084	1.40752	1.81215	1.3464	3.02976	3.70293	0.097233	0.077214	26.7766
AT1G13420	ATST4B, ST4B	sulfotransferase 4B	0	1.1154	0	0	0	0	0	0	0	0.368356	1.10686	0.071696	0.595538	0.250378	0	0	0	118.409	87.8995	115.725	3.0848	3.84992	4.54822	0.600104	0	0	0	0
AT1G13430	ATST4C, ST4C	sulfotransferase 4C	0	0	0	0	0	0	0	0	0	0.484561	0.452639	0.110264	0.154162	0.064496	0	0	0	1.96941	1.85895	2.1776	15.9913	21.8335	11.3213	0.172013	0	0	0	0.037358
AT1G13440	GAPC-2, GAPC2	glyceraldehyde-3-phosphate dehydrogenase C2	0.229956	0.856106	0	3.10203	0	0.323098	293.268	252.101	253.269	618.716	741.327	751.893	944.859	718.846	137.331	271.965	373.778	2130.85	2261.45	2279	1601.95	1694.46	1836.24	907.878	138.08	0.753072	1.82479	78.7591
AT1G13450	GT-1	Homeodomain-like superfamily protein	252.559	298.851	215.439	5.72336	1.12078	8.06205	31.1526	21.8498	33.1744	28.347	42.2694	6.8876	4.78379	5.92903	49.1068	58.0281	40.5586	20.6693	18.9678	16.5654	19.9372	18.7221	19.3361	26.6986	57.3186	6.54114	4.85303	4.85435
AT1G13460		Protein phosphatase 2A regulatory B subunit family protein	0.135078	0.420373	0.123296	11.5756	13.2634	9.27965	9.51086	5.95364	15.4525	17.4431	25.657	9.74884	7.18976	10.1625	79.3025	34.4446	30.6017	18.9284	16.8823	20.8756	38.9521	33.4664	33.3792	18.8779	26.8845	7.89529	6.98484	0.201759
AT1G13470		hypothetical protein (DUF1262)	0	0	0	1.81703	0	0	0	0	0	188.554	185.049	0	0.038133	0.039913	0	0	0	0.052873	0.023615	0	1.37215	1.09013	2.59547	0.124855	0	0	0	0
AT1G13480		hypothetical protein (DUF1262)	0	0	0	0	0	0	0	0	0	0.059408	0.032969	0	0.100055	0	0	0	2.08449	4.64084	6.37252	5.89545	2.93271	1.56323	5.43038	0.195078	0	0	0	0
AT1G13485		hypothetical protein;	0	0	0	0	0	0	0	0	0	0	0	0	0	0	0	0	0	0	0	0	0	0	0	0	0	0	0	0
AT1G13490		hypothetical protein (DUF1262)	0	0	0	0	0	0	0	0	0	0	0	0	0	0	0.34347	0	0.075338	0.230416	0.163382	0.20792	0.055064	0	0.143318	0	0	0	0	0
AT1G13500		hypothetical protein (DUF1262)	0	0	0	0	0	0	0	0	0	0	0	0	0	0	8.34314	0	4.56479	2.90618	3.76389	2.78777	0.776287	0.338877	0.442635	0.057414	0	0	0	0.203305
AT1G13510		hypothetical protein (DUF1262)	0	0	0	0	0	0	0	0	0	0	0	0	0	0	29.0705	18.0574	19.7038	8.91315	9.93911	10.8954	2.32194	1.23955	2.16604	0	0	0	0	0
AT1G13520		hypothetical protein (DUF1262)	0	0	0	1.19742	0	0	0	0	0	0.244998	0.029383	0.037968	0	0	19.3167	16.1828	45.2786	13.5229	13.9698	21.3646	0.768526	1.14179	2.0484	0.032047	0.025711	0	0	0
AT1G13530	SNAP30	hypothetical protein (DUF1262)	0	0	0.328813	0	0	0	0	0	0	0.381934	0.168515	4.00151	3.92563	5.76618	16.888	37.2876	12.2854	7.43326	7.64121	8.24336	2.55947	1.33951	3.15021	0	0.461146	0	0.044901	0
AT1G13540		hypothetical protein (DUF1262)	0	0	0	0	0	0	0	0	0	0.304759	0.184249	0.074202	0.526698	0.129996	0	0	2.29784	1.10697	1.20944	0.868665	0.950836	0.767	1.46005	0	0	0	0	0.086397
AT1G13550		hypothetical protein (DUF1262)	0.20306	0	0	0	0	0	0	0	0	0.320297	0.424195	0	0.029381	0.030953	0	0	2.36912	0.383146	0.620065	0.68895	0.523649	0.511973	0.196622	0.030655	0.032615	0	0	3.22975
AT1G13560	AAPT1, ATAAPT1	aminoalcoholphosphotransferase 1	49.1329	50.9342	52.737	5.62495	0.643909	3.88191	113.754	101.577	72.2152	65.3205	54.2383	52.4639	56.7316	50.0572	9.79513	38.3611	39.0679	65.6088	69.8534	63.9565	84.4334	89.5231	86.617	74.5726	38.9504	2.81514	2.22248	9.12283
AT1G13570		F-box/RNI-like superfamily protein	63.5917	70.0761	70.4759	3.98157	9.88322	24.9937	37.0192	20.1226	56.2613	16.4198	21.2095	29.2632	49.9081	27.3319	9.10538	0	10.8588	13.1337	14.2052	11.3297	18.393	17.8903	19.0288	37.9684	18.7768	7.02449	6.16999	4.86836
AT1G13580	LAG13, LOH3	LAG1 longevity assurance-like protein	0	0.346437	0.303989	0.101428	0	0	16.4179	15.8566	11.603	6.64713	8.11285	10.4868	9.57193	8.77549	10.9716	0	16.3202	27.5937	23.924	27.4105	21.5979	21.6538	22.7416	27.6089	1.07206	0.145493	0.210998	0.350811
AT1G13590	ATPSK1, PSK1	phytosulfokine 1 precursor	0	0.563949	0	0	0	0	0	0	0	0	0	37.9798	53.3139	40.5915	23.1911	51.3558	27.9099	27.8605	27.9709	26.0965	19.6779	15.7037	14.2277	0.343007	25.3595	0	0	0
AT1G13600	AtbZIP58, bZIP58	basic leucine-zipper 58	0	0	0	0	0	0	0	0	0	0.233726	0.690183	0.049338	0.208711	0.171146	0	0	0	7.67869	8.60435	8.49471	1.54203	0.988166	2.27617	0.151	0	0	0	0
AT1G13605		defensin-like protein	0	0	0	0	0	0	0	0	0	0	0	4.21642	3.8601	4.08748	0	0	0	0	0.093628	0.096721	0	0	0	153.36	0	0	0	0
AT1G13607		Defensin-like (DEFL) family protein	0	0	0	5.00488	1.52653	2.40718	0	0	0	0	0	6.75058	4.39777	22.8535	0	0	0	0	0	0	0	0	0	4.98748	0	0.413222	0.218908	0
AT1G13608		Defensin-like (DEFL) family protein	0	0	0	0	2.08762	0	0	0	0	0	0	0	0	0.33887	0	0	0	0	0	0	0	0	0	1.27775	0	0	0	0
AT1G13609		Defensin-like (DEFL) family protein	0	0	0	0	0	0	0	0	0	0.158731	0	0.61717	0.134447	1.07523	0	0	0	0	0	0	0	0	0	89.4983	0	0	0.352685	0
AT1G13610		alpha/beta-Hydrolases superfamily protein	0	0	0	0	0	0.850428	0	0	0	0	0	0.075082	0	0	8.51705	14.3457	3.83623	1.40147	1.45361	1.46971	0.152454	0	0.133439	0	0	0	0	0
AT1G13620	GLV5, RGF2	root meristem growth factor-like protein	0	0.294478	0	0.807537	0	0	0	0	0	0	0	15.2734	14.1703	19.5578	0	0	0	9.02995	8.91127	10.277	0	0.16358	0	0	0	0	0	0
AT1G13630		Tetratricopeptide repeat (TPR)-like superfamily protein	0.313493	0.453381	0	0.275529	0.042191	0	2.9757	1.65485	1.49865	1.2709	1.70444	1.70764	1.08374	1.28936	0	14.1556	0	1.1707	1.07838	0.955742	3.76261	3.70738	3.69952	2.00308	1.95525	0.187837	0.113502	18.2568
AT1G13635		DNA glycosylase superfamily protein	0	0	0	0	0	0	0	0	0	0.157704	0.391979	0.350676	0.177593	0.504842	0.028131	57.2389	0	10.7361	10.4342	12.8128	0.487273	1.40202	1.70187	8.40052	0	0	0	0
AT1G13640		Phosphatidylinositol 3- and 4-kinase family protein	3.20713	0.752463	2.82394	7.63084	11.7523	9.52448	6.75378	2.43771	13.7804	22.8474	27.203	9.99796	16.7516	9.34594	10.651	14.9318	33.3919	16.6976	18.6426	17.2669	26.8491	26.508	23.3994	51.4146	279.962	14.5616	14.6204	162.572
AT1G13650		hypothetical protein	0.573069	0	0	0	0	0	0.081495	0	0.234384	12.1665	1.30909	0.033482	0.090307	0.06553	0	0	0	0	0.01732	0	1.37217	1.02492	1.18556	20.4515	0	0	0	0.807437
AT1G13670	BGL2	hypothetical protein	0	0	0	0	0	0	0	0	0	0.267219	1.15625	0	0	0	0	47.6001	14.496	15.8855	17.1574	14.2575	3.47168	3.46577	4.78445	3.61353	0	0	0	0
AT1G13680		PLC-like phosphodiesterases superfamily protein	0	0	0	0	0	0	1.96186	0	7.82851	0	0.066748	0	0	0.03427	0	0	0	0.021155	0.018437	0.057919	0	0.048351	0	3.92511	0	0	0	0
AT1G13690	ATE1	ATPase E1	0.911208	1.18461	1.5893	0	0	0	56.6268	64.4024	62.7932	9.99058	11.3255	58.6285	51.7795	57.8718	12.6419	0	15.9581	27.7316	28.2451	30.0752	22.2827	24.1027	24.8138	31.3148	42.2929	0.105912	0	38.2187
AT1G13700	PGL1	6-phosphogluconolactonase 1	0	0.334133	0	0	0	0	0	0	0	20.1475	16.2924	1.01303	1.94095	1.01433	0.104668	0.037997	1.16927	7.50895	7.16965	5.49739	7.3778	6.18104	7.42657	12.602	0.296241	0.044308	0	2.9606
AT1G13710	CYP78A5, KLU	cytochrome P450, family 78, subfamily A, polypeptide 5	0	0	0	0	0	0	0	0	0	0	0	33.4019	28.552	21.9071	0	0	0	1.45139	2.21283	1.00271	4.78289	7.27809	6.05449	2.97831	0.067682	0	0	0.945836
AT1G13730		Nuclear transport factor 2 (NTF2) family protein with RNA binding (RRM-RBD-RNP motifs) domain-containing protein	6.96306	8.07022	7.4547	0	0	0	38.9399	30.9516	31.9029	7.76675	9.93168	53.5168	16.8763	48.5623	4.28118	0	7.60796	37.9611	36.5363	34.4311	37.4644	34.9953	30.9367	23.7601	4.45641	0.125131	0.131852	10.2327
AT1G13740	AFP2, LNJ	ABI five binding protein 2	0.167987	0	0.112306	0	0	0	16.2319	14.6114	9.84457	9.01991	6.07223	39.2033	30.3018	34.1295	4.52007	20.7066	9.51223	5.96752	6.24777	7.14888	3.94707	4.18067	4.69101	15.4772	27.313	0	0	0
AT1G13750	ATPAP1, PAP1	Purple acid phosphatases superfamily protein	0.277542	0	0	0	0	0	0.27253	0	1.41721	19.6106	20.3015	3.20727	3.54717	2.71977	4.51761	11.5748	10.8151	31.8929	28.4302	37.4773	13.1066	11.6469	12.6105	0.907076	0	0	0	18.2845
AT1G13755		Defensin-like (DEFL) family protein	2.15046	4.7499	1.52998	7.69417	0	0	1.51711	2.21744	0	0	0	0.327236	0.183086	2.07099	0	0	0	0.08226	0.071669	0	0	0	0	15.5507	0	0.159083	0	0
AT1G13760		hypothetical protein;	0	0.494892	0	0	0	0	0	0	0	0	0	0.093936	0	0	0	0	0	0	0	0	0	0	0	0	0	0	0	0
AT1G13770	RUS3	root UVB sensitive protein (Protein of unknown function, DUF647)	0	0.013105	0.27302	0	0	0.295561	53.3491	23.3171	78.6423	11.733	16.6415	10.7315	13.4854	10.9175	0	0.482761	9.69364	10.1204	9.9253	9.25412	15.9285	15.057	15.9065	21.9346	11.1026	0.218472	0.232673	6.4595
AT1G13780		F-box/RNI-like/FBD-like domains-containing protein	0	0.045237	0	2.44294	1.2725	3.58787	105.387	102.707	76.4105	0.096631	0.756223	0.177548	0.093222	0.818906	0	0	0	0.344421	0.20065	0.811313	0.197306	0.454701	0.585097	0.961618	15.4066	1.8244	2.16181	27.8609
AT1G13790	FDM4	XH/XS domain-containing protein	89.2812	76.5966	69.736	0.341646	3.70576	3.0461	203.135	136.155	181.029	1.77307	2.27639	4.74117	1.99861	4.86732	0	0	1.31876	0.177781	0.275372	0.163995	3.20376	2.53557	2.7448	10.8476	0.044534	1.30014	1.09745	18.7273
AT1G13800	FAC19	Tetratricopeptide repeat (TPR)-like superfamily protein	0.430936	0.294258	0.685998	0	0	0.775419	12.0613	6.39766	12.1821	0.768098	1.19453	2.32055	1.48739	2.17707	6.07008	0	1.05737	1.16528	0.903653	0.947253	2.08903	1.75978	1.61695	2.41967	0.420085	0.058761	0	14.9137
AT1G13805		0	0	0	0	0	0	0	0	0	0	0	0	0	0	0	12.024	0	0	0	0	0	0	0	0	0	0	0	0	0
AT1G13810		Restriction endonuclease, type II-like superfamily protein	1.21967	0.288748	0.181082	0	0	0	13.4766	11.9961	8.31967	4.0926	3.81351	11.2268	10.1562	9.77749	0	0	11.9847	7.65376	6.87494	7.54877	11.5701	11.1154	9.12695	7.10696	9.88945	0	0	12.6932
AT1G13820		alpha/beta-Hydrolases superfamily protein	0.14703	0.527566	0.171774	0.064576	0	0	0	0	0.086406	46.8492	53.103	13.8366	16.286	13.7145	6.16277	0	6.55402	2.77527	2.947	2.39922	40.8305	38.6985	47.4198	23.1403	48.8225	0.096257	0	0.511499
AT1G13825		hypothetical protein	0.387046	0	0	0	0	0	0	0	0	0	0	0	0	0.120931	0	0	0	0.125185	0.101413	0.117223	0	0	0	0.056171	0	0	0	0
AT1G13830		Carbohydrate-binding X8 domain superfamily protein	0.30266	0	0	0	0	3.19218	0	0	0	0.207547	0.436862	0.292644	0	0.211049	8.54759	36.022	30.876	21.8247	21.0318	22.5866	5.10518	3.9791	6.18154	5.67408	0	0	0	0.269146
AT1G13860	QUL1	QUASIMODO2 LIKE 1	0.015148	0	0.296121	0.169363	0	0	0.147602	0	0.935119	14.4675	23.569	5.29991	6.61376	6.83617	0	8.57603	10.7655	11.6102	9.22236	10.103	21.7737	20.8162	17.4192	23.0029	0.966774	0.526126	0.408888	4.36135
AT1G13870	AtKTI12, DRL1	KTI12-like, chromatin associated protein	0	0	0	0	0	0.024265	3.66369	3.80509	7.34056	15.5537	15.965	14.4769	8.63503	14.7675	9.97724	8.65201	4.68643	17.8154	18.7212	18.9005	32.9991	29.1899	26.8027	19.1242	19.346	0	0.131642	4.30633
AT1G13880	ELM2	ELM2 domain-containing protein	21.8273	24.5998	13.2628	25.571	35.8698	13.2853	26.4945	19.9995	34.8185	25.8571	28.3385	16.7705	14.0869	13.5073	41.9289	0.052151	16.2174	23.9618	21.784	23.3291	30.6873	28.5023	26.7059	34.3146	20.713	5.18248	4.87795	60.8146
AT1G13890	ATSNAP30, SNAP30	soluble N-ethylmaleimide-sensitive factor adaptor protein 30	2.83926	3.3167	5.86937	441.536	512.412	310.832	0	0	0	0	0.067132	0.385825	0.041851	0.276851	0	0	0	0	0	0.023582	0	0	0	0.859097	0.121866	107.803	99.8835	0.538291
AT1G13900	PAP2	Purple acid phosphatases superfamily protein	1.92148	0.930442	4.22515	55.0531	86.6269	56.9028	21.8747	16.6186	16.5417	28.5978	29.6345	5.92307	3.87609	5.78486	29.6818	11.3104	24.0334	24.8343	23.0063	24.4464	21.1361	21.1463	20.954	46.9731	6.35038	64.4103	65.4415	12.4472
AT1G13910		Leucine-rich repeat (LRR) family protein	0	0	0	0	0	0	5.27382	3.88376	9.25374	3.36413	7.32431	4.82323	5.19072	5.4134	0	0	8.1601	11.5127	10.4887	11.2086	5.65132	5.3226	6.93784	11.1064	0.621524	0	0	0.661938
AT1G13920		Remorin family protein	0	0	0	0	0	0	0	0	0	1.9048	3.52836	0.137106	0.121312	0.02994	0	0.90546	0.29466	8.65012	8.67459	8.08568	2.31738	1.49839	3.21606	10.543	0.064565	0	0	0.669025
AT1G13930		oleosin-B3-like protein	0	0.429585	0	0	0	0	0	0	0	960.529	1141.15	9.38183	13.787	10.9598	69.2339	1270.45	1052.67	1227.05	1349.45	1386.98	638.951	583.629	771.985	240.483	1.37949	0.196196	0.204741	1.07658
AT1G13940		T-box transcription factor, putative (DUF863)	0.216275	0.593882	0	0	0	3.87141	6.2408	5.52134	2.83305	7.90309	13.0999	3.85162	1.55367	2.6681	0	0	1.30786	5.15517	5.24438	4.73381	12.3932	12.4419	9.2624	11.2615	1.69993	0.026615	0.042331	2.48881
AT1G13950	ATELF5A-1, EIF-5A, EIF5A, ELF5A-1	eukaryotic elongation factor 5A-1	0.643892	0.033002	0.820328	20.3599	26.5208	25.0284	131.699	153.489	141.326	24.8951	26.5792	0.703315	0.501288	0.830051	105.228	50.5819	85.6661	56.9879	55.2153	54.8925	13.5268	8.3534	14.1262	14.6778	0.043534	26.8472	24.6541	0
AT1G13960	WRKY4	WRKY DNA-binding protein 4	0	0.204461	0.155496	9.44228	9.52181	4.62048	12.066	10.3342	8.19346	18.4387	22.0829	2.184	0.984508	1.64595	33.8303	13.8722	57.6046	29.902	27.4508	29.6685	26.5256	18.8585	22.9284	3.64452	85.877	2.66794	1.80988	0.03204
AT1G13970		beta-hexosaminidase (DUF1336)	19.1237	25.6678	27.1655	849.748	1083.22	1097.79	0	0	0	1.08938	1.17241	15.3892	2.966	12.9945	187.111	23.9715	65.8721	18.4131	15.3016	21.3119	3.22635	1.53589	3.34275	12.862	0.421632	971.773	959.483	0
AT1G13980	112A-2A, EMB30, GN, GNOM, MIZ2, VAN7	sec7 domain-containing protein	22.4775	22.3045	20.8478	2.83616	7.84746	2.16847	8.83504	5.66489	8.83581	17.6963	20.8017	9.45993	6.41461	9.39696	23.8665	0.004385	26.0586	17.1442	15.4938	14.9373	22.1671	22.8674	19.759	23.9601	2.59239	9.09854	7.71743	56.322
AT1G13990		plant/protein	1.01667	0.83506	0.16223	0.091876	0	0.376008	15.0903	11.143	24.5269	83.3748	95.0834	3.96876	3.02403	3.83544	50.697	21.1773	32.6781	24.2147	20.7421	24.0471	61.3062	51.655	73.5602	5.02403	117.039	0.402957	0.538217	14.2584
AT1G14000	VIK	VH1-interacting kinase	0.57588	3.22429	0.308769	1.65612	0	1.87302	25.609	15.9626	33.709	65.3473	71.0208	18.3612	9.93923	17.6338	93.7216	70.3776	60.5017	60.9398	54.8977	64.0072	71.6857	63.9373	65.3526	42.4969	35.2004	0.32149	0.547942	2.84769
AT1G14010		emp24/gp25L/p24 family/GOLD family protein	0.816765	0	0.332049	42.4162	33.844	40.3819	59.8799	60.9915	64.4154	50.7957	53.1846	39.654	34.168	30.6666	79.2176	103.385	61.1327	83.4523	78.7504	82.0208	34.4362	35.4567	35.2397	54.0277	9.79158	22.9501	21.9905	70.247
AT1G14020	RRT4	O-fucosyltransferase family protein	3.13303	4.59083	3.15988	23.9071	15.8316	18.413	10.1102	9.80724	8.40588	8.05026	9.76719	10.0963	8.70117	11.6012	5.31563	21.9084	6.25308	15.3665	14.1023	13.112	17.885	18.1873	15.8557	19.024	2.96617	9.09106	8.71891	17.2484
AT1G14030	LSMT-L	Rubisco methyltransferase family protein	0	0.527634	0.70259	4.6467	2.61949	4.91689	0.087035	0	0.373127	19.6641	22.3264	16.0014	14.908	16.9727	4.47164	10.8415	2.12206	2.06474	1.95512	1.55672	21.0528	19.1162	22.1198	40.3304	0.160402	0.099215	0.156991	1.39886
AT1G14040	PHO1;H3	EXS (ERD1/XPR1/SYG1) family protein	0	0	0	0.734791	0	1.49051	8.45492	7.25291	7.42299	1.27872	1.49709	4.12695	3.72226	4.28048	0	22.9285	18.3518	13.4177	11.891	12.1336	7.86004	7.41467	7.65717	14.0244	1.12756	0.015971	0	1.75103
AT1G14048		GCK domain-containing protein	0	0	0	0	0	0	1.53232	0	16.4019	0	0	0	0	0	0	0	0	0	0	0	0	0	0	0	0.281694	0	0	1.18046
AT1G14060		GCK domain-containing protein	0	0.532103	1.11313	0	0	0.071017	77.9179	86.5699	80.7512	5.10593	6.3668	61.239	32.2175	59.0748	3.58572	5.23499	15.1675	30.7834	32.3833	30.0118	28.0303	28.6562	22.0581	16.1622	24.1828	0	0.044136	7.99789
AT1G14080	ATFUT6, FUT6	fucosyltransferase 6	0	0	0	0.100092	0	0	12.1628	10.7021	9.38377	0.022207	0.023181	0.09227	0.027345	0.081855	8.65185	0.011288	8.54694	18.9709	19.6454	20.8756	4.0186	3.26254	5.47383	1.75974	0	0	0.025126	2.49699
AT1G14100	FUT8		0	0	0	0	0	0	0	0	0	0.236904	0.281837	0	0	0	0	0	0.014755	0	0	0	0	0	0	0.050568	0	0	0	0
AT1G14110	ATFUT9, FUT9	fucosyltransferase 9	0	0	0	0	0	0	0	0	0	0	0	0.109558	0.092009	0.096858	1.30886	0	0.574712	0.461121	0.350313	0.651057	0	0	0	0.075998	0	0.035576	0	0
AT1G14120	AtDAO2	2-oxoglutarate (2OG) and Fe(II)-dependent oxygenase superfamily protein	0.665493	0.018984	0.270782	1.7843	0	0.023687	0	0	0	0.089986	0.15569	0	0	0.036861	5.27721	8.14054	0	96.2286	117.546	108.688	3.72438	4.14258	4.91928	0	0.251487	0	0	0
AT1G14130	AtDAO, DAO1	2-oxoglutarate (2OG) and Fe(II)-dependent oxygenase superfamily protein	2.20077	0.744246	0.614425	0.12176	0	0	0.682495	0	2.36215	7.03159	7.51814	2.93171	3.80009	2.91622	5.76886	7.81783	4.97636	14.4461	13.9061	14.633	11.979	10.648	13.4896	26.4115	7.83054	0.030892	0.130874	0.82682
AT1G14140	UCP3	Mitochondrial substrate carrier family protein	0	0.513596	0	0	0	3.95559	31.7153	30.9018	23.8638	9.64822	11.9632	14.4252	17.1154	12.1635	7.67249	0	4.81951	9.90134	9.00004	8.84019	10.1331	9.58725	10.6743	19.1379	1.85359	0.231557	0.665104	15.7938
AT1G14150	PnsL2, PQL1, PQL2	PsbQ-like 2	0	0	0	1.60914	0	0	0.213964	0	1.1518	78.2555	79.935	0.123834	0.062703	0.154355	0	0	0.448798	0	0.182078	0.050647	19.8725	21.0594	28.7337	28.9682	0.972904	0	0	0
AT1G14160	CASPL1A1	Uncharacterized protein family (UPF0497)	0	0	0	0	0	0	0	0	0	0	0	0	0	0	5.22847	84.3433	76.3234	22.661	21.026	21.3345	9.49463	8.97994	7.83127	0	0	0	0	0
AT1G14170		RNA-binding KH domain-containing protein	0	0	0	0	0	1.61898	0	0	0	14.9991	20.3075	5.5227	5.47015	5.09907	128.901	9.21904	34.6652	40.7908	32.7304	42.8601	21.1968	20.6641	20.652	24.7198	38.2246	0.685497	0.564738	1.02246
AT1G14180		RING/U-box superfamily protein	0.56958	0	0	0	0	0	8.14872	4.26984	18.0579	1.8244	2.33442	14.8104	13.4532	14.9414	4.98838	0.968065	3.38609	3.78499	4.04728	4.4448	4.72713	4.05183	4.4006	18.3128	0	0	0.056054	2.80074
AT1G14185		Glucose-methanol-choline (GMC) oxidoreductase family protein	0.022854	0	0	0	0	0	0	0	0	0.261071	0.322195	0	0	0	61.7388	10.2941	9.99964	5.65012	5.67753	6.68704	0.274805	0.250994	0.385714	0.83865	0	0	0	0.320927
AT1G14190		Glucose-methanol-choline (GMC) oxidoreductase family protein	0	0	0	0	0	0	0	0	0	1.13854	2.62203	0.105354	0.207094	0.155484	0	0.269655	1.78131	3.63833	4.19203	4.14361	0.62106	0.527921	0.766379	4.68092	0	0	0	0
AT1G14200	SNIPER1	RING/U-box superfamily protein	237.906	161.433	144.732	0.120195	0.356029	5.37399	18.8301	0	78.4417	33.3641	37.1346	5.62343	7.45067	3.48665	44.359	49.3671	15.9793	4.31092	4.48884	5.61286	16.0688	12.4437	16.476	7.27305	186.416	2.61789	3.09452	39.145
AT1G14205	u18-L8	Ribosomal L18p/L5e family protein	3.97137	5.07927	4.52391	0	0	0	15.4163	13.2837	13.5602	9.51274	9.11063	2.47707	2.43715	1.44158	0	0.735015	0.452607	4.28424	3.17959	3.80701	3.27964	2.94443	5.94977	5.5969	6.63355	0.503304	0	0.538291
AT1G14210		Ribonuclease T2 family protein	0.865888	0.566936	0.730956	0.116419	2.12976	0.116941	139.126	145.039	80.5304	9.10163	16.9362	34.9714	41.431	35.7147	8.02801	133.241	57.2782	87.9652	89.5817	96.3969	104.517	106.579	88.4884	15.0503	0.547844	0.469037	0.123514	0
AT1G14220		Ribonuclease T2 family protein	1.45502	1.22893	0.539212	0	0	0	346.569	380.352	347.748	0	0	0	0.049372	0	0	0	0	70.6454	59.3303	68.7761	1.28245	0.978998	1.56689	0.139472	0	0.126982	0.134368	0.269146
AT1G14230		GDA1/CD39 nucleoside phosphatase family protein	13.6211	17.2042	8.6308	3.07863	3.94141	10.9702	40.4853	33.1273	28.47	18.4297	28.2885	5.6291	4.00254	5.93535	20.8134	39.7097	26.5468	27.5579	24.8036	23.5804	24.1765	23.8217	22.923	24.55	5.81735	7.7613	7.22712	68.7458
AT1G14240	APY3	GDA1/CD39 nucleoside phosphatase family protein	0	0	0	0	0	0.036053	90.7585	76.276	54.3012	0	0.060537	0.097586	0	0	134.804	58.9427	30.0671	33.466	27.4453	33.3635	1.48952	1.20701	2.22972	1.16705	0	0	0.030018	0
AT1G14250		GDA1/CD39 nucleoside phosphatase family protein	10.2219	10.3446	9.21147	2.29142	0	0.384725	64.7304	45.8603	85.7585	27.0086	44.6776	0	0	0	0	0	0.013155	0.016477	0.029465	0	1.6263	0.67455	1.66207	7.30948	0	0.202098	0.053548	0
AT1G14260		RING/FYVE/PHD zinc finger superfamily protein	0.185495	0.016475	0.556393	39.7838	62.7856	47.8469	16.8	9.89505	29.2189	1.01803	1.80884	7.64551	7.72796	7.46694	0	0	5.35536	2.67795	2.30381	1.90783	1.0576	2.03822	2.32205	5.40673	0	6.04239	6.87239	34.7423
AT1G14270		CAAX amino terminal protease family protein	377.742	389.658	361.718	18.803	24.3434	17.2573	2.75842	1.17152	5.29753	45.4897	51.9462	19.9785	31.4812	21.115	0	8.96118	4.38916	1.59765	2.28037	1.83273	28.5248	25.9662	27.0933	47.5197	1.52009	4.69322	4.4185	2.69146
AT1G14280	PKS2	phytochrome kinase substrate 2	1.24417	0.783282	1.10092	0	0	0	0	0	0	62.375	70.9745	0.030569	0.025899	0.026901	0	0	0	1.7427	1.57898	1.74274	72.4487	81.9473	46.9006	68.1265	0.021393	0	0.030575	0
AT1G14290	AtSBH2, SBH2	sphingoid base hydroxylase 2	183.466	168.622	118.078	212.784	233.095	306.224	4.8382	3.07584	7.61635	38.3551	50.1218	11.0964	18.0693	11.5383	22.347	18.9171	6.56726	31.9154	28.6961	31.3465	20.753	21.9858	16.416	86.0609	0.81072	346.388	337.578	25.8607
AT1G14300		ARM repeat superfamily protein	0	0	0	0	0	0.113684	45.4139	30.9547	55.1483	8.58232	10.1023	38.0368	37.8436	36.7504	0	51.6659	20.8789	17.295	17.0272	17.0522	19.9888	16.8482	18.257	15.7098	22.4762	0	0	27.8262
AT1G14310		Haloacid dehalogenase-like hydrolase (HAD) superfamily protein	2.47015	1.15326	1.23325	8.14031	16.4078	8.37146	21.4942	14.5587	35.1601	15.283	18.6169	18.2736	18.8505	18.2944	3.50256	32.2336	15.9536	9.82716	9.1844	8.77863	16.0317	15.8495	14.2996	13.426	1.20589	1.55649	1.63462	0
AT1G14315		F-box and associated interaction domains-containing protein	0	0.210144	0	0	0	0	7.4611	3.76892	0.848086	0	0	0	0	0.12897	0	0	0	0.081187	0	0	0	0	0	0	0	0	0	1.61487
AT1G14320	RPL10, RPL10A, SAC52	Ribosomal protein L16p/L10e family protein	3.94755	4.35319	2.60804	72.2019	81.3063	62.7049	981.05	1000.6	935.093	224.739	210.956	2091.77	2418.82	2011.36	150.656	348.425	393.15	837.599	786.31	748.331	698.437	738.743	714.205	622.406	143.409	34.9222	35.8173	71.1796
AT1G14330		Galactose oxidase/kelch repeat superfamily protein	18.6043	23.046	26.6132	21.0324	8.62067	4.07475	7.2324	3.93305	9.45557	12.5726	13.6214	6.87057	9.86084	7.401	26.2127	0	20.1345	14.9836	13.0656	17.1868	17.2656	14.6138	18.713	15.9108	0.839509	6.50248	5.64473	0.368267
AT1G14340	BPL3	RNA-binding (RRM/RBD/RNP motifs) family protein	0	0.165766	0	0	0	0	3.11497	2.31492	3.4486	17.4972	20.3912	2.67983	2.57424	2.11647	15.988	0.016979	20.98	17.6323	18.4487	19.0133	11.344	11.8001	10.3542	8.01631	2.30057	0	0	5.65206
AT1G14345		NAD(P)-linked oxidoreductase superfamily protein	0	0.3938	0	0	0	0	0.688355	0	2.11116	99.0787	111.485	48.0881	68.6572	45.2495	0	0	0.598419	1.91926	1.51693	1.77211	40.4135	42.3915	53.867	128.719	0.09067	0	0	0.127662
AT1G14350	AtMYB124, FLP, MYB124	Duplicated homeodomain-like superfamily protein	0	0	0.703932	0	0	0	4.54166	1.45741	9.0899	7.97598	14.9458	18.3705	10.9377	19.0879	0	22.553	20.7257	19.2168	18.667	16.7335	10.5451	12.3323	12.6359	42.6648	0.023248	0	0	0.462226
AT1G14360	ATUTR3, UTR3	UDP-galactose transporter 3	0	0.337098	0.608487	3.60062	1.08788	11.485	52.5287	39.4121	57.9419	18.9303	27.3324	25.5429	17.8353	17.2215	0.019242	20.5768	2.9135	36.3659	31.1442	31.4725	31.7832	31.1301	26.5233	58.9228	2.65695	3.81011	4.36893	9.54232
AT1G14370	APK2A, Kin1, PBL2	protein kinase 2A	0	0	0	0	0	0	0.169232	0	0.457137	49.2223	36.358	1.03155	0.476739	0.686757	25.8233	18.8171	22.8648	10.9605	11.8603	11.5599	30.2674	24.6239	26.8195	1.49014	0.50698	0	0	0.367251
AT1G14380	IQD28	IQ-domain 28	0	0	0	0	0	0	11.6225	5.93519	23.2271	14.9038	20.1903	14.3948	6.20094	10.8563	0	6.83993	21.8499	20.1051	19.6336	19.0164	32.383	32.6431	25.4053	74.8797	3.65801	0	0	8.05476
AT1G14390		Leucine-rich repeat protein kinase family protein	0	0	0	0.512226	0	0	0.028667	0	0.439218	0.367153	0.738312	2.00217	0.640909	2.0378	0	0	1.00673	5.06988	4.21492	4.77773	3.66016	3.34474	2.02051	4.1662	0.030778	0	0	0
AT1G14400	ATUBC1, UBC1	ubiquitin carrier protein 1	2.62162	6.16688	2.17459	19.6423	25.4232	29.9214	78.1846	73.0382	87.351	163.78	179.802	81.951	116.213	86.4223	186.635	297.789	261.099	285.06	287.018	301.26	209.735	227.511	219.508	162.507	98.9803	43.3831	46.4468	23.4248
AT1G14410	ATWHY1, PTAC1, WHY1	ssDNA-binding transcriptional regulator	0	0	0	0	0	0.123183	57.185	53.0215	61.9365	11.01	13.2622	144.425	159.294	137.632	0	6.85196	6.55176	8.97747	8.57532	7.91931	16.4015	18.2405	15.7667	38.1744	10.6928	0	0	2.5577
AT1G14420	AT59	Pectate lyase family protein	46.6824	49.4763	52.765	1865	2140.67	1907.91	0	0	0	0.234308	0.182304	2.64799	0	1.63258	0.014756	0	0	0	0.02215	0	0.105654	0.177166	0.103438	17.2198	0.155627	2044.6	2012.31	0.258468
AT1G14430		glyoxal oxidase-related protein	224.562	194.165	309.718	16.697	15.0357	30.0283	1.81658	1.3056	4.1916	0.310594	0.439587	1.1816	1.22893	1.39648	0	0	0	0.132588	0.210324	0.169445	1.27211	1.71959	1.11371	22.1213	0.191354	3.81088	4.16967	13.4869
AT1G14440	AtHB31, FTM2, HB31, ZHD4	homeobox protein 31	0.375357	0	0	0	0	0	0	0	0	0.998107	1.72924	29.6793	19.0227	28.0539	0.608646	0	0	0.034987	0.09176	0.05815	16.0584	16.9251	11.829	11.2707	0.046618	0	0	0
AT1G14450		NADH dehydrogenase (ubiquinone)s	30.8684	19.9061	13.3852	27.0679	3.15895	19.0433	155.635	275.066	124.138	94.5841	100.206	275.705	303.692	284.204	254.128	279.007	177.627	283.777	297.087	303.859	123.101	120.608	128.365	211.453	32.357	24.098	21.1067	9.95839
AT1G14453		0	0.533995	0.978527	1.12634	0.966792	0.421905	0.163939	2.94216	9.2683	6.45607	0.17503	0	26.3067	29.2075	32.246	0.195919	0.383634	1.47342	1.29843	0.53052	0.818111	0.210612	0	1.12963	0	0	1.31006	4.52359	0.587654
AT1G14455		hypothetical protein	0	0	0.999313	0	0	8.20745	4.44069	5.23754	2.07857	0	0	0.095807	0.242787	0.415725	0	0	0.678917	4.33855	5.38733	6.46088	0.19292	0.490739	0.258686	120.88	1.91518	0	0	0
AT1G14460		AAA-type ATPase family protein	0.174778	0	0.032286	0	0	0.143386	29.322	15.4692	39.1616	4.57599	6.8237	2.49456	1.20868	2.17155	0	11.9359	2.84735	6.36901	5.09898	5.6224	10.645	13.2591	10.417	25.9039	0.03563	0	0	0.660295
AT1G14470		Pentatricopeptide repeat (PPR) superfamily protein	0.186183	0	0	0	0	0	2.07644	1.64881	1.72378	0.513324	0.650108	0.615492	0.432351	0.48331	0	0	0.6901	0.69225	0.565093	0.336991	1.21975	1.02901	1.87439	1.03601	1.19293	0.027225	0	8.73906
AT1G14480		Ankyrin repeat family protein	0	0	0.464784	0	0	0	3.15491	2.81151	2.27832	3.62805	2.95408	1.044	0.551516	1.04079	0	0	2.74539	2.87166	3.16717	2.90748	2.10499	2.44016	2.45571	4.49196	2.4723	0	0	0.989171
AT1G14490	AHL28	Putative AT-hook DNA-binding family protein	0	0	0.550127	0	0	0	0.092545	0	1.31046	0.061173	0.154469	9.46977	15.1904	10.6948	0	0	0	0.873454	0.919166	0.909767	0.758635	1.26368	2.07377	1.56592	3.36524	0.288809	0.050669	42.0111
AT1G14500		Ankyrin repeat family protein	0	0	0	0	0	0	0	0	0	0.023884	0	0	0	0.056273	0	0.013164	0	0.683761	0.436794	0.573998	0.322861	0.138067	0.052722	0	0.087214	0	0	0
AT1G14510	AL7, AtAL7	alfin-like 7	0.121328	0.153871	0.053501	1.39843	5.57966	0.095338	48.4027	40.5924	62.2671	32.1881	34.6471	66.6911	46.1124	63.3479	26.8596	30.7265	26.7407	40.028	39.633	39.8293	53.7166	55.6121	50.4452	60.1531	53.8719	0.903476	1.22565	12.9052
AT1G14520	MIOX1	myo-inositol oxygenase 1	1.54892	0.145903	0.633979	1.33582	3.64294	0.282944	0	0	0	13.8335	22.1552	0.392946	0.264684	0.592773	10.2014	0	1.65666	4.47696	4.44214	3.98938	4.60812	3.74992	5.0892	233.018	72.1356	0.036542	0	0
AT1G14530	THH1	tobamovirus multiplication-like protein (DUF1084)	30.2791	30.2206	25.9352	164.808	155.028	118.988	20.4669	12.4152	33.3718	11.8945	9.86616	5.43956	5.69195	4.87075	0.858006	0	3.05795	10.8992	9.66999	10.0002	4.76916	4.94559	5.88783	15.0944	119.018	30.1387	31.7106	37.864
AT1G14540	PER4, PRX4	Peroxidase superfamily protein	0	0	0.407941	0	0	0	0	0	0	11.341	1.44742	0.082631	0	0	16.9411	0.014837	23.2308	4.67805	6.10343	7.39217	3.63917	3.14419	4.17573	0.058114	0.026084	0	0	0
AT1G14550		Peroxidase superfamily protein	0	0	0	0.18497	0	0.152262	0	0	0	0	0	0	0	0	0	0	0	1.19743	2.08586	1.59713	0.158109	0.197787	0.247409	0	0	0	0	0
AT1G14560	CoAc1	Mitochondrial substrate carrier family protein	16.2779	16.9296	19.3663	134.728	180.184	131.363	50.6862	20.8484	45.924	17.8868	19.32	9.58258	8.32819	9.63154	29.8359	0	30.2818	19.1235	18.6379	16.4891	25.0136	20.0331	18.7397	20.2455	4.15438	25.1073	25.6934	6.10925
AT1G14570	AtPUX7, PUX7	UBX domain-containing protein	1.19659	2.81497	0.05325	27.7988	40.3624	18.2568	33.8143	47.0839	42.6324	14.4587	18.3885	45.825	28.675	47.029	15.2399	15.2201	16.0806	32.0885	29.4968	24.7014	13.1391	14.7028	18.6131	57.5222	52.9627	1.38192	0.953508	0.285313
AT1G14580	BLJ	C2H2-like zinc finger protein	0	0	0	0.723518	0	0	0	0	0	6.81901	7.12275	4.1355	4.92113	4.91486	0	0	3.13613	3.32279	3.37437	3.06633	17.8022	18.0193	13.8729	6.74979	14.941	0.413678	0.46844	0
AT1G14590		Nucleotide-diphospho-sugar transferase family protein	1.03159	0.666602	0.173227	19.2043	34.5127	20.7245	33.7543	25.3957	32.5665	18.6529	12.7188	7.31922	7.27456	8.74447	4.6026	17.5598	4.33899	3.74208	4.3028	4.6007	12.0735	11.5001	8.69814	32.1244	9.2849	16.1274	16.0917	44.89
AT1G14600		Homeodomain-like superfamily protein	0.42855	0.049562	0	0.925039	0	1.91487	0	0	0	3.5634	3.09225	11.241	5.48548	9.81425	0	7.35348	0.782973	2.73409	3.241	2.72384	21.6706	19.109	22.7301	2.66133	0.601042	0	0	0.315939
AT1G14610	TWN2, VALRS	valyl-tRNA synthetase / valine-tRNA ligase (VALRS)	0	0.066822	0	10.0729	15.6427	14.9803	53.1147	33.6123	60.0141	27.684	34.5492	41.7692	14.5421	32.4443	16.3899	18.8478	51.1457	49.3394	45.0564	35.0415	74.4844	70.3868	63.9971	64.0765	12.9666	6.28538	5.72577	74.2289
AT1G14620	DECOY	decoy	0	0	0	0	0	0	91.7565	93.5703	66.637	7.49146	9.13613	64.0502	55.6196	56.7259	3.35066	10.0527	24.682	48.5444	46.9861	46.5665	23.8532	24.0395	23.8589	31.4698	4.56632	0.09328	0	12.0986
AT1G14630		XRI1-like protein	0	0	0	0.453565	0	0	0	0	0	2.1484	3.95005	1.07993	3.39133	1.20956	0	0	2.43534	4.24705	5.59888	3.62305	3.43352	1.96711	2.09319	8.91826	0	0	0	0.503689
AT1G14640		SWAP (Suppressor-of-White-APricot)/surp domain-containing protein	0.547674	0.323015	0.167052	487.609	379.083	365.351	14.0076	8.37595	12.8987	3.44335	6.21119	0.414713	0.027271	0.152436	0.008491	10.7241	1.07071	1.42156	1.23624	0.603013	3.5176	2.79962	2.21188	2.11563	0.580174	7.51381	7.33915	52.7666
AT1G14642		hypothetical protein	0	0	0	0	6.84943	0	0	0	0	0	0	0	0	0	0	136.997	24.223	9.7989	25.7087	26.5797	0	22.6774	0	0	0	24.3244	43.2944	47.4041
AT1G14650		SWAP (Suppressor-of-White-APricot)/surp domain-containing protein / ubiquitin family protein	0	0	0	190.37	114.716	96.0392	38.7167	26.3757	39.6591	18.8664	22.7964	29.2121	18.601	27.3173	12.3062	0	15.161	25.4043	24.5567	16.2871	31.2856	32.1712	27.9362	33.2827	11.8222	2.12984	2.01056	2.26382
AT1G14660	ATNHX8, NHX8	Na+/H+ exchanger 8	0	0.01068	0	0.083924	0	1.46366	2.6618	0	12.0905	4.93234	7.69434	2.49586	2.1177	2.76402	8.96255	0	0.018334	4.39805	4.0966	2.85003	4.23597	4.19584	4.96794	8.29101	9.68247	0.054023	0.019131	1.26473
AT1G14670		Endomembrane protein 70 protein family	1.04728	0.454458	0.3388	7.66424	1.91088	2.05764	41.499	32.1861	54.0219	93.2347	101.371	20.0769	23.1714	19.1452	14.1692	29.4419	23.867	127.455	114.817	103.228	152.356	156.239	128.297	149.925	6.85599	10.5985	9.83163	47.2309
AT1G14680		early endosome antigen	30.3213	27.1225	33.7831	0.180522	0.573279	0	13.1542	15.3271	4.5518	1.75979	1.51196	1.2248	0.837233	1.31476	3.77946	0	0.48554	1.22332	1.36102	1.29372	4.4265	5.26297	4.65019	2.5082	0.512014	0.576619	0.702777	211.716
AT1G14685	ATBPC2, BBR/BPC2, BPC2	basic pentacysteine 2	15.5022	13.5328	13.7399	215.748	189.072	181.132	23.0261	15.2338	43.4883	31.8553	44.0458	47.1511	35.0963	47.7363	11.1298	28.1406	22.0857	37.1127	36.8795	32.315	33.0363	33.7221	30.1308	85.0337	17.9732	28.982	29.0529	1.0041
AT1G14686	PICALM9d	ENTH/ANTH/VHS superfamily protein	1.32171	0.475916	0.222808	277.245	294.771	229.697	0	0	0	0	0	0.043852	0.036438	0	0	0	0	0.048269	0.063467	0.304648	0	0	0.080394	0.918165	0.030882	28.8797	30.4238	0.508089
AT1G14687	AtHB32, HB32, ZHD14	homeobox protein 32	0	0	0	0	0	0	0	0	0	1.27005	0.870414	26.8198	27.3025	28.6364	0	0	1.05737	1.17601	0.766567	0.92752	1.64953	2.107	1.65392	3.99886	0	0	0	0
AT1G14688		E3 ubiquitin ligase	1.86739	0.190454	0	0	0	0	20.931	17.1995	26.1691	0	0	0.079633	0.072045	0.275353	0	0	0	0	0	0	0	0.160934	0	0.07045	0	0	0.133212	2.15317
AT1G14690	MAP65-7	microtubule-associated protein 65-7	0	0.256912	0	0	0	0	0.150236	0	0.599135	19.9378	29.5518	19.189	7.68434	20.1568	2.86846	45.0951	14.6395	20.1233	20.7617	19.7418	36.4989	35.9578	28.7084	56.1113	0.386265	0	0	31.6072
AT1G14700	ATPAP3, PAP3	purple acid phosphatase 3	0	0.039388	0	5.40378	0	4.45097	0.040249	0.11298	0	8.08549	12.0359	0.03933	0.139461	0.103434	0	0	0.916798	0.676692	0.375812	0.571236	4.29077	5.76247	3.51292	0.717185	0	0.037853	0.03993	0
AT1G14710		hydroxyproline-rich glycoprotein family protein	0	0	1.27852	1.80645	0	0	52.7239	40.3275	42.3048	28.6823	38.1798	35.7035	14.925	31.4419	0	20.9788	16.2645	41.8733	39.2685	22.5159	66.6475	68.319	49.2146	59.12	4.15315	0.250903	0.4815	19.7663
AT1G14720	ATXTH28, EXGT-A2, XTH28, XTR2	xyloglucan endotransglucosylase/hydrolase 28	0	0	0	0	0	0	11.9422	13.9486	11.3541	20.291	24.2648	18.4829	27.0523	17.6812	0.935489	13.2034	23.5106	27.2325	29.4645	26.004	42.7162	38.9574	43.6275	48.3017	9.11829	0.030793	0	0
AT1G14730		Cytochrome b561/ferric reductase transmembrane protein family	0	0	0	0	0	0.442673	0	0	0	1.09723	3.40484	0.132999	0	0	0.483179	11.9238	161.242	52.6549	60.1592	52.8707	3.68965	3.88796	3.86483	17.302	0.061044	0	0	0
AT1G14740	OBE3, TTA1	class I heat shock protein, putative (DUF1423)	0.365032	0.163324	0.347814	0.533675	0	0.945891	43.9773	32.3477	31.4282	95.1468	73.7674	21.2249	11.6653	20.3691	38.1694	36.742	38.3479	35.6773	36.3046	39.6403	107.833	97.7391	87.6775	38.135	67.7679	0.221677	0.125718	7.86425
AT1G14750	SDS	Cyclin family protein	0	0	0	0	0	0	40.3751	31.3228	23.4453	0.335786	0.493144	2.5265	1.66766	2.32527	0	0	0.819684	1.41297	1.33239	1.11058	1.92813	1.80589	1.85509	2.31945	0.058937	0	0	19.9154
AT1G14755		S locus-related glycoprotein 1 (SLR1) binding pollen coat protein family	1.74089	3.32222	0.216259	51.9915	67.8846	86.5218	0.239028	1.51253	0	0	0	0.390341	0.323206	0.747823	0	0	0	0	0	0	0	0	0	6.10551	0	33.5536	29.8626	0
AT1G14760	KNATM	KNOX meinox protein	2.7868	4.11732	10.2692	1.23836	0.534247	0.419509	0	0	0	0.347989	0.302968	39.6522	34.4746	39.627	0.049471	0	0	0	0.179075	0	5.56823	5.78839	4.63019	1.55807	4.79136	0.16862	0	1.10449
AT1G14770		RING/FYVE/PHD zinc finger superfamily protein	17.3869	15.6142	6.96799	0.572476	0	2.75387	13.5986	12.0578	6.18848	3.13924	3.50504	8.85755	6.66256	10.1114	0	0	2.80582	4.23579	3.85236	4.05022	0.704679	0	0	10.1335	4.86492	0.372505	0.42093	6.85051
AT1G14780		MAC/Perforin domain-containing protein	0	0.36692	0	0	0	0	0	0	0	4.26737	5.32639	0.13393	0	0	23.9028	8.20457	14.594	12.3519	12.0396	14.0587	12.8384	11.0489	10.4117	0.709561	0	0	0	0
AT1G14790	AtRDR1, ATRDRP1, RDR1	RNA-dependent RNA polymerase 1	0.072854	0.22082	0	0	0	0	11.5048	5.73494	14.76	14.5146	19.3472	2.52425	3.25289	2.53621	0.032173	10.0252	1.8364	3.31718	3.44715	3.48655	3.71223	3.24164	2.94954	14.4815	0.023443	0	0	81.3605
AT1G14800		Nucleic acid-binding, OB-fold-like protein	0	0	0	0.223715	0	0.515557	0	0	0	0	0	0	0	0	0	0	0	0.021051	0.109246	0.056464	0.094149	0	0	0	0	0	0	0
AT1G14810		semialdehyde dehydrogenase family protein	0	0	0	0	0	0	40.3826	40.2985	22.3495	28.0121	32.1429	101.511	84.7174	92.3553	3.6944	24.4508	12.1161	61.4911	60.027	54.1731	68.8655	72.7845	63.4986	34.0624	13.5308	0	0.057281	8.02993
AT1G14820		Sec14p-like phosphatidylinositol transfer family protein	0	0.328203	0	0.466242	0	0	13.4811	12.3226	10.5896	11.1979	17.0739	32.6879	27.8842	33.2509	2.53433	8.52004	4.06433	10.0916	9.31287	9.40249	32.6589	27.0785	30.9049	32.4214	0.081754	0	0	0.147256
AT1G14830	ADL1C, ADL5, DL1C, DRP1C	DYNAMIN-like 1C	109.058	96.1753	110.832	22.8388	19.7677	32.1468	63.9293	45.988	57.6499	40.6525	45.5389	24.9836	14.0158	23.5048	50.618	61.7682	47.9675	70.4212	62.9571	65.2994	67.7528	68.228	56.1868	77.2694	11.1215	11.7395	11.169	64.9178
AT1G14840	ATMAP70-4, MAP70-4	microtubule-associated proteins 70-4	0.161683	0	0	0	0	0	0.839822	1.01125	0	10.5039	10.7217	9.98893	4.05911	10.0204	4.46712	0	2.98659	3.55526	3.17473	3.32178	23.4162	22.042	18.3914	48.5267	0.359455	0	0	0.091738
AT1G14850	NUP155	nucleoporin 155	0.32538	0.089947	0.059862	0.020599	0.816675	0.702485	15.0644	8.37208	20.1633	4.41767	5.88171	12.3139	13.388	11.1519	6.60375	1.02538	20.8359	12.7927	11.3081	7.00427	11.0307	11.4966	10.2174	13.4545	10.5912	0.250589	0.23234	16.5601
AT1G14860	atnudt18, NUDT18	nudix hydrolase homolog 18	0	0	0	0	0	0	0	0	0	0.337888	0.208653	0.159004	0	0	54.8553	72.8965	57.75	31.9761	31.9715	29.2005	6.53687	6.76415	6.39061	0.100664	1.18574	0	0	0
AT1G14870	AtPCR2, PCR2	PLANT CADMIUM RESISTANCE 2	0	0	0	0	0	0	0	0	0	38.5576	23.9368	0.118593	0.673519	0.101306	292.004	206.824	345.832	478.104	495.612	681.024	97.8993	76.6828	123.381	4.46916	8.7835	0.098852	0	0.269146
AT1G14880	AtPCR1, PCR1	PLANT CADMIUM RESISTANCE 1	0.139646	0.028723	0	1.82882	0	0	0	0	0	183.298	228.819	0	0	0	0	0	0.074079	0	0	0.038839	0.307853	0	1.12871	0	0	0	0	0
AT1G14890		Plant invertase/pectin methylesterase inhibitor superfamily protein	0	0	0	0.508753	0	0	0	0	0	7.27208	13.3057	0.139565	2.6396	0.280497	0	5.8224	6.97907	11.998	11.3865	9.7434	31.999	43.9548	29.78	73.5998	0.515684	0.035276	0	0
AT1G14900	HMGA	high mobility group A	0	0	0	0	0	0	5.91705	8.62537	1.5103	1.6539	1.85187	128.064	138.937	133.021	3.48278	7.04091	22.5937	61.3822	68.008	50.0572	35.1088	44.6799	35.4226	124.138	2.35624	0	0	7.56872
AT1G14910	PICALM1b	ENTH/ANTH/VHS superfamily protein	48.6388	40.5649	50.4815	0.053146	3.57846	0.220723	12.0102	7.32001	23.6561	21.4	28.4491	7.66842	9.70161	6.29321	5.06805	14.9047	5.22813	17.3292	17.522	12.9374	28.3386	25.2528	22.3135	34.4083	10.5176	1.21752	1.21476	45.7014
AT1G14920	GAI, RGA2	GRAS family transcription factor family protein	0	0	0	0	0	0	28.4376	20.521	35.2571	24.8028	39.1203	9.27263	20.3806	11.4789	2.21576	0	7.27609	24.4342	22.3552	20.5757	30.5242	29.3024	25.3913	50.0669	5.544	0.0168	0.017819	0.571674
AT1G14930		Polyketide cyclase/dehydrase and lipid transport superfamily protein	0	0.897173	0	0	0	0	0	0	0	0.063272	0.260003	0	0	0	235.399	0	0.030451	0	0.035726	0.037739	0.283119	0.567045	0	0	1513.78	0.05863	0	0
AT1G14940		Polyketide cyclase/dehydrase and lipid transport superfamily protein	0.279786	0	0	29.5937	0	0	0	0	0	0.065996	0.067809	0	0	0	397.685	0.031924	0.034313	0	0	0	0	0.251846	0	0	2172.96	0.160232	0.31687	0
AT1G14950		Polyketide cyclase/dehydrase and lipid transport superfamily protein	1.0192	1.71522	0.789944	0.312518	0	0	0	0	0	0.030912	0.064231	0	0	0.049505	1467.83	0.176708	0.159592	0	0.064498	0.068875	0	0.103083	0	0	5916.58	0	0	0
AT1G14960		Polyketide cyclase/dehydrase and lipid transport superfamily protein	0.648381	0	0	0	0	0.517145	0	0	0	0	0	0	0	0	337.844	146.982	124.214	165.086	172.265	180.632	2.81959	1.75066	2.86023	0	21.5424	0	0	0
AT1G14970		O-fucosyltransferase family protein	38.9211	35.068	36.8039	62.3197	57.23	48.3096	34.2802	20.6372	42.1567	1.95204	4.0452	8.70007	7.6447	7.43451	0	0	0.573479	5.14389	4.51526	2.28824	3.74609	3.72496	3.38648	19.403	0.160219	20.5564	21.4812	6.18858
AT1G14980	CPN10	chaperonin 10	0.321695	0.786631	0.201691	0.165458	0	0	159.686	268.327	162.291	72.7611	68.7926	598.418	709.964	504.113	27.6251	66.5495	54.3364	172.893	176.582	178.697	108.182	102.719	99.2462	165.032	59.4291	0.048385	0.101255	11.1903
AT1G14990		transmembrane protein	0	0	0	0	0	0	1.69051	2.26268	1.17972	0.405586	0.698352	1.26004	0.552227	0.77364	0	0	0.060831	9.69521	6.82009	16.3183	0	0	0	0.563555	0.118558	0.058848	0.124553	0
AT1G15000	scpl50	serine carboxypeptidase-like 50	0	0	0	0	0	0.022464	0	0	0	5.39852	5.51633	6.29527	4.67004	6.10453	0.015487	25.7764	6.0885	9.86443	10.3158	8.89059	5.6771	5.68044	4.6288	19.4174	0.06124	0	0	0
AT1G15010		mediator of RNA polymerase II transcription subunit	0.861144	1.76515	0.492655	0.840986	0	0.876697	7.3298	5.5843	19.7511	205.907	120.97	1.13177	2.04614	1.17097	1.52215	0	0	0.626522	1.10086	0.772267	1.29673	0.569405	2.06098	22.2348	16.477	0.069022	0.073397	0
AT1G15015		F-box family protein	0.254966	0.35002	0	0	0	0.259234	0	0	0.311218	0	0	0	0	0.064158	0	0	0.117632	0.1127	0	0	0	0	0	0	0	0	0	0
AT1G15020	ATQSOX1, QSO2, QSOX1	quiescin-sulfhydryl oxidase 1	1.40429	1.3377	1.57971	13.7194	21.324	15.2486	30.3394	23.6335	25.059	13.0124	14.4736	8.39967	6.72367	6.43508	38.5955	8.20351	28.855	14.0101	13.1215	11.7407	9.71199	9.41803	9.78735	14.8112	7.17731	12.8327	13.0542	4.00087
AT1G15030		hypothetical protein (DUF789)	0	0	0	2.1083	1.01515	0.15585	41.5002	35.607	33.115	28.3153	32.3639	10.8561	12.3881	10.0637	4.44219	3.17167	5.52595	18.1506	17.3286	15.409	31.9688	32.1078	33.4913	29.0983	29.2555	0.260523	0.25797	7.26694
AT1G15040	GAT, GAT1_2.1	Class I glutamine amidotransferase-like superfamily protein	0.434838	0.161498	0	36.9624	40.0955	26.7768	0.034874	0.030407	0.081551	0.018483	0.059183	0.458329	0.670776	0.138657	42.9048	87.5063	5.32345	20.7508	14.8564	19.1013	3.00296	2.13559	2.85855	2.03902	0.054331	7.71384	8.29901	0
AT1G15050	IAA34	indole-3-acetic acid inducible 34	0	0	0	1.41284	1.26124	2.85627	0.652371	0.0752	0.059751	0.805902	0.652517	0.309779	0.555712	0.268504	0	0	0.241804	0.785165	0.680238	0.759517	2.38108	0.287492	1.64096	0.741261	2.90538	0.405865	1.06635	10.338
AT1G15060		alpha/beta hydrolase family protein	0	0.296583	0	17.2354	11.9641	18.7481	13.9347	11.1449	8.64818	22.2323	24.3865	8.71985	10.0221	8.28922	5.15817	0	9.08609	12.7928	12.0549	9.2107	14.9178	17.3042	15.8903	20.0139	60.6185	3.94099	4.44736	9.26779
AT1G15080	ATLPP2, ATPAP2, LPP2	lipid phosphate phosphatase 2	0	0.087311	0.098013	0	0	0	0	0	0	2.8607	3.33607	15.419	14.3726	15.3807	0	0	0.717364	3.68761	4.25777	3.21489	3.51174	2.59921	2.34101	4.00377	0.089691	0	0.035778	0.173437
AT1G15085		hypothetical protein	0	0	0	0	0	0	0	0	0	0	0	21.9374	27.9134	37.3521	0	0	45.7525	32.4974	31.0309	35.2616	0	0	0	0	0	0	0	0
AT1G15100	RHA2A	RING-H2 finger A2A	0	0.691541	0	0.63171	0	1.6828	38.682	36.39	45.9549	19.6451	12.0187	14.8219	21.572	10.8655	397.042	281.37	280.395	61.585	64.8363	60.3468	13.3242	19.9852	22.4921	21.8208	82.2265	1.70729	1.46582	0.269146
AT1G15110	AtPSS1, PSS1	phosphatidyl serine synthase family protein	0	0.135428	0	0.948556	0	1.66134	91.8969	72.0069	71.5085	5.33051	4.96506	12.1222	14.5178	12.857	9.45435	34.8664	20.2083	27.1043	23.6543	18.3949	7.33732	7.07327	10.1314	10.9889	38.574	0.349685	0.30172	0.794081
AT1G15120		Ubiquinol-cytochrome C reductase hinge protein	8.946	8.22705	5.16852	4.42429	4.52177	7.48824	79.874	125.001	88.3239	173.079	180.719	327.739	272.128	345.409	223.085	292.457	191.642	376.757	384.711	413.147	112.534	112.325	107.469	251.992	33.2003	13.7169	9.46742	14.2185
AT1G15125		S-adenosyl-L-methionine-dependent methyltransferases superfamily protein	0	0	0	1.55266	0	3.81677	1.34853	1.16668	2.28067	37.5301	51.5538	0.230355	0	0.086485	0.884266	8.17438	1.69541	2.25464	3.13947	2.46602	2.49702	2.64405	1.7615	1.26955	10.0307	0	0	0.919873
AT1G15130	ALIX	Endosomal targeting BRO1-like domain-containing protein	0	0	0.054877	6.96212	4.15253	1.66532	34.3121	19.0081	50.6352	42.5326	49.481	9.29503	4.76252	7.47854	86.4767	38.3098	61.2237	38.5345	34.7217	28.983	42.985	44.4917	40.7862	35.2609	57.3334	2.4144	2.64503	34.932
AT1G15140	FNRL	FAD/NAD(P)-binding oxidoreductase	2.12661	0	0.073018	9.97603	4.156	12.5418	39.2867	32.5989	42.8989	66.3121	76.3528	48.4741	40.6635	43.5506	10.1842	7.05636	13.144	18.9341	16.8706	12.1393	55.6814	53.4166	59.4246	59.2158	13.9969	3.71533	4.12223	4.40829
AT1G15150		MATE efflux family protein	0	0	0.307809	0	0	0.024658	0.14021	1.70499	0.531039	0.312957	0.700181	34.5414	36.605	46.6699	1.54861	0	0	2.17852	2.08227	1.75612	0.237073	2.55961	5.24705	0.204306	0.091615	0.222318	0.036583	1.66493
AT1G15160		MATE efflux family protein	0	0	0	0	0	0	0.419645	0	1.84409	0	0	0.524266	0.672297	1.02723	0	0.288221	0.102947	0.312544	0.629076	0.39395	0	0	0	0	1.54697	0	0	0
AT1G15165		RING/FYVE/PHD zinc finger superfamily protein	0	0	0	0	0	0	0	0	0	3.24503	2.83534	2.50266	1.85839	1.30061	0.026007	12.9066	1.22742	1.29878	1.46366	1.06563	4.90046	4.03969	5.36756	4.99773	4.15515	0.046569	0	7.26694
AT1G15170		MATE efflux family protein	0.237098	0.014558	0	0	0	2.46401	10.9619	7.36411	9.2836	6.73945	6.61333	10.7756	15.1174	11.7075	3.82249	19.1599	3.11944	10.1224	9.64696	6.0502	12.8868	9.659	10.1192	4.11012	26.3304	0.510495	0.715989	3.3388
AT1G15180		MATE efflux family protein	0	0	0	0	0	0	0	0	0	23.8449	18.8912	2.28399	8.78244	2.09732	10.4148	0	0	0.562783	0.454671	0.507298	23.8661	19.1851	18.6229	3.56712	177.92	0	0	0
AT1G15190	FLA19	Fasciclin-like arabinogalactan family protein	0.62439	0.473204	1.11117	0	0	0.469423	0	0	0	0.258569	0.091308	0.389121	0.280496	0.380992	0	0	0	0.812219	0.82182	0.789049	0.3987	0.193842	0.698175	0.389477	2.24197	0.068235	0.035776	88.5577
AT1G15200		protein-protein interaction regulator family protein	0.085939	0.055997	0	25.8798	12.2311	10.5414	78.1769	64.806	94.4269	14.5085	23.3163	40.4717	17.4579	38.5183	11.8177	43.8443	27.5985	35.7037	30.9444	23.8374	32.359	29.9792	26.4981	30.7802	14.8296	0.472223	0.562058	517.91
AT1G15210	ABCG35, ATPDR7, PDR7	pleiotropic drug resistance 7	0	0	0	0	0	0	0	0	0	0	0	1.48273	2.74755	1.39301	0.006006	8.49341	24.756	48.6274	47.8611	33.0855	10.0361	8.65422	11.8785	0.213742	0.043851	0	0	0.564238
AT1G15215	DTF1, SHH1	SAWADEE HOMEODOMAIN protein	0.035375	0	0	0	0	0	40.4879	32.6558	49.032	4.92727	9.3807	8.98876	9.65299	10.6701	0	17.4318	1.52848	9.02427	6.96885	6.58447	8.7891	7.5259	10.2616	18.2038	2.29955	0	0.04837	26.3763
AT1G15220	ATCCMH, CCMH	cytochrome c biogenesis protein family	14.1397	10.1967	8.02045	1.13945	0	0	15.3662	12.0737	25.9981	4.95969	6.02886	8.65051	7.16502	6.23993	2.93119	0	4.63086	5.80597	6.72563	6.72965	8.07333	6.4024	5.26841	10.6325	7.34121	0.297443	0.177424	3.73763
AT1G15230		hypothetical protein	2.22783	2.19956	2.04958	21.6775	18.3074	23.7276	32.0522	39.5654	38.4057	20.1326	23.4381	34.8358	50.6427	28.6619	38.7842	30.0247	33.34	23.7238	25.3211	24.8546	15.9329	14.0188	13.0591	30.8195	271.276	29.5089	28.909	57.8663
AT1G15240	SNX3	phox (PX) domain-containing protein	0.294288	0.024626	0.169302	15.0101	11.4806	10.201	22.8248	15.731	19.628	15.0809	22.829	7.98826	6.2274	7.37489	11.6942	37.5634	26.7813	13.9803	12.5307	10.6324	19.4875	19.4908	18.7401	21.6933	17.8758	4.2089	4.72109	54.9631
AT1G15250	RPL37A	Zinc-binding ribosomal protein family protein	0	0	0	1.73172	0	0	60.1909	112.377	67.178	8.63592	9.38645	162.434	154.491	163.059	1.9723	26.0671	14.0097	34.2674	39.0248	37.4916	26.0609	28.7926	25.4993	42.786	10.3167	0	0	2.9606
AT1G15260		LOW protein: ATP-dependent RNA helicase-like protein	0	0.684095	0	0	0.094459	0.265891	1.47885	0	6.05384	14.4962	16.9039	6.99865	13.2877	10.0733	0	0	0	1.14771	0.713426	1.6904	42.2105	42.5264	34.3395	90.7327	0.137378	0	0	1.88402
AT1G15270		Translation machinery associated TMA7	0.165885	0.537674	0	6.14604	6.89258	8.05253	255.34	411.875	306.81	408.865	474.383	903.357	811.218	998.753	396.091	647.748	578.581	858.382	838.702	861.509	225.986	197.51	199.662	597.785	129.195	15.0185	15.1362	25.8568
AT1G15280	BTZ2	CASC3/Barentsz eIF4AIII binding protein	0.264569	0.680785	0.153852	4.04737	0.235174	0.171056	33.1094	24.2176	35.7662	17.9029	25.517	18.2029	11.3276	17.6758	39.6178	35.8594	23.3814	26.8099	25.8025	19.4662	25.7073	23.8001	24.5496	32.7262	40.4355	0.940308	0.908179	53.9896
AT1G15290	REC3	Tetratricopeptide repeat (TPR)-like superfamily protein	0.007159	0.061185	0	0	0	0	4.65949	2.4988	7.06315	30.5972	43.1094	42.3814	27.4268	39.5996	0	0.019947	1.85894	5.17816	4.75087	3.37351	21.5508	22.7021	21.7119	49.0085	0.154835	0	0	2.95946
AT1G15310	ATHSRP54A, SRP54-1	signal recognition particle 54 kDa subunit	0.918474	1.68439	0.99845	26.6011	17.4305	28.5711	20.0068	13.5835	26.4842	0.635472	1.01395	6.17932	2.30678	7.41059	9.20839	11.5787	13.2899	6.5729	6.01874	7.23144	4.75029	4.11111	4.51484	12.8059	7.51031	10.1709	9.82416	26.8715
AT1G15320		seed dormancy control protein	0.138696	0	0	1.65617	1.94167	1.58977	6.40088	4.9683	7.92748	0	0	0.198548	0.13177	0.139044	0	0.01642	0	0.248798	0.163113	0.190568	0.042425	0	0.108717	0.051556	0.160452	0.333019	0.28164	73.4787
AT1G15330		Cystathionine beta-synthase (CBS) protein	0	0	0	0	0	0	0	0	0	0.019557	0.020287	0.939437	12.859	0.821372	19.677	0	0	1.65507	0.897192	0.595646	0.080456	0	0.051612	0	356.033	0.034431	0	0.033033
AT1G15340	MBD10	methyl-CPG-binding domain 10	0.038496	0.103044	0.14365	2.4427	2.3518	0.686632	3.37883	2.81283	2.15745	28.159	32.8649	132.32	56.7067	122.52	59.0256	95.7452	74.892	76.6245	77.9531	82.5844	30.7215	28.9893	30.1115	42.9313	95.7741	0.111443	0.186322	4.62993
AT1G15350		DUF4050 family protein	57.3437	52.8948	63.0726	367.557	354.862	351.521	104.349	92.9948	105.639	25.5754	34.8205	6.91885	11.0079	7.42745	80.4511	150.867	83.2067	62.5685	57.221	57.1968	51.2403	53.0002	48.9342	9.35142	17.7411	435.408	429.57	7.53608
AT1G15360	AtSHN1, SHN1, WIN1	Integrase-type DNA-binding superfamily protein	0	0	0	0	4.58469	0	0	0	0	0	0	0.208382	0	0.134528	0	0	0	0.023275	0	0	0.184642	0	0.061836	0.425411	0	0	0	0
AT1G15370	LOLITA	SNARE-like superfamily protein	0.750759	1.16601	0	5.6776	2.41219	19.2067	27.0956	32.1793	31.4712	50.6858	54.9553	93.3315	108.731	91.7942	45.182	84.0918	61.7801	64.1884	64.6501	60.3248	78.4235	73.199	73.9142	58.2609	17.6575	10.3527	10.2428	37.6804
AT1G15380	GLYI4	Lactoylglutathione lyase / glyoxalase I family protein	50.8276	35.6865	26.1878	74.5127	69.1883	70.9245	0	0	0	0.031939	0	0.914894	2.38679	0.883135	5.49324	233.684	43.3402	67.3599	102.201	63.628	19.6972	15.2986	15.5536	6.11589	2.44443	27.5576	26.6755	1.07658
AT1G15385		cotton fiber protein	0	0	0	0	0	0	0	0	0	0	0	0.343638	0.432314	0.440924	0	0	0	9.78902	5.11626	9.0964	1.35044	0.654319	0.776057	0.200882	0	0	0	0
AT1G15390	ATDEF1, PDF1A	peptide deformylase 1A	127.992	121.243	133.468	1.61755	1.82015	3.39434	62.3167	64.3237	39.5486	18.2662	17.9235	56.6213	74.1871	51.8454	10.2078	7.89385	9.2112	14.3956	13.9639	14.3617	29.2247	29.4614	26.282	21.0402	18.5275	1.59041	1.84904	1.88402
AT1G15400	MASS2	hypothetical protein	0	0	0	0	0	0.718214	0.242978	0.220856	0	45.8987	58.3437	12.8713	16.1502	12.1075	113.44	158.574	109.331	60.9291	61.9287	70.1448	42.7887	46.9152	38.287	39.0823	57.6226	0.052982	0.055804	0.269146
AT1G15410		aspartate-glutamate racemase family	0	0.044647	0.214775	2.44792	0.826187	1.15243	21.313	11.3552	37.2818	9.40497	9.05871	2.65196	2.90058	2.78933	4.33638	21.5772	5.09322	6.08655	5.533	4.74282	21.6856	19.5518	17.3358	27.6683	1.91004	0.71182	0.274694	1.90633
AT1G15415		late embryogenesis abundant-like protein	6.65389	10.8361	6.13502	177.424	100.727	197.889	0	0	1.53962	1.19709	0.781537	0.37272	0.09656	0.542876	0	0	0	0.371243	1.30998	1.29144	0.951435	1.14506	1.79234	2.19402	3.69602	702.677	686.033	0.269146
AT1G15420	PCP1	WD repeat protein	0	0	0.246519	1.52436	0	1.21607	93.9863	79.6756	108.809	7.81408	9.07168	51.4306	31.3605	50.2957	7.55461	25.98	22.5618	31.3225	33.1784	23.137	34.8033	34.0173	33.6058	19.9181	25.5557	0	0.045297	27.722
AT1G15430		hypothetical protein (DUF1644)	2486.4	2279.2	2562.15	144.759	146.679	107.6	47.4775	33.5845	71.7945	16.6826	11.4049	14.0474	15.0851	11.9761	30.9763	0	10.6801	9.08795	9.8027	8.63408	10.2572	10.0312	11.5668	11.4903	155.819	67.2374	67.1776	0.992688
AT1G15440	ATPWP2, PWP2	periodic tryptophan protein 2	0	0	0	0.050666	0	0	37.2435	25.5199	39.5962	2.58527	3.71312	23.3304	21.6664	21.5382	6.6774	10.7262	10.533	16.6688	16.1996	8.69641	23.4336	25.8823	20.0732	11.6497	12.1423	0.041883	0.07401	41.0805
AT1G15460	ATBOR4, BOR4	HCO3- transporter family	43.7377	32.1775	32.2102	0.726959	1.0271	0.045409	38.1514	32.2798	12.9869	0.043649	0.060772	7.20667	3.48724	7.67394	0	8.2631	10.8425	4.25882	4.03961	5.01429	0.119592	0.049672	0.076181	3.27654	0.014186	1.81359	1.69724	0.324184
AT1G15470	XIW1	Transducin/WD40 repeat-like superfamily protein	50.893	42.1257	39.6185	52.6161	55.7509	64.351	36.0644	27.0348	33.8076	9.3682	10.8163	19.1203	12.0257	17.5104	22.3519	0.412177	17.9793	20.4937	17.0663	15.3506	18.1367	15.9136	14.3863	20.0669	3.68773	87.1718	85.7631	60.2752
AT1G15480	POCO1	Tetratricopeptide repeat (TPR)-like superfamily protein	0	0	0	0.61174	0	0.784196	12.2226	9.91071	13.6154	1.71013	2.08245	16.0388	7.52102	17.1198	0	0	0.03823	9.57012	8.9671	6.55116	9.51974	8.37797	6.31501	6.93239	5.43818	0.016983	0.107854	9.99809
AT1G15490		alpha/beta-Hydrolases superfamily protein	2.07342	2.86026	0.688906	12.7481	29.6725	20.1252	16.6915	8.73861	23.2612	5.21426	7.84939	4.78654	6.36011	5.601	31.4014	18.9712	15.1363	9.60734	8.47032	6.06713	10.0777	10.1772	8.55961	14.2697	1.19472	13.8336	14.7873	0.197103
AT1G15500	ATNTT2, NTT2	TLC ATP/ADP transporter	4.39955	3.05616	3.13171	2.39449	0.060019	0	16.7117	11.4063	21.3344	56.9268	60.8881	174.58	233.388	180.939	85.8522	39.9502	131.017	90.1891	90.7992	68.3782	105.336	101.849	96.409	84.628	46.0473	3.46115	3.92273	20.6134
AT1G15510	ATECB2, ECB2, VAC1	Tetratricopeptide repeat (TPR)-like superfamily protein	0	0	0	0	0	0	2.4871	0.948775	6.69972	1.63723	2.07409	4.64627	2.43792	4.23955	0	0	3.41101	1.47411	1.20881	1.5277	4.74165	5.79096	4.55393	6.26284	3.78405	0.016789	0	12.1086
AT1G15520	ABCG40, ATABCG40, ATPDR12, PDR12	pleiotropic drug resistance 12	0.105816	0	0	0.598539	1.50435	0.872015	1.34574	0.828228	3.65574	3.80333	2.25464	0.279277	0.330482	0.262595	0	0.004527	0	0.933132	0.438417	0.383038	1.43845	1.40139	2.13383	0.124014	0.014875	0.39297	0.443809	0.242634
AT1G15530	LecRK-S.1	Concanavalin A-like lectin protein kinase family protein	0.459855	0.018024	0.045531	0	0	0	1.46669	0.122661	4.64159	18.7247	16.5803	1.26342	1.53366	1.25149	0	0	0.010086	4.95348	5.98604	5.24185	10.7195	8.4436	7.70277	7.71327	10.4686	0.017582	0.01853	27.1298
AT1G15540		2-oxoglutarate-dependent dioxygenase-like protein	0	0	0	0	0	0	0	0	0	0	0.052088	0.047868	0	0	0	0	0	8.98501	6.61053	8.08234	0.058814	0.051358	0.080125	0	0	0	0	0
AT1G15550	ATGA3OX1, GA3OX1, GA4	gibberellin 3-oxidase 1	0.032702	0.041043	0	0.235374	0	0	0	0	0	4.57466	3.19022	0.076998	0	0	1.287	37.3543	12.756	12.9595	13.4561	8.59367	2.41747	2.70798	1.80213	8.11479	0.023375	0	0	0
AT1G15570	CYCA2;3	CYCLIN A2;3	0	0.037427	0	0.152575	0	0	0.469897	0	1.98884	1.4733	2.41197	17.785	13.7782	14.91	0	0	1.87156	6.42889	7.21393	5.05254	6.54454	6.02724	5.80138	32.2741	0	0	0	0.305828
AT1G15580	ATAUX2-27, AUX2-27, IAA5	indole-3-acetic acid inducible 5	0	0	0.452205	0	0	0	0	0	0	27.0842	35.8743	0	0	0.062727	0	0	0	1.74337	0.944518	1.18142	3.38917	3.39485	1.53274	8.47006	0	0	0	0
AT1G15590		BEST Arabidopsis thaliana protein match is: RING/U-box superfamily protein (TAIR:AT1G80400.1); Has 30201 Blast hits to 17322 proteins in 780 species: Archae - 12; Bacteria - 1396; Metazoa - 17338; Fungi - 3422; Plants - 5037; Viruses - 0; Other Eukaryotes - 2996 (source: NCBI BLink).	0	0	0	0	0	0	0	0	0	0	0	0	0	0	0	0	0	0	0	0	0	0	0	0.180126	0	0	0	0
AT1G15600		transmembrane protein;	0	0	0	0	0	0	0	0	0	0	0	0.044797	0	0	0	0	0	0.610188	0.759327	0.512575	0	0	0	0	0	0	0	0
AT1G15610		transmembrane protein	0	0	0	0	0	0	0	0	0	0	0	0.069367	0	0	0	0	0	0	0	0	0	0	0	0	0	0	0.095972	0
AT1G15620		transmembrane protein	0	0	0	0.171919	0	0	83.5933	94.6552	62.3144	0	0	0	0	0	0	0	0	0	0.067304	0	0	0	0	0	0	0	0	0
AT1G15625		E3 ubiquitin-protein ligase	0	0	0	0.17176	0.165638	0	7.70038	7.00037	2.60164	0.577832	0.30779	0	0	0	2.52546	0	0	2.6772	2.46785	3.22643	1.2421	0.289108	2.32147	0	0	0	0	0
AT1G15630		transmembrane protein	0	0	0	0.58644	8.47964	0	0	0	0	0	0	0	0.039601	0	0	0	0	0.971064	1.26004	1.51581	0.26394	0.304986	0.235834	0	0	0	0	0
AT1G15640		transmembrane protein	0	0	0	1.81922	0.990871	0	0	0	0	0	0	0	0	0	0	0	2.01215	1.28242	2.38779	1.6707	1.24735	0.973461	3.0904	0.091226	0	0	0	0
AT1G15660	CENP-C	centromere protein C	0.926041	2.53963	1.1137	0	0	0	55.8163	40.5773	42.2312	4.43444	7.44504	23.2906	7.81076	21.3581	3.37268	0	4.17111	9.33103	8.46983	5.37587	9.76343	10.5094	8.49685	16.4493	2.1876	0.051152	0	11.3879
AT1G15670	KFB01, KMD2	Galactose oxidase/kelch repeat superfamily protein	0	0	0	0.068366	1.28503	2.5643	0.538946	0.689551	1.65254	26.4565	33.74	18.0631	21.1221	20.4227	19.8059	45.8904	33.509	12.7823	13.4631	9.54732	40.1028	41.1766	38.1714	6.88121	0.696535	0.082459	0	0
AT1G15680		F-box family protein	0	0	0	0	0	0	0	0	0	0	0	0	0	0	0	0	0	0	0	0	0	0	0	0	0	0	0	0.453835
AT1G15690	AtAVP1, ATAVP3, AtVHP1;1, AVP-3, AVP1, FUGU5, VHP1	Inorganic H pyrophosphatase family protein	2.19006	0.230362	1.58938	49.3877	30.5878	31.697	298.982	199.338	357.317	186.684	233.076	145.448	226.271	137.409	20.1655	106.268	114.443	334.156	306.439	207.778	305.277	343.978	303.759	590.434	187.547	67.5056	67.3877	5.16423
AT1G15700	ATPC2	ATPase, F1 complex, gamma subunit protein	0.193679	0	0	2.97298	0.666784	0.64858	3.25834	2.54334	3.0341	2.1729	3.07554	13.423	13.8848	12.5571	0	8.19008	4.12351	6.78934	6.67372	6.79159	12.4867	10.2555	9.81177	9.35542	12.4486	0.408728	0.429434	7.26694
AT1G15710		prephenate dehydrogenase family protein	0	0	0	5.49209	3.05886	7.01969	26.4752	21.5457	23.7929	11.9586	13.2448	23.693	26.816	24.343	12.1053	3.68617	12.0585	9.99657	9.36908	6.40655	22.3906	21.3537	19.6538	24.4215	8.22323	1.74268	1.48144	10.5173
AT1G15720	TRFL5	TRF-like 5	0	0.139132	0	0	1.70151	0	7.88428	6.31568	11.0641	1.37213	1.53687	11.3445	8.21	11.8552	0	0	3.56474	2.62534	2.8836	3.22271	2.31125	2.4878	3.24065	4.57889	3.25113	0.025523	0.0539	7.41416
AT1G15730		Cobalamin biosynthesis CobW-like protein	0	0	0	0	0	0	0.091345	0	1.0032	37.986	39.737	16.833	14.607	17.7416	3.55962	8.89963	4.02786	3.47568	3.68011	2.87483	39.0126	39.3005	35.9521	21.2504	3.85657	0.025093	0	0.26033
AT1G15740		Leucine-rich repeat family protein	0.297342	0.03394	0	0	0	0.976239	9.58063	3.22159	27.6921	75.9803	108.958	2.80851	8.28482	2.53436	135.463	77.7787	92.7177	44.6516	40.8593	51.3232	23.0096	23.5095	25.621	36.9241	174.128	0	0.042242	4.00713
AT1G15750	TPL, WSIP1	Transducin family protein / WD-40 repeat family protein	0.391627	0.503844	0	32.5172	6.6608	16.4493	30.7486	24.462	28.2916	39.9088	54.7067	33.4525	33.1054	32.9027	42.2476	52.6631	32.0942	40.5292	38.5273	25.97	62.7117	69.8769	62.3047	70.5266	32.0692	6.06962	5.61396	6.46854
AT1G15757		Molecular chaperone Hsp40/DnaJ family protein	136.344	111.446	36.9545	14.0705	0	0.763838	5.20988	0	7.28499	0	0	0.497447	1.02957	3.20642	0	0	0	0	0	0	0	0	0	2.2893	0	7.62582	12.1195	0
AT1G15760		Sterile alpha motif (SAM) domain-containing protein	0.058229	0.799295	0.773552	0	0	0	0	0	0	0.695464	0.863887	34.8786	26.7076	29.7897	0	0	4.46394	4.50344	5.79911	5.76222	1.11808	1.43082	1.88519	6.29575	0	0	0.109782	0.473621
AT1G15770		mediator of RNA polymerase II transcription subunit	17.0913	27.1201	11.8518	1.85019	0	0	7.95349	10.6802	3.63577	0	0	0.446243	0.439433	0.519554	0	0	0.089098	0.749336	0.565237	0.030713	0	0	0	0	0	0.089485	0.025794	1.64851
AT1G15772		mediator of RNA polymerase II transcription subunit	154.896	143.114	100.851	15.2723	7.95896	3.99956	287.553	315.326	254.245	0	0	0	0	0	0	0	0	0	0.423971	0.492799	0	0	0	1.03798	0.320937	5.27372	4.67381	5.28004
AT1G15780	AtMed15a, MED15_1, NRB4	mediator of RNA polymerase II transcription subunit 15a-like protein	0	0.086103	0.184446	25.5747	17.5147	18.7287	22.4705	15.6023	22.1353	15.6746	20.6251	4.19763	3.73705	3.73366	28.5915	0	20.6849	17.5441	15.5402	14.8012	26.7503	25.9981	23.2026	17.3518	13.7306	7.32556	7.22097	4.41427
AT1G15790		mediator of RNA polymerase II transcription subunit 15a-like protein	177.849	179.305	152.337	1.62426	0.705662	0.032695	97.1866	100.696	74.6068	33.2723	43.6752	0.581995	0.526895	0.407295	6.31623	0.027521	8.21546	5.5391	5.3464	4.82126	2.7488	1.94258	2.62533	3.52973	7.04837	1.73116	1.56551	9.68925
AT1G15800		hypothetical protein	587.876	490.93	388.984	7.58551	7.55988	16.2747	6.25918	3.71278	13.6828	9.98759	9.64754	8.003	8.22187	6.01613	0.901909	0	3.949	5.81065	6.43739	6.10378	2.83367	2.90942	2.43297	2.66741	5.77987	3.42542	3.89465	2.17684
AT1G15810		S15/NS1, RNA-binding protein	84.6827	77.1674	86.9793	0.853901	0.417539	0.357631	31.3223	22.7791	28.2757	6.59563	9.60748	22.2295	8.32424	19.58	0.015833	9.60938	10.9265	31.2797	30.1661	25.2163	21.3683	20.7288	19.7663	31.052	4.83178	0.994747	0.824716	31.1314
AT1G15820	CP24, LHCB6	light harvesting complex photosystem II subunit 6	0.06451	0	0.118923	0	0	0	3.32138	1.75537	9.66567	2644.97	2133.4	893.391	1988.65	862.636	6.21678	10.0561	1.61223	6.96851	6.99665	5.24421	1405.24	1424.65	1368.05	1009.42	0.047673	0.158923	0.138907	2.05414
AT1G15830		hypothetical protein	0	0	0	0	0	0	0	0	0	6.76445	4.15887	24.1707	25.5859	28.5616	0.022619	0	0	0.201078	0.220854	0.102559	1.06392	1.2934	0.927728	2.66718	0.06386	0.010957	0	15.229
AT1G15825		hydroxyproline-rich glycoprotein family protein	0	0	0	0	0	0	0	0	0	0	0	18.4161	29.9654	23.7805	0	0	0	0.414736	0.177775	0.185439	0.084138	0.353742	0.254668	0	2.16329	0	0	0
AT1G15840		hypothetical protein	0.434387	0	0	0	0	2.40455	0	0	0	0	0	3.6916	15.323	5.20122	3.21559	0	0	0.085734	0.243692	0	0	0	0	0.032489	0.537679	0	0	0.538291
AT1G15850		Transducin/WD40 repeat-like superfamily protein	0	0	0.230417	0	0	0.402981	0	0	0	0	0	0	0	0	0	0	0	0	0	0	0	0	0	0	0	0	0	27.456
AT1G15860		defective in cullin neddylation protein (DUF298)	1.11721	0.394333	0.413106	0.707348	6.02194	0.524975	34.7477	28.2839	45.2112	47.8908	48.3652	23.4093	16.6821	23.855	53.9604	56.1797	62.6723	49.4785	55.35	55.1136	67.6943	61.2211	60.3197	49.7954	22.1637	0.802439	1.46202	64.8641
AT1G15870		Mitochondrial glycoprotein family protein	0	0	0	0	0	0	7.37451	5.8845	10.2357	0.078689	0.499769	9.14745	7.31533	8.45633	0	0	0	5.3011	5.23011	4.00302	3.7125	2.92623	2.869	2.77905	1.62216	0	0	11.035
AT1G15880	atgos11, GOS11	golgi snare 11	49.0807	55.0093	54.1596	65.8646	43.8757	78.8327	9.85674	10.4047	9.69303	43.7059	47.036	15.2243	14.1269	13.8625	25.5478	22.6272	43.4572	32.7742	32.4623	34.7048	25.187	24.9816	25.1795	35.639	30.4931	106.73	104.71	35.6858
AT1G15885		hypothetical protein	0	0	0	0	0	0	4.3444	5.20842	2.08136	10.5948	8.92227	29.1851	33.4593	32.6286	5.22177	5.2818	0.219815	5.15625	4.86565	4.66735	2.31504	2.4537	2.84554	17.0844	3.69492	0	0	6.72864
AT1G15890		Disease resistance protein (CC-NBS-LRR class) family	0	0	0	0	0	0	2.02474	1.87004	0.25496	7.5812	6.71542	0.467678	0.30389	0.377446	0	14.3432	0.481299	1.40321	1.52604	1.59406	4.45559	2.43131	3.20454	0.237161	0.13354	0	0	3.39771
AT1G15900		transmembrane protein	0	0	0	0	0	0	2.60797	3.15992	4.96681	2.67127	1.48438	8.83205	10.3358	8.64282	0	2.05776	0	2.33936	2.13992	2.14494	1.1957	1.02731	0.923005	1.0385	0.32167	0	0	31.4901
AT1G15910	FDM1, IDNL1, IDP1	XH/XS domain-containing protein	0.166165	0	0	0	0	0.529517	17.752	13.5684	9.17839	11.8633	12.4595	88.2375	51.7107	82.0384	0	9.21203	7.04858	11.2838	10.7391	9.9431	11.5432	11.3725	11.5377	25.9201	0.572558	0	0.053077	19.9092
AT1G15920	CAF1h	Polynucleotidyl transferase, ribonuclease H-like superfamily protein	112.456	129.504	86.9693	108.535	104.815	110.034	39.9334	33.5025	28.8634	19.4242	19.4889	19.3905	19.7342	19.4862	51.1236	78.9415	44.087	23.875	23.7063	22.602	24.4303	24.8933	21.8634	24.5772	32.2183	126.416	124.305	185.427
AT1G15930		Ribosomal protein L7Ae/L30e/S12e/Gadd45 family protein	0.409543	0.325963	0	4.1821	0	0	588.297	749.122	594.995	107.612	105.337	973.435	1071.82	932.812	16.8226	225.035	153.286	532.276	515.845	348.333	252.616	278.531	271.634	290.028	20.9093	1.89165	1.11854	32.0283
AT1G15940	AtPDS5E, PDS5E	Tudor/PWWP/MBT superfamily protein	372.764	347.927	413.458	8.5466	13.3296	16.1625	78.3596	56.9278	71.8075	7.48155	10.3507	17.2629	6.64825	12.2637	0	9.39444	4.487	9.66362	9.44789	8.531	16.6123	15.4505	14.8295	29.2826	22.7859	7.79638	7.29515	23.7726
AT1G15950	ATCCR1, CCR1, IRX4	cinnamoyl coa reductase 1	0	0.848591	0.294569	0	0	0	0.573746	0	0.915337	88.6518	82.695	37.633	36.179	35.4763	13.2829	90.5981	82.2536	154.514	152.216	154.128	144.529	125.885	138.241	85.4179	46.5096	0.033725	0.071051	7.83835
AT1G15960	ATNRAMP6, NRAMP6	NRAMP metal ion transporter 6	0.171288	0.033984	0	0	0	0	0.415859	0	1.04717	7.41554	16.4884	0.228027	0.314135	0.292808	0.090261	0.314847	4.63701	0.966265	1.04412	0.825331	5.56123	8.69139	10.0452	7.85315	14.0857	0.020402	0	0.049536
AT1G15970		DNA glycosylase superfamily protein	1.24958	1.10117	0.735024	0	0	0	2.07756	0.430593	7.07712	10.8911	12.7904	11.777	8.95692	9.46463	18.9067	0.352841	15.5724	9.83464	9.86789	9.94665	13.2478	9.7599	10.1566	27.733	0.150976	0	0.052348	0.367774
AT1G15980	NDF1, NDH48, PnsB1	NDH-dependent cyclic electron flow 1	0	0	0	0	0.170768	0.350904	0	0	0	144.294	138.916	0.402569	0.360239	0.331788	0	0	0.085252	0.104804	0.122214	0.166835	112.061	115.776	120.596	79.3217	0.039851	0	0.026985	0.565562
AT1G15990	ATCNGC7, CNGC7	cyclic nucleotide gated channel 7	0.034264	0	0	21.5158	20.2085	11.5477	0	0	0	0.040458	0	0.026372	0.02406	0	0	0	0	0.01192	0	0	0	0	0	0	0	3.3614	3.34383	0.089592
AT1G16000	OEP9.1	GAG1At protein	0.443694	2.00523	0	0	0	0	95.4694	146.11	63.6249	26.6858	28.9684	155.596	164.08	170.599	15.978	73.85	41.9446	119.869	121.523	121.367	34.6591	32.8795	31.8741	67.0788	13.8882	0.554241	0.149684	12.919
AT1G16010	AtMGT2, AtMRS2-1, MGT2, MRS2-1	magnesium transporter 2	0.042048	0.111635	0	1.10279	0	0	19.1181	15.7416	24.5888	34.1884	41.3325	17.1271	12.9417	16.4997	17.535	24.9164	46.5498	31.6727	31.4738	32.3513	49.2408	47.838	47.3102	35.8437	23.6828	1.51107	1.05549	49.0839
AT1G16020	CCZ1a	vacuolar fusion protein (DUF1712)	0	0	0.177405	0	0	0.01875	26.3484	16.7843	31.7429	9.53773	11.9011	21.7592	12.4244	22.0908	9.7351	9.22171	13.1998	14.3261	14.6095	14.0525	14.0894	15.3488	15.2364	27.9223	3.04608	0	0.03377	45.156
AT1G16022		transmembrane protein	0	0	0	0	0	0	0	0	0	2.89076	4.12039	0	0	0	0	0	0	120.051	89.5584	119.35	0.716288	3.2392	7.19283	8.7191	0.990741	0.207634	0	0
AT1G16025		hypothetical protein;	0	0	0	0	0	0	0	0	0	0	0	0	0	0	0	0	0	0	0	0	0	0	0	0	0	0	0	0
AT1G16030	Hsp70b	heat shock protein 70B	6.79701	3.54543	14.4436	0	0	0.931824	11.0556	4.73933	24.6517	3.49654	4.30822	1.25109	0.638371	0.82547	4.11141	20.8442	4.66005	2.90359	2.86502	2.59332	3.14374	3.53088	3.26637	6.06432	1463.14	0.291353	0.129341	9.89782
AT1G16040		phosphatidylinositol-glycan biosynthesis class F-like protein	0.044865	0	0	0	0	0.287493	72.2118	78.8929	84.5592	11.1941	14.7509	17.1537	21.2022	17.8747	8.0553	18.7691	22.3246	25.114	26.2937	24.1769	19.823	22.7013	24.5401	24.8559	37.1034	0.12797	0.115876	13.1122
AT1G16060	ADAP, WRI3	ARIA-interacting double AP2 domain protein	0.094534	0	0	1.83019	0	0	0.797303	1.97838	0.675475	5.69766	7.89482	0.131447	0.132307	0.547523	9.04791	16.1781	23.0819	23.2866	19.6682	20.5271	9.84606	7.18647	11.271	17.9411	0.148446	0.056198	0	0.250139
AT1G16070	AtTLP8, TLP8	tubby like protein 8	0	0	0	0	0	0.071967	0	0.178366	0.057165	0.555787	0.821326	18.7883	12.1515	17.3914	0.018029	10.1384	0.13228	3.03652	3.86994	2.28548	1.20396	0.838637	0.705913	4.96141	0	0	0	0.109901
AT1G16080		nuclear protein	0	0	0	0	0	3.56141	33.0807	29.1484	37.8472	76.2194	66.2879	40.993	52.0113	37.6117	0	9.42315	6.47599	7.92869	6.79474	5.76354	47.0078	44.3845	48.2222	87.3984	8.47703	0.074037	0.039213	1.01065
AT1G16090	WAKL7	wall associated kinase-like 7	0	0	0	0	0	0	0.929861	1.01576	0	5.55783	4.76344	1.00161	0.401907	1.1651	0	0	0	0.940101	1.00823	0.487836	1.90395	1.86189	2.5474	2.88178	3.6908	0	0	0.069213
AT1G16110	WAKL6	wall associated kinase-like 6	0	0	0	0	0	0	0.109279	0.255143	0.032073	32.7069	26.7727	0.105419	0.133616	0.071064	10.3944	0	6.22893	1.12126	1.62041	1.10056	21.9061	16.5481	19.0788	0.74794	0	0	0	0
AT1G16120	WAKL1	wall associated kinase-like 1	0	0.01044	0.36273	0	0.029434	0.222138	0	0	0	0	0.038104	0	0	0.023219	15.0293	1.26688	4.73072	3.35044	3.1704	4.48667	0.13083	0.504382	0.226977	0.075302	0.111891	0	0	0.166025
AT1G16130	WAKL2	wall associated kinase-like 2	0	0	0	0	0	0	0	0	0	18.2935	4.31646	0.046395	0.02237	0.083048	9.74678	0.016637	5.58444	3.28257	2.9922	4.94588	4.2984	3.06659	3.46667	0.29704	0.013453	0	0	0.102449
AT1G16150	WAKL4	wall associated kinase-like 4	0	0	0	0.044382	0	1.5213	0	0	0	0.267591	0.018054	0.097531	0.046841	0.0438	7.9315	8.25246	16.2794	2.19689	2.44451	4.48792	1.043	0.925128	0.837849	0.073486	0	0	0	0
AT1G16160	WAKL5	wall associated kinase-like 5	0	0.126227	0	0.095972	0	0	7.17321	7.57187	1.18901	0.071048	0	0.078725	0.025843	0.047208	2.42015	0.094389	0.220701	1.26768	1.48334	2.12361	0.38239	0.506212	0.188376	0.018073	0.014775	0	0	0.02802
AT1G16170		ephrin-A3 protein	0.774206	1.96439	2.59374	45.8804	19.5459	34.7229	10.6352	11.042	12.8412	24.0428	21.7225	13.5314	14.037	13.7051	84.2535	37.6416	27.5374	25.522	25.608	30.6428	13.2611	15.2361	16.1503	33.763	1.80908	36.4202	36.8293	5.65206
AT1G16180		Serinc-domain containing serine and sphingolipid biosynthesis protein	1.28344	0.617919	3.11999	149.345	164.194	146.377	136.585	102.842	155.85	171.972	173.025	64.1832	123.991	60.3205	336.249	404.917	404.105	154.002	152.889	172.092	159.228	154.018	158.673	115.657	136.634	55.2134	53.0068	10.7502
AT1G16190	RAD23A	Rad23 UV excision repair protein family	5.23622	5.76639	5.56004	0.369887	2.24689	5.75776	94.5678	72.1579	84.7946	15.0442	16.743	22.979	17.2464	25.9527	0	50.7153	19.3101	30.0851	28.3606	14.7985	21.5659	21.3791	21.0606	36.2984	16.9785	0.27587	0.159455	25.1707
AT1G16210		coiled-coil protein	1.30226	2.08935	1.56627	11.6163	0.300533	7.89439	59.7818	60.2832	54.6519	41.0587	43.0164	33.8415	22.3283	32.449	50.8572	72.582	53.1554	44.712	41.2814	45.0711	40.1326	32.2363	39.56	38.3226	154.922	5.37917	5.79369	124.868
AT1G16220		Protein phosphatase 2C family protein	0	0	0	0.937739	0	3.33928	8.0008	7.3624	4.04372	1.00106	1.14773	7.95115	4.01834	7.59985	0.114613	0	3.25974	4.08627	3.75686	2.73375	2.10576	1.71567	2.29895	6.15606	0.49164	0	0	0
AT1G16225		Target SNARE coiled-coil domain protein	0	0.198701	0	0.464998	0	0.729482	0	0	0	0	0	0.091246	0	0	8.3319	12.3564	0	0.409036	0.417005	0.453593	0.446242	0	0.687151	0	0	0	0	0
AT1G16230		Target SNARE coiled-coil domain protein	0	0.197484	0	0.629839	0	0	0	0	0	0	0.075043	0	0	0	14.4775	0	0.986524	1.63393	1.01374	0.910267	0.38584	0	0.776057	0	0.240849	0	0	0
AT1G16240	ATSYP51, SYP51	syntaxin of plants 51	201.702	178.672	154.129	94.1605	107.934	90.4507	36.4079	27.4863	40.0277	110.48	109.923	44.2975	41.0089	41.3153	150.774	163.204	122.549	66.7219	64.4451	71.6344	86.7232	83.388	73.1032	72.9019	107.254	70.9731	67.7235	41.4484
AT1G16250		Galactose oxidase/kelch repeat superfamily protein	18.8523	18.4981	17.7958	6.61416	3.78502	2.50228	1.23369	0	4.26062	12.1778	11.3892	2.20885	2.04994	2.00368	0	4.38614	4.62621	7.42992	7.40474	6.34191	6.97391	6.18011	7.58318	11.0045	6.14654	1.63286	1.57739	3.28261
AT1G16260	WAKL8	Wall-associated kinase family protein	0	0	0.026762	0.773736	0	0	0.20076	0	0.896947	37.733	44.8798	0.250027	0.261956	0.261309	0.523174	0	0.516755	0.796643	0.503581	0.597524	3.42764	4.32349	5.49699	6.57474	0.014381	0.018171	0	0
AT1G16270	B4	kinase superfamily with octicosapeptide/Phox/Bem1p domain-containing protein	0.042191	0.147374	1.07887	416.126	265.762	256.814	17.7724	10.7747	19.9064	11.8438	17.0685	12.1136	8.08898	9.98125	0	14.9529	12.1186	15.119	13.7982	9.67718	18.6877	18.5858	17.4687	12.5562	30.8658	13.8383	14.0466	3.02065
AT1G16280	AtRH36, RH36, SWA3	RNA helicase 36	0	0	0	4.1239	0.833854	1.58261	41.642	31.7306	43.5525	2.96529	3.20724	14.4384	10.1848	14.1185	4.87602	0	11.4778	8.42284	8.17291	8.34309	20.9596	21.1733	16.6855	8.12982	6.6893	0.086125	0.105904	38.1753
AT1G16290		transglycosylase	0	2.05406	0.603023	116.519	80.8521	85.8021	1.7927	1.31502	0.702073	0	0.021391	0	0.1951	0.224384	0	0	0	0	0	0.03951	0.037708	0	0	1.9158	0.023151	20.3543	22.6113	26.7962
AT1G16300	GAPCP-2	glyceraldehyde-3-phosphate dehydrogenase of plastid 2	0	0	0	0.7331	0.280302	0.914978	63.7517	47.2156	67.6713	1.79333	2.55518	16.3378	9.37609	13.8919	0.034542	0.012537	6.85641	22.946	21.2006	17.1393	10.0485	10.6659	8.27918	8.15413	11.726	0.448478	0.421275	10.3612
AT1G16310		Cation efflux family protein	80.7657	81.9883	73.5604	4.17201	0.295375	2.5857	4.65577	4.18885	1.34801	2.15955	3.74561	0.071167	0	0.093787	0	4.90854	18.5036	9.85637	11.2564	12.6527	1.93299	2.77979	3.06568	1.98317	0.023101	2.56887	2.42884	3.23598
AT1G16320		plant/protein (DUF2358)	0	0.08529	0	0	0	0	0.406011	0	1.67062	57.6046	64.0795	6.68424	6.77618	5.40666	20.854	20.3474	11.1402	8.02074	9.5267	10.6957	62.6675	61.474	68.7192	39.5901	24.1091	0.321136	0.052107	0
AT1G16330	CYCB3;1	cyclin b3;1	139.604	181.899	179.388	6.63085	8.7197	6.07499	10.0313	1.64078	29.1935	0.327901	0.594399	7.72315	2.17309	6.74516	0	0	1.12357	4.63735	3.75885	3.13686	1.96465	2.27392	2.06049	5.76121	0.125999	3.18635	2.77874	53.7003
AT1G16340	AtKDO8PS, ATKDSA2, ATKSDA	Aldolase superfamily protein	0	0	0	0	0	0	31.0997	21.2206	38.8721	5.81968	9.8868	20.4738	19.2547	20.605	0	28.8803	3.23483	17.6935	16.4943	16.4041	11.2984	11.1091	14.0164	36.4554	1.84402	0	0.045345	21.9953
AT1G16350		Aldolase-type TIM barrel family protein	0	0.249112	0	0	0	0	53.5611	39.0473	59.0968	10.8113	11.4972	59.8507	40.7529	56.5968	7.40373	8.75144	30.2018	48.737	46.191	43.525	38.1177	35.38	35.179	39.0793	19.5576	0.058773	0.020704	48.5724
AT1G16360		LEM3 (ligand-effect modulator 3) family protein / CDC50 family protein	3.31701	3.83616	1.73248	110.449	139.881	70.7687	1.98986	0.849968	4.66979	0.040111	0.086574	1.87898	1.11156	1.98792	0	0	0	1.00935	0.677904	0.980647	0.593556	1.31495	0.770041	0.342267	0	40.7746	37.9141	0
AT1G16370	ATOCT6, OCT6	organic cation/carnitine transporter 6	0	0	0	0.476759	0	0	0	0	0	15.1865	5.43328	0.033918	0	0.029874	13.5029	9.39386	4.21082	11.6191	11.4577	14.0692	15.5008	18.6926	11.1716	0.786774	0.357398	0	0	0
AT1G16380	ATCHX1, CHX1	Cation/hydrogen exchanger family protein	0	0	0	11.7434	15.9915	6.23951	0	0	0	0	0	0.027975	0	0	0.06506	0	0	0.053088	0.084225	0.047632	0	0	0	0	0	2.12087	2.26742	0
AT1G16390	ATOCT3, OCT3	organic cation/carnitine transporter 3	0.050353	0	0	2.92541	0	0	0	0	0	0.673831	1.54608	0.093989	0.136209	0.082851	0	0	0	2.92072	2.74207	2.52153	7.18537	8.49649	6.33832	66.8155	0	0.023824	0	0
AT1G16400	CYP79F2	cytochrome P450, family 79, subfamily F, polypeptide 2	0.024976	0.09644	0.537055	0	0	0	0	0	0	2.2118	4.37301	0	0	0	2.32661	33.0768	9.0589	21.4743	26.7681	22.868	35.3436	32.9911	35.8565	0.041481	0.017743	0	0	0
AT1G16410	BUS1, CYP79F1, SPS1	cytochrome p450 79f1	0	0	0	1.12618	0	0	0	0	0	113.262	268.928	0	0	0.053955	0	0	0.050216	0.097668	0.12181	0.087878	33.902	25.5469	45.8342	0.08349	0.096922	0	0	0
AT1G16420	ATMC8, AtMCP2e, MC8, MCP2e	metacaspase 8	0	0	0	2.70429	1.46676	0	0	0	0	3.18031	0.771619	0	0	0	3.53886	0	4.62068	1.307	1.33947	1.34391	0.47684	0.43841	0.945365	0	0.166084	0	0	0.081223
AT1G16430		Surfeit locus protein 5 subunit 22 of Mediator complex	8.44646	9.29795	7.55135	4.59634	9.08566	0.408718	34.2826	43.7761	46.0512	7.25941	7.41279	48.3483	38.2729	48.6371	3.08114	27.2367	8.95884	15.0256	13.6594	14.6307	12.3116	14.851	11.4557	21.8727	6.81477	1.54178	1.54042	2.42231
[truncated: 25,992 more rows]
