# Supplementary material for: Cell-type-specific alternative splicing in the Arabidopsis germline
Source: Plant Physiol. 2022 Dec 14;192(1):85–101. doi: 10.1093/plphys/kiac574 (PMC10152659; doi:10.1093/plphys/kiac574)
Supplement: kiac574_Supplementary_Data [file kiac574_supplementary_data.zip › Supplemental Table S4.xlsx]

## Sheet: S4a_DEG_SC_vs_VN
Gene_ID	Gene_name	Description	adj.pval	log2FC	up.down
AT1G71350		eukaryotic translation initiation factor SUI1 family protein	1.66e-06	14.319	up-regulated
AT1G07270	CDC6b	Cell division control, Cdc6	2.24e-05	12.0052	up-regulated
AT2G34210	SPT5-1	Transcription elongation factor Spt5	3.43e-06	11.7636	up-regulated
AT3G50050		Eukaryotic aspartyl protease family protein	2.62e-06	11.6716	up-regulated
AT4G40070	ATL32	RING/U-box superfamily protein	3.65e-06	11.6605	up-regulated
AT4G03415	PP2C52	Protein phosphatase 2C family protein	3.65e-06	11.551	up-regulated
AT3G11520	CYC2, CYCB1;3	CYCLIN B1;3	3.16e-06	11.5389	up-regulated
AT4G12620	ATORC1B, ORC1B, UNE13	origin of replication complex 1B	7.14e-06	11.4818	up-regulated
AT5G33300		chromosome-associated kinesin-like protein	2.95e-06	11.4807	up-regulated
AT1G56190	cPGK2, PGK2, PGKp2	Phosphoglycerate kinase family protein	1.38e-05	11.4157	up-regulated
AT3G51530		F-box/RNI-like/FBD-like domains-containing protein	3.52e-06	11.2417	up-regulated
AT1G07160		Protein phosphatase 2C family protein	3.8e-06	11.2394	up-regulated
AT5G62510		F-box family protein	2.79e-06	11.2173	up-regulated
AT3G16730	HEB2	condensin-2 complex subunit H2-like protein	4.78e-06	11.2012	up-regulated
AT3G57370	BRP4	Cyclin family protein	2.71e-06	11.1809	up-regulated
AT2G01920	PICALM9c	ENTH/VHS/GAT family protein	1.31e-05	11.1162	up-regulated
AT5G58830		Subtilisin-like serine endopeptidase family protein	3.16e-06	11.1141	up-regulated
AT1G17930	MAIN	Aminotransferase-like, plant mobile domain family protein	5.49e-06	11.0921	up-regulated
AT4G14110	COP9, CSN8, EMB143, FUS7	COP9 signalosome, subunit CSN8	4.78e-06	11.0437	up-regulated
AT4G31110		Wall-associated kinase family protein	3.38e-06	11.0252	up-regulated
AT3G61140	AtCSN1, ATFUS6, ATSK31, COP11, CSN1, EMB78, FUS6, SK31	COP9 signalosome complex subunit 1	6.87e-06	11.0232	up-regulated
AT2G17130	IDH-II, IDH2	isocitrate dehydrogenase subunit 2	4.35e-06	10.9976	up-regulated
AT3G56070	ROC2	rotamase cyclophilin 2	6.16e-06	10.9631	up-regulated
AT2G47840	AtTic20-II, Tic20-II	Uncharacterized conserved protein ycf60	3.55e-06	10.9531	up-regulated
AT2G38490	CIPK22, SnRK3.19	CBL-interacting Serine/Threonine-kinase	3.04e-06	10.9436	up-regulated
AT3G07530	DSP4	integrator complex subunit	3.55e-06	10.9023	up-regulated
AT2G21930		F-box associated ubiquitination effector family protein	0.000131937	10.8739	up-regulated
AT1G17650	AtGLYR2, GLYR2, GR2	glyoxylate reductase 2	4.36e-06	10.8619	up-regulated
AT4G35910	CTU2	Adenine nucleotide alpha hydrolases-like superfamily protein	7.65e-06	10.8486	up-regulated
AT5G43190		Galactose oxidase/kelch repeat superfamily protein	7.65e-06	10.7989	up-regulated
AT4G17490	ATERF6, ERF-6-6, ERF103, ERF6	ethylene responsive element binding factor 6	3.05e-06	10.7876	up-regulated
AT5G64380		Inositol monophosphatase family protein	5.49e-06	10.7735	up-regulated
AT3G17465	RPL3P	ribosomal protein L3 plastid	6.15e-06	10.7701	up-regulated
AT2G38100	NPF5.5	proton-dependent oligopeptide transport (POT) family protein	8.19e-06	10.7344	up-regulated
AT1G18940		Nodulin-like / Major Facilitator Superfamily protein	7.39e-06	10.7317	up-regulated
AT1G12550	HPPR3, HPR3	D-isomer specific 2-hydroxyacid dehydrogenase family protein	4.95e-06	10.7177	up-regulated
AT1G70300	KUP6	K+ uptake permease 6	1.09e-05	10.7123	up-regulated
AT1G02810		Plant invertase/pectin methylesterase inhibitor superfamily	6.74e-06	10.6753	up-regulated
AT4G37110		Zinc-finger domain of monoamine-oxidase A repressor R1	1.46e-05	10.6496	up-regulated
AT2G40060	CLC2	Clathrin light chain protein	3.43e-06	10.6121	up-regulated
AT5G50780	AtMORC4	Histidine kinase-, DNA gyrase B-, and HSP90-like ATPase family protein	1e-05	10.6048	up-regulated
AT3G15351		P53/DNA damage-regulated protein	3.75e-06	10.585	up-regulated
AT3G46940	DUT1	DUTP-PYROPHOSPHATASE-LIKE 1	5.37e-06	10.5609	up-regulated
AT5G17010		Major facilitator superfamily protein	5.85e-06	10.5121	up-regulated
AT2G20980	MCM10	minichromosome maintenance 10	4.78e-06	10.5118	up-regulated
AT3G26340		N-terminal nucleophile aminohydrolases (Ntn hydrolases) superfamily protein	6.19e-06	10.5021	up-regulated
AT4G37950		Rhamnogalacturonate lyase family protein	4.37e-06	10.4845	up-regulated
AT2G35550	ATBPC7, BBR, BPC7	basic pentacysteine 7	1.34e-05	10.4819	up-regulated
AT5G13760		Plasma-membrane choline transporter family protein	4.51e-05	10.435	up-regulated
AT3G42725		Putative membrane lipoprotein	4e-06	10.4246	up-regulated
AT5G23170		Protein kinase superfamily protein	1.49e-05	10.4208	up-regulated
AT4G28990		RNA-binding protein-like protein	4.05e-06	10.4087	up-regulated
AT4G01270		RING/U-box superfamily protein	1.33e-05	10.404	up-regulated
AT4G23960		F-box family protein	1.3e-05	10.3993	up-regulated
AT1G03380	ATATG18G, ATG18G	yeast autophagy 18 G-like protein	4.1e-06	10.3783	up-regulated
AT4G10650		P-loop containing nucleoside triphosphate hydrolases superfamily protein	1.33e-05	10.3729	up-regulated
AT3G01480	ATCYP38, CYP38	cyclophilin 38	3.56e-06	10.3685	up-regulated
AT5G50170		C2 calcium/lipid-binding and GRAM domain containing protein	1.82e-05	10.3636	up-regulated
AT1G21870	GONST5	golgi nucleotide sugar transporter 5	4.12e-06	10.3532	up-regulated
AT1G64350	SEH1H	Transducin/WD40 repeat-like superfamily protein	5.55e-06	10.3421	up-regulated
AT4G09730	RH39	RH39	4.46e-06	10.3347	up-regulated
AT5G17710	CGE1, EMB1241	Co-chaperone GrpE family protein	3.65e-06	10.3342	up-regulated
AT3G54180	CDC2B, CDKB1;1	cyclin-dependent kinase B1;1	3.65e-06	10.3282	up-regulated
AT5G44940		F-box/RNI-like superfamily protein	4.12e-06	10.3121	up-regulated
AT1G06510		forkhead-associated domain protein	1.2e-05	10.3104	up-regulated
AT1G46408	AGL97	AGAMOUS-like 97	2.52e-05	10.3081	up-regulated
AT4G14880	ATCYS-3A, CYTACS1, OASA1, OLD3	O-acetylserine (thiol) lyase (OAS-TL) isoform A1	4.12e-06	10.2852	up-regulated
AT3G20630	ATUBP14, DA3, PER1, TARANI, TNI, TTN6, UBP14	ubiquitin-specific protease 14	6.65e-06	10.2771	up-regulated
AT1G20720		RAD3-like DNA-binding helicase protein	7.9e-06	10.2748	up-regulated
AT3G15990	SPDT, SULTR3;4	sulfate transporter 3;4	6.4e-06	10.2343	up-regulated
AT5G37970		S-adenosyl-L-methionine-dependent methyltransferase superfamily protein	1.3e-05	10.2271	up-regulated
AT2G24480		Zinc finger, C3HC4 type (RING finger) family protein	4.14e-06	10.2219	up-regulated
AT2G19920		RNA-dependent RNA polymerase family protein	5.41e-06	10.2109	up-regulated
AT1G77655		hypothetical protein	7.52e-06	10.1989	up-regulated
AT3G03520	NPC3	non-specific phospholipase C3	4.02e-06	10.1934	up-regulated
AT2G28230	MED20, MED20A	TATA-binding related factor (TRF) of subunit 20 of Mediator complex	4.78e-06	10.1439	up-regulated
AT5G49290	ATRLP56, RLP56	receptor like protein 56	5.49e-06	10.1373	up-regulated
AT3G48160	DEL1, E2FE, E2L3	DP-E2F-like 1	5.1e-05	10.1353	up-regulated
AT5G05550	ENAP2, VFP5	sequence-specific DNA binding transcription factor	4.14e-06	10.1278	up-regulated
AT3G25230	ATFKBP62, FKBP62, ROF1	rotamase FKBP 1	2.66e-05	10.1235	up-regulated
AT5G49270	COBL9, DER9, MRH4, SHV2	COBRA-like extracellular glycosyl-phosphatidyl inositol-anchored protein family	4.21e-06	10.1172	up-regulated
AT4G14150	KINESIN-12A, PAKRP1	phragmoplast-associated kinesin-related protein 1	3.27e-05	10.0874	up-regulated
AT2G34160	ALBA2, IRP7	Alba DNA/RNA-binding protein	1.01e-05	10.0806	up-regulated
AT1G07520		GRAS family transcription factor	4.12e-06	10.074	up-regulated
AT1G19660	AtBBD2, BBD2	Wound-responsive family protein	6.77e-06	10.073	up-regulated
AT4G11540		Cysteine/Histidine-rich C1 domain family protein	2.75e-05	10.0658	up-regulated
AT5G02160	FIP	transmembrane protein	4.23e-06	10.0386	up-regulated
AT5G47960	ATRABA4C, RABA4C, SMG1	RAB GTPase homolog A4C	4.42e-06	10.0184	up-regulated
AT4G15900	PRL1	pleiotropic regulatory locus 1	1.38e-05	10.0122	up-regulated
AT2G36130	Cyclophilin	Cyclophilin-like peptidyl-prolyl cis-trans isomerase family protein	2.22e-05	9.99116	up-regulated
AT2G03667		Asparagine synthase family protein	5e-06	9.98975	up-regulated
AT1G27120	GALT4	Galactosyltransferase family protein	7.73e-06	9.98485	up-regulated
AT3G15390	SDE5	silencing defective 5	4.78e-06	9.98391	up-regulated
AT2G35600	ATBRXL1, BRXL1	BREVIS RADIX-like 1	3.58e-05	9.98209	up-regulated
AT4G13050	FATA2	Acyl-ACP thioesterase	7.93e-06	9.97879	up-regulated
AT1G48630	RACK1B, RACK1B_AT	receptor for activated C kinase 1B	1.34e-05	9.97342	up-regulated
AT1G03687		DTW domain-containing protein	7.12e-05	9.96718	up-regulated
AT4G28790		basic helix-loop-helix (bHLH) DNA-binding superfamily protein	4.12e-06	9.96406	up-regulated
AT5G23880	ATCPSF100, CPSF100, EMB1265, ESP5	cleavage and polyadenylation specificity factor 100	5.99e-05	9.94762	up-regulated
AT3G13772	AtTMN7, TMN7	transmembrane nine 7	1.17e-05	9.92392	up-regulated
AT1G05970	AIPP1, EDM3	RNA-binding (RRM/RBD/RNP motifs) family protein	9.94e-05	9.92269	up-regulated
AT5G63110	ATHDA6, AXE1, HDA6, HDAC6, RPD3B, RTS1, SIL1	histone deacetylase 6	5.49e-06	9.91999	up-regulated
AT1G16970	ATKU70, KU70	ATP-dependent DNA helicase 2 subunit Ku70-like protein	7.65e-06	9.91713	up-regulated
AT3G49170	ECD1, EMB2261	Tetratricopeptide repeat (TPR)-like superfamily protein	7.53e-06	9.89268	up-regulated
AT4G17360		Formyl transferase	5.86e-06	9.88878	up-regulated
AT2G31810	AHASS1, AIP1	ACT domain-containing small subunit of acetolactate synthase protein	4.33e-06	9.86256	up-regulated
AT2G36190	AtCWIN4, AtcwINV4, cwINV4	cell wall invertase 4	0.000132623	9.83804	up-regulated
AT3G49080	RPS9M	Ribosomal protein S5 domain 2-like superfamily protein	1.06e-05	9.83315	up-regulated
AT3G63020		hypothetical protein (DUF3049)	8.84e-05	9.82982	up-regulated
AT3G18710	ATPUB29, PUB29	plant U-box 29	5.04e-06	9.82658	up-regulated
AT1G09520		hypothetical protein	6.82e-05	9.82456	up-regulated
AT5G25130	CYP71B12	cytochrome P450, family 71, subfamily B, polypeptide 12	3.91e-05	9.82431	up-regulated
AT3G27000	ARP2, ATARP2, WRM	actin related protein 2	2.25e-05	9.80872	up-regulated
AT2G42300		basic helix-loop-helix (bHLH) DNA-binding superfamily protein	1.31e-05	9.80847	up-regulated
AT1G70370	PG2	polygalacturonase 2	6.62e-05	9.79903	up-regulated
AT1G07180	ATNDI1, NDA1	alternative NAD(P)H dehydrogenase 1	7.16e-06	9.78654	up-regulated
AT1G13730		Nuclear transport factor 2 (NTF2) family protein with RNA binding (RRM-RBD-RNP motifs) domain-containing protein	4.95e-06	9.77941	up-regulated
AT1G03680	ATHM1, ATM1, THM1, TRX-M1	thioredoxin M-type 1	4.09e-05	9.76816	up-regulated
AT1G01020	ARV1	ARV1 family protein	8.4e-06	9.76253	up-regulated
AT4G18520	PDM1, SEL1	Pentatricopeptide repeat (PPR) superfamily protein	1.01e-05	9.76183	up-regulated
AT3G47830		DNA glycosylase superfamily protein	2.91e-05	9.74809	up-regulated
AT5G06320	NHL3	NDR1/HIN1-like 3	1.18e-05	9.74797	up-regulated
AT1G57820	ORTH2, VIM1	Zinc finger (C3HC4-type RING finger) family protein	2.72e-05	9.73512	up-regulated
AT4G37970	ATCAD6, CAD6	cinnamyl alcohol dehydrogenase 6	1.21e-05	9.73168	up-regulated
AT1G51450	ASH2R, TRAUCO, TRO	TRAUCO	2.77e-05	9.71639	up-regulated
AT5G38620	AGL73	MADS-box transcription factor family protein	8.82e-06	9.70724	up-regulated
AT5G02170		Transmembrane amino acid transporter family protein	5.96e-05	9.69347	up-regulated
AT2G36470		DUF868 family protein, putative (DUF868)	7.16e-06	9.69216	up-regulated
AT4G12560	CPR1, CPR30	F-box and associated interaction domains-containing protein	7.16e-05	9.69102	up-regulated
AT3G60380		cotton fiber protein	1.08e-05	9.6844	up-regulated
AT2G33000		ubiquitin-associated (UBA)/TS-N domain-containing protein-like protein	2.18e-05	9.67244	up-regulated
AT5G26240	ATCLC-D, AtCLCd, CLC-D, CLCd	chloride channel D	8.64e-05	9.63897	up-regulated
AT1G67320	EMB2813	DNA primase, large subunit family	2.87e-05	9.63565	up-regulated
AT5G52910	ATIM	timeless family protein	7.88e-06	9.62627	up-regulated
AT1G49890	QWRF2	QWRF motif protein (DUF566)	5.27e-06	9.61215	up-regulated
AT1G23390	KFB	Kelch repeat-containing F-box family protein	1.52e-05	9.60392	up-regulated
AT1G71310	ODB1, RAD52-1, RAD52-1A, RAD52-1B.1, RAD52-1B.2	cobalt ion binding protein	0.000105901	9.59231	up-regulated
AT5G49300	GATA16	GATA transcription factor 16	8e-06	9.59192	up-regulated
AT1G29550	EIF4E1B	Eukaryotic initiation factor 4E protein	5.75e-06	9.58235	up-regulated
AT2G01730	ATCPSF73-II, CPSF73-II, EDA26	cleavage and polyadenylation specificity factor 73 kDa subunit-II	9.93e-05	9.56605	up-regulated
AT5G46740	UBP21	ubiquitin-specific protease 21	7.15e-06	9.56219	up-regulated
AT2G29970	SMXL7	Double Clp-N motif-containing P-loop nucleoside triphosphate hydrolases superfamily protein	5.5e-06	9.56064	up-regulated
AT4G19400		Profilin family protein	1.15e-05	9.56053	up-regulated
AT2G29180		transmembrane protein	5.74e-06	9.5565	up-regulated
AT1G21722		transmembrane protein	2.18e-05	9.55435	up-regulated
AT2G28350	ARF10	auxin response factor 10	1.11e-05	9.55351	up-regulated
AT3G56900	ALADIN	Transducin/WD40 repeat-like superfamily protein	6.77e-06	9.55326	up-regulated
AT3G54060		myosin-M heavy protein	5.49e-06	9.54982	up-regulated
AT1G51170	AGC2-3, UCN	Protein kinase superfamily protein	6.78e-05	9.549	up-regulated
AT2G46470	OXA1b, OXA1L	inner membrane protein OXA1-like protein	6.68e-05	9.54899	up-regulated
AT3G07580		hypothetical protein	5.5e-06	9.54594	up-regulated
AT1G78560	BASS1	Sodium Bile acid symporter family	1.09e-05	9.54478	up-regulated
AT5G49510	PFD3	prefoldin 3	5.41e-06	9.54455	up-regulated
AT4G35140		Transducin/WD40 repeat-like superfamily protein	8.62e-06	9.53677	up-regulated
AT5G48020		2-oxoglutarate (2OG) and Fe(II)-dependent oxygenase superfamily protein	6.63e-05	9.53372	up-regulated
AT5G41270		RNase P Rpr2/Rpp21 subunit domain protein	7.98e-06	9.52695	up-regulated
AT3G27520		cryptic loci regulator	1.25e-05	9.52317	up-regulated
AT1G48270	ATGCR1, GCR1	G-protein-coupled receptor 1	7.16e-06	9.5197	up-regulated
AT3G16720	ATL2, TL2	TOXICOS EN LEVADURA 2	5.96e-06	9.51758	up-regulated
AT1G15790		mediator of RNA polymerase II transcription subunit 15a-like protein	2.52e-05	9.50879	up-regulated
AT1G53460		craniofacial development protein	3.52e-05	9.50468	up-regulated
AT4G31490		Coatomer, beta subunit	1.01e-05	9.50195	up-regulated
AT4G11260	ATSGT1B, EDM1, ETA3, RPR1, SGT1B	phosphatase-like protein	6.59e-06	9.5	up-regulated
AT1G04050	SDG13, SUVR1	histone-lysine N-methyltransferase SUVR2-like protein	1.13e-05	9.49959	up-regulated
AT2G47790	GTS1	Transducin/WD40 repeat-like superfamily protein	2.16e-05	9.49836	up-regulated
AT3G12170		Chaperone DnaJ-domain superfamily protein	4.96e-05	9.48682	up-regulated
AT1G03800	ATERF10, ERF10	ERF domain protein 10	7.24e-05	9.4846	up-regulated
AT3G21740	APO4	APO RNA-binding protein (DUF794)	7.59e-06	9.48379	up-regulated
AT1G25550	HHO3, NIGT1.1	myb-like transcription factor family protein	1.75e-05	9.48325	up-regulated
AT3G06030	ANP3, AtANP3, MAPKKK12, NP3	NPK1-related protein kinase 3	1.19e-05	9.4791	up-regulated
AT3G06880		Transducin/WD40 repeat-like superfamily protein	6.18e-06	9.47334	up-regulated
AT1G65700	AtLSM8, LSM8	Small nuclear ribonucleoprotein family protein	6.8e-05	9.47207	up-regulated
AT4G02420	LecRK-IV.4	Concanavalin A-like lectin protein kinase family protein	1.5e-05	9.46848	up-regulated
AT1G08070	EMB3102, OTP82	Tetratricopeptide repeat (TPR)-like superfamily protein	1.34e-05	9.46613	up-regulated
AT4G02390	APP, PARP2, PP	poly(ADP-ribose) polymerase	6.21e-06	9.46379	up-regulated
AT1G09870		histidine acid phosphatase family protein	8.96e-05	9.46336	up-regulated
AT5G21120	EIL2	ETHYLENE-INSENSITIVE3-like 2	9.74e-05	9.45167	up-regulated
AT2G36170	RPL40A, UBQ2	60S ribosomal protein L40-1	8.2e-06	9.45064	up-regulated
AT3G08947		ARM repeat superfamily protein	1.16e-05	9.43597	up-regulated
AT4G11280	ACS6, ATACS6	1-aminocyclopropane-1-carboxylic acid (acc) synthase 6	7.39e-06	9.42664	up-regulated
AT5G53670		transmembrane protein	6.63e-06	9.41116	up-regulated
AT1G50510	PUMY	indigoidine synthase A family protein	6.35e-06	9.3982	up-regulated
AT2G26990	ATCSN2, COP12, CSN2, FUS12	proteasome family protein	1.11e-05	9.39039	up-regulated
AT5G01730	ATSCAR4, SCAR4, WAVE3	SCAR family protein 4	1.91e-05	9.38838	up-regulated
AT3G22590	CDC73, PHP	PLANT HOMOLOGOUS TO PARAFIBROMIN	7.54e-06	9.37922	up-regulated
AT3G53540	TRM19	afadin	6.01e-05	9.37733	up-regulated
AT3G45590	ATSEN1, SEN1	splicing endonuclease 1	7.08e-06	9.36943	up-regulated
AT5G08305	MEF37	Pentatricopeptide repeat (PPR) superfamily protein	1.19e-05	9.36939	up-regulated
AT3G60020	ASK5, SK5	SKP1-like 5	6.85e-05	9.36427	up-regulated
AT5G40240	UMAMIT40	nodulin MtN21 /EamA-like transporter family protein	2.19e-05	9.36219	up-regulated
AT2G37710	LecRK-IV.1, RLK	receptor lectin kinase	0.000213275	9.36218	up-regulated
AT1G60790	TBL2	trichome birefringence-like protein (DUF828)	1.2e-05	9.35981	up-regulated
AT1G74900	OTP43	Pentatricopeptide repeat (PPR) superfamily protein	7.46e-06	9.35281	up-regulated
AT5G19440		NAD(P)-binding Rossmann-fold superfamily protein	8.76e-06	9.35168	up-regulated
AT3G12340		FKBP-like peptidyl-prolyl cis-trans isomerase family protein	6.62e-06	9.35113	up-regulated
AT3G22190	IQD5	IQ-domain 5	8.73e-06	9.35064	up-regulated
AT3G62030	CYP20-3, ROC4	rotamase CYP 4	2.07e-05	9.34835	up-regulated
AT4G00980		zinc knuckle (CCHC-type) family protein	1.19e-05	9.34137	up-regulated
AT2G34520	RPS14	mitochondrial ribosomal protein S14	6.95e-06	9.34027	up-regulated
AT2G25690		DUF581 family protein, putative (DUF581)	6.77e-06	9.33854	up-regulated
AT3G58880		F-box/RNI-like superfamily protein	1.92e-05	9.33353	up-regulated
AT5G55580	mTERF9	Mitochondrial transcription termination factor family protein	2.77e-05	9.33329	up-regulated
AT3G25013		Synaptobrevin family protein	4.85e-05	9.3293	up-regulated
AT4G12540		hypothetical protein	6.55e-06	9.32319	up-regulated
AT1G53250		histone-lysine N-methyltransferase, H3 lysine-79 specific-like protein	7.54e-06	9.32112	up-regulated
AT5G57330		Galactose mutarotase-like superfamily protein	6.77e-06	9.31143	up-regulated
AT2G40550	ETG1	E2F target protein 1 (ETG1)	9.98e-05	9.31047	up-regulated
AT3G13235	DDI1	ubiquitin family protein	6.58e-06	9.29243	up-regulated
AT1G25350	OVA9	glutamine-tRNA ligase, putative / glutaminyl-tRNA synthetase, putative / GlnRS	7.16e-06	9.28612	up-regulated
AT5G43200		Zinc finger, C3HC4 type (RING finger) family protein	1.89e-05	9.28076	up-regulated
AT1G09157	DMP8	transmembrane protein, putative (DUF679)	2.09e-05	9.27807	up-regulated
AT5G42900	COR27	cold regulated protein 27	0.000182184	9.2716	up-regulated
AT1G70200	HPE1, RBD1	RNA-binding (RRM/RBD/RNP motifs) family protein	1.14e-05	9.26963	up-regulated
AT5G39550	ORTH1, VIM3	Zinc finger (C3HC4-type RING finger) family protein	9.97e-05	9.26441	up-regulated
AT2G46600		Calcium-binding EF-hand family protein	0.000112372	9.26067	up-regulated
AT5G24780	ATVSP1, VSP1	vegetative storage protein 1	1.93e-05	9.25854	up-regulated
AT4G17910		transferases, transferring acyl groups	8.92e-06	9.25504	up-regulated
AT1G64580		Pentatricopeptide repeat (PPR) superfamily protein	1.25e-05	9.24019	up-regulated
AT5G66880	SNRK2-3, SNRK2.3, SRK2I	sucrose nonfermenting 1(SNF1)-related protein kinase 2.3	7.1e-06	9.2377	up-regulated
AT5G49310	IMPA-5	importin alpha isoform 5	0.000331799	9.23396	up-regulated
AT2G10950		BSD domain-containing protein	7.63e-06	9.23242	up-regulated
AT5G64940	abc1k8, ATATH13, ATH13, ATOSA1, OSA1	ABC2 homolog 13	0.000123496	9.23222	up-regulated
AT5G18340	PUB48	ARM repeat superfamily protein	1.18e-05	9.23081	up-regulated
AT1G67420		Zn-dependent exopeptidases superfamily protein	0.000209365	9.22692	up-regulated
AT5G63040		transmembrane protein	1.03e-05	9.22303	up-regulated
AT1G78540	ATSHB, SHB, STATLB	SH2 domain protein B	0.000169089	9.22289	up-regulated
AT4G18270	ATTRANS11, TRANS11	translocase 11	9.88e-06	9.22198	up-regulated
AT2G20560	DNAJ	DNAJ heat shock family protein	9.5e-06	9.22046	up-regulated
AT1G04030		eisosome protein	4.17e-05	9.21488	up-regulated
AT1G51960	IQD27	IQ-domain 27	4.45e-05	9.21419	up-regulated
AT2G21790	ATRNR1, CLS8, DPD2, R1, RNR1	ribonucleotide reductase 1	1.16e-05	9.21301	up-regulated
AT5G14460		Pseudouridine synthase family protein	8.79e-06	9.21285	up-regulated
AT1G66345	MISF26	Pentatricopeptide repeat (PPR) superfamily protein	9.5e-06	9.21118	up-regulated
AT4G33680	AGD2	Pyridoxal phosphate (PLP)-dependent transferases superfamily protein	5.11e-05	9.20963	up-regulated
AT5G61000	ATRPA70D, RPA1D, RPA70D	Replication factor-A protein 1-like protein	1.72e-05	9.202	up-regulated
AT1G48210		Protein kinase superfamily protein	2.29e-05	9.19771	up-regulated
AT5G48720	XRI, XRI1	x-ray induced transcript 1	1.4e-05	9.19721	up-regulated
AT2G32360		Ubiquitin-like superfamily protein	1.87e-05	9.19532	up-regulated
AT3G52115	ATCOM1, ATGR1, COM1, GR1	protein gamma response 1	6.88e-06	9.19062	up-regulated
AT1G69800		Cystathionine beta-synthase (CBS) protein	0.000169112	9.19033	up-regulated
AT1G45170		outer envelope pore 24B-like protein	2.65e-05	9.1891	up-regulated
AT3G05250		RING/U-box superfamily protein	0.000415352	9.17756	up-regulated
AT1G20590		Cyclin family protein	2.24e-05	9.16881	up-regulated
AT5G48570	ATFKBP65, FKBP65, ROF2	FKBP-type peptidyl-prolyl cis-trans isomerase family protein	7.44e-05	9.1675	up-regulated
AT3G48660		transmembrane protein, putative (DUF 3339)	0.000182749	9.15849	up-regulated
AT2G25080	ATGPX1, GPX1, GPXL1	glutathione peroxidase 1	0.000140955	9.15487	up-regulated
AT2G18940		Tetratricopeptide repeat (TPR)-like superfamily protein	3.99e-05	9.15481	up-regulated
AT3G25805		transmembrane protein	1.92e-05	9.15116	up-regulated
AT5G53400	BOB1, EAL	HSP20-like chaperones superfamily protein	3.64e-05	9.13724	up-regulated
AT1G54960	ANP2, MAPKKK2, NP2	NPK1-related protein kinase 2	8.18e-06	9.13665	up-regulated
AT4G22250		RING/U-box superfamily protein	1.19e-05	9.13577	up-regulated
AT3G50373		transcription elongation factor (TFIIS) family protein	9.25e-06	9.13441	up-regulated
AT2G16780	MSI02, MSI2, NFC02, NFC2	Transducin family protein / WD-40 repeat family protein	1.58e-05	9.12816	up-regulated
AT3G10780		emp24/gp25L/p24 family/GOLD family protein	6.84e-05	9.11965	up-regulated
AT3G62890		Pentatricopeptide repeat (PPR) superfamily protein	6.29e-05	9.11729	up-regulated
AT1G08400		RINT-1 / TIP-1 family	7.82e-06	9.11566	up-regulated
AT5G48450	SKS3	SKU5 similar 3	1.34e-05	9.10118	up-regulated
AT3G58960		F-box/RNI-like/FBD-like domains-containing protein	4.33e-05	9.10022	up-regulated
AT5G03415	ATDPB, DPB	Transcription factor DP	8e-06	9.1002	up-regulated
AT1G62750	ATSCO1, ATSCO1/CPEF-G, SCO1	Translation elongation factor EFG/EF2 protein	2.52e-05	9.09253	up-regulated
AT1G74120	mTERF15	Mitochondrial transcription termination factor family protein	2.49e-05	9.09091	up-regulated
AT5G57110	ACA8, AT-ACA8	autoinhibited Ca2+ -ATPase, isoform 8	8.98e-05	9.08577	up-regulated
AT4G00920		COP1-interacting protein-like protein	1.36e-05	9.0856	up-regulated
AT5G46380		Serine/Threonine-kinase, putative (DUF1296)	8.03e-06	9.07944	up-regulated
AT3G55830	EPC1, GMT1	Nucleotide-diphospho-sugar transferases superfamily protein	1.06e-05	9.07541	up-regulated
AT5G37440		Chaperone DnaJ-domain superfamily protein	1.1e-05	9.07485	up-regulated
AT1G17430		alpha/beta-Hydrolases superfamily protein	7.68e-06	9.07342	up-regulated
AT1G10690	SMR8	cyclin-dependent kinase inhibitor	9.14e-06	9.07019	up-regulated
AT5G27420	ATL31, CNI1	carbon/nitrogen insensitive 1	0.000413002	9.06841	up-regulated
AT4G34280	DHU1	transducin family protein / WD-40 repeat family protein	8.7e-06	9.06491	up-regulated
AT1G11100	FRG5	SNF2 domain-containing protein / helicase domain-containing protein / zinc finger protein-like protein	3.32e-05	9.06438	up-regulated
AT1G65980	TPX1	thioredoxin-dependent peroxidase 1	9.68e-06	9.06403	up-regulated
AT5G01280	BPP3	GPI-anchored protein	5.6e-05	9.05615	up-regulated
AT2G22060		galactose oxidase/kelch repeat protein	0.000199979	9.05277	up-regulated
AT4G02370		pectinesterase (Protein of unknown function, DUF538)	2.78e-05	9.04949	up-regulated
AT1G65370		TRAF-like family protein	7.93e-06	9.04777	up-regulated
AT2G04340		cytoplasmic dynein 2 light intermediate chain	1.36e-05	9.04484	up-regulated
AT3G52050	OEX1	5'-3' exonuclease family protein	4.7e-05	9.04301	up-regulated
AT3G26720		Glycosyl hydrolase family 38 protein	1.28e-05	9.03774	up-regulated
AT1G66740	ASF1A, AtSP7, SGA2, SP7	ASF1 like histone chaperone	0.000252668	9.03474	up-regulated
AT3G50350		membrane insertase, putative (DUF1685)	7.88e-06	9.03271	up-regulated
AT1G65760	AtFDA6	ascorbic acid mannose pathway regulator (DUF295)	5.5e-05	9.02935	up-regulated
AT4G27510		2-isopropylmalate synthase	1.11e-05	9.02271	up-regulated
AT4G19645		TRAM, LAG1 and CLN8 (TLC) lipid-sensing domain containing protein	0.000175535	9.00894	up-regulated
AT5G13480	FY, WDR33	Transducin/WD40 repeat-like superfamily protein	6.86e-05	9.00119	up-regulated
AT4G19130	RPA1E	Replication factor-A protein 1-like protein	9.5e-06	8.99692	up-regulated
AT5G46460		Pentatricopeptide repeat (PPR) superfamily protein	9.62e-06	8.99546	up-regulated
AT1G20320		Haloacid dehalogenase-like hydrolase (HAD) superfamily protein	3.52e-05	8.99521	up-regulated
AT5G65330	AGL78	AGAMOUS-like 78	7.81e-05	8.99101	up-regulated
AT5G26860	LON1, LON_ARA_ARA	lon protease 1	1.36e-05	8.9873	up-regulated
AT3G54350	emb1967	Forkhead-associated (FHA) domain-containing protein	1.63e-05	8.9859	up-regulated
AT3G54710	ATCDT1B, CDT1, CDT1B	CDT1-like protein B	1.44e-05	8.97773	up-regulated
AT4G28590	AtECB1, ECB1, MRL7, PDE333, RCB, SVR4	polyadenylate-binding protein 2-binding protein	1.33e-05	8.97722	up-regulated
AT1G66620		Protein with RING/U-box and TRAF-like domain	0.000146625	8.97612	up-regulated
AT2G31530	EMB2289, SCY2	SecY protein transport family protein	1.16e-05	8.97464	up-regulated
AT3G50650		GRAS family transcription factor	3.52e-05	8.97361	up-regulated
AT1G71830	ATSERK1, SERK1	somatic embryogenesis receptor-like kinase 1	3.33e-05	8.97348	up-regulated
AT1G63770		Peptidase M1 family protein	4.49e-05	8.97023	up-regulated
AT3G53360		Tetratricopeptide repeat (TPR)-like superfamily protein	1.33e-05	8.96892	up-regulated
AT2G19430	AtTHO6, DWA1, THO6	DWD (DDB1-binding WD40 protein) hypersensitive to ABA 1	2.51e-05	8.96818	up-regulated
AT3G10430		F-box and associated interaction domains-containing protein	1.02e-05	8.96724	up-regulated
AT1G56120		Leucine-rich repeat transmembrane protein kinase	3.52e-05	8.96305	up-regulated
AT1G65140		Ubiquitin carboxyl-terminal hydrolase family protein	1.19e-05	8.96084	up-regulated
AT3G63390		hypothetical protein	2.4e-05	8.95711	up-regulated
AT5G04320	AtSGO2, SGO2	Shugoshin C terminus	7.33e-05	8.95317	up-regulated
AT5G03260	LAC11	laccase 11	0.000152462	8.93297	up-regulated
AT3G20140	CYP705A23	cytochrome P450, family 705, subfamily A, polypeptide 23	2.35e-05	8.92586	up-regulated
AT2G40760		Rhodanese/Cell cycle control phosphatase superfamily protein	1.02e-05	8.92398	up-regulated
AT1G20750		RAD3-like DNA-binding helicase protein	1.83e-05	8.92325	up-regulated
AT3G04650		FAD/NAD(P)-binding oxidoreductase family protein	9.5e-06	8.91314	up-regulated
AT2G39640		glycosyl hydrolase family 17 protein	1.18e-05	8.91276	up-regulated
AT4G27620		intracellular protein transporter	3.5e-05	8.91082	up-regulated
AT4G32810	ATCCD8, CCD8, MAX4	carotenoid cleavage dioxygenase 8	0.000139701	8.90587	up-regulated
AT3G05120	ATGID1A, GID1A	alpha/beta-Hydrolases superfamily protein	2.59e-05	8.90351	up-regulated
AT1G52920	GCR2, GPCR	G protein coupled receptor	0.000295026	8.90011	up-regulated
AT2G45730	AtTRM6, TRM6	eukaryotic initiation factor 3 gamma subunit family protein	0.000119941	8.89719	up-regulated
AT3G47190		2-oxoglutarate (2OG) and Fe(II)-dependent oxygenase superfamily protein	1.34e-05	8.89087	up-regulated
AT1G56500	SOQ1	haloacid dehalogenase-like hydrolase family protein	0.000161072	8.88324	up-regulated
AT5G26620		hypothetical protein	9.87e-06	8.87691	up-regulated
AT3G27080	TOM20-3	translocase of outer membrane 20 kDa subunit 3	4.48e-05	8.87674	up-regulated
AT5G66540		U3 small nucleolar ribonucleoprotein	8.28e-05	8.87174	up-regulated
AT3G19980	ATFYPP3, EMB2736, FYPP3, STPP	flower-specific, phytochrome-associated protein phosphatase 3	0.000400513	8.8702	up-regulated
AT5G41530		transmembrane protein	1.16e-05	8.86732	up-regulated
AT1G62730		Terpenoid synthases superfamily protein	0.000157397	8.86547	up-regulated
AT1G06660	JASON	aspartyl/glutamyl-tRNA(Asn/Gln) amidotransferase subunit	6.09e-05	8.85843	up-regulated
AT3G47010		Glycosyl hydrolase family protein	9.98e-06	8.85717	up-regulated
AT3G03930		kinase-like protein	1.19e-05	8.85183	up-regulated
AT1G14200	SNIPER1	RING/U-box superfamily protein	9.49e-05	8.85083	up-regulated
AT3G12520	SULTR4;2	sulfate transporter 4;2	9.5e-06	8.84714	up-regulated
AT5G18480	IPUT1, MOCA1, PGSIP6	plant glycogenin-like starch initiation protein 6	4.54e-05	8.84509	up-regulated
AT1G56423		hypothetical protein	1.08e-05	8.84436	up-regulated
AT3G09340		Transmembrane amino acid transporter family protein	1.77e-05	8.83836	up-regulated
AT4G01120	ATBZIP54, GBF2	G-box binding factor 2	0.000366437	8.83821	up-regulated
AT5G10700		Peptidyl-tRNA hydrolase II (PTH2) family protein	3.45e-05	8.8349	up-regulated
AT3G61440	ARATH;BSAS3;1, ATCYSC1, CAS-C1, CYSC1	cysteine synthase C1	1.58e-05	8.8238	up-regulated
AT1G78260		RNA-binding (RRM/RBD/RNP motifs) family protein	0.000111924	8.82316	up-regulated
AT1G36310	AtTRM9, TRM9	S-adenosyl-L-methionine-dependent methyltransferases superfamily protein	9.78e-06	8.82112	up-regulated
AT1G50360	ATVIIIA, VIIIA	P-loop containing nucleoside triphosphate hydrolases superfamily protein	0.000214579	8.82045	up-regulated
AT2G37640	ATEXP3, ATEXPA3, ATHEXP ALPHA 1.9, EXP3, EXPA3	Barwin-like endoglucanases superfamily protein	3.32e-05	8.81568	up-regulated
AT5G63850	AAP4	amino acid permease 4	1.51e-05	8.81242	up-regulated
AT1G55820		lysine-specific demethylase, putative (DUF1296)	1.07e-05	8.81144	up-regulated
AT2G43880		Pectin lyase-like superfamily protein	1.07e-05	8.81074	up-regulated
AT1G07020		hypothetical protein	4.13e-05	8.81	up-regulated
AT1G66340	AtETR1, EIN1, ETR, ETR1, RDO3	Signal transduction histidine kinase, hybrid-type, ethylene sensor	2.42e-05	8.80667	up-regulated
AT4G08470	MAPKKK10, MEKK3	MAPK/ERK kinase kinase 3	6.52e-05	8.80591	up-regulated
AT5G21140	emb1379, NSE1	embryo defective 1379	0.000260314	8.80282	up-regulated
AT3G50880		DNA glycosylase superfamily protein	2.1e-05	8.79897	up-regulated
AT3G47000		Glycosyl hydrolase family protein	0.000637015	8.79769	up-regulated
AT1G21980	ATPIP5K1, ATPIPK1, PIP5K1	phosphatidylinositol-4-phosphate 5-kinase 1	0.000214754	8.79752	up-regulated
AT5G35560		DENN (AEX-3) domain-containing protein	1.45e-05	8.79621	up-regulated
AT4G30935	ATWRKY32, WRKY32	WRKY DNA-binding protein 32	2.16e-05	8.79346	up-regulated
AT5G53380		O-acyltransferase (WSD1-like) family protein	1.32e-05	8.79246	up-regulated
AT1G61380	LORE, SD1-29	S-domain-1 29	1.63e-05	8.78905	up-regulated
AT5G52620		F-box associated ubiquitination effector family protein	7.26e-05	8.78846	up-regulated
AT5G54670	ATK3, KATC	kinesin 3	6.94e-05	8.78279	up-regulated
AT3G26395		hypothetical protein	1.13e-05	8.78153	up-regulated
AT4G34570	AtDRTS2, DHFR-TS2, THY-2	thymidylate synthase 2	0.000116284	8.78087	up-regulated
AT5G61820		stress up-regulated Nod 19 protein	2.72e-05	8.77925	up-regulated
AT2G02023		hypothetical protein	6.26e-05	8.77843	up-regulated
AT5G27740	EMB161, EMB251, EMB2775, RFC3, RFC5	ATPase family associated with various cellular activities (AAA)	1.77e-05	8.77347	up-regulated
AT5G22150		transmembrane protein	9.35e-05	8.77286	up-regulated
AT4G21880		Pentatricopeptide repeat (PPR) superfamily protein	1.2e-05	8.76884	up-regulated
AT1G49870		myosin-2 heavy chain-like protein	2.45e-05	8.75948	up-regulated
AT2G21860		violaxanthin de-epoxidase-like protein	6.65e-05	8.74614	up-regulated
AT1G31010	OSB4	organellar single-stranded DNA binding protein 4	1.98e-05	8.74483	up-regulated
AT3G44800		Meprin and TRAF (MATH) homology domain-containing protein	1.09e-05	8.73164	up-regulated
AT3G20330	PYRB	PYRIMIDINE B	2.54e-05	8.72869	up-regulated
AT5G07880	ATSNAP29, SNAP29	synaptosomal-associated protein SNAP25-like 29	1.57e-05	8.72184	up-regulated
AT1G67120	AtMDN1, MDN1	midasin-like protein	3.61e-05	8.71969	up-regulated
AT4G39640	GGT1	gamma-glutamyl transpeptidase 1	6.94e-05	8.7121	up-regulated
AT3G23890	ATTOPII, TOPII	topoisomerase II	1.09e-05	8.70723	up-regulated
AT2G14710		F-box family protein	1.3e-05	8.70552	up-regulated
AT3G29170		transmembrane protein (DUF872)	5.96e-05	8.70483	up-regulated
AT1G78840		F-box/RNI-like/FBD-like domains-containing protein	1.51e-05	8.70393	up-regulated
AT1G53690		DNA directed RNA polymerase, 7 kDa subunit	1.31e-05	8.7017	up-regulated
AT4G34060	DML3	demeter-like protein 3	4.89e-05	8.69904	up-regulated
AT3G60370		FKBP-like peptidyl-prolyl cis-trans isomerase family protein	1.06e-05	8.69714	up-regulated
AT5G67420	ASL39, LBD37	LOB domain-containing protein 37	1.59e-05	8.69604	up-regulated
AT5G49610		F-box family protein	0.000313042	8.68883	up-regulated
AT3G58860		F-box/RNI-like superfamily protein	1.24e-05	8.68327	up-regulated
AT1G80625		hypothetical protein	1.55e-05	8.6831	up-regulated
AT2G35450		catalytic/ hydrolase	0.000134695	8.68117	up-regulated
AT2G03510		SPFH/Band 7/PHB domain-containing membrane-associated protein family	7.44e-05	8.67848	up-regulated
AT3G13720	PRA1.F3, PRA8	PRA1 (Prenylated rab acceptor) family protein	1.35e-05	8.67824	up-regulated
AT4G28640	IAA11	indole-3-acetic acid inducible 11	5.35e-05	8.67785	up-regulated
AT5G63990		Inositol monophosphatase family protein	0.000405187	8.67274	up-regulated
AT1G02650		Tetratricopeptide repeat (TPR)-like superfamily protein	0.000182631	8.6727	up-regulated
AT3G21000		Gag-Pol-related retrotransposon family protein	0.000528897	8.67143	up-regulated
AT5G11470	ASI1, IBM2, SG1	bromo-adjacent homology (BAH) domain-containing protein	2.24e-05	8.66256	up-regulated
AT5G43730	RSG2	Disease resistance protein (CC-NBS-LRR class) family	8.77e-05	8.66178	up-regulated
AT2G34410	RWA3	O-acetyltransferase family protein	2.45e-05	8.66165	up-regulated
AT2G34310		hypothetical protein	1.32e-05	8.6598	up-regulated
AT1G74710	ATICS1, EDS16, ICS1, SID2	ADC synthase superfamily protein	1.14e-05	8.6591	up-regulated
AT1G65780		P-loop containing nucleoside triphosphate hydrolases superfamily protein	0.000193167	8.6474	up-regulated
AT4G36900	DEAR4, RAP2.10	related to AP2 10	0.00012953	8.64708	up-regulated
AT2G48010	RKF3	receptor-like kinase in in flowers 3	1.2e-05	8.64413	up-regulated
AT2G34970		Trimeric LpxA-like enzyme	2.1e-05	8.64268	up-regulated
AT5G22730		F-box/RNI-like/FBD-like domains-containing protein	1.35e-05	8.63709	up-regulated
AT3G10340	PAL4	phenylalanine ammonia-lyase 4	1.2e-05	8.63655	up-regulated
AT3G10510		Galactose oxidase/kelch repeat superfamily protein	0.000167161	8.63476	up-regulated
AT1G20696	HMGB3, NFD03, NFD3	high mobility group B3	2.76e-05	8.63286	up-regulated
AT1G28500		hypothetical protein (DUF626)	2.55e-05	8.63011	up-regulated
AT3G26700		Protein kinase superfamily protein	0.000171441	8.62466	up-regulated
AT5G46430		Ribosomal protein L32e	3.4e-05	8.62284	up-regulated
AT2G26910	ABCG32, AtABCG32, ATPDR4, PDR4, PEC1	pleiotropic drug resistance 4	3.52e-05	8.61927	up-regulated
AT5G41610	ATCHX18, CHX18	cation/H+ exchanger 18	7.16e-05	8.61828	up-regulated
AT1G27150		Tetratricopeptide repeat (TPR)-like superfamily protein	1.08e-05	8.61536	up-regulated
AT4G39970		Haloacid dehalogenase-like hydrolase (HAD) superfamily protein	0.000442451	8.60849	up-regulated
AT2G14825		histone deacetylase-like protein	2.57e-05	8.60586	up-regulated
AT3G51080	GATA6	GATA transcription factor 6	0.000186368	8.60005	up-regulated
AT5G46340	RWA1	O-acetyltransferase family protein	5.82e-05	8.59978	up-regulated
AT1G14680		early endosome antigen	4.79e-05	8.59666	up-regulated
AT2G27800		Tetratricopeptide repeat (TPR)-like superfamily protein	0.000109722	8.59335	up-regulated
AT3G52390		TatD related DNase	1.2e-05	8.59321	up-regulated
AT1G79970		hypothetical protein	0.00030735	8.58911	up-regulated
AT1G11520		pliceosome associated protein-like protein	9.57e-06	8.58906	up-regulated
AT5G52580		RabGAP/TBC domain-containing protein	2.69e-05	8.58778	up-regulated
AT5G61865		hypothetical protein	3.02e-05	8.57891	up-regulated
AT4G27950	CRF4	cytokinin response factor 4	6.92e-05	8.57763	up-regulated
AT1G63100	SCL28	GRAS family transcription factor	1.54e-05	8.57578	up-regulated
AT2G40250		SGNH hydrolase-type esterase superfamily protein	6.85e-05	8.57564	up-regulated
AT3G02870	VTC4	Inositol monophosphatase family protein	9.57e-05	8.57027	up-regulated
AT4G24790		AAA-type ATPase family protein	1.23e-05	8.56943	up-regulated
AT1G77360	APPR6	Tetratricopeptide repeat (TPR)-like superfamily protein	2.73e-05	8.56915	up-regulated
AT5G53220		hypothetical protein	9.97e-05	8.56794	up-regulated
AT1G23060	MDP40	hypothetical protein	2.25e-05	8.56606	up-regulated
AT3G22720		F-box/associated interaction domain protein	1.19e-05	8.56067	up-regulated
AT1G48580		nuclear localized protein	0.000386119	8.55939	up-regulated
AT1G06590		anaphase-promoting complex subunit	2.6e-05	8.55703	up-regulated
AT1G64390	AtGH9C2, GH9C2	glycosyl hydrolase 9C2	1.31e-05	8.55382	up-regulated
AT2G41530	ATSFGH, SFGH	S-formylglutathione hydrolase	7.08e-05	8.55314	up-regulated
AT1G60170	emb1220, PRP31	pre-mRNA processing ribonucleoprotein binding region-containing protein	0.000284805	8.55072	up-regulated
AT5G57850	ADCL, DAT1	D-aminoacid aminotransferase-like PLP-dependent enzymes superfamily protein	0.000230165	8.54101	up-regulated
AT1G31880	BRX, NLM9	DZC (Disease resistance/zinc finger/chromosome condensation-like region) domain containing protein	1.53e-05	8.54087	up-regulated
AT1G62850		Class I peptide chain release factor	6.97e-05	8.53501	up-regulated
AT3G19580	AZF2, ZF2	zinc-finger protein 2	1.16e-05	8.53281	up-regulated
AT1G47310		signal peptidase I	0.000372468	8.52701	up-regulated
AT2G25420		transducin family protein / WD-40 repeat family protein	1.39e-05	8.52501	up-regulated
AT2G26270		BRCT domain DNA repair protein	2.59e-05	8.51951	up-regulated
AT5G25900	ATKO1, CYP701A3, GA3	GA requiring 3	2.22e-05	8.51687	up-regulated
AT1G06190	RHON1	Rho termination factor	1.46e-05	8.51356	up-regulated
AT3G17030		Nucleic acid-binding proteins superfamily	1.33e-05	8.51031	up-regulated
AT1G06630		F-box/RNI-like superfamily protein	0.000339561	8.50544	up-regulated
AT4G29590		S-adenosyl-L-methionine-dependent methyltransferases superfamily protein	0.000150259	8.50058	up-regulated
AT1G55980		FAD/NAD(P)-binding oxidoreductase family protein	0.000315661	8.4991	up-regulated
AT5G43640	RPS15E	Ribosomal protein S19 family protein	1.33e-05	8.49679	up-regulated
AT2G44920		Tetratricopeptide repeat (TPR)-like superfamily protein	0.000240298	8.49524	up-regulated
AT2G24800		Peroxidase superfamily protein	2.87e-05	8.49238	up-regulated
AT5G67640		hypothetical protein	8.57e-05	8.48758	up-regulated
AT2G31570	ATGPX2, GPX2, GPXL2	glutathione peroxidase 2	9.54e-05	8.48726	up-regulated
AT5G06930		nucleolar-like protein	1.82e-05	8.48691	up-regulated
AT5G60060	AtFDA20	F-box SKIP23-like protein (DUF295)	5.56e-05	8.48387	up-regulated
AT1G50240	FU, TIO	kinase family with ARM repeat domain-containing protein	2.47e-05	8.48319	up-regulated
AT5G48030	GFA2	gametophytic factor 2	1.31e-05	8.47502	up-regulated
AT3G17310	AtDRM3, DRM3	S-adenosyl-L-methionine-dependent methyltransferases superfamily protein	0.000214359	8.47427	up-regulated
AT5G25757		RNA polymerase I-associated factor PAF67	0.000123514	8.47278	up-regulated
AT4G13690		RNA-binding protein	0.000256813	8.47127	up-regulated
AT4G39630	BORR	translation initiation factor	3.53e-05	8.46827	up-regulated
AT1G73200		testis-expressed sequence 2-like protein (DUF2404)	9.08e-05	8.46719	up-regulated
AT1G70310	SPDS2	spermidine synthase 2	0.000158016	8.46709	up-regulated
AT5G19930	PGR	integral membrane protein (Protein of unknown function DUF92, transmembrane)	4.33e-05	8.46669	up-regulated
AT1G21280		Copia-like polyprotein/retrotransposon	0.000132447	8.46216	up-regulated
AT1G56700		Peptidase C15, pyroglutamyl peptidase I-like protein	0.000137334	8.46187	up-regulated
AT2G25840	OVA4	Nucleotidylyl transferase superfamily protein	3.33e-05	8.45916	up-regulated
AT2G01818		PLATZ transcription factor family protein	0.000114596	8.45821	up-regulated
AT5G27550		P-loop containing nucleoside triphosphate hydrolases superfamily protein	1.38e-05	8.45605	up-regulated
AT5G48040		Ubiquitin carboxyl-terminal hydrolase family protein	0.000207492	8.45477	up-regulated
AT1G71100	RSW10	Ribose 5-phosphate isomerase, type A protein	1.51e-05	8.45073	up-regulated
AT4G28690		hypothetical protein	0.000419889	8.44394	up-regulated
AT4G04340	osca1, OSCA1.1	ERD (early-responsive to dehydration stress) family protein	0.00032467	8.44114	up-regulated
AT1G22040		Galactose oxidase/kelch repeat superfamily protein	0.000110564	8.44031	up-regulated
AT5G40190		RNA ligase/cyclic nucleotide phosphodiesterase family protein	1.55e-05	8.44025	up-regulated
AT4G34810	SAUR5	SAUR-like auxin-responsive protein family	1.71e-05	8.43948	up-regulated
AT1G11540		Sulfite exporter TauE/SafE family protein	0.000119932	8.43915	up-regulated
AT4G00355	ATI2	mesoderm induction early response protein	2.46e-05	8.43905	up-regulated
AT2G37060	NF-YB8	nuclear factor Y, subunit B8	0.000127047	8.43839	up-regulated
AT1G44900	ATMCM2, MCM2	minichromosome maintenance (MCM2/3/5) family protein	2.89e-05	8.43285	up-regulated
AT3G46870		Pentatricopeptide repeat (PPR) superfamily protein	0.000236563	8.432	up-regulated
AT3G19890		F-box family protein	2.28e-05	8.43036	up-regulated
AT3G14840	LIK1	Leucine-rich repeat transmembrane protein kinase	0.000157397	8.42888	up-regulated
AT1G09190		Tetratricopeptide repeat (TPR)-like superfamily protein	1.4e-05	8.42729	up-regulated
AT4G13150		transmembrane protein	2.05e-05	8.42714	up-regulated
AT2G38480	CASPL4B1	Uncharacterized protein family (UPF0497)	5.98e-05	8.42267	up-regulated
AT1G76160	sks5	SKU5 similar 5	0.00014366	8.42153	up-regulated
AT2G19930		RNA-dependent RNA polymerase family protein	1.34e-05	8.41945	up-regulated
AT2G43320		S-adenosyl-L-methionine-dependent methyltransferases superfamily protein	4.57e-05	8.41809	up-regulated
AT3G12587		Oligosaccaryltransferase	3.8e-05	8.4169	up-regulated
AT1G60650	AtRZ-1b, RBGB1, RZ-1b	RNA-binding (RRM/RBD/RNP motifs) family protein with retrovirus zinc finger-like domain-containing protein	1.4e-05	8.41656	up-regulated
AT5G66450	LPPepsilon2	Phosphatidic acid phosphatase (PAP2) family protein	0.000172848	8.4156	up-regulated
AT3G57490		Ribosomal protein S5 family protein	2.39e-05	8.41143	up-regulated
AT3G08943		ARM repeat superfamily protein	1.43e-05	8.41049	up-regulated
AT5G45610	SUV2	protein dimerization	5.57e-05	8.40855	up-regulated
AT1G71800	CSTF64	cleavage stimulating factor 64	2.75e-05	8.40672	up-regulated
AT2G26470		embryonic stem cell-specific 5-hydroxymethylcytosine-binding protein	0.000214359	8.40398	up-regulated
AT1G21240	WAK3	wall associated kinase 3	1.46e-05	8.40391	up-regulated
AT4G30900		DNAse I-like superfamily protein	0.000227407	8.40188	up-regulated
AT5G40400		Pentatricopeptide repeat (PPR) superfamily protein	1.04e-05	8.39984	up-regulated
AT2G36325		GDSL-like Lipase/Acylhydrolase superfamily protein	1.77e-05	8.3981	up-regulated
AT1G08260	ABO4, EMB142, EMB2284, EMB529, ESD7, POL2A, TIL1	DNA polymerase epsilon catalytic subunit	5.11e-05	8.39513	up-regulated
AT3G20020	ATPRMT6, PRMT6	protein arginine methyltransferase 6	0.000267869	8.39318	up-regulated
AT1G65560		Zinc-binding dehydrogenase family protein	2.29e-05	8.39188	up-regulated
AT3G55280	RPL23A2, RPL23AB	ribosomal protein L23AB	6.15e-05	8.39068	up-regulated
AT5G57450	ATXRCC3, XRCC3	homolog of X-ray repair cross complementing 3 (XRCC3)	3.24e-05	8.3883	up-regulated
AT4G25540	ATMSH3, MSH3	homolog of DNA mismatch repair protein MSH3	5.64e-05	8.38717	up-regulated
AT2G20930	tTRAPPC2(L)	SNARE-like superfamily protein	5.12e-05	8.38617	up-regulated
AT3G50790		esterase/lipase/thioesterase family protein	0.000149586	8.38334	up-regulated
AT4G37380		Tetratricopeptide repeat (TPR)-like superfamily protein	2.12e-05	8.38086	up-regulated
AT1G22150	SULTR1;3	sulfate transporter 1;3	4.09e-05	8.37648	up-regulated
AT2G27260		Late embryogenesis abundant (LEA) hydroxyproline-rich glycoprotein family	0.000536628	8.37116	up-regulated
AT1G17510		hypothetical protein	1.71e-05	8.36862	up-regulated
AT2G33760		Pentatricopeptide repeat (PPR) superfamily protein	1.77e-05	8.36397	up-regulated
AT5G02220	SMR4	cyclin-dependent kinase inhibitor	2.18e-05	8.36083	up-regulated
AT3G12210		DNA binding protein	1.46e-05	8.36026	up-regulated
AT5G25380	CYCA2;1	cyclin a2;1	0.0005729	8.35962	up-regulated
AT3G48430	EIN6, JMJ12, REF6	relative of early flowering 6	0.000137999	8.3589	up-regulated
AT2G47780	LDAP2, SRP2	Rubber elongation factor protein (REF)	1.42e-05	8.35608	up-regulated
AT5G10630	HBS1, SKI7	Translation elongation factor EF1A/initiation factor IF2gamma family protein	7.19e-05	8.35426	up-regulated
AT5G62430	CDF1	cycling DOF factor 1	0.000488498	8.35389	up-regulated
AT3G11040	AtENGase85B, ENGase85B	Glycosyl hydrolase family 85	4.36e-05	8.35246	up-regulated
AT3G25480		Rhodanese/Cell cycle control phosphatase superfamily protein	1.27e-05	8.34919	up-regulated
AT5G65850		F-box and associated interaction domains-containing protein	1.45e-05	8.34889	up-regulated
AT5G04310		Pectin lyase-like superfamily protein	1.6e-05	8.34721	up-regulated
AT1G08780	AIP3, PFD4	ABI3-interacting protein 3	5.19e-05	8.34687	up-regulated
AT5G44740	POLH	Y-family DNA polymerase H	0.000152105	8.34677	up-regulated
AT3G50080	VFB2	VIER F-box protein 2	0.000129793	8.34623	up-regulated
AT5G57160	ATLIG4, LIG4	DNA ligase IV	1.44e-05	8.34508	up-regulated
AT1G19370		membrane protein	7.71e-05	8.34239	up-regulated
AT3G57800		basic helix-loop-helix (bHLH) DNA-binding superfamily protein	1.85e-05	8.33833	up-regulated
AT3G02580	BUL1, DWF7, STE1	sterol 1	0.000332797	8.33686	up-regulated
AT1G62290	AtPaspA2, PaspA2	Saposin-like aspartyl protease family protein	1.46e-05	8.3355	up-regulated
AT1G30360	ERD4, OSCA3.1	Early-responsive to dehydration stress protein (ERD4)	1.44e-05	8.33526	up-regulated
AT1G72040	AtdNK, dNK	P-loop containing nucleoside triphosphate hydrolases superfamily protein	1.7e-05	8.33475	up-regulated
AT4G21770		Pseudouridine synthase family protein	0.000578368	8.33198	up-regulated
AT3G60870	AHL18	AT-hook motif nuclear-localized protein 18	2.58e-05	8.33063	up-regulated
AT5G38290		Peptidyl-tRNA hydrolase family protein	1.46e-05	8.32912	up-regulated
AT1G50460	ATHKL1, HKL1	hexokinase-like 1	1.55e-05	8.3236	up-regulated
AT1G25150		F-box family protein	1.87e-05	8.32315	up-regulated
AT3G53330		plastocyanin-like domain-containing protein	1.66e-05	8.32112	up-regulated
AT2G17705		methionine-S-oxide reductase	0.00029514	8.321	up-regulated
AT1G75040	PR-5, PR5	pathogenesis-related protein 5	3.39e-05	8.32037	up-regulated
AT2G30300		Major facilitator superfamily protein	5.73e-05	8.31911	up-regulated
AT3G23955		F-box family protein	1.53e-05	8.31234	up-regulated
AT1G09040		arginine-glutamic acid dipeptide repeat protein	5.29e-05	8.31222	up-regulated
AT5G38500		B3 domain protein (DUF313)	9.5e-06	8.30982	up-regulated
AT4G23010	ATUTR2, UTR2	UDP-galactose transporter 2	2.46e-05	8.30979	up-regulated
AT1G18800	NRP2	NAP1-related protein 2	0.000281235	8.30892	up-regulated
AT5G67260	CYCD3;2	CYCLIN D3;2	1.91e-05	8.29618	up-regulated
AT5G20180		Ribosomal protein L36	0.000177447	8.29569	up-regulated
AT1G27200		glycosyltransferase family protein (DUF23)	0.000124598	8.29326	up-regulated
AT5G49150	ATGEX2, GEX2	gamete expressed 2	1.46e-05	8.29302	up-regulated
AT1G52155		transmembrane protein	2.54e-05	8.28928	up-regulated
AT3G52420	ATOEP7, OEP7	outer envelope membrane protein 7	0.000103271	8.28797	up-regulated
AT1G04420		NAD(P)-linked oxidoreductase superfamily protein	0.000200762	8.28744	up-regulated
AT1G15770		mediator of RNA polymerase II transcription subunit	0.00032709	8.28379	up-regulated
AT1G08490	ATCPNIFS, ATNFS2, ATSUFS, CPNIFS, SUFS	chloroplastic NIFS-like cysteine desulfurase	5.47e-05	8.27397	up-regulated
AT1G75230		DNA glycosylase superfamily protein	2.1e-05	8.27318	up-regulated
AT3G01390	AVMA10, VMA10	vacuolar membrane ATPase 10	2.58e-05	8.27284	up-regulated
AT5G50890		alpha/beta-Hydrolases superfamily protein	4.09e-05	8.27192	up-regulated
AT5G57230		Thioredoxin superfamily protein	2.44e-05	8.27154	up-regulated
AT3G13820		F-box and associated interaction domains-containing protein	0.000292882	8.26924	up-regulated
AT5G46580	SOT1	pentatricopeptide (PPR) repeat-containing protein	3.34e-05	8.26695	up-regulated
AT3G49290	ABIL2	ABL interactor-like protein 2	0.000239128	8.26604	up-regulated
AT1G70710	ATGH9B1, CEL1, GH9B1	glycosyl hydrolase 9B1	7.13e-05	8.26499	up-regulated
AT1G05260	PER3, RCI3, RCI3A	Peroxidase superfamily protein	0.000139658	8.26372	up-regulated
AT5G16080	AtCXE17, CXE17	carboxyesterase 17	1.7e-05	8.26223	up-regulated
AT1G67035		homeobox Hox-B3-like protein	1.57e-05	8.26036	up-regulated
AT5G04210		CCCH-type zinc fingerfamily protein with RNA-binding domain-containing protein	3.93e-05	8.25977	up-regulated
AT1G71960	ABCG25, ATABCG25	ATP-binding casette family G25	8.98e-05	8.2445	up-regulated
AT5G12260		transferring glycosyl group transferase	0.000518854	8.24211	up-regulated
AT3G29375		XH domain-containing protein	5.14e-05	8.23609	up-regulated
AT2G16930		Ribosomal protein L27 family protein	3.72e-05	8.23468	up-regulated
AT2G25190		PPPDE putative thiol peptidase family protein	0.000245807	8.23399	up-regulated
AT4G35620	CYCB2;2	Cyclin B2;2	0.000204256	8.22371	up-regulated
AT4G15090	FAR1	FRS (FAR1 Related Sequences) transcription factor family	1.73e-05	8.22291	up-regulated
AT5G37190	CIP4	COP1-interacting protein 4	0.000114721	8.22241	up-regulated
AT1G26620		T-box transcription factor, putative (DUF863)	3.49e-05	8.2206	up-regulated
AT4G18810		NAD(P)-binding Rossmann-fold superfamily protein	3.8e-05	8.21316	up-regulated
AT1G76560	CP12-3	CP12 domain-containing protein 3	2.93e-05	8.21112	up-regulated
AT3G51660		Tautomerase/MIF superfamily protein	2.12e-05	8.21056	up-regulated
AT4G08455		BTB/POZ domain-containing protein	2.77e-05	8.21007	up-regulated
AT4G03460		Ankyrin repeat family protein	1.57e-05	8.20874	up-regulated
AT5G58005		Cytochrome c oxidase, subunit Vib family protein	0.000169434	8.20567	up-regulated
AT5G22920	AtRZPF34, CHYR1, RZPF34	CHY-type/CTCHY-type/RING-type Zinc finger protein	0.000443532	8.1935	up-regulated
AT3G22860	ATEIF3C-2, ATTIF3C2, EIF3C-2, TIF3C2	eukaryotic translation initiation factor 3 subunit C2	2.77e-05	8.19117	up-regulated
AT1G09830	PUR2	Glycinamide ribonucleotide (GAR) synthetase	2.62e-05	8.18539	up-regulated
AT2G35090		transmembrane protein, putative (DUF1640)	1.77e-05	8.18535	up-regulated
AT3G10330	AtTFIIB2, TFIIB2	Cyclin-like family protein	0.000401539	8.18522	up-regulated
AT4G32690	AHb3, ATGLB3, GLB3	hemoglobin 3	2.09e-05	8.18219	up-regulated
AT3G04010		O-Glycosyl hydrolases family 17 protein	0.000437664	8.18188	up-regulated
AT2G24330	LNP1, LNPB	integral membrane metal-binding family protein (DUF2296)	0.000279059	8.17977	up-regulated
AT3G09730		POLAR LOCALIZATION DURING ASYMMETRIC DIVISION AND protein	2.32e-05	8.17768	up-regulated
AT1G79760	DTA4	downstream target of AGL15-4	0.000127018	8.1772	up-regulated
AT5G40380	CRK42	cysteine-rich RLK (RECEPTOR-like protein kinase) 42	2.6e-05	8.17658	up-regulated
AT3G06910	AtULP1a, ELS1, ULP1A	UB-like protease 1A	1.75e-05	8.17576	up-regulated
AT5G66200	ARO2	armadillo repeat only 2	0.000116284	8.1675	up-regulated
AT2G43445		F-box and associated interaction domains-containing protein	1.79e-05	8.16627	up-regulated
AT1G18760		Zinc finger, C3HC4 type (RING finger) family protein	2.16e-05	8.16344	up-regulated
AT5G20850	ATRAD51, RAD51	RAS associated with diabetes protein 51	0.000310799	8.16135	up-regulated
AT5G65010	ASN2	asparagine synthetase 2	0.000430289	8.16047	up-regulated
AT4G37910	mtHsc70-1	mitochondrial heat shock protein 70-1	0.000838195	8.16042	up-regulated
AT1G66170	DUET, MMD1	RING/FYVE/PHD zinc finger superfamily protein	3.89e-05	8.15885	up-regulated
AT1G68570	AtNPF3.1, NPF3.1	Major facilitator superfamily protein	6.28e-05	8.15862	up-regulated
AT3G29310		calmodulin-binding protein-like protein	5.99e-05	8.1581	up-regulated
AT3G20420	ATRTL2, RTL2	RNAse THREE-like protein 2	3.49e-05	8.15793	up-regulated
AT5G02610		Ribosomal L29 family protein	1.27e-05	8.15674	up-regulated
AT5G40490	HLP1, RBGD5	RNA-binding (RRM/RBD/RNP motifs) family protein	0.000239656	8.15402	up-regulated
AT3G48150	APC8, CDC23	anaphase-promoting complex subunit 8	1.96e-05	8.14999	up-regulated
AT2G02026		hypothetical protein;	3.69e-05	8.14993	up-regulated
AT4G37320	CYP81D5	cytochrome P450, family 81, subfamily D, polypeptide 5	6.68e-05	8.14951	up-regulated
AT3G61960	ATG1a	Protein kinase superfamily protein	2.6e-05	8.14809	up-regulated
AT1G69430		Son of sevenless protein	0.00023927	8.14122	up-regulated
AT3G52200	LTA3, mtE2-1	Dihydrolipoamide acetyltransferase, long form protein	6.01e-05	8.14057	up-regulated
AT5G15300		Pentatricopeptide repeat (PPR) superfamily protein	7.7e-05	8.14016	up-regulated
AT2G42510		survival motor neuron interacting protein	9.15e-05	8.13929	up-regulated
AT3G19900		hypothetical protein	0.00010773	8.13616	up-regulated
AT3G53340	NF-YB10	nuclear factor Y, subunit B10	4.09e-05	8.13192	up-regulated
AT4G29910	ATORC5, EMB2798, ORC5	origin recognition complex protein 5	0.000133194	8.13046	up-regulated
AT5G63860	AtUVR8, UVR8	Regulator of chromosome condensation (RCC1) family protein	0.000423387	8.12927	up-regulated
AT1G64830		Eukaryotic aspartyl protease family protein	9.36e-05	8.12627	up-regulated
AT1G01370	CENH3, HTR12	Histone superfamily protein	4.7e-05	8.12587	up-regulated
AT3G12010		C18orf8	6.27e-05	8.12553	up-regulated
AT1G23760	JP630, PG3	BURP domain-containing protein	0.000120552	8.12488	up-regulated
AT1G67070	DIN9, PMI2	Mannose-6-phosphate isomerase, type I	8.91e-05	8.12357	up-regulated
AT2G33990	iqd9	IQ-domain 9	0.000139701	8.12307	up-regulated
AT1G23890		NHL domain-containing protein	0.000216181	8.12291	up-regulated
AT3G45620		Transducin/WD40 repeat-like superfamily protein	2.57e-05	8.12012	up-regulated
AT3G05780	LON3	lon protease 3	0.000341268	8.11635	up-regulated
AT1G69400		Transducin/WD40 repeat-like superfamily protein	2.45e-05	8.11563	up-regulated
AT5G66210	CPK28	calcium-dependent protein kinase 28	8.67e-05	8.11547	up-regulated
AT5G04070		NAD(P)-binding Rossmann-fold superfamily protein	6.83e-05	8.11233	up-regulated
AT2G19910		RNA-dependent RNA polymerase family protein	0.000307429	8.11229	up-regulated
AT5G19120		Eukaryotic aspartyl protease family protein	4.81e-05	8.11059	up-regulated
AT2G44150	ASHH3, SDG7	histone-lysine N-methyltransferase ASHH3	0.00103594	8.10847	up-regulated
AT1G77122		Uncharacterized protein family UPF0090	0.000455413	8.10729	up-regulated
AT1G55420	EDA11	Cysteine/Histidine-rich C1 domain family protein	3.19e-05	8.10696	up-regulated
AT5G17110		Cystatin/monellin superfamily protein	1.97e-05	8.10532	up-regulated
AT2G20750	ATEXPB1, ATHEXP BETA 1.5, EXPB1	expansin B1	3.01e-05	8.10349	up-regulated
AT4G01110		late embryogenesis abundant hydroxyproline-rich glycoprotein family protein	2.45e-05	8.10079	up-regulated
AT1G31120	KUP10	K+ uptake permease 10	2.69e-05	8.09751	up-regulated
AT3G26930		Protein with RNI-like/FBD-like domain	1.4e-05	8.09519	up-regulated
AT3G62080	CHMP7	SNF7 family protein	5.99e-05	8.09517	up-regulated
AT3G60460	DUO1	myb-like HTH transcriptional regulator family protein	8.19e-05	8.09185	up-regulated
AT5G01750		LURP-one-like protein (DUF567)	3.38e-05	8.08899	up-regulated
AT1G15810		S15/NS1, RNA-binding protein	1.4e-05	8.0855	up-regulated
AT1G72280	AERO1, ERO1	endoplasmic reticulum oxidoreductins 1	0.000217632	8.08431	up-regulated
AT1G26600	CLE9	CLAVATA3/ESR-RELATED 9	1.96e-05	8.08392	up-regulated
AT2G37360	ABCG2	ABC-2 type transporter family protein	2.04e-05	8.08106	up-regulated
AT2G37960		myosin-M heavy protein	1.8e-05	8.07869	up-regulated
AT1G27890	CAF1d	Polynucleotidyl transferase, ribonuclease H-like superfamily protein	2.76e-05	8.07579	up-regulated
AT4G21580		oxidoreductase, zinc-binding dehydrogenase family protein	2.08e-05	8.07548	up-regulated
AT5G06420		Zinc finger (CCCH-type/C3HC4-type RING finger) family protein	3.11e-05	8.07419	up-regulated
AT5G59510	DVL18, RTFL5	ROTUNDIFOLIA like 5	0.00014763	8.07182	up-regulated
AT1G55970	HAC04, HAC4, HAC6, HAG04, HAG4	histone acetyltransferase of the CBP family 4	2.01e-05	8.07164	up-regulated
AT2G18240		Rer1 family protein	1.98e-05	8.06934	up-regulated
AT1G07370	ATPCNA1, PCNA1	proliferating cellular nuclear antigen 1	2.02e-05	8.0588	up-regulated
AT3G21580	ABCI12	cobalt ion transmembrane transporter	0.000718419	8.05822	up-regulated
AT3G58330		phospholipase-like protein (PEARLI 4) family protein	2.1e-05	8.05561	up-regulated
AT3G63260	ATMRK1	Protein kinase superfamily protein	2.09e-05	8.0457	up-regulated
AT3G56870		hypothetical protein	0.000281117	8.04543	up-regulated
AT1G26550		FKBP-like peptidyl-prolyl cis-trans isomerase family protein	2.34e-05	8.04459	up-regulated
AT1G32210	ATDAD1	Defender against death (DAD family) protein	1.15e-05	8.04343	up-regulated
AT3G51280		Tetratricopeptide repeat (TPR)-like superfamily protein	2.55e-05	8.04142	up-regulated
AT1G80410	EMB2753, MUSE6, NAA15, OMA	tetratricopeptide repeat (TPR)-containing protein	0.000385361	8.03701	up-regulated
AT4G33670		NAD(P)-linked oxidoreductase superfamily protein	0.000317218	8.03484	up-regulated
AT3G25980	AtMAD2, MAD2	DNA-binding HORMA family protein	5.04e-05	8.03353	up-regulated
AT3G44150		Expp1 protein	2.31e-05	8.03309	up-regulated
AT4G11910	NYE2, SGR2	STAY-GREEN-like protein	3.69e-05	8.02935	up-regulated
AT5G59280	APUM16, PUM16	pumilio 16	9.61e-05	8.02178	up-regulated
AT2G35070		transmembrane protein	2.19e-05	8.01638	up-regulated
AT1G69380	RRG	sporulation protein (DUF155)	2.66e-05	8.01531	up-regulated
AT1G05530	UGT2, UGT75B2	UDP-glucosyl transferase 75B2	0.000298619	8.01327	up-regulated
AT1G75800		Pathogenesis-related thaumatin superfamily protein	2.28e-05	8.01238	up-regulated
AT1G53530	AtIMP1a	Peptidase S24/S26A/S26B/S26C family protein	0.000215067	8.01135	up-regulated
AT5G08510		Pentatricopeptide repeat (PPR) superfamily protein	2.86e-05	8.01006	up-regulated
AT1G58470	ATRBP1, RBP1	RNA-binding protein 1	4.69e-05	8.00537	up-regulated
AT5G10110		DNA-directed RNA polymerase subunit beta	0.000209145	8.00409	up-regulated
AT5G27820	uL18m	Ribosomal L18p/L5e family protein	2.84e-05	8.00401	up-regulated
AT3G48960		Ribosomal protein L13e family protein	2.61e-05	8.00344	up-regulated
AT2G47260	ATWRKY23, WRKY23	WRKY DNA-binding protein 23	0.000214415	7.99949	up-regulated
AT4G18040	AT.EIF4E1, CUM1, EIF4E, eIF4E1	eukaryotic translation initiation factor 4E	1.88e-05	7.99911	up-regulated
AT4G26160	ACHT1	atypical CYS HIS rich thioredoxin 1	0.000171376	7.99911	up-regulated
AT2G26070	AtRTE1, RTE1	protein REVERSION-TO-ETHYLENE SENSITIVITY-like protein (DUF778)	7.65e-05	7.99272	up-regulated
AT2G38370		weak chloroplast movement under blue light protein (DUF827)	4.55e-05	7.98838	up-regulated
AT4G12290	CuAO	Copper amine oxidase family protein	2.22e-05	7.98648	up-regulated
AT1G11630	PPR336L	Tetratricopeptide repeat (TPR)-like superfamily protein	0.000265197	7.98605	up-regulated
AT4G35370		Transducin/WD40 repeat-like superfamily protein	2.16e-05	7.9859	up-regulated
AT5G66710		Protein kinase superfamily protein	3.21e-05	7.98498	up-regulated
AT5G28150		hypothetical protein (DUF868)	0.000153058	7.98478	up-regulated
AT2G31960	ATGSL03, ATGSL3, GSL03	glucan synthase-like 3	2e-05	7.983	up-regulated
AT5G63540	ATRMI1, BLAP75, RMI1	recQ-mediated instability protein (DUF1767)	3.12e-05	7.98189	up-regulated
AT5G06370	PSE1	NC domain-containing protein-like protein	5.04e-05	7.98018	up-regulated
AT5G66360	DIM1B	Ribosomal RNA adenine dimethylase family protein	3.46e-05	7.97068	up-regulated
AT4G10070		KH domain-containing protein	0.000550784	7.97025	up-regulated
AT1G68460	ATIPT1, IPT1	isopentenyltransferase 1	0.000169087	7.96995	up-regulated
AT5G15510	TPXL5	TPX2 (targeting protein for Xklp2) protein family	0.000577749	7.96877	up-regulated
AT5G60610		F-box/RNI-like superfamily protein	0.00032302	7.96512	up-regulated
AT2G07727		cytochrome b	5.21e-05	7.96103	up-regulated
AT3G59550	ATRAD21.2, ATSYN3, SYN3	Rad21/Rec8-like family protein	2.99e-05	7.96065	up-regulated
AT1G53700	PK3AT, WAG1	WAG 1	2.45e-05	7.95791	up-regulated
AT2G42120	POLD2	DNA polymerase delta small subunit	0.000991594	7.95165	up-regulated
AT3G20015		Eukaryotic aspartyl protease family protein	0.000275381	7.94408	up-regulated
AT3G16920	ATCTL2, CTL2	chitinase-like protein	2.62e-05	7.94122	up-regulated
AT2G45406		Galactose oxidase/kelch repeat superfamily protein	0.000162183	7.93456	up-regulated
AT5G10240	ASN3	asparagine synthetase 3	0.000251553	7.93438	up-regulated
AT1G31970	RH5, STRS1	DEA(D/H)-box RNA helicase family protein	7.32e-05	7.93399	up-regulated
AT5G51200	EDS4, EMB3142	nuclear pore complex protein (DUF3414)	0.000101635	7.93332	up-regulated
AT5G15810	AtTRM1b, TRM1b	tRNA (guanine(26)-N(2))-dimethyltransferase	2.94e-05	7.92793	up-regulated
AT5G64630	FAS2, MUB3.9, NFB01, NFB1	Transducin/WD40 repeat-like superfamily protein	3.23e-05	7.92334	up-regulated
AT1G58160	JAX1	jacalin lectin-like protein	5.56e-05	7.91982	up-regulated
AT2G44230		hypothetical protein (DUF946)	7.06e-05	7.91919	up-regulated
AT1G73875	CCR4e	DNAse I-like superfamily protein	0.00020474	7.9169	up-regulated
AT5G28460		Pentatricopeptide repeat (PPR) superfamily protein	3.04e-05	7.91623	up-regulated
AT2G04390	dS17	Ribosomal S17 family protein	0.000229067	7.91571	up-regulated
AT4G00905		NC domain-containing protein-like protein	3.88e-05	7.91425	up-regulated
AT1G09060	JMJ24	JmjC domain protein JMJ24	1.6e-05	7.91032	up-regulated
AT3G17010	REM22	AP2/B3-like transcriptional factor family protein	3.22e-05	7.90903	up-regulated
AT1G02980	ATCUL2, CUL2	cullin 2	5.59e-05	7.90704	up-regulated
AT1G15220	ATCCMH, CCMH	cytochrome c biogenesis protein family	0.00029973	7.9041	up-regulated
AT4G33480		BTB/POZ domain protein TNFAIP protein	3.35e-05	7.90291	up-regulated
AT1G18520	TET11	tetraspanin11	0.000727827	7.90041	up-regulated
AT5G54300		cotton fiber-like protein (DUF761)	0.000588449	7.89481	up-regulated
AT3G63030	MBD4	methyl-CPG-binding domain 4	9.29e-05	7.89338	up-regulated
AT1G21060		Serine/Threonine-kinase, putative (Protein of unknown function, DUF547)	2.43e-05	7.89302	up-regulated
AT5G59870	h2a.w.6, HTA6	histone H2A 6	2.65e-05	7.88739	up-regulated
AT3G29200	ATCM1, CM1	chorismate mutase 1	4.43e-05	7.88738	up-regulated
AT1G15660	CENP-C	centromere protein C	4.74e-05	7.88441	up-regulated
AT4G11720	GCS1, HAP2	hapless 2	0.000318837	7.88319	up-regulated
AT5G12190		RNA-binding (RRM/RBD/RNP motifs) family protein	0.00012751	7.88306	up-regulated
AT1G78580	ATTPS1, TPS1	trehalose-6-phosphate synthase	0.000184368	7.87777	up-regulated
AT3G60400	SHOT1	Mitochondrial transcription termination factor family protein	0.000173926	7.87746	up-regulated
AT1G04480		Ribosomal protein L14p/L23e family protein	8.91e-05	7.87421	up-regulated
AT3G17460		PHD finger family protein	2.77e-05	7.87193	up-regulated
AT1G09810	ECT11	evolutionarily conserved C-terminal region 11	0.000461715	7.87155	up-regulated
AT2G35900		Mal d 1-associated protein	0.000143001	7.86917	up-regulated
AT2G02010	GAD4	glutamate decarboxylase 4	3.33e-05	7.86763	up-regulated
AT4G10960	UGE5	UDP-D-glucose/UDP-D-galactose 4-epimerase 5	0.00017067	7.86685	up-regulated
AT5G49200		WD-40 repeat family protein / zfwd4 protein (ZFWD4)	8.28e-05	7.86613	up-regulated
AT1G62300	ATWRKY6, WRKY6	WRKY family transcription factor	0.000314772	7.86526	up-regulated
AT1G17690	NOF1	U3 small nucleolar RNA-associated protein	8.28e-05	7.86489	up-regulated
AT5G46280	MCM3	Minichromosome maintenance (MCM2/3/5) family protein	0.0019154	7.86043	up-regulated
AT1G63550		Receptor-like protein kinase-related family protein	2.52e-05	7.86019	up-regulated
AT3G14590	NTMC2T6.2, NTMC2TYPE6.2	Calcium-dependent lipid-binding (CaLB domain) family protein	0.00146703	7.85512	up-regulated
AT5G09450		Tetratricopeptide repeat (TPR)-like superfamily protein	7.04e-05	7.85087	up-regulated
AT5G24275		En/Spm-like transposon	0.000385537	7.84974	up-regulated
AT1G73220	AtOCT1, OCT1	organic cation/carnitine transporter1	3.18e-05	7.84853	up-regulated
AT1G22310	ATMBD8, MBD8	methyl-CPG-binding domain 8	1.92e-05	7.84316	up-regulated
AT3G23560	ALF5	MATE efflux family protein	3.12e-05	7.84078	up-regulated
AT3G14360	AtOBL1	alpha/beta-Hydrolases superfamily protein	6.92e-05	7.83987	up-regulated
AT1G54110		Membrane fusion protein Use1	2.84e-05	7.83959	up-regulated
AT1G30090		Galactose oxidase/kelch repeat superfamily protein	3.32e-05	7.83749	up-regulated
AT3G61450	ATSYP73, SYP73	syntaxin of plants 73	0.0004254	7.83335	up-regulated
AT4G17700		hypothetical protein	5.62e-05	7.83072	up-regulated
AT5G53130	ATCNGC1, CNGC1	cyclic nucleotide gated channel 1	4.23e-05	7.83006	up-regulated
AT3G16190		Isochorismatase family protein	0.000408922	7.82832	up-regulated
AT1G67660		Restriction endonuclease, type II-like superfamily protein	0.00120939	7.82697	up-regulated
AT1G31410	ENF2	putrescine-binding periplasmic protein-like protein	1.27e-05	7.82609	up-regulated
AT5G15170	TDP1	tyrosyl-DNA phosphodiesterase-like protein	0.000276858	7.82472	up-regulated
AT4G37490	CYC1, CYCB1, CYCB1;1	CYCLIN B1;1	4.6e-05	7.82455	up-regulated
AT3G60840	MAP65-4	microtubule-associated protein 65-4	2.6e-05	7.82316	up-regulated
AT1G66510		AAR2 protein family	5.09e-05	7.82225	up-regulated
AT5G43745		ion channel POLLUX-like protein, putative (DUF1012)	0.000186687	7.8182	up-regulated
AT3G60740	CHO, EMB133, TFC D, TTN1	ARM repeat superfamily protein	6.92e-05	7.81794	up-regulated
AT4G01500	NGA4	AP2/B3-like transcriptional factor family protein	9.33e-05	7.81645	up-regulated
AT4G00520		Acyl-CoA thioesterase family protein	9.92e-05	7.81628	up-regulated
AT1G74640		alpha/beta-Hydrolases superfamily protein	0.000248222	7.81379	up-regulated
AT1G53645		hydroxyproline-rich glycoprotein family protein	7.4e-05	7.81295	up-regulated
AT3G01980		NAD(P)-binding Rossmann-fold superfamily protein	6.59e-05	7.81275	up-regulated
AT2G16530	PPRD2	3-oxo-5-alpha-steroid 4-dehydrogenase family protein	3.2e-05	7.80754	up-regulated
AT2G18850		SET domain-containing protein	8.86e-05	7.80722	up-regulated
AT3G02420		dihydroflavonol 4-reductase/flavanone protein	0.000186789	7.80551	up-regulated
AT4G20170	GALS3	glycosyltransferase family protein (DUF23)	4.48e-05	7.80406	up-regulated
AT2G44130	KFB39, KMD3	Galactose oxidase/kelch repeat superfamily protein	0.00044475	7.80125	up-regulated
AT4G38980		hypothetical protein	0.000596506	7.79944	up-regulated
AT5G48380	BIR1	BAK1-interacting receptor-like kinase 1	2.72e-05	7.79939	up-regulated
AT2G47130	AtSDR3, SDR3	NAD(P)-binding Rossmann-fold superfamily protein	4.46e-05	7.79909	up-regulated
AT4G38970	AtFBA2, FBA2	fructose-bisphosphate aldolase 2	5e-05	7.79818	up-regulated
AT3G21480		BRCT domain-containing DNA repair protein	0.00053666	7.79495	up-regulated
AT1G30790		F-box and associated interaction domains-containing protein	0.000293183	7.79419	up-regulated
AT5G05250		hypothetical protein	0.000222487	7.79255	up-regulated
AT3G45770		Polyketide synthase, enoylreductase family protein	0.000374236	7.79083	up-regulated
AT3G17330	ECT6	evolutionarily conserved C-terminal region 6	3.34e-05	7.7888	up-regulated
AT5G38690	DDR1	Zinc-finger domain of monoamine-oxidase A repressor R1 protein	9.84e-05	7.78842	up-regulated
AT5G20900	JAZ12, TIFY3B	jasmonate-zim-domain protein 12	0.000146625	7.78651	up-regulated
AT2G27090		bZIP transcription factor (DUF630 and DUF632)	2.75e-05	7.78584	up-regulated
AT4G01040		Glycosyl hydrolase superfamily protein	0.000352175	7.78568	up-regulated
AT2G21385	AtCGLD11, BFA3, CGLD11	hypothetical protein	2.89e-05	7.78535	up-regulated
AT1G20795		F-box family protein	0.000502226	7.78432	up-regulated
AT2G04430	atnudt5, NUDT5	nudix hydrolase homolog 5	0.000414945	7.78286	up-regulated
AT5G23700		coiled-coil protein	0.000148571	7.78103	up-regulated
AT4G13350	NIG	NSP (nuclear shuttle protein)-interacting GTPase	7.94e-05	7.78064	up-regulated
AT2G01120	ATORC4, ORC4	origin recognition complex subunit 4	0.000268201	7.77929	up-regulated
AT5G03200	LUL1	RING/U-box superfamily protein	6.85e-05	7.77905	up-regulated
AT5G23480		SWIB/MDM2, Plus-3 and GYF domain-containing protein	0.000145171	7.77865	up-regulated
AT1G05950		hypothetical protein	8.49e-05	7.77536	up-regulated
AT3G12420		Polynucleotidyl transferase, ribonuclease H-like superfamily protein	0.000434549	7.77193	up-regulated
AT5G20600		ribosomal RNA processing-like protein	2.94e-05	7.7686	up-regulated
AT2G46750	AtGulLO2, GulLO2	D-arabinono-1,4-lactone oxidase family protein	0.000145855	7.76757	up-regulated
AT3G04181		hypothetical protein	4.95e-05	7.76557	up-regulated
AT4G09800	RPS18C	S18 ribosomal protein	0.000382432	7.76443	up-regulated
AT3G12530	PSF2	PSF2	5.11e-05	7.76327	up-regulated
AT3G47030		F-box and associated interaction domains-containing protein	0.000998143	7.76003	up-regulated
AT2G05230		DNAJ heat shock N-terminal domain-containing protein	5.99e-05	7.75921	up-regulated
AT3G62500		F-box protein RMF	0.000209974	7.75639	up-regulated
AT5G06620	ATXR4, SDG38	SET domain protein 38	0.000193226	7.75455	up-regulated
AT3G18550	AtBRC1, ATTCP18, BRC1, TCP18	TCP family transcription factor	6.49e-05	7.75132	up-regulated
AT5G01120		hypothetical protein (DUF674)	0.000567256	7.7511	up-regulated
AT3G48700	ATCXE13, CXE13	carboxyesterase 13	4.83e-05	7.75073	up-regulated
AT1G49650		alpha/beta-Hydrolases superfamily protein	0.00039486	7.75	up-regulated
AT1G49050	APCB1	Eukaryotic aspartyl protease family protein	0.000355086	7.74769	up-regulated
AT1G66610		TRAF-like superfamily protein	2.38e-05	7.74741	up-regulated
AT1G71360	AtSUN4, SUN4	Galactose-binding protein	3.28e-05	7.74537	up-regulated
AT5G03870		Glutaredoxin family protein	3.15e-05	7.7438	up-regulated
AT2G45160	ATHAM1, HAM1, LOM1, SCL27	GRAS family transcription factor	2.58e-05	7.7398	up-regulated
AT3G48230		carboxyl-terminal peptidase (DUF239)	0.000263103	7.73865	up-regulated
AT2G13540	ABH1, ATCBP80, CBP80, ENS	ARM repeat superfamily protein	2.16e-05	7.7355	up-regulated
AT3G06300	AT-P4H-2, P4H2	P4H isoform 2	2.89e-05	7.73	up-regulated
AT1G78760		F-box/RNI-like superfamily protein	7.88e-05	7.72917	up-regulated
AT3G55460	At-SCL30, SCL30	SC35-like splicing factor 30	0.000237191	7.72891	up-regulated
AT3G12040		DNA-3-methyladenine glycosylase (MAG)	0.000386374	7.72882	up-regulated
AT1G73820	SSU72	Ssu72-like family protein	6.61e-05	7.72865	up-regulated
AT3G59000		F-box/RNI-like superfamily protein	0.000396101	7.7286	up-regulated
AT1G24310	NUP54	nuclear pore complex protein	4.11e-05	7.72712	up-regulated
AT1G14910	PICALM1b	ENTH/ANTH/VHS superfamily protein	0.000174244	7.72473	up-regulated
AT1G71900	ENOR3L4	magnesium transporter, putative (DUF803)	0.000280171	7.719	up-regulated
AT2G37650		GRAS family transcription factor	5.43e-05	7.71754	up-regulated
AT4G39140		RING/U-box superfamily protein	0.000136648	7.71642	up-regulated
AT3G16210		F-box family protein	0.000161541	7.71481	up-regulated
AT1G75700	HVA22G	HVA22-like protein G	1.27e-05	7.71396	up-regulated
AT4G02930		GTP binding Elongation factor Tu family protein	0.00013912	7.70999	up-regulated
AT3G45890	RUS1, WXR3	root UVB sensitive-like protein (Protein of unknown function, DUF647)	0.000605406	7.7082	up-regulated
AT3G24320	ATMSH1, CHM, CHM1, MSH1	MUTL protein homolog 1	0.000102159	7.70703	up-regulated
AT4G36050	APE2	endonuclease/exonuclease/phosphatase family protein	4.33e-05	7.706	up-regulated
AT1G65520	ATECI1, ECHIC, ECI1, PEC11	delta(3), delta(2)-enoyl CoA isomerase 1	0.000465831	7.70581	up-regulated
AT3G26380	APSE	Melibiase family protein	0.00162958	7.70328	up-regulated
AT5G61950		Ubiquitin carboxyl-terminal hydrolase-related protein	3.61e-05	7.70015	up-regulated
AT4G04690		F-box and associated interaction domains-containing protein	0.000834606	7.69337	up-regulated
AT5G45740		Ubiquitin domain-containing protein	0.000197554	7.69	up-regulated
AT5G24750		UDP-Glycosyltransferase superfamily protein	9.66e-05	7.68654	up-regulated
AT2G31200	ADF6, ATADF6	actin depolymerizing factor 6	8.97e-05	7.68506	up-regulated
AT4G11970		YTH family protein	0.000962189	7.68497	up-regulated
AT2G19620	NDL3	N-MYC downregulated-like 3	5.92e-05	7.68472	up-regulated
AT5G23430	KTN80.4	Transducin/WD40 repeat-like superfamily protein	0.000359481	7.68469	up-regulated
AT5G39350		Tetratricopeptide repeat (TPR)-like superfamily protein	3.24e-05	7.68235	up-regulated
AT2G36160		Ribosomal protein S11 family protein	0.000126909	7.67986	up-regulated
AT5G56410		Protein with RNI-like/FBD-like domains	6.76e-05	7.67932	up-regulated
AT5G43020		Leucine-rich repeat protein kinase family protein	3.88e-05	7.67728	up-regulated
AT3G07050	NSN1	GTP-binding family protein	3.52e-05	7.67726	up-regulated
AT4G08310		DNA ligase	0.000234449	7.67402	up-regulated
AT5G49400		zinc knuckle (CCHC-type) family protein	0.000152318	7.67346	up-regulated
AT3G62800	ATTIF3K1, DRB4	double-stranded-RNA-binding protein 4	0.00016184	7.67308	up-regulated
AT2G30320		Pseudouridine synthase family protein	2.54e-05	7.67238	up-regulated
AT3G15900		homoserine O-acetyltransferase	7.12e-05	7.66728	up-regulated
AT2G16440	MCM4	Minichromosome maintenance (MCM2/3/5) family protein	0.000129793	7.66466	up-regulated
AT4G14820		Pentatricopeptide repeat (PPR) superfamily protein	4.1e-05	7.66437	up-regulated
AT3G28060	UMAMIT43-psi	Nodulin MtN21 /EamA-like transporter family protein	3.59e-05	7.65896	up-regulated
AT5G38510		Rhomboid-related intramembrane serine protease family protein	0.000441208	7.65687	up-regulated
AT3G09680		Ribosomal protein S12/S23 family protein	3.65e-05	7.65546	up-regulated
AT4G16600	PGSIP8	Nucleotide-diphospho-sugar transferases superfamily protein	4.79e-05	7.65215	up-regulated
AT2G07170		ARM repeat superfamily protein	0.000114949	7.65155	up-regulated
AT5G62370		Tetratricopeptide repeat (TPR)-like superfamily protein	5.44e-05	7.64929	up-regulated
AT2G33550	ASR3	Homeodomain-like superfamily protein	0.000298098	7.64715	up-regulated
AT2G45135		RING/U-box superfamily protein	0.000206256	7.64315	up-regulated
AT2G24960		Myb/SANT-like DNA-binding domain protein	3.42e-05	7.6426	up-regulated
AT2G01810		RING/FYVE/PHD zinc finger superfamily protein	0.0011274	7.63103	up-regulated
AT5G08335	ATICMTB, ATSTE14B, ICMTB	Isoprenylcysteine carboxyl methyltransferase (ICMT) family	5.11e-05	7.63055	up-regulated
AT5G46550		DNA-binding bromodomain-containing protein	0.000462131	7.63038	up-regulated
AT4G39560		Galactose oxidase/kelch repeat superfamily protein	3.37e-05	7.63018	up-regulated
AT3G53320	GPT2	mediator of RNA polymerase II transcription subunit-like protein	0.000352533	7.62926	up-regulated
AT4G10730		Protein kinase superfamily protein	4.23e-05	7.62809	up-regulated
AT5G15910		NAD(P)-binding Rossmann-fold superfamily protein	0.000478024	7.62738	up-regulated
AT1G30010	nMAT1	Intron maturase, type II family protein	4.02e-05	7.62681	up-regulated
AT2G14720	BP80-2;1, MTV2, MTV4, VSR2;1, VSR4	vacuolar sorting receptor 4	0.000662237	7.6236	up-regulated
AT4G02550		Myb/SANT-like DNA-binding domain protein	8.52e-05	7.62297	up-regulated
AT2G25360		RING/U-box superfamily protein	0.000154464	7.62097	up-regulated
AT2G34325		hypothetical protein	4.51e-05	7.61893	up-regulated
AT5G07810		SNF2 domain-containing protein / helicase domain-containing protein / HNH endonuclease domain-containing protein	6.93e-06	7.61889	up-regulated
AT1G20140	ASK4, SK4	SKP1-like 4	0.000109619	7.61775	up-regulated
AT3G47960	AtNPF2.10, GTR1, NPF2.10	Major facilitator superfamily protein	3.78e-05	7.61426	up-regulated
AT5G57170		Tautomerase/MIF superfamily protein	3.44e-05	7.61402	up-regulated
AT5G27750		F-box/FBD-like domains containing protein	0.000557581	7.6126	up-regulated
AT1G09930	ATOPT2, OPT2	oligopeptide transporter 2	0.000441163	7.61241	up-regulated
AT2G19380		RNA recognition motif (RRM)-containing protein	0.000951723	7.61122	up-regulated
AT2G32630		Pentatricopeptide repeat (PPR-like) superfamily protein	0.000748562	7.61108	up-regulated
AT3G45010	scpl48	serine carboxypeptidase-like 48	1.55e-05	7.60622	up-regulated
AT5G38410	RBCS3B	Ribulose bisphosphate carboxylase (small chain) family protein	1.35e-05	7.6029	up-regulated
AT1G47056	VFB1	VIER F-box protein 1	5.1e-05	7.60096	up-regulated
AT3G48210	SPC25	kinetochore protein	0.000864626	7.59899	up-regulated
AT2G01905	CYCJ18	cyclin J18	0.00244996	7.59517	up-regulated
AT4G25880	APUM6, PUM6	pumilio 6	0.000445358	7.59467	up-regulated
AT2G30470	HSI2, VAL1	B3 domain-containing transcription repressor VAL1	0.000209365	7.59424	up-regulated
AT2G34100		nonsense-mediated mRNA decay-like protein	0.000151679	7.58911	up-regulated
AT3G20760	Nse4B	Nse4, component of Smc5/6 DNA repair complex	0.000400889	7.58764	up-regulated
AT5G18520	Cand7	Lung seven transmembrane receptor family protein	0.000323895	7.58529	up-regulated
AT3G48250	BIR6	Pentatricopeptide repeat (PPR) superfamily protein	5.75e-05	7.58493	up-regulated
AT3G25400		dCTP pyrophosphatase-like protein	0.000126594	7.58191	up-regulated
AT5G37480		maltase-glucoamylase, intestinal protein	4.39e-05	7.58178	up-regulated
AT3G58980		F-box family protein	0.00013929	7.58109	up-regulated
AT5G59560	SRR1	sensitivity to red light reduced protein (SRR1)	0.00015521	7.58045	up-regulated
AT5G67080	MAPKKK19, MKK19	mitogen-activated protein kinase kinase kinase 19	1.53e-05	7.57902	up-regulated
AT1G21010		poly polymerase	5.67e-05	7.57824	up-regulated
AT3G09620		P-loop containing nucleoside triphosphate hydrolases superfamily protein	7.05e-05	7.57596	up-regulated
AT2G02350	AtPP2-B9, SKIP3	SKP1 interacting partner 3	0.000401261	7.57434	up-regulated
AT1G49360		F-box family protein	0.00044989	7.57295	up-regulated
AT3G04920		Ribosomal protein S24e family protein	0.000335093	7.57123	up-regulated
AT3G59470	FRF1	Far-red impaired responsive (FAR1) family protein	0.000449584	7.56239	up-regulated
AT1G21680		DPP6 N-terminal domain-like protein	3.62e-05	7.56085	up-regulated
AT5G16790	AtTHO7, THO7	Tho complex subunit 7/Mft1p	0.000407117	7.55896	up-regulated
AT1G34760	GF14 OMICRON, GRF11, RHS5	general regulatory factor 11	7.61e-05	7.55467	up-regulated
AT3G22480	PDF2	prefoldin 2	4.39e-05	7.55364	up-regulated
AT5G15040		Paired amphipathic helix (PAH2) superfamily protein	5.51e-05	7.55153	up-regulated
AT5G10810	ATER, ER	enhancer of rudimentary protein	0.000374137	7.54648	up-regulated
AT5G44950		F-box/RNI-like/FBD-like domains-containing protein	5.04e-05	7.54468	up-regulated
AT4G01900	GLB1, PII	nitrogen regulatory P-II-like protein	0.000757139	7.54373	up-regulated
AT3G18180		Glycosyltransferase family 61 protein	4.1e-05	7.54325	up-regulated
AT5G17430	BBM, PLT4	Integrase-type DNA-binding superfamily protein	0.0004027	7.54306	up-regulated
AT4G23650	AtCDPK6, CDPK6, CPK3	calcium-dependent protein kinase 6	0.00114043	7.54104	up-regulated
AT3G55520		FKBP-like peptidyl-prolyl cis-trans isomerase family protein	5.54e-05	7.54012	up-regulated
AT2G02061		Nucleotide-diphospho-sugar transferase family protein	3.22e-05	7.53443	up-regulated
AT5G43670	AtSEC23G	Sec23/Sec24 protein transport family protein	0.000143692	7.5342	up-regulated
AT3G48170	ALDH10A9, BADH	aldehyde dehydrogenase 10A9	3.12e-05	7.53407	up-regulated
AT3G52960	PrxIIE	Thioredoxin superfamily protein	3.73e-05	7.53121	up-regulated
AT2G39280		Ypt/Rab-GAP domain of gyp1p superfamily protein	0.00014698	7.52869	up-regulated
AT2G30950	FTSH2, VAR2	FtsH extracellular protease family	0.000558517	7.52768	up-regulated
AT4G32330	WDL5	TPX2 (targeting protein for Xklp2) protein family	0.000217946	7.52734	up-regulated
AT5G37070		hypothetical protein (Protein of unknown function, DUF538)	0.000238283	7.52488	up-regulated
AT3G01435	MED11	Expressed protein	4.23e-05	7.52369	up-regulated
AT5G61640	ATMSRA1, PMSR1	peptidemethionine sulfoxide reductase 1	0.00048359	7.52118	up-regulated
AT3G58460	ATRBL11, ATRBL15, RBL11, RBL15	RHOMBOID-like protein 15	0.00106467	7.52116	up-regulated
AT1G74030	ENO1	enolase 1	3.95e-05	7.52023	up-regulated
AT5G11900		Translation initiation factor SUI1 family protein	0.000273212	7.5193	up-regulated
AT2G46290		Transducin/WD40 repeat-like superfamily protein	0.000164663	7.51808	up-regulated
AT2G42550		Protein kinase superfamily protein	0.00030865	7.51579	up-regulated
AT5G23420	HMGB6	high-mobility group box 6	0.000292795	7.51218	up-regulated
AT1G71150		cyclin-D1-binding protein	3.58e-05	7.51015	up-regulated
AT2G40740	ATWRKY55, WRKY55	WRKY DNA-binding protein 55	0.000280199	7.50798	up-regulated
AT1G61560	ATMLO6, MLO6	Seven transmembrane MLO family protein	6.62e-05	7.50208	up-regulated
AT5G11080		Ubiquitin-like superfamily protein	0.000153726	7.49907	up-regulated
AT1G16870		mitochondrial 28S ribosomal protein S29-like protein	7.11e-05	7.49755	up-regulated
AT2G22140	ATEME1B, EME1B	essential meiotic endonuclease 1B	0.00055338	7.49627	up-regulated
AT2G23290	AtMYB70, MYB70	myb domain protein 70	0.000958502	7.49408	up-regulated
AT1G58170		Disease resistance-responsive (dirigent-like protein) family protein	5.1e-05	7.4936	up-regulated
AT5G50490	NF-YC5	nuclear factor Y, subunit C5	0.000208232	7.48956	up-regulated
AT1G74150		Galactose oxidase/kelch repeat superfamily protein	0.000616157	7.48909	up-regulated
AT5G40270	VEN4	HD domain-containing metal-dependent phosphohydrolase family protein	0.00122555	7.48843	up-regulated
AT1G52620	MTSF2, PPR19	Pentatricopeptide repeat (PPR) superfamily protein	0.000116101	7.48585	up-regulated
AT2G44590	ADL1D, DL1D	DYNAMIN-like 1D	0.000166165	7.48485	up-regulated
AT5G44710		37S ribosomal protein S27	0.000292025	7.48414	up-regulated
AT3G51820	ATG4, CHLG, G4, PDE325	UbiA prenyltransferase family protein	3.49e-05	7.48136	up-regulated
AT3G06590	AIF2, RITF1	basic helix-loop-helix (bHLH) DNA-binding superfamily protein	6.54e-05	7.48013	up-regulated
AT5G08770		topoisomerase I damage affected-like protein	5.96e-05	7.47993	up-regulated
AT2G01735	RIE1	RING-finger protein for embryogenesi	0.000146015	7.47926	up-regulated
AT1G01940		Cyclophilin-like peptidyl-prolyl cis-trans isomerase family protein	6.62e-05	7.47552	up-regulated
AT4G20835		hypothetical protein	6.38e-05	7.47435	up-regulated
AT2G24590	At-RSZ22a, RSZ22a	RNA recognition motif and CCHC-type zinc finger domains containing protein	0.00104469	7.47408	up-regulated
AT5G39930	CLPS5	CLP1-similar protein 5	0.000390616	7.46838	up-regulated
AT5G47160		YDG/SRA domain-containing protein	6.2e-05	7.46205	up-regulated
AT5G08360		Stu1, putative (DUF789)	0.000214	7.46031	up-regulated
AT3G13320	atcax2, CAX2	cation exchanger 2	3.8e-05	7.45778	up-regulated
AT5G15570		Bromodomain transcription factor	5.56e-05	7.45655	up-regulated
AT1G04310	ERS2	ethylene response sensor 2	0.000159851	7.45614	up-regulated
AT3G08820		Pentatricopeptide repeat (PPR) superfamily protein	5.51e-05	7.45313	up-regulated
AT5G61190		putative endonuclease or glycosyl hydrolase with C2H2-type zinc finger domain-containing protein	0.000320516	7.4526	up-regulated
AT2G22260	ALKBH2	oxidoreductase, 2OG-Fe(II) oxygenase family protein	4.26e-05	7.45187	up-regulated
AT1G68200	AtC3H15, CDM1	Zinc finger C-x8-C-x5-C-x3-H type family protein	5.01e-05	7.45146	up-regulated
AT2G33840		Tyrosyl-tRNA synthetase, class Ib, bacterial/mitochondrial	0.000750089	7.44519	up-regulated
AT5G56420		F-box/RNI-like/FBD-like domains-containing protein	0.000442361	7.44415	up-regulated
AT5G63420	AtRNJ, emb2746, RNJ	RNA-metabolising metallo-beta-lactamase family protein	4.96e-05	7.44105	up-regulated
AT3G61520		Pentatricopeptide repeat (PPR) superfamily protein	8.14e-05	7.43953	up-regulated
AT3G45750	NTP4	Nucleotidyltransferase family protein	0.000181094	7.4379	up-regulated
AT4G10920	KELP	transcriptional coactivator p15 (PC4) family protein (KELP)	0.000180463	7.4368	up-regulated
AT1G05291		GPI inositol-deacylase C, putative (DUF1218)	5.47e-05	7.43673	up-regulated
AT3G17320	FOA1	F-box and associated interaction domains-containing protein	0.000168041	7.43452	up-regulated
AT1G77750		Ribosomal protein S13/S18 family	0.000527117	7.43329	up-regulated
AT3G13882		Ribosomal protein L34	0.000579729	7.43241	up-regulated
AT1G77860	KOM	Rhomboid-related intramembrane serine protease family protein	0.000129633	7.43241	up-regulated
AT4G13000		AGC (cAMP-dependent, cGMP-dependent and protein kinase C) kinase family protein	0.000338545	7.42845	up-regulated
AT2G16770	AtbZIP23, bZIP23	Basic-leucine zipper (bZIP) transcription factor family protein	9.31e-05	7.42704	up-regulated
AT1G02230	ANAC004, NAC004	NAC domain containing protein 4	5.71e-05	7.42374	up-regulated
AT1G15460	ATBOR4, BOR4	HCO3- transporter family	8.55e-05	7.41941	up-regulated
AT5G03970		F-box associated ubiquitination effector family protein	0.00240893	7.40669	up-regulated
AT4G13360		ATP-dependent caseinolytic (Clp) protease/crotonase family protein	0.00122555	7.40562	up-regulated
AT3G48490		hypothetical protein	7.35e-05	7.40558	up-regulated
AT1G50110	BCAT6	D-aminoacid aminotransferase-like PLP-dependent enzymes superfamily protein	0.00077395	7.40532	up-regulated
AT1G05570	ATGSL06, ATGSL6, CALS1, GSL06, GSL6	callose synthase 1	0.000887095	7.40468	up-regulated
AT4G27990	ATYLMG1-2, YLMG1-2	YGGT family protein	4.39e-05	7.4042	up-regulated
AT2G27970	CKS2	CDK-subunit 2	4.14e-06	7.40265	up-regulated
AT5G19130		GPI transamidase component family protein / Gaa1-like family protein	0.000526016	7.40183	up-regulated
AT2G36740	ATSWC2, SWC2	DNA binding protein SWC2	6.13e-05	7.40183	up-regulated
AT3G48420		Haloacid dehalogenase-like hydrolase (HAD) superfamily protein	3.52e-05	7.39879	up-regulated
AT4G28410	RSA1	Tyrosine transaminase family protein	0.000182749	7.39878	up-regulated
AT1G12230	GSM2-LIKE	Aldolase superfamily protein	8.05e-05	7.39871	up-regulated
AT5G24330	ATXR6, SDG34	TRITHORAX-RELATED PROTEIN 6	0.000405232	7.39538	up-regulated
AT4G27250		NAD(P)-binding Rossmann-fold superfamily protein	6.63e-05	7.39436	up-regulated
AT3G53970	PTRE1	proteasome inhibitor-like protein	0.000322894	7.39387	up-regulated
AT2G03380	PPR96	Pentatricopeptide repeat (PPR) superfamily protein	5.99e-05	7.39295	up-regulated
AT3G13780		SMAD/FHA domain-containing protein	0.000156887	7.39295	up-regulated
AT3G16870	GATA17	GATA transcription factor 17	0.000631047	7.39113	up-regulated
AT3G09720	AtRH57, RH57	P-loop containing nucleoside triphosphate hydrolases superfamily protein	6.7e-05	7.39072	up-regulated
AT5G27940	WPP3	WPP domain protein 3	7.38e-05	7.39007	up-regulated
AT5G66440		tRNA-methyltransferase non-catalytic subunit trm6MTase subunit	0.00031397	7.38992	up-regulated
AT2G19560	AtTHP1, EER5, ESSP1, THP1	proteasome family protein	0.000129991	7.38953	up-regulated
AT3G19490	ATNHD1, NHD1	sodium:hydrogen antiporter 1	5.41e-05	7.38889	up-regulated
AT2G39440		ribonuclease H2 subunit C-like protein	0.000411682	7.38738	up-regulated
AT2G44195		pre-mRNA splicing factor domain-containing protein	5.23e-05	7.38576	up-regulated
AT3G11460	MEF10	Pentatricopeptide repeat (PPR) superfamily protein	9.49e-05	7.38252	up-regulated
AT2G47620	ATSWI3A, CHB1, SWI3A	SWITCH/sucrose nonfermenting 3A	7.12e-05	7.37841	up-regulated
AT4G18880	AT-HSFA4A, HSF A4A	heat shock transcription factor A4A	0.000639021	7.3748	up-regulated
AT5G22850		Eukaryotic aspartyl protease family protein	8.72e-05	7.37256	up-regulated
AT1G20930	CDKB2;2	cyclin-dependent kinase B2;2	1.63e-05	7.37203	up-regulated
AT5G47550	CYS5	Cystatin/monellin superfamily protein	7.9e-05	7.37185	up-regulated
AT4G14315		transmembrane protein	7.8e-06	7.3714	up-regulated
AT1G70680		Caleosin-related family protein	0.000711189	7.3694	up-regulated
AT2G42770		Peroxisomal membrane 22 kDa (Mpv17/PMP22) family protein	4.32e-05	7.36929	up-regulated
AT5G51020	CAA33, CRL	crumpled leaf	6.6e-05	7.36613	up-regulated
AT4G23660	AtPPT1, HRL1, PPT1	polyprenyltransferase 1	0.000238984	7.3646	up-regulated
AT4G39530		Tetratricopeptide repeat (TPR)-like superfamily protein	8.2e-05	7.36396	up-regulated
AT1G20360		F-box family protein	5.33e-05	7.36374	up-regulated
AT3G47690	AtEB1a, ATEB1H2, EB1A	microtubule end binding protein EB1A	4.75e-05	7.36341	up-regulated
AT3G62820		Plant invertase/pectin methylesterase inhibitor superfamily protein	4.97e-05	7.36322	up-regulated
AT3G59890		Dihydrodipicolinate reductase, bacterial/plant	0.00206673	7.36287	up-regulated
AT1G08660	MGP2, SIA1	MALE GAMETOPHYTE DEFECTIVE 2	9.56e-05	7.36127	up-regulated
AT3G21100		RNA-binding (RRM/RBD/RNP motifs) family protein	3.66e-05	7.35964	up-regulated
AT1G75020	LPAT4	lysophosphatidyl acyltransferase 4	2.89e-05	7.35737	up-regulated
AT3G03920		H/ACA ribonucleoprotein complex, subunit Gar1/Naf1 protein	5.92e-05	7.35568	up-regulated
AT2G05220		Ribosomal S17 family protein	0.000116122	7.35037	up-regulated
AT1G65130		Ubiquitin carboxyl-terminal hydrolase-related protein	4.93e-05	7.34633	up-regulated
AT3G13222	GIP1	GBF-interacting protein 1	0.00010035	7.34613	up-regulated
AT1G30814		hypothetical protein	0.0002502	7.34489	up-regulated
AT5G08695		RNA-binding (RRM/RBD/RNP motifs) family protein	6.31e-05	7.34406	up-regulated
AT1G50220		B3 domain protein	0.000197521	7.34134	up-regulated
AT1G25580	ANAC008, SOG1	NAC (No Apical Meristem) domain transcriptional regulator superfamily protein	0.000199866	7.33098	up-regulated
AT2G38620	CDKB1;2	cyclin-dependent kinase B1;2	0.000281534	7.3303	up-regulated
AT5G42790	ARS5, ATPSM30, PAF1	proteasome alpha subunit F1	0.000557626	7.33011	up-regulated
AT1G70210	ATCYCD1;1, CYCD1;1	CYCLIN D1;1	0.000588449	7.33005	up-regulated
AT1G22660		Polynucleotide adenylyltransferase family protein	9.74e-05	7.32756	up-regulated
AT3G60975		hypothetical protein	0.000267695	7.32577	up-regulated
AT4G39350	ATCESA2, ATH-A, CESA2	cellulose synthase A2	0.000127053	7.31956	up-regulated
AT3G52480		transmembrane protein	6.84e-05	7.31525	up-regulated
AT1G02360		Chitinase family protein	0.000217632	7.31435	up-regulated
AT1G05430		hypothetical protein	0.000199552	7.31167	up-regulated
AT5G03020		Galactose oxidase/kelch repeat superfamily protein	5.91e-05	7.3098	up-regulated
AT5G05800		Myb/SANT-like DNA-binding domain protein	0.000390351	7.30794	up-regulated
AT1G11740		ankyrin repeat family protein	0.00071423	7.30655	up-regulated
AT1G73655		FKBP-like peptidyl-prolyl cis-trans isomerase family protein	4.09e-05	7.30579	up-regulated
AT3G03980		NAD(P)-binding Rossmann-fold superfamily protein	4.57e-05	7.30502	up-regulated
AT2G24820	AtTic55, Tic55, TIC55-II	translocon at the inner envelope membrane of chloroplasts 55-II	5.43e-05	7.30258	up-regulated
AT2G29065		GRAS family transcription factor	0.000199332	7.29895	up-regulated
AT3G44680	AtHDA9, AtHDAC9, HDA09, HDA9, HDAC9	histone deacetylase 9	0.000153884	7.29455	up-regulated
AT5G05350		PLAC8 family protein	0.000885302	7.29429	up-regulated
AT3G48835		polynucleotide adenylyltransferase domain/RNA recognition motif protein	0.000209899	7.28861	up-regulated
AT4G16100		heat shock protein, putative (DUF789)	0.000958424	7.28657	up-regulated
AT3G59450		Calcium-binding EF-hand family protein	0.000412769	7.28436	up-regulated
AT1G29820		Magnesium transporter CorA-like family protein	7.92e-05	7.28332	up-regulated
AT3G25100	CDC45	cell division cycle 45	0.000940116	7.28297	up-regulated
AT1G57730		RING/U-box superfamily protein	0.00013889	7.28236	up-regulated
AT4G25840	GPP1, PyrP3	glycerol-3-phosphatase 1	0.000246284	7.28225	up-regulated
AT1G74890	ARR15	response regulator 15	4.39e-05	7.28056	up-regulated
AT4G36760	APP1, ATAPP1	aminopeptidase P1	0.000416878	7.27498	up-regulated
AT5G11810		rhomboid family protein	0.000772606	7.27487	up-regulated
AT1G70910	DEP	RING/U-box superfamily protein	0.000380232	7.27379	up-regulated
AT3G46980	PHT4;3	phosphate transporter 4;3	0.00161013	7.26906	up-regulated
AT3G61630	CRF6	cytokinin response factor 6	0.000480716	7.26866	up-regulated
AT2G19470	ckl5	casein kinase I-like 5	0.00029507	7.26762	up-regulated
AT1G07150	MAP3K13, MAPKKK13	mitogen-activated protein kinase kinase kinase 13	7.99e-05	7.26648	up-regulated
AT4G22070	ATWRKY31, WRKY31	WRKY DNA-binding protein 31	0.000128522	7.26628	up-regulated
AT3G53640		Protein kinase superfamily protein	0.000860262	7.26531	up-regulated
AT5G03450		Transducin/WD40 repeat-like superfamily protein	0.000891786	7.26392	up-regulated
AT4G18340		Glycosyl hydrolase superfamily protein	7.31e-05	7.26172	up-regulated
AT5G49010	EMB2812, SLD5	DNA replication protein-like protein	3.49e-05	7.26051	up-regulated
AT4G23850	LACS4	AMP-dependent synthetase and ligase family protein	0.000711157	7.25664	up-regulated
AT4G09980	EMB1691, MTB	Methyltransferase MT-A70 family protein	0.000308764	7.25396	up-regulated
AT1G52300		Zinc-binding ribosomal protein family protein	5.18e-05	7.25278	up-regulated
AT5G25800		Polynucleotidyl transferase, ribonuclease H-like superfamily protein	0.000312878	7.25036	up-regulated
AT5G63630		P-loop containing nucleoside triphosphate hydrolases superfamily protein	0.00105531	7.24989	up-regulated
AT1G63020	NRPD1, NRPD1A, POL IVA, SDE4, SMD2	nuclear RNA polymerase D1A	6.4e-05	7.24784	up-regulated
AT3G06460	ELO1	GNS1/SUR4 membrane protein family	4.85e-05	7.24467	up-regulated
AT5G18850		Low-density receptor-like protein	0.000145855	7.24427	up-regulated
AT1G04010	ATPSAT1, ERP1, PSAT1	phospholipid sterol acyl transferase 1	0.000115344	7.24411	up-regulated
AT2G39320		Cysteine proteinases superfamily protein	0.000389705	7.24138	up-regulated
AT5G60680		transcription initiation factor TFIID subunit (Protein of unknown function, DUF584)	0.000556026	7.24104	up-regulated
AT5G66480		bacteriophage N4 adsorption B protein	3.24e-05	7.24015	up-regulated
AT4G18940		RNA ligase/cyclic nucleotide phosphodiesterase family protein	6.76e-05	7.23803	up-regulated
AT2G22450	AtRIBA2, RIBA2	riboflavin biosynthesis protein	0.000118975	7.23789	up-regulated
AT5G45040	CYTC6A	Cytochrome c	6.91e-05	7.23746	up-regulated
AT1G07170		PHF5-like protein	0.00025515	7.23613	up-regulated
AT4G04955	ALN, ATALN	allantoinase	0.000706469	7.23572	up-regulated
AT3G18990	REM39, VRN1	AP2/B3-like transcriptional factor family protein	7.33e-05	7.23569	up-regulated
AT3G62390	TBL6	TRICHOME BIREFRINGENCE-LIKE 6	0.000314596	7.23373	up-regulated
AT3G12430		Polynucleotidyl transferase, ribonuclease H-like superfamily protein	0.000642083	7.23338	up-regulated
AT5G03380	AtHMP43	Heavy metal transport/detoxification superfamily protein	0.00071432	7.23327	up-regulated
AT5G10900	PP7L	Calcineurin-like metallo-phosphoesterase superfamily protein	0.000723235	7.23319	up-regulated
AT2G39400	MAGL6	alpha/beta-Hydrolases superfamily protein	0.000794758	7.23132	up-regulated
AT1G49820	ATMTK, MTK, MTK1	S-methyl-5-thioribose kinase	6.52e-05	7.22983	up-regulated
AT1G11560		Oligosaccharyltransferase complex/magnesium transporter family protein	8.02e-05	7.22888	up-regulated
AT3G02330	MEF13	Pentatricopeptide repeat (PPR) superfamily protein	0.000153867	7.22843	up-regulated
AT1G76700		DNAJ heat shock N-terminal domain-containing protein	7.67e-05	7.22335	up-regulated
AT5G49030	OVA2	tRNA synthetase class I (I, L, M and V) family protein	0.00137852	7.22073	up-regulated
AT3G22400	ATLOX5, LOX5	PLAT/LH2 domain-containing lipoxygenase family protein	0.000327784	7.22054	up-regulated
AT1G47870	ATE2F2, ATE2FC, E2FC	winged-helix DNA-binding transcription factor family protein	0.000281383	7.21943	up-regulated
AT3G53470		2,3-bisphosphoglycerate-independent phosphoglycerate mutase	0.000281508	7.21663	up-regulated
AT3G53440		Homeodomain-like superfamily protein	0.00028974	7.20428	up-regulated
AT1G12710	AtPP2-A12, PP2-A12	phloem protein 2-A12	0.000868768	7.20223	up-regulated
AT4G14270		polyadenylate-binding protein interacting protein	0.000995465	7.20186	up-regulated
AT1G16030	Hsp70b	heat shock protein 70B	0.00122476	7.20146	up-regulated
AT1G66770	AtSWEET6, SWEET6	Nodulin MtN3 family protein	6.16e-05	7.20082	up-regulated
AT5G18770		F-box/FBD-like domains containing protein	0.000377003	7.19893	up-regulated
AT5G59400		PGR5-like A protein	6.38e-05	7.19802	up-regulated
AT2G40480		WEB family protein (DUF827)	0.000950774	7.1953	up-regulated
AT1G47495		hypothetical protein	2.77e-05	7.19524	up-regulated
AT1G61010	CPSF73-I	cleavage and polyadenylation specificity factor 73-I	0.00010795	7.19476	up-regulated
AT3G21640	ATFKBP42, FKBP42, TWD1, UCU2	FKBP-type peptidyl-prolyl cis-trans isomerase family protein	0.000353883	7.1943	up-regulated
AT4G22430		F-box family protein	4.51e-05	7.19412	up-regulated
AT2G18260	ATSYP112, SYP112	syntaxin of plants 112	0.00124938	7.19391	up-regulated
AT1G48490	IRE3	Protein kinase superfamily protein	0.00064482	7.19283	up-regulated
AT5G40420	OLE2, OLEO2	oleosin 2	7.33e-05	7.19083	up-regulated
AT4G23680		Polyketide cyclase/dehydrase and lipid transport superfamily protein	6.27e-05	7.1896	up-regulated
AT1G09630	ATRAB-A2A, ATRAB11C, ATRABA2A, RAB-A2A, RAB11c	RAB GTPase 11C	0.000215142	7.18835	up-regulated
AT1G54370	ATNHX5, NHX5	sodium hydrogen exchanger 5	0.000285478	7.18548	up-regulated
AT4G24972	TPD1	tapetum determinant 1	0.000182692	7.1837	up-regulated
AT1G75140		membrane protein	0.000116122	7.18224	up-regulated
AT1G49710	ATFUT12, FUCT2, FUCTB, FUT12	fucosyltransferase 12	0.00017355	7.18183	up-regulated
AT1G10560	ATPUB18, PUB18	plant U-box 18	0.000146929	7.18157	up-regulated
AT5G06280		hypothetical protein	3.51e-06	7.18086	up-regulated
AT2G20190	ATCLASP, CLASP	CLIP-associated protein	0.000273212	7.18026	up-regulated
AT5G05230		RING/U-box superfamily protein	2.76e-05	7.17878	up-regulated
AT5G01780		2-oxoglutarate-dependent dioxygenase family protein	0.00157218	7.17846	up-regulated
AT3G18230		Octicosapeptide/Phox/Bem1p family protein	0.000243932	7.17843	up-regulated
AT3G02010		Pentatricopeptide repeat (PPR) superfamily protein	0.000106977	7.1779	up-regulated
AT4G30560	ATCNGC9, CNGC9	cyclic nucleotide gated channel 9	2.16e-05	7.17754	up-regulated
AT2G43950	ATOEP37, OEP37	chloroplast outer envelope protein 37	0.00119235	7.17728	up-regulated
AT5G13250		RING finger protein	9.55e-05	7.17704	up-regulated
AT1G62430	ATCDS1, CDS1	CDP-diacylglycerol synthase 1	0.000177082	7.17644	up-regulated
AT1G53720	ATCYP59, CYP59	cyclophilin 59	0.000551522	7.17513	up-regulated
AT1G55430		Cysteine/Histidine-rich C1 domain family protein	9.48e-05	7.17311	up-regulated
AT5G52000	IMPA-8	importin alpha isoform 8	0.00152423	7.16777	up-regulated
AT5G28830		calcium-binding EF hand family protein	0.00107367	7.16692	up-regulated
AT3G62020	GLP10	germin-like protein 10	0.00023801	7.16564	up-regulated
AT5G59820	AtZAT12, RHL41, ZAT12	C2H2-type zinc finger family protein	0.000409468	7.16515	up-regulated
AT5G17160		aspartic/glutamic acid-rich protein	0.000123496	7.16214	up-regulated
AT4G00020	BRCA2(IV), BRCA2A, EDA20, MEE43	BREAST CANCER 2 like 2A	0.000156074	7.15992	up-regulated
AT5G39000	MDS2	Malectin/receptor-like protein kinase family protein	7.18e-05	7.15926	up-regulated
AT1G77350		keratinocyte-associated-like protein	0.000144769	7.15709	up-regulated
AT2G19670	ATPRMT1A, PRMT1A	protein arginine methyltransferase 1A	5.75e-05	7.15573	up-regulated
AT1G43130	LCV2	like COV 2	0.0012646	7.15386	up-regulated
AT4G38760		nucleoporin (DUF3414)	0.000660925	7.1536	up-regulated
AT1G33500		tropomyosin	6.78e-05	7.15221	up-regulated
AT5G25450		Cytochrome bd ubiquinol oxidase, 14kDa subunit	8.59e-05	7.15039	up-regulated
AT5G15030		paired amphipathic helix Sin3-like protein	1.66e-06	7.14495	up-regulated
AT5G41600	BTI3, RTNLB4	VIRB2-interacting protein 3	0.000260026	7.14414	up-regulated
AT5G09800	PUB28	ARM repeat superfamily protein	1.45e-05	7.14268	up-regulated
AT4G01140		transmembrane protein, putative (DUF1191)	7.15e-05	7.14253	up-regulated
AT3G20010	CHR27, FRG1	SNF2 domain-containing protein / helicase domain-containing protein / zinc finger protein-like protein	0.000413689	7.14244	up-regulated
AT1G53280	AtDJ1B, DJ-1b, DJ1B	Class I glutamine amidotransferase-like superfamily protein	0.00199112	7.14226	up-regulated
AT5G60040	NRPC1	nuclear RNA polymerase C1	0.000482423	7.13915	up-regulated
AT5G37680	ARLA1A, ATARLA1A	ADP-ribosylation factor-like A1A	0.000424359	7.13851	up-regulated
AT5G22160		transmembrane protein;	9.43e-05	7.13726	up-regulated
AT2G44980	ASG3, CHR10	SNF2 domain-containing protein / helicase domain-containing protein	0.00116107	7.13147	up-regulated
AT3G47490		HNH endonuclease	0.000825347	7.13131	up-regulated
AT5G41580	PIAL2	RING/U-box superfamily protein	0.000130249	7.12924	up-regulated
AT2G21730	ATCAD2, CAD2	cinnamyl alcohol dehydrogenase homolog 2	0.000165751	7.12794	up-regulated
AT5G48350		Polynucleotidyl transferase, ribonuclease H-like superfamily protein	6.13e-05	7.12701	up-regulated
AT5G63450	CYP94B1	cytochrome P450, family 94, subfamily B, polypeptide 1	6.95e-05	7.12679	up-regulated
AT3G03170		hypothetical protein	0.000578587	7.12627	up-regulated
AT3G59960	ASHH4, SDG24	histone-lysine N-methyltransferase ASHH4	0.000193167	7.12548	up-regulated
AT1G49840	BDR5	glutamyl-tRNA (Gln) amidotransferase subunit A (DUF620)	0.000134695	7.12403	up-regulated
AT3G27060	ATTSO2, TSO2	Ferritin/ribonucleotide reductase-like family protein	5.85e-06	7.12356	up-regulated
AT5G42470		BRCA1-A complex subunit BRE-like protein	0.000810737	7.12149	up-regulated
AT2G33520	AthCYSTM7	cysteine-rich/transmembrane domain protein A	0.000449977	7.12131	up-regulated
AT5G24860	ATFPF1, FPF1	flowering promoting factor 1	6.92e-05	7.11889	up-regulated
AT1G04850		ubiquitin-associated (UBA)/TS-N domain-containing protein	0.000156826	7.11663	up-regulated
AT1G70530	CRK3	cysteine-rich RLK (RECEPTOR-like protein kinase) 3	8.34e-05	7.1112	up-regulated
AT1G57800	ORTH3, VIM5	zinc finger (C3HC4-type RING finger) family protein	0.000221614	7.11115	up-regulated
AT5G22250	AtCAF1b, CAF1b	Polynucleotidyl transferase, ribonuclease H-like superfamily protein	0.00015563	7.10923	up-regulated
AT2G25300	HPGT3	Galactosyltransferase family protein	0.00131189	7.10872	up-regulated
AT3G25810		Terpenoid cyclases/Protein prenyltransferases superfamily protein	0.00014803	7.10757	up-regulated
AT2G25580	MEF8	Tetratricopeptide repeat (TPR)-like superfamily protein	0.000122772	7.10454	up-regulated
AT3G11290		Myb/SANT-like DNA-binding domain protein	0.000179437	7.1042	up-regulated
AT2G19900	ATNADP-ME1, NADP-ME1	NADP-malic enzyme 1	0.000145171	7.0984	up-regulated
AT5G37220		RING/U-box superfamily protein	0.000353172	7.09515	up-regulated
AT3G61830	ARF18	auxin response factor 18	9.2e-05	7.09422	up-regulated
AT3G13700		RNA-binding (RRM/RBD/RNP motifs) family protein	0.000204224	7.0916	up-regulated
AT4G31850	PGR3	proton gradient regulation 3	0.000756806	7.0894	up-regulated
AT2G17090	BSK12, SSP	kinase with tetratricopeptide repeat domain-containing protein	8.07e-05	7.08795	up-regulated
AT2G31510	ARI7, ATARI7	IBR domain-containing protein	0.000132235	7.08682	up-regulated
AT1G75360		transmembrane protein	0.000711998	7.08504	up-regulated
AT3G18020		Pentatricopeptide repeat (PPR) superfamily protein	0.000307719	7.08285	up-regulated
AT4G37260	ATMYB73, MYB73	myb domain protein 73	0.000117212	7.08157	up-regulated
AT1G53330		Pentatricopeptide repeat (PPR) superfamily protein	0.00012751	7.08003	up-regulated
AT5G66980		AP2/B3-like transcriptional factor family protein	7.24e-05	7.07593	up-regulated
AT3G26430		GDSL-like Lipase/Acylhydrolase superfamily protein	0.00152419	7.07557	up-regulated
AT4G26960		hypothetical protein	3.73e-06	7.07549	up-regulated
AT1G74390	NEN3	Polynucleotidyl transferase, ribonuclease H-like superfamily protein	0.000701927	7.07515	up-regulated
AT1G17040	ATSHA, SHA, STATLA	SH2 domain protein A	0.000127018	7.07414	up-regulated
AT3G12700	NANA	Eukaryotic aspartyl protease family protein	0.000482868	7.07391	up-regulated
AT5G47900		heparan-alpha-glucosaminide N-acetyltransferase-like protein (DUF1624)	0.000449493	7.06633	up-regulated
AT4G11547		cysteine/histidine-rich C1 domain protein	1.66e-06	7.0648	up-regulated
AT5G51500		Plant invertase/pectin methylesterase inhibitor superfamily	8.77e-05	7.06407	up-regulated
AT1G07615	Obg A-1	GTP-binding protein Obg/CgtA	6.52e-05	7.06106	up-regulated
AT2G22530		Alkaline-phosphatase-like family protein	0.000162136	7.0575	up-regulated
AT4G05497		RNI-like superfamily protein	7.33e-05	7.05355	up-regulated
AT1G53140	DRP5A	Dynamin related protein 5A	0.00140448	7.05334	up-regulated
AT3G56540		alpha/beta-Hydrolases superfamily protein	0.00012032	7.05159	up-regulated
AT1G63830		PLAC8 family protein	0.000374418	7.04822	up-regulated
AT5G62650		Tic22-like family protein	0.000143688	7.04689	up-regulated
AT1G43860		sequence-specific DNA binding transcription factor	4.28e-05	7.04633	up-regulated
AT2G27410		B3 domain protein, putative (DUF313)	0.000239656	7.04457	up-regulated
AT3G51500		hypothetical protein	0.000458703	7.04338	up-regulated
AT5G04410	anac078, NAC2, NAC78, NTL11	NAC domain containing protein 2	0.000400924	7.04232	up-regulated
AT4G25240	SKS1	SKU5 similar 1	8.08e-05	7.04198	up-regulated
AT3G51350		Eukaryotic aspartyl protease family protein	9.1e-05	7.04184	up-regulated
AT3G25950		TRAM, LAG1 and CLN8 (TLC) lipid-sensing domain containing protein	6.2e-05	7.04139	up-regulated
AT3G16580		F-box and associated interaction domains-containing protein	0.000348985	7.03961	up-regulated
AT3G04854		hypothetical protein	8.19e-05	7.03229	up-regulated
AT1G29250	ALBA1, IRP5	Alba DNA/RNA-binding protein	7.88e-05	7.03126	up-regulated
AT5G46470	RPS6	disease resistance protein (TIR-NBS-LRR class) family	8.98e-05	7.03122	up-regulated
AT1G64600		copper ion binding / methyltransferase	6.07e-05	7.03095	up-regulated
AT5G21970		Ubiquitin carboxyl-terminal hydrolase family protein	0.00061814	7.02654	up-regulated
AT2G44190	EDE1, EMB3116, QWRF5	ENDOSPERM DEFECTIVE protein (DUF566)	3.55e-06	7.02589	up-regulated
AT5G49110		fanconi anemia group I-like protein	0.00042248	7.02476	up-regulated
AT2G44070		NagB/RpiA/CoA transferase-like superfamily protein	0.000149111	7.02434	up-regulated
AT2G06010	ORG4	OBP3-responsive protein 4 (ORG4)	9.46e-05	7.02256	up-regulated
AT4G33620	SPF2	Cysteine proteinases superfamily protein	0.000165809	7.02043	up-regulated
AT4G34240	ALDH3, ALDH3I1	aldehyde dehydrogenase 3I1	0.000439908	7.01694	up-regulated
AT5G41290		Receptor-like protein kinase-related family protein	0.000173744	7.01644	up-regulated
AT1G52630		O-fucosyltransferase family protein	0.000402318	7.0141	up-regulated
AT5G49120		DUF581 family protein, putative (DUF581)	9.5e-05	7.01227	up-regulated
AT4G00900	ATECA2, ECA2	ER-type Ca2+-ATPase 2	0.00030505	7.01154	up-regulated
AT1G12660		thionin-like protein	9.33e-05	7.00798	up-regulated
AT2G47300	POP1	ribonuclease Ps	0.00064072	7.00677	up-regulated
AT1G45230		DCL protein (DUF3223)	0.000116676	7.0055	up-regulated
AT2G45420	LBD18	LOB domain-containing protein 18	8.14e-05	7.00538	up-regulated
AT1G12950	AtDTX31, RHS2	root hair specific 2	0.00120301	7.00436	up-regulated
AT4G23730		Galactose mutarotase-like superfamily protein	0.0004742	7.00067	up-regulated
AT5G56370		F-box/RNI-like/FBD-like domains-containing protein	0.00128265	7.00019	up-regulated
AT1G69680		ran guanine nucleotide release factor, putative (Mog1/PsbP/DUF1795-like photosystem II reaction center PsbP family protein)	6.79e-05	6.99977	up-regulated
AT5G52470	ATFBR1, ATFIB1, FBR1, FIB1, SKIP7	fibrillarin 1	0.000371593	6.99905	up-regulated
AT4G14850	LOI1, MEF11	Pentatricopeptide repeat (PPR) superfamily protein	0.000158016	6.99692	up-regulated
AT5G41000	AtYSL4, YSL4	YELLOW STRIPE like 4	0.000246284	6.99535	up-regulated
AT3G01015	MD60, TPXL1	TPX2 (targeting protein for Xklp2) protein family	2.73e-05	6.99505	up-regulated
AT2G27720		60S acidic ribosomal protein family	0.00041775	6.99494	up-regulated
AT2G40490	HEME2	Uroporphyrinogen decarboxylase	0.00248467	6.99403	up-regulated
AT1G71840		transducin family protein / WD-40 repeat family protein	0.00194316	6.99227	up-regulated
AT3G62570		Tetratricopeptide repeat (TPR)-like superfamily protein	0.000246204	6.99134	up-regulated
AT1G80070	EMB14, EMB177, EMB33, PRP8, SUS2	Pre-mRNA-processing-splicing factor	0.000516369	6.98884	up-regulated
AT5G50870	UBC27	ubiquitin-conjugating enzyme 27	7.18e-05	6.98651	up-regulated
AT3G07130	ATPAP15, PAP15	purple acid phosphatase 15	0.000443596	6.98316	up-regulated
AT2G46760	AtGulLO6, GulLO6	D-arabinono-1,4-lactone oxidase family protein	0.000628043	6.98315	up-regulated
AT3G03220	ATEXP13, ATEXPA13, ATHEXP ALPHA 1.22, EXP13, EXPA13	expansin A13	0.000134695	6.98109	up-regulated
AT3G23740		hypothetical protein	0.00015563	6.97935	up-regulated
AT4G05210	AtLpxD1, LpxD1	Trimeric LpxA-like enzymes superfamily protein	0.00178366	6.97856	up-regulated
AT2G46765		0	3.95e-05	6.97805	up-regulated
AT1G74280		alpha/beta-Hydrolases superfamily protein	0.000715992	6.97685	up-regulated
AT5G18330	PUB47	ARM repeat superfamily protein	0.000789762	6.97602	up-regulated
AT1G76910		hypothetical protein	8.25e-05	6.9757	up-regulated
AT1G12560	ATEXP7, ATEXPA7, ATHEXP ALPHA 1.26, EXP7, EXPA7	expansin A7	0.000184208	6.97392	up-regulated
AT5G63690		Nucleic acid-binding, OB-fold-like protein	0.000116788	6.97313	up-regulated
AT1G72730		DEA(D/H)-box RNA helicase family protein	0.000133194	6.97304	up-regulated
AT1G34340		alpha/beta-Hydrolases superfamily protein	0.00223408	6.97237	up-regulated
AT3G15360	ATHM4, ATM4, TRX-M4	thioredoxin M-type 4	0.0014208	6.97117	up-regulated
AT3G49450		F-box and associated interaction domains-containing protein	6.43e-05	6.97084	up-regulated
AT5G54148		sarcosine dehydrogenase-2C protein	1.08e-05	6.97052	up-regulated
AT1G07795		forkhead box protein G1	7.1e-05	6.9702	up-regulated
AT4G34190		stress enhanced protein 1	0.000588366	6.96935	up-regulated
AT5G05780	AE3, ATHMOV34, RPN8A	RP non-ATPase subunit 8A	8.26e-05	6.96926	up-regulated
AT4G35240		DNA-directed RNA polymerase subunit beta, putative (DUF630 and DUF632)	0.000105992	6.96824	up-regulated
AT5G38520	CLD1	alpha/beta-Hydrolases superfamily protein	0.000117517	6.96522	up-regulated
AT5G01650		Tautomerase/MIF superfamily protein	3.52e-05	6.9637	up-regulated
AT1G12650		rRNA biogenesis RRP36-like protein	0.000471778	6.96159	up-regulated
AT5G10190		Major facilitator superfamily protein	0.000150299	6.96035	up-regulated
AT5G21150	AGO9	Argonaute family protein	0.000492879	6.95954	up-regulated
AT1G68120	ATBPC3, BPC3	BASIC PENTACYSTEINE protein	1.97e-05	6.95768	up-regulated
AT1G48200		hypothetical protein	0.000130249	6.95551	up-regulated
AT1G32850	UBP11	ubiquitin-specific protease 11	0.00142611	6.95473	up-regulated
AT5G37200		RING/U-box superfamily protein	0.000111114	6.95463	up-regulated
AT1G13180	ARP3, ATARP3, DIS1	Actin-like ATPase superfamily protein	0.00125744	6.95374	up-regulated
AT1G32690		DUF740 family protein	0.000621373	6.95351	up-regulated
AT1G27820	CAF1c	Polynucleotidyl transferase, ribonuclease H-like superfamily protein	0.00016801	6.95313	up-regulated
AT4G17330	ATG2484-1, G2484-1	G2484-1 protein	2.45e-05	6.95311	up-regulated
AT4G15730		CW-type Zinc Finger	0.000152105	6.95258	up-regulated
AT1G74020	SS2	strictosidine synthase 2	0.000535991	6.95191	up-regulated
AT5G23470		Haloacid dehalogenase-like hydrolase (HAD) superfamily protein	0.000142713	6.95147	up-regulated
AT5G54750	TRAPPC3	Transport protein particle (TRAPP) component	0.000217446	6.95081	up-regulated
AT2G37195		acyl-CoA-binding domain protein	0.000255293	6.94906	up-regulated
AT3G48390	MRF4	MA3 domain-containing protein	0.000154144	6.9468	up-regulated
AT4G16807		ATP-dependent caseinolytic protease/crotonase family protein	0.00190982	6.9468	up-regulated
AT5G17870	PSRP6	plastid-specific 50S ribosomal protein 6	8.77e-05	6.94634	up-regulated
AT4G38380		MATE efflux family protein	0.00161896	6.94632	up-regulated
AT1G49300	ATRAB7, ATRABG3E, RABG3E	RAB GTPase homolog G3E	1.66e-06	6.94285	up-regulated
AT4G38350	AtNPC1-2	Patched family protein	7.53e-05	6.94243	up-regulated
AT5G40500		hypothetical protein	8.97e-05	6.94157	up-regulated
AT4G23920	ATUGE2, UGE2	UDP-D-glucose/UDP-D-galactose 4-epimerase 2	0.000525631	6.93846	up-regulated
AT4G39220	ATRER1A	Rer1 family protein	0.00053452	6.93713	up-regulated
AT5G10625		flowering-promoting factor-like protein	0.00218365	6.93704	up-regulated
AT5G44960		F-box/RNI-like/FBD-like domains-containing protein	0.00065212	6.93635	up-regulated
AT4G32770	ATSDX1, VTE1	tocopherol cyclase, chloroplast / vitamin E deficient 1 (VTE1) / sucrose export defective 1 (SXD1)	0.000773426	6.93501	up-regulated
AT5G14640	ATSK13, SK13	shaggy-like kinase 13	0.000169372	6.93437	up-regulated
AT4G35110	PEARLI 4	phospholipase-like protein (PEARLI 4) family protein	0.000496821	6.93424	up-regulated
AT4G16900		Disease resistance protein (TIR-NBS-LRR class) family	4.47e-05	6.93323	up-regulated
AT2G39100		RING/U-box superfamily protein	0.000129716	6.93316	up-regulated
AT1G30640	NDR7	Protein kinase family protein	7.49e-05	6.93195	up-regulated
AT5G41880	POLA3, POLA4	DNA primase POLA3	3.26e-05	6.93125	up-regulated
AT5G63720	KPL	kokopelli	0.000258719	6.93042	up-regulated
AT3G12930	DG238	Lojap-related protein	0.000152318	6.93005	up-regulated
AT1G73870	BBX16, COL7	B-box type zinc finger protein with CCT domain-containing protein	9.74e-05	6.92191	up-regulated
AT4G39753		Galactose oxidase/kelch repeat superfamily protein	0.000177036	6.92164	up-regulated
AT1G06380		Ribosomal protein L1p/L10e family	0.000440354	6.92123	up-regulated
AT1G53000	AtCKS, CKS, KDSB	Nucleotide-diphospho-sugar transferases superfamily protein	0.000456119	6.91532	up-regulated
AT2G28220		aspartic proteinase CDR1-like protein	0.000200753	6.91477	up-regulated
AT2G47800	ABCC4, ATMRP4, EST3, MRP4	multidrug resistance-associated protein 4	0.000867708	6.91293	up-regulated
AT3G24340	CHR40, CLSY4	chromatin remodeling 40	0.000160117	6.91141	up-regulated
AT5G04590	SIR	sulfite reductase	0.000182631	6.908	up-regulated
AT4G39260	ATGRP8, CCR1, GR-RBP8, GRP8, RBGA6	cold, circadian rhythm, and RNA binding 1	0.00178722	6.90673	up-regulated
AT3G10180		P-loop containing nucleoside triphosphate hydrolases superfamily protein	0.000381688	6.90616	up-regulated
AT2G18876		Afadin/alpha-actinin-binding protein	0.000412339	6.89879	up-regulated
AT4G02070	ATMSH6, MSH6, MSH6-1	MUTS homolog 6	0.00222319	6.89847	up-regulated
AT3G22760	SOL1	Tesmin/TSO1-like CXC domain-containing protein	2.79e-06	6.89676	up-regulated
AT3G01300	PBL35	Protein kinase superfamily protein	0.000112586	6.89581	up-regulated
AT3G05625		Tetratricopeptide repeat (TPR)-like superfamily protein	1.32e-05	6.89533	up-regulated
AT2G02060		Homeodomain-like superfamily protein	0.00090047	6.89439	up-regulated
AT1G04630	MEE4	GRIM-19 protein	6.2e-05	6.8938	up-regulated
AT1G21840	UREF	urease accessory protein F	0.000331799	6.89072	up-regulated
AT3G22410		Sec14p-like phosphatidylinositol transfer family protein	0.000352715	6.89058	up-regulated
AT2G01180	ATLPP1, ATPAP1, LPP1, PAP1	phosphatidic acid phosphatase 1	0.000667177	6.88589	up-regulated
AT3G60980		Tetratricopeptide repeat (TPR)-like superfamily protein	0.000673485	6.88398	up-regulated
AT5G60800	AtHMP53, HIPP3	Heavy metal transport/detoxification superfamily protein	0.000381237	6.88332	up-regulated
AT1G16590	ATREV7, REV7	DNA-binding HORMA family protein	6.69e-05	6.88263	up-regulated
AT1G30990		Polyketide cyclase/dehydrase and lipid transport superfamily protein	0.00102129	6.87751	up-regulated
AT5G09440	EXL4	EXORDIUM like 4	0.000187884	6.87709	up-regulated
AT1G14280	PKS2	phytochrome kinase substrate 2	9.82e-05	6.87271	up-regulated
AT5G05130		DNA/RNA helicase protein	7.81e-06	6.87096	up-regulated
AT2G37420		ATP binding microtubule motor family protein	0.00124183	6.87005	up-regulated
AT5G12940		Leucine-rich repeat (LRR) family protein	0.000352175	6.86944	up-regulated
AT3G25520	ATL5, OLI5, PGY3, RPL5A	ribosomal protein L5	0.000498079	6.86911	up-regulated
AT5G11040	AtTRS120, TRAPPC9, TRS120, VAN4	TRS120	0.00207221	6.86621	up-regulated
AT5G65420	CYCD4;1	CYCLIN D4;1	7.68e-05	6.86315	up-regulated
AT1G30820	CTPS1	CTP synthase family protein	3.69e-05	6.86112	up-regulated
AT1G63160	EMB2811, RFC2	replication factor C 2	2.86e-05	6.86109	up-regulated
AT2G38720	MAP65-5	microtubule-associated protein 65-5	0.00156045	6.86033	up-regulated
AT5G54290	CcdA	cytochrome c biogenesis protein family	0.000491525	6.85799	up-regulated
AT1G78895		Reticulon family protein	8.4e-06	6.8548	up-regulated
AT1G19410		FBD / Leucine Rich Repeat domains containing protein	0.000103579	6.85381	up-regulated
AT5G21940		hybrid signal transduction histidine kinase M-like protein	0.000208848	6.85325	up-regulated
AT3G18840		LOW protein: PPR containing-like protein	0.000191111	6.85235	up-regulated
AT1G02220	ANAC003, NAC003, XVP	NAC domain containing protein 3	0.00014698	6.85096	up-regulated
AT5G20920	eIF-2bs, EIF2 BETA, EMB1401	eukaryotic translation initiation factor 2 beta subunit	0.000214832	6.84516	up-regulated
AT1G30880		hypothetical protein	0.000412785	6.84374	up-regulated
AT1G76540	CDKB2;1	cyclin-dependent kinase B2;1	0.000110709	6.84359	up-regulated
AT5G66000		hypothetical protein	0.00136198	6.83931	up-regulated
AT2G02950	PKS1	phytochrome kinase substrate 1	0.000244673	6.83798	up-regulated
AT3G25920	RPL15	ribosomal protein L15	0.000651435	6.83741	up-regulated
AT4G14310		Transducin/WD40 repeat-like superfamily protein	1.13e-05	6.8368	up-regulated
AT5G54970		hypothetical protein	4.74e-05	6.83613	up-regulated
AT1G72220	ATL54	RING/U-box superfamily protein	0.000123728	6.83574	up-regulated
AT1G62270		F-box and associated interaction domains-containing protein	0.000143325	6.83384	up-regulated
AT5G59020		hepatocyte growth factor activator, putative (DUF3527)	0.000314404	6.83142	up-regulated
AT3G07200		RING/U-box superfamily protein	0.000352533	6.83124	up-regulated
AT3G10560	CYP77A7, UNE9	Cytochrome P450 superfamily protein	0.00136272	6.8281	up-regulated
AT5G08780		winged-helix DNA-binding transcription factor family protein	0.000432038	6.82336	up-regulated
AT3G12060	TBL1	trichome birefringence-like protein (DUF828)	0.000599694	6.82279	up-regulated
AT5G50360	AITR5, DIG2	von willebrand factor A domain protein	0.000227452	6.82094	up-regulated
AT1G18210		Calcium-binding EF-hand family protein	0.000469835	6.81902	up-regulated
AT1G64110	DAA1	P-loop containing nucleoside triphosphate hydrolases superfamily protein	4.39e-05	6.81695	up-regulated
AT1G02130	ARA-5, ARA5, ATRAB1B, ATRABD2A, RA-5, RABD2A	RAS 5	0.00254813	6.8167	up-regulated
AT1G63980		D111/G-patch domain-containing protein	0.000518652	6.81603	up-regulated
AT1G76110		HMG (high mobility group) box protein with ARID/BRIGHT DNA-binding domain-containing protein	3.68e-06	6.81074	up-regulated
AT3G47440	TIP5;1	tonoplast intrinsic protein 5;1	2.1e-06	6.81017	up-regulated
AT1G75150		DNA ligase-like protein	8.83e-05	6.81014	up-regulated
AT3G50430		golgin	0.000269084	6.80955	up-regulated
AT2G45403		hypothetical protein	1.66e-06	6.80945	up-regulated
AT5G06410	HscB	DNAJ heat shock N-terminal domain-containing protein	0.000116041	6.80729	up-regulated
AT1G56090		Tetratricopeptide repeat (TPR)-like superfamily protein	0.000276742	6.80668	up-regulated
AT5G13170	AtSWEET15, SAG29, SWEET15	senescence-associated gene 29	0.00120301	6.80574	up-regulated
AT4G17260		Lactate/malate dehydrogenase family protein	0.00042953	6.80491	up-regulated
AT3G22421		F-box and associated interaction domains-containing protein	0.000184844	6.80083	up-regulated
AT1G66040	ORTH4, VIM4	Zinc finger (C3HC4-type RING finger) family protein	0.000182033	6.80006	up-regulated
AT4G27595		WEB family protein (DUF827)	6.86e-05	6.79916	up-regulated
AT1G55440		Cysteine/Histidine-rich C1 domain family protein	0.000134486	6.79078	up-regulated
AT2G28130	ASAP1	actin protein 2/3 complex subunit-like protein	0.00162472	6.78981	up-regulated
AT5G65220	PRPL29	Ribosomal L29 family protein	0.000126547	6.78851	up-regulated
AT1G19770	ATPUP14, PUP14	purine permease 14	0.00371314	6.78572	up-regulated
AT2G25560		DNAJ heat shock N-terminal domain-containing protein	6.92e-06	6.78553	up-regulated
AT5G61660		glycine-rich protein	0.000126443	6.7852	up-regulated
AT2G47670	PMEI6	Plant invertase/pectin methylesterase inhibitor superfamily protein	0.000823808	6.78506	up-regulated
AT1G64170	ATCHX16, CHX16	cation/H+ exchanger 16	0.000120549	6.78344	up-regulated
AT1G13450	GT-1	Homeodomain-like superfamily protein	4.26e-05	6.77749	up-regulated
AT4G21070	ATBRCA1, BRCA1	breast cancer susceptibility1	7.12e-05	6.77484	up-regulated
AT5G67280	RLK	receptor-like kinase	0.000402318	6.76915	up-regulated
AT3G04860		hypothetical protein (DUF868)	0.0006422	6.768	up-regulated
AT3G16380	PAB6	poly(A) binding protein 6	1.66e-06	6.76796	up-regulated
AT1G05783		hypothetical protein	0.00100171	6.76629	up-regulated
AT3G20650		mRNA capping enzyme family protein	0.00254782	6.76577	up-regulated
AT2G39030	NATA1	Acyl-CoA N-acyltransferases (NAT) superfamily protein	0.000157296	6.76104	up-regulated
AT5G37310		Endomembrane protein 70 protein family	0.00392517	6.75699	up-regulated
AT4G37090		UDP-N-acetylmuramoyl-L-alanyl-D-glutamate-2, 6-diaminopimelate ligase	0.000562124	6.75549	up-regulated
AT5G48110	TPS20	Terpenoid cyclases/Protein prenyltransferases superfamily protein	0.00131355	6.7554	up-regulated
AT3G23080		Polyketide cyclase/dehydrase and lipid transport superfamily protein	0.000939194	6.75355	up-regulated
AT2G07671		ATP synthase subunit C family protein	0.000281849	6.75308	up-regulated
AT5G22355		Cysteine/Histidine-rich C1 domain family protein	0.0020409	6.7521	up-regulated
AT5G38420	DEG24, RBCS2B	Ribulose bisphosphate carboxylase (small chain) family protein	0.0001532	6.75181	up-regulated
AT3G55610	P5CS2	delta 1-pyrroline-5-carboxylate synthase 2	1.04e-05	6.7513	up-regulated
AT2G25310		ER membrane protein complex subunit-like protein (DUF2012)	0.000529283	6.75082	up-regulated
AT1G58220	DRMY1	Homeodomain-like superfamily protein	0.000643429	6.75032	up-regulated
AT1G11620		F-box and associated interaction domains-containing protein	0.000144681	6.7502	up-regulated
AT3G58630		sequence-specific DNA binding transcription factor	0.0004153	6.75011	up-regulated
AT5G04830		Nuclear transport factor 2 (NTF2) family protein	0.000353985	6.7501	up-regulated
AT4G09250		SPla/RYanodine receptor (SPRY) domain-containing protein	0.00392696	6.7493	up-regulated
AT5G65000	ROCK1	Nucleotide-sugar transporter family protein	4.12e-06	6.74749	up-regulated
AT5G59500		protein C-terminal S-isoprenylcysteine carboxyl O-methyltransferase	0.0001236	6.74748	up-regulated
AT3G24280	SMAP2	small acidic protein 2	0.000154461	6.74715	up-regulated
AT3G44050		P-loop containing nucleoside triphosphate hydrolases superfamily protein	4.12e-06	6.74513	up-regulated
AT1G63050	AtLPLAT2, LPCAT2, LPLAT2	MBOAT (membrane bound O-acyl transferase) family protein	0.00154764	6.74453	up-regulated
AT2G45750		S-adenosyl-L-methionine-dependent methyltransferases superfamily protein	7.88e-05	6.74195	up-regulated
AT2G37440		DNAse I-like superfamily protein	0.00023595	6.73982	up-regulated
AT4G13830	DJC26, J20	DNAJ-like 20	0.000370134	6.73718	up-regulated
AT5G58760	DDB2	damaged DNA binding 2	3.62e-05	6.73661	up-regulated
AT3G09240	BSK9	kinase with tetratricopeptide repeat domain-containing protein	0.00012751	6.73537	up-regulated
AT1G48230		nodulin MtN21 /EamA-like transporter family protein	0.000617401	6.73533	up-regulated
AT4G11990	TPXL2	Cell cycle regulated microtubule associated protein	0.000152462	6.73533	up-regulated
AT1G13330	AHP2, HOP2	Tat-binding protein 1(Tbp-1)-interacting protein (TBPIP)	0.000213275	6.73427	up-regulated
AT3G16860	COBL8	COBRA-like protein 8 precursor	4.71e-06	6.73363	up-regulated
AT5G06110	AtGlsA1, AtGlsA2, ZRF1b	DnaJ and myb-like DNA-binding domain-containing protein	0.000314262	6.73319	up-regulated
AT5G44370	PHT4;6	phosphate transporter 4;6	0.001446	6.73257	up-regulated
AT1G04230		rRNA-processing EFG1-like protein (DUF2361)	6.38e-05	6.73124	up-regulated
AT3G04850		Tesmin/TSO1-like CXC domain-containing protein	0.000600156	6.72449	up-regulated
AT3G47390	PHS1, PyrR	cytidine/deoxycytidylate deaminase family protein	0.0004557	6.72369	up-regulated
AT5G42150		Glutathione S-transferase family protein	0.00165708	6.72349	up-regulated
AT3G57860	GIG1, OSD1, UVI4-LIKE	UV-B-insensitive 4-like protein	0.00034537	6.72308	up-regulated
AT1G60410		F-box family protein	3.77e-06	6.72187	up-regulated
AT4G11543		hypothetical protein	1.66e-06	6.7182	up-regulated
AT4G31270	HDP2, IDAP2	sequence-specific DNA binding transcription factor	0.000127555	6.71524	up-regulated
AT4G19350	EMB3006	embryo defective 3006	0.000504808	6.71504	up-regulated
AT5G26610		D111/G-patch domain-containing protein	0.00114666	6.71343	up-regulated
AT5G57440	GPP2, GS1	Haloacid dehalogenase-like hydrolase (HAD) superfamily protein	0.00119295	6.71224	up-regulated
AT2G27680		NAD(P)-linked oxidoreductase superfamily protein	0.00122379	6.71209	up-regulated
AT1G05690	BT3	BTB and TAZ domain protein 3	0.00346778	6.71176	up-regulated
AT3G51330		Eukaryotic aspartyl protease family protein	0.00369214	6.71088	up-regulated
AT1G18830	SEC31A	Transducin/WD40 repeat-like superfamily protein	0.00036757	6.70835	up-regulated
AT5G14620	DMT7, DRM2	domains rearranged methyltransferase 2	0.000252197	6.70727	up-regulated
AT4G26620		Sucrase/ferredoxin-like family protein	0.00012965	6.70629	up-regulated
AT5G46600		aluminum activated malate transporter family protein	0.000132286	6.70595	up-regulated
AT5G67170		SEC-C motif-containing protein / OTU-like cysteine protease family protein	0.000912801	6.70391	up-regulated
AT2G18710	SCY1	SECY homolog 1	0.00014698	6.70288	up-regulated
AT4G38370		Phosphoglycerate mutase family protein	0.000657163	6.70248	up-regulated
AT5G15080	PBL34	Protein kinase superfamily protein	0.000186906	6.70192	up-regulated
AT2G34630	GPPS, GPS1	geranyl diphosphate synthase 1	0.000123109	6.70185	up-regulated
AT5G67210	IRX15-L	IRREGULAR XYLEM protein (DUF579)	0.000161487	6.70121	up-regulated
AT5G51140		Pseudouridine synthase family protein	0.00161351	6.70045	up-regulated
AT2G36490	AtROS1, DML1, ROS1	demeter-like 1	0.000190532	6.70027	up-regulated
AT2G44820		axoneme-associated protein MST101(2) protein	0.000625301	6.70009	up-regulated
AT3G50310	AIK1, MAPKKK20, MKKK20	mitogen-activated protein kinase kinase kinase 20	1.66e-06	6.69942	up-regulated
AT1G50270		Pentatricopeptide repeat (PPR) superfamily protein	0.000365547	6.69887	up-regulated
AT2G44650	CHL-CPN10, CPN10	chloroplast chaperonin 10	1.3e-05	6.69868	up-regulated
AT5G18320	PUB46	ARM repeat superfamily protein	0.000504874	6.69857	up-regulated
AT4G02150	ATIMPALPHA3, IMPA-3, MOS6	ARM repeat superfamily protein	0.000364991	6.69814	up-regulated
AT5G48760		Ribosomal protein L13 family protein	0.000177776	6.697	up-regulated
AT3G47290	ATPLC8, PLC8	phosphatidylinositol-speciwc phospholipase C8	8.2e-05	6.69592	up-regulated
AT1G51670	HTT5	hypothetical protein	4.52e-05	6.69591	up-regulated
AT5G51180		alpha/beta-Hydrolases superfamily protein	0.00315376	6.6937	up-regulated
AT4G03298		transmembrane protein	0.000130751	6.69204	up-regulated
AT3G63470	scpl40	serine carboxypeptidase-like 40	0.000642083	6.6902	up-regulated
AT2G17270	MPT1, PHT3;3	phosphate transporter 3;3	0.00103929	6.68837	up-regulated
AT1G30680	ATH, Twinkle	toprim domain-containing protein	0.00170619	6.68809	up-regulated
AT1G19890	ATMGH3, HTR10, MGH3	male-gamete-specific histone H3	5.74e-06	6.68752	up-regulated
AT3G27740	CARA, VEN6	carbamoyl phosphate synthetase A	0.000335144	6.68692	up-regulated
AT5G12250	TUB6	beta-6 tubulin	0.00194645	6.68635	up-regulated
AT3G18370	ATSYTF, NTMC2T3, NTMC2TYPE3, SYTF	C2 domain-containing protein	0.000747139	6.68459	up-regulated
AT1G34095		hypothetical protein	1.66e-06	6.68363	up-regulated
AT4G37210	NASP	Tetratricopeptide repeat (TPR)-like superfamily protein	0.0018419	6.68319	up-regulated
AT4G35750		SEC14 cytosolic factor family protein / phosphoglyceride transfer family protein	0.000169991	6.68243	up-regulated
AT2G38630		Transducin/WD40 repeat-like superfamily protein	0.00075959	6.68195	up-regulated
AT5G52420	PRCE3	transmembrane protein	0.000273335	6.68002	up-regulated
AT1G71190	SAG18	senescence associated gene 18	0.000171568	6.67818	up-regulated
AT1G63810		nucleolar protein	0.000139518	6.67804	up-regulated
AT4G31985		Ribosomal protein L39 family protein	0.000244839	6.67564	up-regulated
AT1G15757		Molecular chaperone Hsp40/DnaJ family protein	0.000806827	6.6749	up-regulated
AT4G17600	LIL3:1	Chlorophyll A-B binding family protein	0.00105505	6.67321	up-regulated
AT5G13920		GRF zinc finger / Zinc knuckle protein	0.000866674	6.66851	up-regulated
AT4G38150		Pentatricopeptide repeat (PPR) superfamily protein	0.000145171	6.66824	up-regulated
AT1G25500		Plasma-membrane choline transporter family protein	0.00104263	6.66807	up-regulated
AT3G62450		DNA mismatch repair protein	0.000140955	6.66773	up-regulated
AT1G68610	PCR11	PLANT CADMIUM RESISTANCE 11	1.66e-06	6.66703	up-regulated
AT4G11270		Transducin/WD40 repeat-like superfamily protein	0.00122379	6.66623	up-regulated
AT4G02600	ATMLO1, MLO1	Seven transmembrane MLO family protein	0.00207479	6.66496	up-regulated
AT1G03840	IDD3, MGP	C2H2 and C2HC zinc fingers superfamily protein	0.00176392	6.66404	up-regulated
AT4G09620	mTERF12	Mitochondrial transcription termination factor family protein	3e-05	6.66202	up-regulated
AT4G35050	MSI3, NFC3	Transducin family protein / WD-40 repeat family protein	7.24e-05	6.65953	up-regulated
AT1G49290	PEG2	Rho guanine nucleotide exchange factor	1.8e-06	6.65897	up-regulated
AT1G29090		Cysteine proteinases superfamily protein	0.0035063	6.65798	up-regulated
AT5G46590	anac096, NAC096	NAC domain containing protein 96	0.00146615	6.65779	up-regulated
AT1G54210	APG12, ATATG12, ATG12A	Ubiquitin-like superfamily protein	0.000292882	6.65717	up-regulated
AT1G67730	ATKCR1, KCR1, YBR159	beta-ketoacyl reductase 1	0.0001903	6.65677	up-regulated
AT3G60960		Tetratricopeptide repeat (TPR)-like superfamily protein	0.000895441	6.65485	up-regulated
AT5G13800	CRN1, PPH	pheophytinase	0.000260651	6.65316	up-regulated
AT4G39470		Tetratricopeptide repeat (TPR)-like superfamily protein	0.000245807	6.65313	up-regulated
AT5G17410		Spc97 / Spc98 family of spindle pole body (SBP) component	0.00141234	6.65213	up-regulated
AT1G34355	ATPS1, PS1	forkhead-associated (FHA) domain-containing protein	0.00416389	6.65179	up-regulated
AT5G64480		hypothetical protein	6.82e-05	6.64938	up-regulated
AT1G23710		hypothetical protein (DUF1645)	5.1e-05	6.6479	up-regulated
AT1G15970		DNA glycosylase superfamily protein	0.000138912	6.64337	up-regulated
AT1G10840	TIF3H1	translation initiation factor 3 subunit H1	0.000138154	6.6426	up-regulated
AT1G28080		RING finger protein	0.00020995	6.64014	up-regulated
AT5G03650	SBE2.2	starch branching enzyme 2.2	3.98e-05	6.63725	up-regulated
AT3G15150	ATMMS21, HPY2, MMS21, NSE2	RING/U-box superfamily protein	0.000327813	6.63565	up-regulated
AT5G08240		transmembrane protein	2.94e-06	6.63462	up-regulated
AT4G24960	ATHVA22D, HVA22D	HVA22 homologue D	0.000146424	6.63393	up-regulated
AT4G30090		golgin family A protein	0.000111992	6.62937	up-regulated
AT1G75870		hypothetical protein	1.66e-06	6.62615	up-regulated
AT2G21800	ATEME1A, EME1A	essential meiotic endonuclease 1A	0.000681321	6.62403	up-regulated
AT3G54960	ATPDI1, ATPDIL1-3, PDI1, PDIL1-3	PDI-like 1-3	0.000226408	6.624	up-regulated
AT4G34950	MFS1	Major facilitator superfamily protein	0.00117496	6.6239	up-regulated
AT3G06540	AthREP, REP	Rab escort protein	9.94e-05	6.62367	up-regulated
AT1G80120		LURP-one-like protein (DUF567)	1.01e-05	6.62183	up-regulated
AT1G31240		Bromodomain transcription factor	0.00156805	6.62155	up-regulated
AT2G33820	ATMBAC1, BAC1, MBAC1	Mitochondrial substrate carrier family protein	0.000155988	6.61929	up-regulated
AT5G39950	ATH2, ATTRX2, ATTRXH2, TRX2, TRXH2	thioredoxin 2	0.000314656	6.61863	up-regulated
AT5G18860	NSH3	inosine-uridine preferring nucleoside hydrolase family protein	0.00246496	6.61794	up-regulated
AT4G35440	ATCLC-E, CLC-E, CLCE	chloride channel E	0.000307979	6.61679	up-regulated
AT3G18580	SSB2	Nucleic acid-binding, OB-fold-like protein	0.000151325	6.61623	up-regulated
AT4G21895		DNA binding protein	1.66e-06	6.61492	up-regulated
AT3G24850		B3 domain protein (DUF313)	0.000136301	6.61379	up-regulated
AT5G08760	STMP8	transmembrane protein	0.000372029	6.61204	up-regulated
AT2G18040	PIN1AT	peptidylprolyl cis/trans isomerase, NIMA-interacting 1	0.000233354	6.61198	up-regulated
AT1G07745	ATRAD51D, RAD51D, SSN1	DNA repair RAD51-like protein	1.13e-05	6.61017	up-regulated
AT2G32220		Ribosomal L27e protein family	0.000580293	6.60606	up-regulated
AT1G47389		transmembrane protein	8.7e-06	6.60546	up-regulated
AT4G00270	GeBP, STKR1	DNA-binding storekeeper protein-related transcriptional regulator	0.000844631	6.60123	up-regulated
AT1G07230	NPC1	non-specific phospholipase C1	0.00385877	6.60108	up-regulated
AT1G05750	CLB19, PDE247	Tetratricopeptide repeat (TPR)-like superfamily protein	0.000739539	6.60084	up-regulated
AT5G23160		transmembrane protein	1.26e-05	6.59926	up-regulated
AT2G45490	AtAUR3, AUR3	ataurora3	9.58e-06	6.59888	up-regulated
AT2G23390		acyl-CoA	0.00302174	6.59779	up-regulated
AT3G48343		hypothetical protein	0.00161659	6.59765	up-regulated
AT4G03565		Cystatin/monellin superfamily protein	0.000143958	6.59682	up-regulated
AT1G66800		NAD(P)-binding Rossmann-fold superfamily protein	0.000150143	6.59398	up-regulated
AT5G15940		NAD(P)-binding Rossmann-fold superfamily protein	0.00191067	6.59351	up-regulated
AT1G14205	u18-L8	Ribosomal L18p/L5e family protein	0.000144243	6.59313	up-regulated
AT5G67500	ATVDAC2, VDAC2	voltage dependent anion channel 2	4.35e-05	6.59274	up-regulated
AT3G21490	AtHMP26	Heavy metal transport/detoxification superfamily protein	0.000888676	6.59151	up-regulated
AT1G55390		Cysteine/Histidine-rich C1 domain family protein	0.000227203	6.59149	up-regulated
AT3G47060	ftsh7	FTSH protease 7	0.00183973	6.59148	up-regulated
AT3G53720	ATCHX20, CHX20	cation/H+ exchanger 20	0.000239128	6.59009	up-regulated
AT1G60960	ATIRT3, IRT3	iron regulated transporter 3	0.00362722	6.58898	up-regulated
AT1G76030	AtVAB1, VAB1	ATPase, V1 complex, subunit B protein	0.000202392	6.58787	up-regulated
AT2G40880	ATCYSA, CYSA, FL3-27	cystatin A	0.000157103	6.58435	up-regulated
AT1G64090	RTN3, RTNLB3	Reticulan like protein B3	2.18e-05	6.5839	up-regulated
AT5G58320	NET4A	Kinase interacting (KIP1-like) family protein	0.000360419	6.58267	up-regulated
AT3G12270	ATPRMT3, PRMT3	protein arginine methyltransferase 3	0.000379739	6.5822	up-regulated
AT1G07210		Ribosomal protein S18	1.32e-05	6.58021	up-regulated
AT1G15390	ATDEF1, PDF1A	peptide deformylase 1A	4.45e-05	6.57831	up-regulated
AT3G13990		dentin sialophosphoprotein, putative (DUF1296)	0.000794758	6.57815	up-regulated
AT4G18335		hypothetical protein	0.000151633	6.57624	up-regulated
AT1G02350		protoporphyrinogen oxidase-like protein	0.00124918	6.57609	up-regulated
AT1G77940	RPL30B	Ribosomal protein L7Ae/L30e/S12e/Gadd45 family protein	3.2e-05	6.5759	up-regulated
AT1G01340	ACBK1, ATCNGC10, CNGC10	cyclic nucleotide gated channel 10	7.57e-05	6.57475	up-regulated
AT1G07060	ATDFO, DFO	hypothetical protein	0.000211502	6.5747	up-regulated
AT2G18590		Major facilitator superfamily protein	0.000778957	6.57318	up-regulated
AT5G39650	DAU2, DMP9	transmembrane protein, putative (DUF679)	4.48e-05	6.56986	up-regulated
AT4G37870	PCK1, PEPCK	phosphoenolpyruvate carboxykinase 1	0.000210457	6.56841	up-regulated
AT4G13970		zinc ion binding protein	0.00032467	6.56838	up-regulated
AT3G27420		bromodomain testis-specific protein	0.00033174	6.56794	up-regulated
AT3G58200		TRAF-like family protein	0.000557355	6.56461	up-regulated
AT1G59660	DRAL, Nup98b	Nucleoporin autopeptidase	0.00247116	6.5646	up-regulated
AT1G47500	ATRBP47C', RBP47C'	RNA-binding protein 47C'	6.16e-06	6.56394	up-regulated
AT2G29130	ATLAC2, LAC2	laccase 2	0.000387078	6.56264	up-regulated
AT5G10070		RNase L inhibitor protein-like protein	0.000182103	6.56221	up-regulated
AT3G09860		actin T1-like protein	0.00199553	6.56096	up-regulated
AT2G27710		60S acidic ribosomal protein family	0.000303277	6.55911	up-regulated
AT2G03170	ASK14, SK14	SKP1-like 14	0.00131841	6.55897	up-regulated
AT5G43720		rRNA-processing EFG1-like protein (DUF2361)	0.0019182	6.55887	up-regulated
AT3G60780		hypothetical protein (DUF1442)	1.55e-05	6.55636	up-regulated
AT5G38740	AGL77	AGAMOUS-like 77	0.000181352	6.5531	up-regulated
AT5G17560	BolA4	BolA-like family protein	0.000389384	6.55242	up-regulated
AT5G64813	LIP1	Ras-related small GTP-binding family protein	0.00119227	6.55102	up-regulated
AT3G52630	RPA3A	Nucleic acid-binding, OB-fold-like protein	9.97e-05	6.54656	up-regulated
AT5G08610	PDE340	P-loop containing nucleoside triphosphate hydrolases superfamily protein	7.32e-06	6.54547	up-regulated
AT5G02040	PRA1.A1	prenylated RAB acceptor 1.A1	0.00252495	6.54313	up-regulated
AT1G66070		Translation initiation factor eIF3 subunit	0.000140955	6.54168	up-regulated
AT3G55960		Haloacid dehalogenase-like hydrolase (HAD) superfamily protein	0.000313356	6.53836	up-regulated
AT1G26840	ATORC6, ORC6	origin recognition complex protein 6	2.09e-06	6.53544	up-regulated
AT5G09445		hypothetical protein	9.06e-05	6.53515	up-regulated
AT3G61820		Eukaryotic aspartyl protease family protein	0.00100083	6.53135	up-regulated
AT5G41520	RPS10B	RNA binding Plectin/S10 domain-containing protein	1.76e-05	6.52906	up-regulated
AT1G67630	EMB2814, POLA2	DNA polymerase alpha 2	3.81e-05	6.52861	up-regulated
AT1G29535		hypothetical protein	0.00045843	6.52262	up-regulated
AT3G47410		hypothetical protein	2.22e-06	6.5221	up-regulated
AT1G77110	PIN6	Auxin efflux carrier family protein	0.00159546	6.52163	up-regulated
AT3G01770	ATBET10, BET10, GTE11	bromodomain and extraterminal domain protein 10	5.5e-06	6.52124	up-regulated
AT3G17410	CARK1	Protein kinase superfamily protein	7.76e-05	6.52074	up-regulated
AT1G47200	WPP2	WPP domain protein 2	2.06e-05	6.52067	up-regulated
AT1G31070	GLCNA.UT1, GlcNAc1pUT1	N-acetylglucosamine-1-phosphate uridylyltransferase 1	1.66e-06	6.51867	up-regulated
AT4G10630		Glutaredoxin family protein	0.00023595	6.51826	up-regulated
AT5G48910	LPA66	Pentatricopeptide repeat (PPR) superfamily protein	0.0013092	6.5154	up-regulated
AT2G02790	IQD29	IQ-domain 29	0.00022707	6.51388	up-regulated
AT3G18950	AIW1	Transducin/WD40 repeat-like superfamily protein	4.33e-05	6.51318	up-regulated
AT1G20803		F-box/associated interaction domain protein	0.000531467	6.51254	up-regulated
AT1G12840	ATVHA-C, DET3	vacuolar ATP synthase subunit C (VATC) / V-ATPase C subunit / vacuolar proton pump C subunit (DET3)	1.66e-06	6.51239	up-regulated
AT3G60770		Ribosomal protein S13/S15	8.91e-05	6.50635	up-regulated
AT1G78480		Prenyltransferase family protein	0.000292882	6.5023	up-regulated
AT1G53880		translation initiation factor eIF-2B subunit alpha	0.00065133	6.50041	up-regulated
AT4G02425		LYR motif protein	0.000300497	6.49891	up-regulated
AT2G20680	AtMAN2, MAN2, MAN5-2	Glycosyl hydrolase superfamily protein	0.00326468	6.4976	up-regulated
AT2G32890	RALFL17	RALF-like 17	0.000618993	6.49586	up-regulated
AT1G16310		Cation efflux family protein	0.000147674	6.49226	up-regulated
AT1G04520	PDLP2	plasmodesmata-located protein 2	0.000215286	6.49201	up-regulated
AT1G69485		Ribosomal L32p protein family	0.000175539	6.49173	up-regulated
AT5G14780	AtFDH1, FDH	formate dehydrogenase	0.000726919	6.49132	up-regulated
AT4G32900		Peptidyl-tRNA hydrolase II (PTH2) family protein	0.000769417	6.49031	up-regulated
AT2G44660		ALG6, ALG8 glycosyltransferase family	2.94e-06	6.48809	up-regulated
AT4G39650	GGT2	gamma-glutamyl transpeptidase 2	0.000167579	6.48554	up-regulated
AT1G69410	ATELF5A-3, ELF5A-3	eukaryotic elongation factor 5A-3	0.000116041	6.48397	up-regulated
AT4G35610	TREE1	zinc finger (C2H2 type) family protein	5.85e-06	6.48367	up-regulated
AT1G25560	AtTEM1, EDF1, TEM1	AP2/B3 transcription factor family protein	0.000280644	6.4821	up-regulated
AT1G04510	MAC3A, PUB59	MOS4-associated complex 3A	0.00301331	6.48145	up-regulated
AT2G22600		RNA-binding KH domain-containing protein	1.71e-05	6.47966	up-regulated
AT3G20770	AtEIN3, EIN3	Ethylene insensitive 3 family protein	2.71e-06	6.4791	up-regulated
AT5G59890	ADF4, ATADF4	actin depolymerizing factor 4	0.000165646	6.47864	up-regulated
AT4G33905		Peroxisomal membrane 22 kDa (Mpv17/PMP22) family protein	5.93e-05	6.47683	up-regulated
AT3G55840		Hs1pro-1 protein	0.000421442	6.4755	up-regulated
AT1G51965	ABO5	ABA Overly-Sensitive 5	0.0014425	6.47385	up-regulated
AT5G01210		HXXXD-type acyl-transferase family protein	0.00195637	6.47369	up-regulated
AT5G18710		DNAJ heat shock amino-terminal domain protein, putative (DUF3444)	0.00283678	6.47229	up-regulated
AT1G19700	BEL10, BLH10	BEL1-like homeodomain 10	0.00163348	6.47229	up-regulated
AT2G17870	ATCSP3, CSP3	cold shock domain protein 3	0.00062918	6.46938	up-regulated
AT1G34770	NSE3	melanoma-associated antigen G1-like protein	0.000603704	6.46909	up-regulated
AT4G35530		phosphatidylinositolglycan-like protein	0.000334912	6.46589	up-regulated
AT4G28440		Nucleic acid-binding, OB-fold-like protein	0.000215549	6.46565	up-regulated
AT1G60783		cyclin-dependent kinase inhibitor SMR2-like protein	0.000180215	6.46547	up-regulated
AT1G47710	AtSERPIN1, SERPIN1	Serine protease inhibitor (SERPIN) family protein	0.00053452	6.46472	up-regulated
AT5G63460	LOT1	SAP domain-containing protein	4.03e-06	6.46399	up-regulated
AT5G02090		hypothetical protein	0.000180215	6.463	up-regulated
AT2G02030		F-box family protein	0.000193827	6.46208	up-regulated
AT5G61210	ATSNAP33, ATSNAP33B, SNAP33, SNP33	soluble N-ethylmaleimide-sensitive factor adaptor protein 33	0.00296349	6.46151	up-regulated
AT5G08535		D111/G-patch domain-containing protein	0.000430151	6.46075	up-regulated
AT3G60760		hypothetical protein	0.000125424	6.45812	up-regulated
AT3G10350	AtGET3b, GET3b	P-loop containing nucleoside triphosphate hydrolases superfamily protein	0.000409739	6.45687	up-regulated
AT1G51710	ATUBP6, UBP6	ubiquitin-specific protease 6	0.000678408	6.45635	up-regulated
AT3G62460		Putative endonuclease or glycosyl hydrolase	0.000694788	6.45596	up-regulated
AT3G49110	ATPCA, ATPRX33, PRX33, PRXCA	peroxidase CA	0.00294131	6.45584	up-regulated
AT3G62230	DAF1, MIF1	F-box family protein	1.66e-06	6.4545	up-regulated
AT3G12460		Polynucleotidyl transferase, ribonuclease H-like superfamily protein	0.000198285	6.45383	up-regulated
AT2G37470	HTB5	Histone superfamily protein	6.38e-06	6.45311	up-regulated
AT2G21250		NAD(P)-linked oxidoreductase superfamily protein	0.000263935	6.45252	up-regulated
AT2G20270	GrxS12	Thioredoxin superfamily protein	0.000137131	6.45239	up-regulated
AT2G43510	ATTI1, TI1	trypsin inhibitor protein 1	0.000192564	6.451	up-regulated
AT5G15025		paired amphipathic helix Sin3-like protein	2.91e-06	6.45007	up-regulated
AT5G62400		transmembrane protein	0.000107306	6.44714	up-regulated
AT5G44700	EDA23, GSO2	Leucine-rich repeat transmembrane protein kinase	0.000662174	6.4469	up-regulated
AT5G58230	ATMSI1, MEE70, MSI1	Transducin/WD40 repeat-like superfamily protein	0.00158814	6.44673	up-regulated
AT5G64330	JK218, NPH3, RPT3	Phototropic-responsive NPH3 family protein	0.000390616	6.44627	up-regulated
AT1G31990		transmembrane protein	2.12e-06	6.44617	up-regulated
AT2G31955	CNX2	cofactor of nitrate reductase and xanthine dehydrogenase 2	0.00199003	6.4446	up-regulated
AT1G61540		Galactose oxidase/kelch repeat superfamily protein	0.000174064	6.44286	up-regulated
AT5G25590		DNA ligase (DUF630 and DUF632)	7.63e-05	6.44164	up-regulated
AT1G22930		T-complex protein 11	0.000747139	6.44141	up-regulated
AT1G59850		ARM repeat superfamily protein	0.00124183	6.44054	up-regulated
AT3G12490	ATCYS6, ATCYSB, CYSB	cystatin B	0.000158121	6.43801	up-regulated
AT5G42080	ADL1, ADL1A, AG68, DL1, DRP1A, RSW9	dynamin-like protein	0.000638755	6.43757	up-regulated
AT5G16020	GEX3	gamete-expressed 3	6.77e-06	6.43351	up-regulated
AT5G13720		Uncharacterized protein family (UPF0114)	0.000317218	6.43153	up-regulated
AT3G13940		DNA binding / DNA-directed RNA polymerase	0.000259828	6.43064	up-regulated
AT5G05520		Outer membrane OMP85 family protein	0.00113962	6.42954	up-regulated
AT1G66050	ORTH5, VIM2	Zinc finger (C3HC4-type RING finger) family protein	0.000544236	6.42686	up-regulated
AT1G80710	DRS1	DROUGHT SENSITIVE 1	3.19e-05	6.42654	up-regulated
AT1G67970	AT-HSFA8, ATHSFA8, HSFA8	heat shock transcription factor A8	0.00181427	6.42603	up-regulated
AT1G23820	SPDS1	spermidine synthase	2.25e-05	6.42332	up-regulated
AT5G53637		LOW protein: F-box/FBD/LRR-like protein	0.000191111	6.42102	up-regulated
AT2G21960		transmembrane protein	0.00288918	6.41996	up-regulated
AT5G40440	ATMKK3, MKK3	mitogen-activated protein kinase kinase 3	0.00269704	6.41991	up-regulated
AT3G12510		MADS-box family protein	1.66e-06	6.41988	up-regulated
AT3G51690		PIF1 helicase	0.00034793	6.4186	up-regulated
AT1G05760	RTM1	Mannose-binding lectin superfamily protein	0.00400691	6.41432	up-regulated
AT4G21980	APG8A, ATG8A	Ubiquitin-like superfamily protein	9.71e-05	6.41302	up-regulated
AT1G08170	HTB8	Histone superfamily protein	1.48e-05	6.4127	up-regulated
AT2G47710		Adenine nucleotide alpha hydrolases-like superfamily protein	0.000394785	6.41214	up-regulated
AT2G25330		TRAF-like family protein	0.000762503	6.41208	up-regulated
AT2G23890		HAD-superfamily hydrolase, subfamily IG, 5'-nucleotidase	0.000517054	6.41144	up-regulated
AT4G35700	DAZ3	zinc finger (C2H2 type) family protein	3.36e-06	6.40774	up-regulated
AT1G20065		DNA-directed RNA polymerase I subunit RPA12-like protein	0.000482868	6.40693	up-regulated
AT1G75770		hypothetical protein	2.62e-06	6.40609	up-regulated
AT1G30480	DRT111, RSN2, SFPS	D111/G-patch domain-containing protein	0.00211187	6.40588	up-regulated
AT2G41500	AtPRP4, AtSAP60, EMB2776, LIS, PRP4	WD-40 repeat family protein / small nuclear ribonucleoprotein Prp4p-like protein	0.00125392	6.40492	up-regulated
AT1G56230		enolase (DUF1399)	0.000352533	6.40439	up-regulated
AT3G25820	ATTPS-CIN, TPS-CIN, TPS23	terpene synthase-like sequence-1,8-cineole	0.000202392	6.40317	up-regulated
AT1G11510		DNA-binding storekeeper protein-related transcriptional regulator	1.16e-05	6.40267	up-regulated
AT2G02230	AtPP2-B1, PP2-B1	phloem protein 2-B1	0.000310553	6.40212	up-regulated
AT5G16100		RWP-RK domain protein	1.8e-06	6.40112	up-regulated
AT1G74160	LNG3, TRM4	LONGIFOLIA protein	0.000366276	6.40088	up-regulated
AT3G46040	RPS15AD	ribosomal protein S15A D	0.00253948	6.40039	up-regulated
AT5G21105		Plant L-ascorbate oxidase	5.41e-05	6.4002	up-regulated
AT1G07430	AIP1, AtAIP1, HAI2, HON	highly ABA-induced PP2C protein 2	0.00170619	6.39936	up-regulated
AT5G37600	ATGLN1;1, ATGSR1, GLN1;1, GSR 1	hypothetical protein	0.000287321	6.39856	up-regulated
AT1G22880	ATCEL5, ATGH9B4, CEL5	cellulase 5	8.14e-05	6.39743	up-regulated
AT5G18420	NOT11	CCR4-NOT transcription complex subunit	6.92e-05	6.3971	up-regulated
AT2G45405		hypothetical protein	4e-06	6.39436	up-regulated
AT5G49220		hypothetical protein (DUF789)	1.34e-05	6.39428	up-regulated
AT3G04620	DAN1	Alba DNA/RNA-binding protein	3.73e-06	6.39427	up-regulated
AT1G22830		Tetratricopeptide repeat (TPR)-like superfamily protein	0.00328645	6.39343	up-regulated
AT2G47090		zinc ion binding/nucleic acid binding protein	0.00278626	6.39232	up-regulated
AT3G50060	MYB77	myb domain protein 77	0.000642044	6.39141	up-regulated
AT1G62020		Coatomer, alpha subunit	0.0013092	6.39133	up-regulated
AT1G52270		hypothetical protein	1.79e-05	6.38646	up-regulated
AT3G15710		Peptidase S24/S26A/S26B/S26C family protein	0.000196305	6.38615	up-regulated
AT2G42320		nucleolar protein gar2-like protein	0.00161351	6.38606	up-regulated
AT4G35685		DNA-directed RNA polymerase III subunit	0.000389304	6.382	up-regulated
AT5G21130		Late embryogenesis abundant (LEA) hydroxyproline-rich glycoprotein family	0.00118866	6.38185	up-regulated
AT1G65410	ABCI13, ATNAP11, NAP11, TGD3	non-intrinsic ABC protein 11	0.00107495	6.38025	up-regulated
AT5G62930		SGNH hydrolase-type esterase superfamily protein	8.56e-05	6.37619	up-regulated
AT5G55160	ATSUMO2, SUM2, SUMO 2, SUMO2	small ubiquitin-like modifier 2	0.000362073	6.37388	up-regulated
AT2G35200		DUF740 family protein	0.000724546	6.37345	up-regulated
AT4G34370	ARI1, ATARI1	RING/U-box superfamily protein	0.000186906	6.36942	up-regulated
AT4G26940		Galactosyltransferase family protein	0.000117803	6.3648	up-regulated
AT2G31090	TAX1	transmembrane protein	5.1e-05	6.36369	up-regulated
AT1G14770		RING/FYVE/PHD zinc finger superfamily protein	0.00280896	6.36298	up-regulated
AT4G14770	ATTCX2, SOL2, TCX2	TESMIN/TSO1-like CXC 2	0.00110608	6.36277	up-regulated
AT5G38050		RNA polymerase II transcription elongation factor	0.00109022	6.36229	up-regulated
AT2G32590	EMB2795	condensin complex subunit	0.000277388	6.36033	up-regulated
AT5G50450		HCP-like superfamily protein with MYND-type zinc finger	1.5e-05	6.35923	up-regulated
AT2G31020	ORP1A	OSBP(oxysterol binding protein)-related protein 1A	0.00255805	6.35396	up-regulated
AT2G27330		RNA-binding (RRM/RBD/RNP motifs) family protein	0.000350504	6.35334	up-regulated
AT3G13750	BGAL1	beta galactosidase 1	0.00179297	6.35177	up-regulated
AT2G18170	ATMPK7, MPK7	MAP kinase 7	0.000773479	6.35094	up-regulated
AT1G77410	BGAL16	beta-galactosidase 16	5.14e-05	6.35081	up-regulated
AT4G16141	AtGATA17L, GATA17L	GATA type zinc finger transcription factor family protein	0.0020404	6.35011	up-regulated
AT3G08860	PYD4	PYRIMIDINE 4	0.000235162	6.34857	up-regulated
AT4G18160	ATKCO6, ATTPK3, KCO6, TPK3	Ca2+ activated outward rectifying K+ channel 6	0.00028468	6.34826	up-regulated
AT4G02200		Drought-responsive family protein	0.00140371	6.34807	up-regulated
AT1G07910	AtRLG1, ATRNL, RLG1, RNL, ZYG3	RNAligase	0.000150384	6.34733	up-regulated
AT2G39420	MAGL8	alpha/beta-Hydrolases superfamily protein	2.02e-06	6.34674	up-regulated
AT4G39360		hypothetical protein	6.92e-05	6.34092	up-regulated
AT5G66230		Chalcone-flavanone isomerase family protein	7.16e-06	6.34073	up-regulated
AT4G37580	COP3, HLS1, UNS2	Acyl-CoA N-acyltransferases (NAT) superfamily protein	0.00279938	6.33724	up-regulated
AT1G22870	SCYL2A	kinase family with ARM repeat domain-containing protein	0.0014322	6.33589	up-regulated
AT4G28660	PSB28	photosystem II reaction center PSB28 protein	0.000222487	6.33585	up-regulated
AT2G28100	ATFUC1, FUC1	alpha-L-fucosidase 1	0.00134745	6.33557	up-regulated
AT5G38600	ZCCHC8A	Proline-rich spliceosome-associated (PSP) family protein / zinc knuckle (CCHC-type) family protein	0.000659948	6.33204	up-regulated
AT4G31130		keratin-associated protein (DUF1218)	0.00351517	6.331	up-regulated
AT5G02110	CYCD7, CYCD7;1	CYCLIN D7;1	2.29e-06	6.33028	up-regulated
AT3G16650	PRL2	Transducin/WD40 repeat-like superfamily protein	5.37e-05	6.33004	up-regulated
AT4G00585		transmembrane protein	9.67e-05	6.3298	up-regulated
AT4G01897		dihydroorotate dehydrogenase	0.000224434	6.32771	up-regulated
AT2G27050	AtEIL1, EIL1	ETHYLENE-INSENSITIVE3-like 1	3.05e-06	6.32758	up-regulated
AT5G22875		transmembrane protein	6.07e-05	6.32714	up-regulated
AT2G19530		transmembrane protein	0.000210236	6.32695	up-regulated
AT3G06580	GAL1, GALK	Mevalonate/galactokinase family protein	9.23e-05	6.32675	up-regulated
AT1G05670		Pentatricopeptide repeat (PPR-like) superfamily protein	0.000153884	6.3259	up-regulated
AT5G19550	AAT2, ASP2	aspartate aminotransferase 2	0.00393114	6.32577	up-regulated
AT4G30860	ASHR3, SDG4	SET domain group 4	2.1e-06	6.32244	up-regulated
AT3G60010	ASK13, SK13	SKP1-like 13	0.000254439	6.32101	up-regulated
AT2G35330	PIR1	RING/U-box superfamily protein	0.00136996	6.32069	up-regulated
AT3G51130		transmembrane protein	0.000127018	6.32021	up-regulated
AT3G58360		TRAF-like family protein	0.000238868	6.31886	up-regulated
AT2G25700	ASK3, SK3	SKP1-like 3	0.00286045	6.31774	up-regulated
AT4G32280	IAA29	indole-3-acetic acid inducible 29	0.00050848	6.31702	up-regulated
AT1G19650		Sec14p-like phosphatidylinositol transfer family protein	3.28e-05	6.31683	up-regulated
AT1G63300		Myosin heavy chain-related protein	0.00146401	6.31661	up-regulated
AT1G50490	UBC20	ubiquitin-conjugating enzyme 20	5.78e-05	6.31638	up-regulated
AT3G13350		HMG (high mobility group) box protein with ARID/BRIGHT DNA-binding domain-containing protein	0.000206139	6.31623	up-regulated
AT3G04020		hypothetical protein	0.00133195	6.31322	up-regulated
AT5G20550		2-oxoglutarate (2OG) and Fe(II)-dependent oxygenase superfamily protein	0.000408436	6.31069	up-regulated
AT2G34690	ACD11	Glycolipid transfer protein (GLTP) family protein	2.1e-06	6.30995	up-regulated
AT1G21650	ANU1, SECA2	Preprotein translocase SecA family protein	0.000902041	6.30897	up-regulated
AT1G22882	AtSUN3, STMP1, SUN3	Galactose-binding protein	0.000622398	6.30745	up-regulated
AT3G21110	ATPURC, PUR7, PURC	purin 7	0.00141741	6.30719	up-regulated
AT1G48360	FAN1	zinc ion binding/nucleic acid binding/hydrolase	0.000887219	6.30297	up-regulated
AT5G12470	RER4	UvrABC system C protein, putative (DUF3411)	0.0021599	6.30276	up-regulated
AT4G32960		BRISC/BRCA1-A complex protein	0.00116107	6.30262	up-regulated
AT3G61050	AtCLB, CLB1, NTMC2T4, NTMC2TYPE4, SYT7	Calcium-dependent lipid-binding (CaLB domain) family protein	0.00010773	6.30057	up-regulated
AT1G65950	ABC1K14	Protein kinase superfamily protein	0.000585271	6.29314	up-regulated
AT1G75370		Sec14p-like phosphatidylinositol transfer family protein	0.00391582	6.28994	up-regulated
AT3G53630	GIP1	hypothetical protein	0.00126059	6.2888	up-regulated
AT1G64610		Transducin/WD40 repeat-like superfamily protein	1.66e-06	6.28628	up-regulated
AT5G55680		glycine-rich protein	1.34e-05	6.28235	up-regulated
AT2G47230	ATDUF6, DUF6	agenet domain protein (DOMAIN OF UNKNOWN FUNCTION 724 6)	4.41e-05	6.28096	up-regulated
AT4G00370	ANTR2, AtPHT4;4, PHT4;4	Major facilitator superfamily protein	0.00397711	6.28008	up-regulated
AT5G55610		isopentenyl-diphosphate delta-isomerase	0.000644795	6.27993	up-regulated
AT1G77130	GUX3, PGSIP2	plant glycogenin-like starch initiation protein 2	0.000409531	6.27733	up-regulated
AT5G04895	ABO6	DEA(D/H)-box RNA helicase family protein	0.00197593	6.27496	up-regulated
AT4G14520		DNA-directed RNA polymerase II-like protein	6.15e-05	6.27448	up-regulated
AT5G23040	CDF1, CPP1	cell growth defect factor-like protein (DUF3353)	1.45e-05	6.27313	up-regulated
AT3G62690	ATL5	AtL5	0.00108773	6.27064	up-regulated
AT1G15800		hypothetical protein	8.52e-06	6.2701	up-regulated
AT2G44925		hypothetical protein	1.4e-05	6.26921	up-regulated
AT1G31160	HINT 2	HISTIDINE TRIAD NUCLEOTIDE-BINDING 2	0.00205599	6.26653	up-regulated
AT1G80470		F-box/RNI-like/FBD-like domains-containing protein	2.88e-06	6.26388	up-regulated
AT5G67630	ISE4	P-loop containing nucleoside triphosphate hydrolases superfamily protein	0.000280912	6.26309	up-regulated
AT5G02740		Ribosomal protein S24e family protein	0.000354907	6.26206	up-regulated
AT3G28640		Tetratricopeptide repeat (TPR)-like superfamily protein	0.00100083	6.26054	up-regulated
AT5G49000		Galactose oxidase/kelch repeat superfamily protein	0.0016398	6.25983	up-regulated
AT1G06460	ACD31.2, ACD32.1	alpha-crystallin domain 32.1	7.59e-06	6.25972	up-regulated
AT1G75030	ATLP-3, TLP-3	thaumatin-like protein 3	0.000250376	6.25905	up-regulated
AT3G09940	AtMDAR3, MDAR3	monodehydroascorbate reductase	0.000548119	6.25798	up-regulated
AT3G24570	MVP17	Peroxisomal membrane 22 kDa (Mpv17/PMP22) family protein	0.00398597	6.25592	up-regulated
AT3G28956		RNA polymerase II, Rpb4, core protein	0.000432605	6.25267	up-regulated
AT5G50270		F-box/RNI-like/FBD-like domains-containing protein	0.000662174	6.25114	up-regulated
AT5G23070	AtTK1b, TK1b, TK2	Thymidine kinase	0.00062871	6.24878	up-regulated
AT3G55580	TCF1	Regulator of chromosome condensation (RCC1) family protein	0.00281691	6.24862	up-regulated
AT3G60961		P-loop containing nucleoside triphosphate hydrolases superfamily protein	0.000273094	6.24795	up-regulated
AT5G63625		hypothetical protein	0.000123496	6.24702	up-regulated
AT2G02820	AtMYB88, MYB88	myb domain protein 88	0.000137974	6.24657	up-regulated
AT2G17620	CYCB2;1	Cyclin B2;1	0.000641887	6.24654	up-regulated
AT4G32300	SD2-5	S-domain-2 5	3.54e-05	6.24523	up-regulated
AT5G09760		Plant invertase/pectin methylesterase inhibitor superfamily	0.00102323	6.24424	up-regulated
AT2G42720		FBD, F-box, Skp2-like and Leucine Rich Repeat domains containing protein	0.00241682	6.24125	up-regulated
AT5G65580		transmembrane protein	0.000838047	6.24122	up-regulated
AT1G55620	ATCLC-F, CLC-F, CLCF	chloride channel F	0.00300021	6.24025	up-regulated
AT4G15800	RALF33, RALFL33	ralf-like 33	0.00389719	6.23723	up-regulated
AT5G13960	KYP, SDG33, SUVH4	histone-lysine N-methyltransferase, H3 lysine-9 specific SUVH4-like protein	0.0015587	6.23511	up-regulated
AT5G13970		midasin-like protein	0.00498918	6.22724	up-regulated
AT1G79490	EMB2217	Pentatricopeptide repeat (PPR) superfamily protein	0.00353997	6.22608	up-regulated
AT5G61460	ATRAD18, MIM, SMC6B	P-loop containing nucleoside triphosphate hydrolases superfamily protein	0.00378173	6.22425	up-regulated
AT5G08450	HDC1, RXT3-like	zinc finger CCCH domain protein	2.1e-06	6.22178	up-regulated
AT5G58430	ATEXO70B1, EXO70B1	exocyst subunit exo70 family protein B1	0.000349657	6.22145	up-regulated
AT5G65720	ATNFS1, ATNIFS1, NFS1, NIFS1	nitrogen fixation S (NIFS)-like 1	0.000728127	6.21954	up-regulated
AT5G10770		Eukaryotic aspartyl protease family protein	0.000818838	6.21655	up-regulated
AT3G03490	AtPEX19-1, PEX19-1, PEX19A	peroxin 19-1	2.56e-06	6.21588	up-regulated
AT3G60150		NADH dehydrogenase ubiquinone 1 alpha subcomplex assembly factor-like protein (DUF498/DUF598)	0.000335093	6.21355	up-regulated
AT3G18680	PUMPKIN	Amino acid kinase family protein	0.00035353	6.21258	up-regulated
AT3G49660	AtWDR5a, WDR5a	Transducin/WD40 repeat-like superfamily protein	7.08e-05	6.21004	up-regulated
AT3G58210		TRAF-like family protein	0.00124354	6.20951	up-regulated
AT1G71860	ATPTP1, PTP1	protein tyrosine phosphatase 1	0.00159486	6.20916	up-regulated
AT4G10740		F-box and associated interaction domains-containing protein	0.000749857	6.20882	up-regulated
AT5G10950		Tudor/PWWP/MBT superfamily protein	3.09e-06	6.20858	up-regulated
AT1G72270	HDP1, IDAP1	nucleolar pre-ribosomal-associated protein	0.00138383	6.20851	up-regulated
AT2G42740	RPL16A	ribosomal protein large subunit 16A	0.0013436	6.20846	up-regulated
AT5G09270		transmembrane protein	0.000604742	6.20735	up-regulated
AT2G43440		F-box and associated interaction domains-containing protein	0.00273034	6.20718	up-regulated
AT5G06210	S-RBP11	RNA binding (RRM/RBD/RNP motifs) family protein	0.00247583	6.205	up-regulated
AT1G12640	AtLPLAT1, LPCAT1, LPLAT1	MBOAT (membrane bound O-acyl transferase) family protein	3.07e-06	6.2031	up-regulated
AT4G21010		Transcription initiation factor TFIIE, beta subunit	0.00142299	6.20284	up-regulated
AT5G27700	EVR1L1, RPS21C	Ribosomal protein S21e	0.000816741	6.20216	up-regulated
AT5G44110	ABCI21, ATNAP2, ATPOP1, POP1	P-loop containing nucleoside triphosphate hydrolases superfamily protein	0.00458753	6.20166	up-regulated
AT5G54062		egg cell-secreted-like protein	0.000307472	6.20038	up-regulated
AT4G14680	APS3, ATPS3	Pseudouridine synthase/archaeosine transglycosylase-like family protein	0.000718517	6.1986	up-regulated
AT3G16370		GDSL-like Lipase/Acylhydrolase superfamily protein	0.000402712	6.19658	up-regulated
AT1G52520	FRS6	FAR1-related sequence 6	0.000792285	6.19609	up-regulated
AT3G43430		RING/U-box superfamily protein	0.000849804	6.19053	up-regulated
AT1G11650	ATRBP45B, RBP45B	RNA-binding (RRM/RBD/RNP motifs) family protein	7.76e-06	6.18785	up-regulated
AT1G58050		RNA helicase family protein	0.00128915	6.18695	up-regulated
AT1G51310		tRNA (5-methylaminomethyl-2-thiouridylate)-methyltransferase	0.00489741	6.18684	up-regulated
AT1G11360		Adenine nucleotide alpha hydrolases-like superfamily protein	0.00266202	6.1856	up-regulated
AT1G52980	AtNug2, Nug2	GTP-binding family protein	0.000691876	6.18501	up-regulated
AT3G07350		sulfate/thiosulfate import ATP-binding protein, putative (DUF506)	0.00297434	6.18462	up-regulated
AT5G53520	ATOPT8, OPT8	oligopeptide transporter 8	2.05e-05	6.18253	up-regulated
AT4G34555		Ribosomal protein S25 family protein	0.000103009	6.17409	up-regulated
AT1G54240		winged-helix DNA-binding transcription factor family protein	4.86e-06	6.17391	up-regulated
AT2G23160		F-box family protein	0.00113041	6.17373	up-regulated
AT1G53770		O-fucosyltransferase family protein	0.00156511	6.17239	up-regulated
AT1G22750		transmembrane protein	3.18e-05	6.17059	up-regulated
AT1G30900	BP80-3;3, VSR3;3, VSR6	VACUOLAR SORTING RECEPTOR 6	0.000644308	6.16952	up-regulated
AT3G12290	MTHFD1	Amino acid dehydrogenase family protein	0.00210843	6.16948	up-regulated
AT2G27960	CKS1, CKS1AT	cyclin-dependent kinase-subunit 1	0.000155655	6.16818	up-regulated
AT2G01210	ZAR1	Leucine-rich repeat protein kinase family protein	0.00457573	6.16499	up-regulated
AT1G53760		K+-H+ exchange-like protein	0.000314262	6.16473	up-regulated
AT1G61280		Phosphatidylinositol N-acetylglucosaminyltransferase, GPI19/PIG-P subunit	0.00203517	6.16441	up-regulated
AT3G07650	BBX7, COL9	CONSTANS-like 9	1.52e-05	6.16435	up-regulated
AT1G47560	SEC3B	exocyst complex component sec3B	0.00213983	6.16405	up-regulated
AT1G72250	MDKIN1	Di-glucose binding protein with Kinesin motor domain-containing protein	0.0006518	6.16339	up-regulated
AT2G32840		proline-rich family protein	0.000521326	6.16293	up-regulated
AT3G02820		zinc knuckle (CCHC-type) family protein	6.38e-05	6.16272	up-regulated
AT3G58380		TRAF-like family protein	0.000653876	6.16206	up-regulated
AT5G05040		Cystatin/monellin superfamily protein	0.000480929	6.15725	up-regulated
AT5G65683	WAVH2	Zinc finger (C3HC4-type RING finger) family protein	0.000139658	6.15565	up-regulated
AT3G07400		lipase class 3 family protein	1.25e-05	6.1551	up-regulated
AT1G26940		Cyclophilin-like peptidyl-prolyl cis-trans isomerase family protein	0.000315019	6.15506	up-regulated
AT5G39785		hypothetical protein (DUF1666)	0.000150018	6.15445	up-regulated
AT4G13710		Pectin lyase-like superfamily protein	0.0018419	6.15374	up-regulated
AT3G56120	AtTRM5a, TRM5a	S-adenosyl-L-methionine-dependent methyltransferases superfamily protein	0.000501417	6.15357	up-regulated
AT4G16130	ARA1, ATISA1, ISA1	arabinose kinase	0.00700026	6.15341	up-regulated
AT3G09350	Fes1A	Fes1A	0.00050397	6.15245	up-regulated
AT1G23210	AtGH9B6, GH9B6	glycosyl hydrolase 9B6	1.73e-05	6.15139	up-regulated
AT5G10050		NAD(P)-binding Rossmann-fold superfamily protein	0.000631047	6.15041	up-regulated
AT5G08540		ribosomal RNA small subunit methyltransferase J	0.000315859	6.14819	up-regulated
AT4G37280	MRG1	MRG family protein	1.66e-06	6.14782	up-regulated
AT2G32750		Exostosin family protein	0.00163903	6.1476	up-regulated
AT1G13790	FDM4	XH/XS domain-containing protein	0.00012003	6.14717	up-regulated
AT1G19025		DNA repair metallo-beta-lactamase family protein	0.000867708	6.14495	up-regulated
AT4G11240	TOPP7	Calcineurin-like metallo-phosphoesterase superfamily protein	0.000867708	6.14163	up-regulated
AT1G73810		Core-2/I-branching beta-1,6-N-acetylglucosaminyltransferase family protein	0.000437381	6.14057	up-regulated
AT1G20810		FKBP-like peptidyl-prolyl cis-trans isomerase family protein	0.000227203	6.13798	up-regulated
AT4G11420	ATEIF3A-1, ATTIF3A1, EIF3A, EIF3A-1, TIF3A1	eukaryotic translation initiation factor 3A	0.000406522	6.13613	up-regulated
AT5G65120		DNA-directed RNA polymerase subunit beta	0.00437155	6.13586	up-regulated
AT1G50730		hypothetical protein	0.00280399	6.13556	up-regulated
AT1G64105	ANAC027, NAC027	NAC domain containing protein 27	0.000642044	6.13554	up-regulated
AT4G01100	ADNT1	adenine nucleotide transporter 1	2.1e-06	6.1342	up-regulated
AT2G27150	AAO3, AOdelta, At-AO3, AtAAO3	abscisic aldehyde oxidase 3	0.00103334	6.13083	up-regulated
AT5G04910		DNA repair REX1-B protein	0.00250762	6.12968	up-regulated
AT3G01560	FLOE3	proline-rich receptor-like kinase, putative (DUF1421)	0.00193669	6.12777	up-regulated
AT4G19191		Tetratricopeptide repeat (TPR)-like superfamily protein	0.00616203	6.12721	up-regulated
AT2G41250		Haloacid dehalogenase-like hydrolase (HAD) superfamily protein	4.12e-06	6.12675	up-regulated
AT4G20325		ribonuclease H2 subunit B	0.000387159	6.1206	up-regulated
AT5G05510		Mad3/BUB1 homology region 1	4.73e-06	6.11347	up-regulated
AT1G24530		Transducin/WD40 repeat-like superfamily protein	3.21e-05	6.11288	up-regulated
AT4G08590	ORL1, ORTHL, VIM6	ORTHRUS-like protein	5.68e-06	6.11019	up-regulated
AT3G12580	ATHSP70, HSC70-4, HSP70	heat shock protein 70	0.00128882	6.10919	up-regulated
AT2G25950		PITH domain protein (DUF1000)	0.00084087	6.10905	up-regulated
AT3G50920	LPPepsilon1	Phosphatidic acid phosphatase (PAP2) family protein	0.00550603	6.10875	up-regulated
AT1G04070	ATTOM22-I, TOM22-I	translocase of outer membrane 22-I	0.000377516	6.10866	up-regulated
AT1G14250		GDA1/CD39 nucleoside phosphatase family protein	0.0019114	6.10852	up-regulated
AT5G27640	ATEIF3B-1, ATTIF3B1, EIF3B, EIF3B-1, TIF3B1	translation initiation factor 3B1	0.000490206	6.1045	up-regulated
AT3G24000		Tetratricopeptide repeat (TPR)-like superfamily protein	0.00334571	6.10074	up-regulated
AT3G59380	ATFTA, FTA, PFT/PGGT-IALPHA, PLP	farnesyltransferase A	3.8e-06	6.09727	up-regulated
AT1G30130		DUF1365 family protein	0.000183108	6.09685	up-regulated
AT5G57890		Glutamine amidotransferase type 1 family protein	4.37e-05	6.0963	up-regulated
AT5G15920	AtSMC5, EMB2782, SMC5	structural maintenance of chromosomes 5	0.000128835	6.09566	up-regulated
AT1G47570		RING/U-box superfamily protein	9.33e-05	6.09497	up-regulated
AT3G53830		Regulator of chromosome condensation (RCC1) family protein	0.00163824	6.09188	up-regulated
AT1G03740		Protein kinase superfamily protein	0.00267472	6.09129	up-regulated
AT3G62200		Putative endonuclease or glycosyl hydrolase	4.46e-06	6.08585	up-regulated
AT1G71990	ATFT4, ATFUT13, FT4-M, FUCTC, FUT13	fucosyltransferase 13	0.00579202	6.08259	up-regulated
AT5G08740	NDC1	NAD(P)H dehydrogenase C1	0.000635588	6.08169	up-regulated
AT5G47660		Homeodomain-like superfamily protein	0.00250036	6.0804	up-regulated
AT1G01320	FLL2, REC1	Tetratricopeptide repeat (TPR)-like superfamily protein	5e-06	6.07949	up-regulated
AT3G28660		Tetratricopeptide repeat (TPR)-like superfamily protein	0.00115423	6.07925	up-regulated
AT3G28050	UMAMIT41	nodulin MtN21 /EamA-like transporter family protein	0.00050848	6.07635	up-regulated
AT3G46845		hypothetical protein	4.51e-05	6.07517	up-regulated
AT3G14890	ZDP	phosphoesterase	5.01e-06	6.07375	up-regulated
AT5G23030	TET12	tetraspanin12	2.02e-05	6.0706	up-regulated
AT1G08600	ATRX, CHR20	P-loop containing nucleoside triphosphate hydrolases superfamily protein	1.66e-06	6.07047	up-regulated
AT2G37750		hypothetical protein	0.000695645	6.06951	up-regulated
AT3G58540		hypothetical protein	0.000377338	6.06944	up-regulated
AT3G15660	ATGRX4, GRX4, GRXS15	glutaredoxin 4	0.000719109	6.06714	up-regulated
AT3G21200	GBP, GluTRBP, PGR7	proton gradient regulation 7	6.94e-05	6.06361	up-regulated
AT3G47610		transcription regulator/ zinc ion binding protein	0.00240893	6.05892	up-regulated
AT5G60140		AP2/B3-like transcriptional factor family protein	0.00211994	6.05736	up-regulated
AT3G01430		NHL domain protein	0.000995919	6.05628	up-regulated
AT5G02910		F-box/RNI-like superfamily protein	2.56e-05	6.05582	up-regulated
AT5G09250	KIWI	ssDNA-binding transcriptional regulator	1.04e-05	6.05341	up-regulated
AT1G50620		RING/FYVE/PHD zinc finger superfamily protein	0.000734405	6.05307	up-regulated
AT5G38110	ASF1B, SGA01, SGA1	anti- silencing function 1b	0.000283809	6.05306	up-regulated
AT1G32090	OSCA1.8	early-responsive to dehydration stress protein (ERD4)	0.00180376	6.04984	up-regulated
AT4G11140	CRF1	cytokinin response factor 1	0.00235836	6.0479	up-regulated
AT1G74270		Ribosomal protein L35Ae family protein	0.00153378	6.0479	up-regulated
AT3G01450		ARM repeat superfamily protein	0.00369208	6.04723	up-regulated
AT2G44060	LEA26	Late embryogenesis abundant protein, group 2	0.00167269	6.04655	up-regulated
AT1G52370		Ribosomal protein L22p/L17e family protein	0.000165628	6.04542	up-regulated
AT3G47840		Tetratricopeptide repeat (TPR)-like superfamily protein	0.00482606	6.04405	up-regulated
AT2G41230	ARL2, OSR1	ORGAN SIZE-like protein	0.000665713	6.04345	up-regulated
AT2G31957	LCR75, LCR79	low-molecular-weight cysteine-rich 75	0.00878421	6.04275	up-regulated
AT3G59490		hypothetical protein	0.00301331	6.04072	up-regulated
AT5G26820	ATIREG3, IREG3, MAR1, RTS3	iron-regulated protein 3	7.46e-06	6.04059	up-regulated
AT4G17390		Ribosomal protein L23/L15e family protein	0.000967733	6.0392	up-regulated
AT1G22090	emb2204	hypothetical protein	0.000480285	6.03916	up-regulated
AT1G20610	CYCB2;3	Cyclin B2;3	0.00189377	6.03868	up-regulated
AT4G15715		Proteinase inhibitor I25, cystatin, conserved region	0.00195687	6.03673	up-regulated
AT3G07420	ATNS2, NS2, SYNC2, SYNC2_ARATH	asparaginyl-tRNA synthetase 2	0.00147131	6.03513	up-regulated
AT3G02190		Ribosomal protein L39 family protein	0.000343976	6.03482	up-regulated
AT5G42820	ATU2AF35B, U2AF35B	Zinc finger C-x8-C-x5-C-x3-H type family protein	0.00122379	6.03409	up-regulated
AT1G77790		Glycosyl hydrolase superfamily protein	0.00323869	6.03368	up-regulated
AT3G18740	RPL30C	Ribosomal protein L7Ae/L30e/S12e/Gadd45 family protein	0.00198277	6.03179	up-regulated
AT2G24260	DROP1, LRL1	LJRHL1-like 1	0.0013453	6.03051	up-regulated
AT3G04840		Ribosomal protein S3Ae	0.000102793	6.02704	up-regulated
AT3G15280		hypothetical protein	0.00140549	6.02672	up-regulated
AT2G02880		mucin-like protein	0.000531467	6.02611	up-regulated
AT1G10880		core-2/I-branching beta-1,6-n-acetylglucosaminyltransferase family protein	0.00565992	6.02552	up-regulated
AT3G52760		Integral membrane Yip1 family protein	0.000836045	6.02456	up-regulated
AT1G21740		DUF630 family protein, putative (DUF630 and DUF632)	0.000875327	6.02445	up-regulated
AT1G62880		Cornichon family protein	0.000378958	6.02159	up-regulated
AT1G20220	ALBA2, Atalba2	Alba DNA/RNA-binding protein	2.53e-06	6.02156	up-regulated
AT1G53025	PFU3, UBC26	Ubiquitin-conjugating enzyme family protein	0.00351117	6.02058	up-regulated
AT5G42460		F-box and associated interaction domains-containing protein	0.00361994	6.01924	up-regulated
AT5G63350	AITR6, DIL1	von willebrand factor A domain protein	4.97e-05	6.01737	up-regulated
AT5G62270	GCD1	ribosomal protein L20	0.000601334	6.01596	up-regulated
AT4G16955		hypothetical protein	0.000428901	6.01467	up-regulated
AT2G46890	PNET3	3-oxo-5-alpha-steroid 4-dehydrogenase (DUF1295)	0.000705626	6.00986	up-regulated
AT1G03180	COMET	non-structural protein	1.9e-05	6.00885	up-regulated
AT4G17483		alpha/beta-Hydrolases superfamily protein	1.19e-05	6.00759	up-regulated
AT5G11840		YCF36, putative (DUF1230)	0.00044802	6.00687	up-regulated
AT4G35590	RKD5	RWP-RK domain-containing protein	0.00181891	6.00468	up-regulated
AT2G44040		Dihydrodipicolinate reductase, bacterial/plant	0.00706692	6.00373	up-regulated
AT1G37130	ATNR2, B29, CHL3, NIA2, NIA2-1, NR, NR2	nitrate reductase 2	0.000192027	6.00359	up-regulated
AT5G50720	ATHVA22E, HVA22E	HVA22 homologue E	0.00014803	6.00269	up-regulated
AT5G47020		MraZ	0.00223495	6.00101	up-regulated
AT4G01080	MOAT4, TBL26	TRICHOME BIREFRINGENCE-LIKE 26	0.0071339	6.00083	up-regulated
AT3G55020		Ypt/Rab-GAP domain of gyp1p superfamily protein	0.000232533	6.00053	up-regulated
AT1G76250		transmembrane protein	0.000144681	5.99992	up-regulated
AT1G55540	emb1011, LNO1	Nuclear pore complex protein	4.66e-05	5.99855	up-regulated
AT1G75690	LQY1	DnaJ/Hsp40 cysteine-rich domain superfamily protein	0.000182103	5.99609	up-regulated
AT2G39760	ATBPM3, BPM3	BTB/POZ/MATH-domains containing protein	1.66e-06	5.99548	up-regulated
AT4G34120	CBSX2, CDCP1, LEJ1	Cystathionine beta-synthase (CBS) family protein	0.00150574	5.99286	up-regulated
AT5G13060	ABAP1	ARMADILLO BTB protein 1	0.00462451	5.99246	up-regulated
AT3G18535		tubulin-tyrosine ligase	0.000677529	5.99155	up-regulated
AT1G80550		Pentatricopeptide repeat (PPR) superfamily protein	0.000195798	5.98858	up-regulated
AT5G13000	ATGSL12, CALS3, gsl12, GSL12	glucan synthase-like 12	0.0012212	5.98829	up-regulated
AT1G27450	APT1, ATAPT1	adenine phosphoribosyl transferase 1	0.000720381	5.98818	up-regulated
AT1G66490		F-box and associated interaction domains-containing protein	0.000755365	5.98801	up-regulated
AT5G61490		transmembrane protein	0.000118975	5.98509	up-regulated
AT5G59970		Histone superfamily protein	0.00338921	5.98399	up-regulated
AT2G44530	AtPRS5, PRS5	Phosphoribosyltransferase family protein	0.00351807	5.98205	up-regulated
AT4G14240		CBS domain protein with a domain protein (DUF21)	0.00194276	5.98097	up-regulated
AT5G53620		RNA polymerase II degradation factor	0.00117529	5.97911	up-regulated
AT3G02600	ATLPP3, LPP3	lipid phosphate phosphatase 3	0.000525631	5.97755	up-regulated
AT1G31910		GHMP kinase family protein	5.51e-06	5.97733	up-regulated
AT2G18780		F-box and associated interaction domains-containing protein	0.00171829	5.97589	up-regulated
AT1G80260	emb1427	Spc97 / Spc98 family of spindle pole body (SBP) component	0.000180435	5.97386	up-regulated
AT1G55850	ATCSLE1, CSLE1	cellulose synthase like E1	0.00297259	5.97066	up-regulated
AT4G34870	ATCYP1, ROC5	rotamase cyclophilin 5	0.000140575	5.96773	up-regulated
AT1G03780	AtTPX2, TPX2	targeting protein for XKLP2	0.00518582	5.96519	up-regulated
AT4G09040	CP33C	RNA-binding (RRM/RBD/RNP motifs) family protein	0.00140188	5.96511	up-regulated
AT4G05190	ATK5	kinesin 5	0.00194645	5.96406	up-regulated
[truncated: 4,907 more rows]

## Sheet: S4b_DEG_SC_vs_EC
Gene_ID	Gene_name	Description	adj.pval	log2FC	up.down
AT3G62230	DAF1, MIF1	F-box family protein	3.76e-05	24.9	up-regulated
AT5G02110	CYCD7, CYCD7;1	CYCLIN D7;1	3.57e-05	22.3125	up-regulated
AT1G75870		hypothetical protein	3.21e-05	22.0772	up-regulated
AT1G49290	PEG2	Rho guanine nucleotide exchange factor	9.03e-06	21.9084	up-regulated
AT4G21895		DNA binding protein	0.000773728	21.8413	up-regulated
AT4G35700	DAZ3	zinc finger (C2H2 type) family protein	8.39e-06	20.7455	up-regulated
AT2G45403		hypothetical protein	1.44e-05	20.6945	up-regulated
AT1G68610	PCR11	PLANT CADMIUM RESISTANCE 11	0.000400107	20.4413	up-regulated
AT5G15030		paired amphipathic helix Sin3-like protein	0.000918236	20.404	up-regulated
AT2G39420	MAGL8	alpha/beta-Hydrolases superfamily protein	4.41e-05	20.2922	up-regulated
AT5G16100		RWP-RK domain protein	1.22e-05	20.107	up-regulated
AT5G10950		Tudor/PWWP/MBT superfamily protein	1.48e-05	19.9842	up-regulated
AT3G50310	AIK1, MAPKKK20, MKKK20	mitogen-activated protein kinase kinase kinase 20	1.14e-05	19.9775	up-regulated
AT1G34095		hypothetical protein	4.16e-05	19.9011	up-regulated
AT4G14315		transmembrane protein	0.00471135	19.7696	up-regulated
AT1G31990		transmembrane protein	9.68e-05	19.5695	up-regulated
AT2G45405		hypothetical protein	0.00621916	19.5547	up-regulated
AT4G35610	TREE1	zinc finger (C2H2 type) family protein	1.38e-05	19.0077	up-regulated
AT3G27060	ATTSO2, TSO2	Ferritin/ribonucleotide reductase-like family protein	8.4e-06	18.8854	up-regulated
AT3G16380	PAB6	poly(A) binding protein 6	1.74e-05	18.385	up-regulated
AT1G19890	ATMGH3, HTR10, MGH3	male-gamete-specific histone H3	1.96e-05	18.15	up-regulated
AT1G31070	GLCNA.UT1, GlcNAc1pUT1	N-acetylglucosamine-1-phosphate uridylyltransferase 1	1.38e-05	17.8572	up-regulated
AT5G66230		Chalcone-flavanone isomerase family protein	8.39e-06	17.8534	up-regulated
AT2G36020	HVA22J	HVA22-like protein J	2.04e-05	17.7588	up-regulated
AT4G26960		hypothetical protein	5.14e-05	17.621	up-regulated
AT1G04880	AtHMGB15, HMGBD15	HMG (high mobility group) box protein with ARID/BRIGHT DNA-binding domain-containing protein	1.07e-05	17.3664	up-regulated
AT1G60240		NAC (No Apical Meristem) domain transcriptional regulator superfamily protein	0.00102014	17.3037	up-regulated
AT5G55680		glycine-rich protein	3.9e-05	17.1449	up-regulated
AT2G44925		hypothetical protein	0.000112804	17.0883	up-regulated
AT4G11543		hypothetical protein	2.65e-05	16.8546	up-regulated
AT5G15040		Paired amphipathic helix (PAH2) superfamily protein	4.58e-05	16.645	up-regulated
AT2G22340		transmembrane protein	2e-05	16.5541	up-regulated
AT5G39650	DAU2, DMP9	transmembrane protein, putative (DUF679)	9.64e-06	16.5061	up-regulated
AT1G64110	DAA1	P-loop containing nucleoside triphosphate hydrolases superfamily protein	2.86e-05	16.3425	up-regulated
AT1G67070	DIN9, PMI2	Mannose-6-phosphate isomerase, type I	9.89e-06	16.3274	up-regulated
AT5G54280	ATM2, ATM4, ATMYOS1	myosin 2	1.02e-05	16.3174	up-regulated
AT1G61566	RALFL9	ralf-like 9	1.71e-05	16.2603	up-regulated
AT2G47050	PMEIL	Plant invertase/pectin methylesterase inhibitor superfamily protein	1.07e-05	16.2258	up-regulated
AT1G47490	ATRBP47C, RBP47C	RNA-binding protein 47C	8.54e-06	16.1883	up-regulated
AT3G60780		hypothetical protein (DUF1442)	3.27e-05	16.1477	up-regulated
AT1G61563	AtRALFL8, RALF8, RALFL8	ralf-like 8	1.09e-05	16.1378	up-regulated
AT3G01270		Pectate lyase family protein	2.11e-05	16.1304	up-regulated
AT3G28750		hypothetical protein	1.25e-05	16.1239	up-regulated
AT1G26840	ATORC6, ORC6	origin recognition complex protein 6	9.01e-05	16.0903	up-regulated
AT5G13750	ZIFL1	zinc induced facilitator-like 1	9.03e-06	16.0854	up-regulated
AT1G23210	AtGH9B6, GH9B6	glycosyl hydrolase 9B6	1.2e-05	16.0667	up-regulated
AT5G45880		Pollen Ole e 1 allergen and extensin family protein	8.39e-06	16.0433	up-regulated
AT3G17790	ATACP5, ATPAP17, PAP17	purple acid phosphatase 17	2.55e-05	16.0231	up-regulated
AT3G47440	TIP5;1	tonoplast intrinsic protein 5;1	0.000103376	16.0189	up-regulated
AT5G49850		Mannose-binding lectin superfamily protein	9.84e-06	16.0067	up-regulated
AT3G16860	COBL8	COBRA-like protein 8 precursor	1.49e-05	15.9826	up-regulated
AT2G47040	VGD1	Plant invertase/pectin methylesterase inhibitor superfamily	8.92e-06	15.9716	up-regulated
AT3G45280	ATSYP72, SYP72	syntaxin of plants 72	8.39e-06	15.9593	up-regulated
AT1G80120		LURP-one-like protein (DUF567)	8.39e-06	15.9347	up-regulated
AT5G54970		hypothetical protein	4.41e-05	15.8842	up-regulated
AT3G18950	AIW1	Transducin/WD40 repeat-like superfamily protein	8.39e-06	15.8394	up-regulated
AT2G17090	BSK12, SSP	kinase with tetratricopeptide repeat domain-containing protein	1.67e-05	15.8391	up-regulated
AT3G07820		Pectin lyase-like superfamily protein	8.92e-06	15.8129	up-regulated
AT5G17780		alpha/beta-Hydrolases superfamily protein	8.95e-06	15.8053	up-regulated
AT1G03106		hypothetical protein	8.92e-06	15.7971	up-regulated
AT1G18300	atnudt4, NUDT4	nudix hydrolase homolog 4	1.86e-05	15.7216	up-regulated
AT1G47389		transmembrane protein	9.7e-06	15.6468	up-regulated
AT5G63720	KPL	kokopelli	8.39e-06	15.6416	up-regulated
AT5G12000		kinase with adenine nucleotide alpha hydrolases-like domain-containing protein	1.89e-05	15.6242	up-regulated
AT1G65970	TPX2	thioredoxin-dependent peroxidase 2	8.39e-06	15.6104	up-regulated
AT5G06280		hypothetical protein	1.76e-05	15.498	up-regulated
AT1G02790	PGA4	polygalacturonase 4	9.43e-06	15.4923	up-regulated
AT3G52360		transmembrane protein	8.92e-06	15.4908	up-regulated
AT3G54800		Pleckstrin homology (PH) and lipid-binding START domains-containing protein	8.91e-06	15.4759	up-regulated
AT5G25310		Exostosin family protein	8.39e-06	15.4515	up-regulated
AT3G49450		F-box and associated interaction domains-containing protein	1.06e-05	15.4489	up-regulated
AT5G39880		transmembrane protein	7.97e-05	15.3336	up-regulated
AT3G28830		mucin-like protein, putative (DUF1216)	8.39e-06	15.2804	up-regulated
AT3G01230		splicing regulatory glutamine/lysine-rich-like protein	1.58e-05	15.2396	up-regulated
AT5G23030	TET12	tetraspanin12	1.51e-05	15.2164	up-regulated
AT3G01240		splicing regulatory glutamine/lysine-rich-like protein	8.39e-06	15.0849	up-regulated
AT4G35010	BGAL11	beta-galactosidase 11	1.06e-05	15.0586	up-regulated
AT5G07430		Pectin lyase-like superfamily protein	8.92e-06	15.0154	up-regulated
AT3G01700	AGP11, ATAGP11	arabinogalactan protein 11	8.39e-06	14.9968	up-regulated
AT3G12430		Polynucleotidyl transferase, ribonuclease H-like superfamily protein	8.39e-06	14.9778	up-regulated
AT4G37420		glycosyltransferase family protein (DUF23)	8.39e-06	14.9593	up-regulated
AT3G48490		hypothetical protein	3.19e-05	14.9531	up-regulated
AT5G49150	ATGEX2, GEX2	gamete expressed 2	1.66e-05	14.9511	up-regulated
AT1G78460		SOUL heme-binding family protein	1.54e-05	14.949	up-regulated
AT3G60975		hypothetical protein	0.000110038	14.9482	up-regulated
AT3G06890		transmembrane protein	1.23e-05	14.9476	up-regulated
AT3G49540		hypothetical protein	8.77e-06	14.9411	up-regulated
AT4G18640	MDIS2, MRH1	Leucine-rich repeat protein kinase family protein	9.6e-06	14.9172	up-regulated
AT3G07850		Pectin lyase-like superfamily protein	8.39e-06	14.9133	up-regulated
AT1G67630	EMB2814, POLA2	DNA polymerase alpha 2	8.39e-06	14.906	up-regulated
AT5G56640	MIOX5	myo-inositol oxygenase 5	8.39e-06	14.89	up-regulated
AT2G41905		transmembrane protein	1.31e-05	14.8595	up-regulated
AT5G13880		cotton fiber protein	8.39e-06	14.8387	up-regulated
AT5G23160		transmembrane protein	5.52e-05	14.7351	up-regulated
AT2G47030	VGDH1	Plant invertase/pectin methylesterase inhibitor superfamily	8.39e-06	14.734	up-regulated
AT5G45840	MDIS1	Leucine-rich repeat protein kinase family protein	8.39e-06	14.7267	up-regulated
AT5G07410	AtPME48, PME48	Pectin lyase-like superfamily protein	8.39e-06	14.7101	up-regulated
AT5G04180	ACA3, ATACA3	alpha carbonic anhydrase 3	8.39e-06	14.6804	up-regulated
AT2G22055	RALFL15	RALF-like 15	8.39e-06	14.6582	up-regulated
AT1G24520	BCP1	homolog of Brassica campestris pollen protein 1	8.39e-06	14.5992	up-regulated
AT4G20880		ethylene-responsive nuclear protein / ethylene-regulated nuclear protein (ERT2)	8.77e-06	14.5983	up-regulated
AT5G10625		flowering-promoting factor-like protein	9.14e-06	14.5903	up-regulated
AT2G01920	PICALM9c	ENTH/VHS/GAT family protein	8.54e-06	14.581	up-regulated
AT5G67080	MAPKKK19, MKK19	mitogen-activated protein kinase kinase kinase 19	5.89e-05	14.5793	up-regulated
AT5G19580		glyoxal oxidase-related protein	8.39e-06	14.5761	up-regulated
AT1G65240	A39	Eukaryotic aspartyl protease family protein	8.39e-06	14.5624	up-regulated
AT3G20800	NOT9a	Cell differentiation, Rcd1-like protein	2.13e-05	14.5487	up-regulated
AT3G59960	ASHH4, SDG24	histone-lysine N-methyltransferase ASHH4	0.000153634	14.5054	up-regulated
AT5G50030		Plant invertase/pectin methylesterase inhibitor superfamily protein	8.39e-06	14.4425	up-regulated
AT4G01120	ATBZIP54, GBF2	G-box binding factor 2	9.7e-06	14.4346	up-regulated
AT1G75690	LQY1	DnaJ/Hsp40 cysteine-rich domain superfamily protein	9.84e-06	14.4107	up-regulated
AT3G47340	ASN1, AT-ASN1, DIN6	glutamine-dependent asparagine synthase 1	8.54e-06	14.3889	up-regulated
AT3G14040		Pectin lyase-like superfamily protein	8.39e-06	14.3599	up-regulated
AT1G35490		bZIP family transcription factor	8.4e-06	14.3485	up-regulated
AT4G33970	LRX11	Leucine-rich repeat (LRR) family protein	8.39e-06	14.3456	up-regulated
AT1G55420	EDA11	Cysteine/Histidine-rich C1 domain family protein	8.39e-06	14.3443	up-regulated
AT3G47030		F-box and associated interaction domains-containing protein	1.09e-05	14.3296	up-regulated
AT5G01280	BPP3	GPI-anchored protein	8.39e-06	14.3214	up-regulated
AT1G32850	UBP11	ubiquitin-specific protease 11	1.18e-05	14.321	up-regulated
AT5G26700		RmlC-like cupins superfamily protein	8.39e-06	14.3151	up-regulated
AT5G50720	ATHVA22E, HVA22E	HVA22 homologue E	2.46e-05	14.259	up-regulated
AT2G02140	LCR72, PDF2.6	low-molecular-weight cysteine-rich 72	8.39e-06	14.2458	up-regulated
AT5G62400		transmembrane protein	1.21e-05	14.2217	up-regulated
AT4G35280	DAZ2	C2H2-like zinc finger protein	1.14e-05	14.2177	up-regulated
AT4G13000		AGC (cAMP-dependent, cGMP-dependent and protein kinase C) kinase family protein	8.54e-06	14.2101	up-regulated
AT4G14305		Peroxisomal membrane 22 kDa (Mpv17/PMP22) family protein	8.39e-06	14.2009	up-regulated
AT2G36320		A20/AN1-like zinc finger family protein	9.29e-06	14.1971	up-regulated
AT3G05610		Plant invertase/pectin methylesterase inhibitor superfamily	8.92e-06	14.1911	up-regulated
AT1G19310		RING/U-box superfamily protein	2.69e-05	14.169	up-regulated
AT3G62170	VGDH2	VANGUARD-like protein	8.54e-06	14.157	up-regulated
AT2G29680	ATCDC6, CDC6	cell division control 6	8.39e-06	14.1335	up-regulated
AT3G04700		carboxylate clamp-TPR protein (DUF1685)	8.54e-06	14.1199	up-regulated
AT4G11547		cysteine/histidine-rich C1 domain protein	8.4e-05	14.0964	up-regulated
AT5G20390		Glycosyl hydrolase superfamily protein	9.26e-06	14.0961	up-regulated
AT2G36190	AtCWIN4, AtcwINV4, cwINV4	cell wall invertase 4	8.54e-06	14.0861	up-regulated
AT5G60615		Defensin-like (DEFL) family protein	8.54e-06	14.0734	up-regulated
AT3G62710		Glycosyl hydrolase family protein	8.39e-06	14.0294	up-regulated
AT3G60020	ASK5, SK5	SKP1-like 5	1.13e-05	14.0259	up-regulated
AT4G28310		microtubule-associated protein	8.39e-06	13.9849	up-regulated
AT3G25170	RALFL26	ralf-like 26	8.77e-06	13.9815	up-regulated
AT1G67420		Zn-dependent exopeptidases superfamily protein	1.12e-05	13.9558	up-regulated
AT4G03290		EF hand calcium-binding protein family	8.39e-06	13.952	up-regulated
AT1G61540		Galactose oxidase/kelch repeat superfamily protein	8.39e-06	13.919	up-regulated
AT3G12170		Chaperone DnaJ-domain superfamily protein	8.54e-06	13.897	up-regulated
AT2G35600	ATBRXL1, BRXL1	BREVIS RADIX-like 1	8.39e-06	13.8903	up-regulated
AT1G05580	ATCHX23, CHX23	cation/H+ exchanger 23	8.4e-06	13.8719	up-regulated
AT4G31400	AtCTF7, CTF7, ECO1	protein CTF7	1.79e-05	13.8471	up-regulated
AT3G10510		Galactose oxidase/kelch repeat superfamily protein	8.39e-06	13.823	up-regulated
AT3G16870	GATA17	GATA transcription factor 17	1.76e-05	13.8041	up-regulated
AT5G47000		Peroxidase superfamily protein	8.39e-06	13.7976	up-regulated
AT5G02170		Transmembrane amino acid transporter family protein	8.39e-06	13.7736	up-regulated
AT3G26110		Anther-specific protein agp1-like protein	8.39e-06	13.7662	up-regulated
AT4G31130		keratin-associated protein (DUF1218)	8.39e-06	13.7525	up-regulated
AT5G24105	AGP41	arabinogalactan protein 41	8.39e-06	13.7458	up-regulated
AT4G19645		TRAM, LAG1 and CLN8 (TLC) lipid-sensing domain containing protein	2.2e-05	13.7457	up-regulated
AT5G28690		carboxylate clamp-TPR protein (DUF1685)	8.54e-06	13.7456	up-regulated
AT4G12620	ATORC1B, ORC1B, UNE13	origin of replication complex 1B	8.54e-06	13.7418	up-regulated
AT5G11080		Ubiquitin-like superfamily protein	8.39e-06	13.7397	up-regulated
AT1G28270	AtRALF4, RALF4, RALFL4	ralf-like 4	1.07e-05	13.7285	up-regulated
AT1G14420	AT59	Pectate lyase family protein	8.39e-06	13.7138	up-regulated
AT2G33775	RALF19, RALFL19	ralf-like 19	8.74e-06	13.7082	up-regulated
AT2G31500	CPK24	calcium-dependent protein kinase 24	8.77e-06	13.6821	up-regulated
AT2G26850		F-box family protein	9e-06	13.6769	up-regulated
AT2G23900		Pectin lyase-like superfamily protein	8.39e-06	13.675	up-regulated
AT3G60460	DUO1	myb-like HTH transcriptional regulator family protein	8.39e-06	13.6731	up-regulated
AT5G45710	AT-HSFA4C, HSFA4C, RHA1	winged-helix DNA-binding transcription factor family protein	8.39e-06	13.6726	up-regulated
AT3G09530	ATEXO70H3, EXO70H3	exocyst subunit exo70 family protein H3	8.77e-06	13.6487	up-regulated
AT5G55930	ATOPT1, OPT1	oligopeptide transporter 1	8.92e-06	13.6486	up-regulated
AT3G12470		Polynucleotidyl transferase, ribonuclease H-like superfamily protein	8.77e-06	13.6407	up-regulated
AT5G50830		nuclear polyadenylated RNA-binding protein	8.39e-06	13.6155	up-regulated
AT2G39700	ATEXP4, ATEXPA4, ATHEXP ALPHA 1.6, EXPA4, XPA4	expansin A4	8.39e-06	13.6146	up-regulated
AT3G28050	UMAMIT41	nodulin MtN21 /EamA-like transporter family protein	8.92e-06	13.612	up-regulated
AT5G62750		hypothetical protein	8.39e-06	13.611	up-regulated
AT2G44920		Tetratricopeptide repeat (TPR)-like superfamily protein	9.57e-06	13.601	up-regulated
AT3G45220		Serine protease inhibitor (SERPIN) family protein	8.39e-06	13.591	up-regulated
AT5G22150		transmembrane protein	8.39e-06	13.5872	up-regulated
AT1G04430		S-adenosyl-L-methionine-dependent methyltransferases superfamily protein	1.68e-05	13.5772	up-regulated
AT1G54240		winged-helix DNA-binding transcription factor family protein	9.87e-06	13.5189	up-regulated
AT4G37760	SQE3	squalene epoxidase 3	8.68e-05	13.5184	up-regulated
AT1G62300	ATWRKY6, WRKY6	WRKY family transcription factor	8.39e-06	13.507	up-regulated
AT3G13390	sks11	SKU5 similar 11	8.54e-06	13.4791	up-regulated
AT3G05930	GLP8	germin-like protein 8	8.39e-06	13.4637	up-regulated
AT1G75810		transmembrane protein	8.74e-06	13.4426	up-regulated
AT1G47500	ATRBP47C', RBP47C'	RNA-binding protein 47C'	0.000132808	13.4305	up-regulated
AT1G48020	ATPMEI1, PMEI1	pectin methylesterase inhibitor 1	8.39e-06	13.4245	up-regulated
AT5G48140		Pectin lyase-like superfamily protein	8.39e-06	13.422	up-regulated
AT1G78260		RNA-binding (RRM/RBD/RNP motifs) family protein	8.39e-06	13.4155	up-regulated
AT5G08240		transmembrane protein	0.000169119	13.4152	up-regulated
AT1G23350		Plant invertase/pectin methylesterase inhibitor superfamily protein	8.39e-06	13.4092	up-regulated
AT1G23550	SRO2	similar to RCD one 2	8.39e-06	13.4075	up-regulated
AT2G07040	AtPRK2, ATPRK2A, PRK2, PRK2A	Leucine-rich repeat protein kinase family protein	1.06e-05	13.3875	up-regulated
AT2G26450		Plant invertase/pectin methylesterase inhibitor superfamily	9.98e-06	13.3843	up-regulated
AT1G20320		Haloacid dehalogenase-like hydrolase (HAD) superfamily protein	8.39e-06	13.3837	up-regulated
AT3G13400	sks13	SKU5 similar 13	0.000152079	13.3806	up-regulated
AT5G59570	BOA	Homeodomain-like superfamily protein	8.77e-06	13.3671	up-regulated
AT5G26692		Putative membrane lipoprotein	8.4e-06	13.3504	up-regulated
AT1G58120		hypothetical protein	8.94e-06	13.3475	up-regulated
AT5G18510		Aminotransferase-like, plant mobile domain family protein	8.4e-06	13.3269	up-regulated
AT3G12420		Polynucleotidyl transferase, ribonuclease H-like superfamily protein	8.39e-06	13.2934	up-regulated
AT3G43860	AtGH9A4, GH9A4	glycosyl hydrolase 9A4	8.77e-06	13.2873	up-regulated
AT3G26860		Plant self-incompatibility protein S1 family	8.69e-06	13.269	up-regulated
AT3G61450	ATSYP73, SYP73	syntaxin of plants 73	8.77e-06	13.2662	up-regulated
AT2G18340		late embryogenesis abundant domain-containing protein / LEA domain-containing protein	8.39e-06	13.2632	up-regulated
AT4G25780	AtCAPE2	CAP (Cysteine-rich secretory proteins, Antigen 5, and Pathogenesis-related 1 protein) superfamily protein	1.24e-05	13.2438	up-regulated
AT3G19580	AZF2, ZF2	zinc-finger protein 2	8.39e-06	13.242	up-regulated
AT2G17180	DAZ1, ZAT2	C2H2-like zinc finger protein	4.06e-05	13.2419	up-regulated
AT1G55390		Cysteine/Histidine-rich C1 domain family protein	8.39e-06	13.2347	up-regulated
AT3G06150		cytochrome P450 family protein	8.95e-06	13.2139	up-regulated
AT3G02850	SKOR	STELAR K+ outward rectifier	8.39e-06	13.2083	up-regulated
AT3G28790		transmembrane protein, putative (DUF1216)	8.39e-06	13.2048	up-regulated
AT5G52882		P-loop containing nucleoside triphosphate hydrolases superfamily protein	9.12e-06	13.2005	up-regulated
AT5G27420	ATL31, CNI1	carbon/nitrogen insensitive 1	8.77e-06	13.1808	up-regulated
AT5G62240	TPXL8	Cell cycle regulated microtubule associated protein	8.54e-06	13.1655	up-regulated
AT2G24450	FLA3	FASCICLIN-like arabinogalactan protein 3 precursor	2.19e-05	13.1394	up-regulated
AT4G24640	APPB1	Plant invertase/pectin methylesterase inhibitor superfamily protein	8.71e-06	13.1347	up-regulated
AT3G57690	AGP23, ATAGP23	arabinogalactan protein 23	8.54e-06	13.1271	up-regulated
AT1G44110	CYCA1;1	Cyclin A1;1	8.39e-06	13.1032	up-regulated
AT3G57370	BRP4	Cyclin family protein	8.39e-06	13.0994	up-regulated
AT4G26830		O-Glycosyl hydrolases family 17 protein	8.4e-06	13.0962	up-regulated
AT1G51250		Plant self-incompatibility protein S1 family	8.89e-06	13.0943	up-regulated
AT3G28810		mediator of RNA polymerase II transcription subunit-like protein, putative (DUF1216)	8.57e-06	13.0744	up-regulated
AT5G05510		Mad3/BUB1 homology region 1	0.00018386	13.0674	up-regulated
AT5G54670	ATK3, KATC	kinesin 3	8.39e-06	13.0557	up-regulated
AT3G55940	PLC7	Phosphoinositide-specific phospholipase C family protein	9.09e-06	13.0468	up-regulated
AT4G39110	BUPS1, PIR1	Malectin/receptor-like protein kinase family protein	1.35e-05	13.0308	up-regulated
AT4G37990	ATCAD8, CAD-B2, ELI3, ELI3-2	cinnamyl alcohol dehydrogenase 8	8.39e-06	13.0251	up-regulated
AT5G60760		P-loop containing nucleoside triphosphate hydrolases superfamily protein	8.92e-06	13.0187	up-regulated
AT1G66210		Subtilisin-like serine endopeptidase family protein	1.15e-05	13.0101	up-regulated
AT3G17060		Pectin lyase-like superfamily protein	8.54e-06	12.9999	up-regulated
AT1G75700	HVA22G	HVA22-like protein G	9.73e-05	12.9862	up-regulated
AT5G12940		Leucine-rich repeat (LRR) family protein	8.77e-06	12.9774	up-regulated
AT2G16730	BGAL13	glycosyl hydrolase family 35 protein	1.12e-05	12.9762	up-regulated
AT1G52270		hypothetical protein	9.05e-05	12.9559	up-regulated
AT2G19500	ATCKX2, CKX2	cytokinin oxidase 2	8.39e-06	12.9481	up-regulated
AT2G47260	ATWRKY23, WRKY23	WRKY DNA-binding protein 23	8.39e-06	12.9401	up-regulated
AT5G15110		Pectate lyase family protein	8.39e-06	12.9306	up-regulated
AT1G46408	AGL97	AGAMOUS-like 97	8.39e-06	12.9172	up-regulated
AT1G68110	ClAP, EAP1, PICALM9b	ENTH/ANTH/VHS superfamily protein	9.03e-06	12.8929	up-regulated
AT3G20015		Eukaryotic aspartyl protease family protein	8.39e-06	12.8896	up-regulated
AT3G45010	scpl48	serine carboxypeptidase-like 48	8.92e-06	12.8705	up-regulated
AT1G13970		beta-hexosaminidase (DUF1336)	9.07e-06	12.8482	up-regulated
AT3G01085		Protein kinase superfamily protein	8.77e-06	12.8408	up-regulated
AT4G04830	ATMSRB5, MSRB5	methionine sulfoxide reductase B5	8.4e-06	12.8363	up-regulated
AT5G66740	BDR8	spindle assembly abnormal protein (DUF620)	5.8e-05	12.822	up-regulated
AT2G32930	ZFN2	zinc finger nuclease 2	8.54e-06	12.818	up-regulated
AT5G15140	PEG9	Galactose mutarotase-like superfamily protein	8.39e-06	12.8081	up-regulated
AT1G11765		Plant self-incompatibility protein S1 family	8.39e-06	12.8037	up-regulated
AT1G10770		Plant invertase/pectin methylesterase inhibitor superfamily protein	1.42e-05	12.8006	up-regulated
AT1G54070		Dormancy/auxin associated family protein	8.39e-06	12.7783	up-regulated
AT1G05530	UGT2, UGT75B2	UDP-glucosyl transferase 75B2	8.39e-06	12.7782	up-regulated
AT4G28670		cysteine-rich RECEPTOR-like kinase, putative (DUF26)	8.39e-06	12.7747	up-regulated
AT1G53400		Ubiquitin domain-containing protein	8.54e-06	12.7607	up-regulated
AT1G03800	ATERF10, ERF10	ERF domain protein 10	8.39e-06	12.7545	up-regulated
AT1G68570	AtNPF3.1, NPF3.1	Major facilitator superfamily protein	8.95e-06	12.7468	up-regulated
AT3G52010	scpl37	serine carboxypeptidase-like 37	8.54e-06	12.7091	up-regulated
AT3G22510		Pre-rRNA-processing protein TSR2, conserved region	8.39e-06	12.7055	up-regulated
AT5G65330	AGL78	AGAMOUS-like 78	8.54e-06	12.6882	up-regulated
AT1G02000	GAE2	UDP-D-glucuronate 4-epimerase 2	8.39e-06	12.688	up-regulated
AT1G29140		Pollen Ole e 1 allergen and extensin family protein	8.39e-06	12.6868	up-regulated
AT4G39610		MIZU-KUSSEI-like protein (Protein of unknown function, DUF617)	8.39e-06	12.663	up-regulated
AT3G20580	COBL10	COBRA-like protein 10 precursor	8.39e-06	12.6585	up-regulated
AT5G37970		S-adenosyl-L-methionine-dependent methyltransferase superfamily protein	8.39e-06	12.6561	up-regulated
AT1G01980	AtBBE1, OGOX4	FAD-binding Berberine family protein	8.92e-06	12.6508	up-regulated
AT2G18260	ATSYP112, SYP112	syntaxin of plants 112	1.21e-05	12.6482	up-regulated
AT4G04930	DES-1-LIKE	fatty acid desaturase family protein	8.74e-06	12.6404	up-regulated
AT2G32970		G1/S-specific cyclin-E protein	9.43e-06	12.6349	up-regulated
AT5G59510	DVL18, RTFL5	ROTUNDIFOLIA like 5	8.4e-06	12.6325	up-regulated
AT3G19260	LAG1 HOMOLOG 2, LOH2	LAG1 homologue 2	5.35e-05	12.6325	up-regulated
AT3G28980		mediator of RNA polymerase II transcription subunit-like protein, putative (DUF1216)	8.39e-06	12.6307	up-regulated
AT1G03050	PICALM5A	ENTH/ANTH/VHS superfamily protein	8.39e-06	12.6143	up-regulated
AT4G36600		Late embryogenesis abundant (LEA) protein	8.39e-06	12.614	up-regulated
AT3G18550	AtBRC1, ATTCP18, BRC1, TCP18	TCP family transcription factor	8.92e-06	12.6066	up-regulated
AT4G37280	MRG1	MRG family protein	3.95e-05	12.5999	up-regulated
AT3G15990	SPDT, SULTR3;4	sulfate transporter 3;4	9.26e-06	12.5671	up-regulated
AT5G62510		F-box family protein	8.54e-06	12.5489	up-regulated
AT2G35765		hypothetical protein	9e-06	12.5425	up-regulated
AT5G39785		hypothetical protein (DUF1666)	1.01e-05	12.5393	up-regulated
AT1G02810		Plant invertase/pectin methylesterase inhibitor superfamily	8.77e-06	12.5393	up-regulated
AT4G02650	PICALM5B	ENTH/ANTH/VHS superfamily protein	8.39e-06	12.5376	up-regulated
AT2G45406		Galactose oxidase/kelch repeat superfamily protein	8.39e-06	12.5247	up-regulated
AT1G60740		Thioredoxin superfamily protein	7.13e-05	12.5068	up-regulated
AT1G55570	sks12	SKU5 similar 12	8.39e-06	12.4956	up-regulated
AT4G27790		Calcium-binding EF hand family protein	8.4e-06	12.4941	up-regulated
AT5G63625		hypothetical protein	1.84e-05	12.4793	up-regulated
AT3G50790		esterase/lipase/thioesterase family protein	2.04e-05	12.4683	up-regulated
AT5G14380	AGP6	arabinogalactan protein 6	1.17e-05	12.4636	up-regulated
AT3G52630	RPA3A	Nucleic acid-binding, OB-fold-like protein	9.13e-06	12.4605	up-regulated
AT5G58830		Subtilisin-like serine endopeptidase family protein	8.39e-06	12.4585	up-regulated
AT3G52020	scpl39	serine carboxypeptidase-like 39	8.91e-06	12.4474	up-regulated
AT1G01460	ATPIPK11, PIPK11	Phosphatidylinositol-4-phosphate 5-kinase, core	1.36e-05	12.4459	up-regulated
AT1G76370	PBL22	Protein kinase superfamily protein	8.4e-06	12.4363	up-regulated
AT2G20980	MCM10	minichromosome maintenance 10	8.39e-06	12.4301	up-regulated
AT1G15380	GLYI4	Lactoylglutathione lyase / glyoxalase I family protein	9.98e-06	12.4184	up-regulated
AT1G12560	ATEXP7, ATEXPA7, ATHEXP ALPHA 1.26, EXP7, EXPA7	expansin A7	8.4e-06	12.4153	up-regulated
AT3G56920		DHHC-type zinc finger family protein	8.39e-06	12.4117	up-regulated
AT1G67750		Pectate lyase family protein	8.74e-06	12.411	up-regulated
AT2G46760	AtGulLO6, GulLO6	D-arabinono-1,4-lactone oxidase family protein	9.89e-06	12.4052	up-regulated
AT5G18910		Protein kinase superfamily protein	8.39e-06	12.4	up-regulated
AT1G22760	PAB3	poly(A) binding protein 3	8.39e-06	12.3928	up-regulated
AT2G29130	ATLAC2, LAC2	laccase 2	8.39e-06	12.3836	up-regulated
AT5G02090		hypothetical protein	1.92e-05	12.3832	up-regulated
AT3G56180		LURP-one-like protein (DUF567)	8.39e-06	12.3804	up-regulated
AT4G33180		alpha/beta-Hydrolases superfamily protein	1.12e-05	12.3736	up-regulated
AT4G02250		Plant invertase/pectin methylesterase inhibitor superfamily protein	9.65e-06	12.3659	up-regulated
AT4G31110		Wall-associated kinase family protein	8.92e-06	12.3538	up-regulated
AT5G23270	ATSTP11, STP11	sugar transporter 11	8.91e-06	12.3511	up-regulated
AT3G23740		hypothetical protein	1.17e-05	12.3495	up-regulated
AT4G39360		hypothetical protein	8.74e-06	12.3436	up-regulated
AT1G49490	LRX9	Leucine-rich repeat (LRR) family protein	8.54e-06	12.3418	up-regulated
AT2G05850	scpl38	serine carboxypeptidase-like 38	8.39e-06	12.3368	up-regulated
AT5G19473		RPM1-interacting protein 4 (RIN4) family protein	8.39e-06	12.3305	up-regulated
AT4G30140	CDEF1	GDSL-like Lipase/Acylhydrolase superfamily protein	8.39e-06	12.3216	up-regulated
AT2G43220		Cysteine/Histidine-rich C1 domain family protein	1.48e-05	12.3157	up-regulated
AT3G25165	RALFL25	ralf-like 25	8.39e-06	12.315	up-regulated
AT3G56600		phosphatidylinositol 4-kinase gamma-like protein	8.54e-06	12.3099	up-regulated
AT5G62430	CDF1	cycling DOF factor 1	8.92e-06	12.3072	up-regulated
AT3G07350		sulfate/thiosulfate import ATP-binding protein, putative (DUF506)	8.39e-06	12.3045	up-regulated
AT3G42640	AHA8, HA8	H[+]-ATPase 8	0.00031556	12.3026	up-regulated
AT5G43630	TZP	zinc knuckle (CCHC-type) family protein	8.39e-06	12.3003	up-regulated
AT3G12160	ATRABA4D, RABA4D	RAB GTPase homolog A4D	8.92e-06	12.3002	up-regulated
AT2G44150	ASHH3, SDG7	histone-lysine N-methyltransferase ASHH3	1.25e-05	12.2829	up-regulated
AT4G20790		Leucine-rich repeat protein kinase family protein	8.54e-06	12.2698	up-regulated
AT1G01340	ACBK1, ATCNGC10, CNGC10	cyclic nucleotide gated channel 10	0.000271653	12.2681	up-regulated
AT3G52600	AtCWIN2, AtcwINV2, CWINV2	cell wall invertase 2	8.4e-06	12.2556	up-regulated
AT5G50490	NF-YC5	nuclear factor Y, subunit C5	1.32e-05	12.2441	up-regulated
AT1G20720		RAD3-like DNA-binding helicase protein	9.76e-06	12.2283	up-regulated
AT4G04690		F-box and associated interaction domains-containing protein	8.92e-06	12.2276	up-regulated
AT2G13350		Calcium-dependent lipid-binding (CaLB domain) family protein	8.39e-06	12.225	up-regulated
AT4G39230	AtPCBER1, PCBER1	NmrA-like negative transcriptional regulator family protein	0.000665993	12.2198	up-regulated
AT4G11540		Cysteine/Histidine-rich C1 domain family protein	3.88e-05	12.2144	up-regulated
AT2G40250		SGNH hydrolase-type esterase superfamily protein	8.39e-06	12.2119	up-regulated
AT5G28680	ANX2	Malectin/receptor-like protein kinase family protein	1.2e-05	12.2086	up-regulated
AT1G48740	CP4	2-oxoglutarate (2OG) and Fe(II)-dependent oxygenase superfamily protein	0.000127346	12.1812	up-regulated
AT5G07250	ATRBL3, RBL3	RHOMBOID-like protein 3	7.19e-05	12.1763	up-regulated
AT1G60600	ABC4	UbiA prenyltransferase family protein	8.54e-06	12.1645	up-regulated
AT5G39420	cdc2cAt	CDC2C	8.65e-06	12.1606	up-regulated
AT5G43190		Galactose oxidase/kelch repeat superfamily protein	9.03e-06	12.1586	up-regulated
AT5G27870		Plant invertase/pectin methylesterase inhibitor superfamily	8.54e-06	12.1395	up-regulated
AT5G16500	LIP1, PBL43	Protein kinase superfamily protein	9.39e-06	12.1384	up-regulated
AT4G02380	AtLEA5, LEA38, SAG21	senescence-associated gene 21	6.63e-05	12.1382	up-regulated
AT4G37970	ATCAD6, CAD6	cinnamyl alcohol dehydrogenase 6	8.39e-06	12.1355	up-regulated
AT1G67290	GLOX1	glyoxal oxidase-related protein	8.39e-06	12.1349	up-regulated
AT2G28220		aspartic proteinase CDR1-like protein	1.23e-05	12.132	up-regulated
AT3G11900	ANT1	aromatic and neutral transporter 1	1.26e-05	12.129	up-regulated
AT5G20230	ATBCB, BCB, SAG14	blue-copper-binding protein	8.39e-06	12.117	up-regulated
AT3G48240		Octicosapeptide/Phox/Bem1p family protein	8.92e-06	12.1129	up-regulated
AT5G39400	ATPTEN1, PTEN1	Calcium/lipid-binding (CaLB) phosphatase	1.38e-05	12.1055	up-regulated
AT1G13360		hypothetical protein	4.41e-05	12.1001	up-regulated
AT2G03170	ASK14, SK14	SKP1-like 14	8.54e-06	12.0992	up-regulated
AT1G70210	ATCYCD1;1, CYCD1;1	CYCLIN D1;1	8.71e-06	12.0987	up-regulated
AT3G05725		hypothetical protein (DUF3511)	8.39e-06	12.0696	up-regulated
AT2G33520	AthCYSTM7	cysteine-rich/transmembrane domain protein A	1e-05	12.0657	up-regulated
AT5G01210		HXXXD-type acyl-transferase family protein	1.49e-05	12.052	up-regulated
AT2G31020	ORP1A	OSBP(oxysterol binding protein)-related protein 1A	8.39e-06	12.0397	up-regulated
AT3G43120	SAUR39	SAUR-like auxin-responsive protein family	8.39e-06	12.0323	up-regulated
AT1G02640	ATBXL2, BXL2	beta-xylosidase 2	8.54e-06	12.0295	up-regulated
AT1G73010	AtPPsPase1, ATPS2, PPsPase1, PS2	inorganic pyrophosphatase 1	8.54e-06	12.0108	up-regulated
AT2G36500		CBS / octicosapeptide/Phox/Bemp1 (PB1) domains-containing protein	8.54e-06	12.0097	up-regulated
AT5G03760	ATCSLA09, ATCSLA9, CSLA09, CSLA9, RAT4	Nucleotide-diphospho-sugar transferases superfamily protein	8.54e-06	12.0008	up-regulated
AT2G45800	PLIM2a	GATA type zinc finger transcription factor family protein	9.03e-06	11.9753	up-regulated
AT1G50220		B3 domain protein	1.62e-05	11.9681	up-regulated
AT3G02970	EXL6	EXORDIUM like 6	9.03e-06	11.9671	up-regulated
AT1G23150		hypothetical protein	1.05e-05	11.9658	up-regulated
AT4G07960	ATCSLC12, CSLC12	Cellulose-synthase-like C12	9.33e-06	11.9648	up-regulated
AT4G17483		alpha/beta-Hydrolases superfamily protein	0.000386345	11.9565	up-regulated
AT1G04470		hypothetical protein (DUF810)	8.57e-06	11.9531	up-regulated
AT1G18990		myosin-binding protein, putative (Protein of unknown function, DUF593)	1.45e-05	11.9522	up-regulated
AT2G38740	Sgpp	Haloacid dehalogenase-like hydrolase (HAD) superfamily protein	8.54e-06	11.9493	up-regulated
AT2G40116		Phosphoinositide-specific phospholipase C family protein	0.000266408	11.9197	up-regulated
AT3G62640		DUF3511 domain protein (DUF3511)	8.92e-06	11.9175	up-regulated
AT5G43185		Expressed protein	9.43e-06	11.9149	up-regulated
AT2G46210	AtSLD2, SLD2	Fatty acid/sphingolipid desaturase	2.45e-05	11.9144	up-regulated
AT1G25240	PICALM9a	ENTH/VHS/GAT family protein	8.57e-06	11.8986	up-regulated
AT5G17430	BBM, PLT4	Integrase-type DNA-binding superfamily protein	8.39e-06	11.8957	up-regulated
AT1G79760	DTA4	downstream target of AGL15-4	8.39e-06	11.8803	up-regulated
AT5G26060		Plant self-incompatibility protein S1 family	8.91e-06	11.8684	up-regulated
AT2G24800		Peroxidase superfamily protein	8.54e-06	11.852	up-regulated
AT4G37950		Rhamnogalacturonate lyase family protein	8.39e-06	11.8403	up-regulated
AT3G16370		GDSL-like Lipase/Acylhydrolase superfamily protein	3.03e-05	11.8382	up-regulated
AT4G36900	DEAR4, RAP2.10	related to AP2 10	8.39e-06	11.8332	up-regulated
AT3G47050		Glycosyl hydrolase family protein	8.39e-06	11.8226	up-regulated
AT1G76160	sks5	SKU5 similar 5	8.39e-06	11.816	up-regulated
AT5G61680		Pectin lyase-like superfamily protein	2.62e-05	11.8112	up-regulated
AT2G18470	AtPERK4, PERK4	roline-rich extensin-like receptor kinase 4	9.65e-06	11.787	up-regulated
AT1G77790		Glycosyl hydrolase superfamily protein	8.39e-06	11.7794	up-regulated
AT5G43300	AtGDPD3, GDPD3	PLC-like phosphodiesterases superfamily protein	1.01e-05	11.7789	up-regulated
AT4G13710		Pectin lyase-like superfamily protein	8.39e-06	11.7693	up-regulated
AT3G42725		Putative membrane lipoprotein	8.74e-06	11.7614	up-regulated
AT3G23560	ALF5	MATE efflux family protein	2.07e-05	11.7608	up-regulated
AT2G30080	ATZIP6, ZIP6	ZIP metal ion transporter family	9.43e-06	11.7389	up-regulated
AT5G03495		RNA-binding (RRM/RBD/RNP motifs) family protein	8.57e-06	11.7291	up-regulated
AT5G58170	GDPDL7, SVL5	SHV3-like 5	9.13e-06	11.7202	up-regulated
AT1G70680		Caleosin-related family protein	1.66e-05	11.7161	up-regulated
AT2G46600		Calcium-binding EF-hand family protein	5e-05	11.7119	up-regulated
AT3G51080	GATA6	GATA transcription factor 6	8.39e-06	11.7103	up-regulated
AT2G46750	AtGulLO2, GulLO2	D-arabinono-1,4-lactone oxidase family protein	8.4e-06	11.6784	up-regulated
AT3G03550	ATL51	RING/U-box superfamily protein	8.44e-06	11.6686	up-regulated
AT5G38760		Late embryogenesis abundant protein (LEA) family protein	1.36e-05	11.662	up-regulated
AT4G28790		basic helix-loop-helix (bHLH) DNA-binding superfamily protein	8.54e-06	11.6582	up-regulated
AT1G70220		RNA-processing, Lsm domain-containing protein	8.39e-06	11.6545	up-regulated
AT3G13784	AtcwINV5, CWINV5	cell wall invertase 5	8.52e-06	11.6511	up-regulated
AT3G18370	ATSYTF, NTMC2T3, NTMC2TYPE3, SYTF	C2 domain-containing protein	8.54e-06	11.6429	up-regulated
AT2G36470		DUF868 family protein, putative (DUF868)	8.39e-06	11.6313	up-regulated
AT1G65760	AtFDA6	ascorbic acid mannose pathway regulator (DUF295)	9.26e-06	11.6105	up-regulated
AT1G12420	ACR8	ACT domain repeat 8	8.39e-06	11.5992	up-regulated
AT1G75890		GDSL-like Lipase/Acylhydrolase superfamily protein	8.74e-06	11.587	up-regulated
AT2G27310		F-box family protein	1.11e-05	11.5649	up-regulated
AT5G25340		Ubiquitin-like superfamily protein	9.54e-06	11.5593	up-regulated
AT1G49270	AtPERK7, PERK7	Protein kinase superfamily protein	8.54e-06	11.5486	up-regulated
AT5G67480	ATBT4, BT4	BTB and TAZ domain protein 4	8.39e-06	11.5453	up-regulated
AT3G06483	ATPDHK, PDK	pyruvate dehydrogenase kinase	1.47e-05	11.5422	up-regulated
AT2G33270	ACHT3	atypical CYS HIS rich thioredoxin 3	1.07e-05	11.5421	up-regulated
AT2G19920		RNA-dependent RNA polymerase family protein	1.07e-05	11.5401	up-regulated
AT1G47495		hypothetical protein	8.92e-06	11.5286	up-regulated
AT1G61565		hypothetical protein	8.4e-06	11.5167	up-regulated
AT1G50990	BSK11	kinase with tetratricopeptide repeat domain-containing protein	8.39e-06	11.5156	up-regulated
AT2G02060		Homeodomain-like superfamily protein	9.07e-06	11.515	up-regulated
AT1G03840	IDD3, MGP	C2H2 and C2HC zinc fingers superfamily protein	9.57e-06	11.5142	up-regulated
AT1G18870	ATICS2, ICS2	isochorismate synthase 2	8.39e-06	11.5134	up-regulated
AT4G23960		F-box family protein	0.000193211	11.5131	up-regulated
AT1G30710	AtBBE9	FAD-binding Berberine family protein	8.39e-06	11.4742	up-regulated
AT3G04360		Calcium-dependent lipid-binding (CaLB domain) family protein	8.39e-06	11.4728	up-regulated
AT5G49270	COBL9, DER9, MRH4, SHV2	COBRA-like extracellular glycosyl-phosphatidyl inositol-anchored protein family	8.92e-06	11.4492	up-regulated
AT5G26717		Putative membrane lipoprotein	8.92e-06	11.436	up-regulated
AT2G46860	AtPPa3, PPa3	pyrophosphorylase 3	8.54e-06	11.4225	up-regulated
AT2G22140	ATEME1B, EME1B	essential meiotic endonuclease 1B	2.02e-05	11.4116	up-regulated
AT3G21570		proline-rich nuclear receptor coactivator	8.74e-06	11.3876	up-regulated
AT1G01310		CAP (Cysteine-rich secretory proteins, Antigen 5, and Pathogenesis-related 1 protein) superfamily protein	2.37e-05	11.3837	up-regulated
AT5G40155		Defensin-like (DEFL) family protein	1.35e-05	11.3755	up-regulated
AT1G02650		Tetratricopeptide repeat (TPR)-like superfamily protein	0.000191673	11.375	up-regulated
AT5G43200		Zinc finger, C3HC4 type (RING finger) family protein	8.91e-06	11.368	up-regulated
AT5G35110		hypothetical protein	8.39e-06	11.3668	up-regulated
AT5G47960	ATRABA4C, RABA4C, SMG1	RAB GTPase homolog A4C	8.95e-06	11.3508	up-regulated
AT2G44130	KFB39, KMD3	Galactose oxidase/kelch repeat superfamily protein	8.77e-06	11.3488	up-regulated
AT5G05380	PRA1.B3	prenylated RAB acceptor 1.B3	9.2e-05	11.3474	up-regulated
AT5G22355		Cysteine/Histidine-rich C1 domain family protein	9.89e-06	11.3467	up-regulated
AT1G11520		pliceosome associated protein-like protein	8.95e-06	11.3258	up-regulated
AT1G57800	ORTH3, VIM5	zinc finger (C3HC4-type RING finger) family protein	8.54e-06	11.3229	up-regulated
AT3G18220	LPP4	Phosphatidic acid phosphatase (PAP2) family protein	0.000404647	11.3115	up-regulated
AT3G16580		F-box and associated interaction domains-containing protein	8.39e-06	11.299	up-regulated
AT1G22150	SULTR1;3	sulfate transporter 1;3	8.57e-06	11.2987	up-regulated
AT5G50040		Plant invertase/pectin methylesterase inhibitor superfamily protein	8.77e-06	11.2964	up-regulated
AT5G59280	APUM16, PUM16	pumilio 16	8.54e-06	11.2924	up-regulated
AT1G06660	JASON	aspartyl/glutamyl-tRNA(Asn/Gln) amidotransferase subunit	8.7e-05	11.2918	up-regulated
AT5G13820	ATBP-1, ATBP1, ATTBP1, HPPBF-1, TBP1	telomeric DNA binding protein 1	9.46e-06	11.2902	up-regulated
AT2G41860	CPK14	calcium-dependent protein kinase 14	8.92e-06	11.2807	up-regulated
AT3G12690	AGC1.5	AGC kinase 1.5	9.03e-06	11.2688	up-regulated
AT2G42550		Protein kinase superfamily protein	8.4e-06	11.266	up-regulated
AT5G15600	SP1L4	SPIRAL1-like4	8.4e-06	11.2645	up-regulated
AT3G59450		Calcium-binding EF-hand family protein	4.31e-05	11.2616	up-regulated
AT2G31570	ATGPX2, GPX2, GPXL2	glutathione peroxidase 2	8.95e-06	11.2513	up-regulated
AT3G50740	UGT72E1	UDP-glucosyl transferase 72E1	9.03e-06	11.2485	up-regulated
AT1G11770	AtBBE2, OGOX3	FAD-binding Berberine family protein	9.03e-06	11.2158	up-regulated
AT5G41080	AtGDPD2, GDPD2	PLC-like phosphodiesterases superfamily protein	1.31e-05	11.2156	up-regulated
AT4G13560	UNE15	Late embryogenesis abundant protein (LEA) family protein	8.57e-06	11.2023	up-regulated
AT1G52920	GCR2, GPCR	G protein coupled receptor	0.000170019	11.1989	up-regulated
AT1G32730		electron carrier/iron ion-binding protein	8.66e-05	11.1935	up-regulated
AT3G55330	PPL1	PsbP-like protein 1	1.01e-05	11.1897	up-regulated
AT3G20220	SAUR47	SAUR-like auxin-responsive protein family	6.68e-05	11.1882	up-regulated
AT2G22180		hydroxyproline-rich glycoprotein family protein	8.39e-06	11.1812	up-regulated
AT3G07390	AIR12	auxin-induced in root cultures-like protein	1.29e-05	11.1679	up-regulated
AT3G27880		hypothetical protein (DUF1645)	1.51e-05	11.1599	up-regulated
AT2G46360		hypothetical protein	9.13e-06	11.1513	up-regulated
AT1G73390		Endosomal targeting BRO1-like domain-containing protein	1.47e-05	11.1512	up-regulated
AT3G19310		PLC-like phosphodiesterases superfamily protein	8.39e-06	11.1504	up-regulated
AT5G38410	RBCS3B	Ribulose bisphosphate carboxylase (small chain) family protein	1.93e-05	11.1493	up-regulated
AT2G43050	ATPMEPCRD	Plant invertase/pectin methylesterase inhibitor superfamily	9.43e-05	11.1443	up-regulated
AT3G53000	AtPP2-A15, PP2-A15	phloem protein 2-A15	0.000104446	11.1399	up-regulated
AT3G61260	REM1.2	Remorin family protein	9.03e-06	11.1345	up-regulated
AT3G20140	CYP705A23	cytochrome P450, family 705, subfamily A, polypeptide 23	8.54e-06	11.1296	up-regulated
AT5G54095		proteoglycan-like protein	1.23e-05	11.1272	up-regulated
AT1G23060	MDP40	hypothetical protein	8.74e-06	11.1264	up-regulated
AT4G34060	DML3	demeter-like protein 3	8.63e-06	11.1157	up-regulated
AT4G16745		Exostosin family protein	0.000653018	11.108	up-regulated
AT5G13700	APAO, ATPAO1, PAO1	polyamine oxidase 1	1.5e-05	11.1005	up-regulated
AT3G63140	CSP41A	chloroplast stem-loop binding protein of 41 kDa	9.66e-06	11.0902	up-regulated
AT4G35620	CYCB2;2	Cyclin B2;2	1.07e-05	11.0886	up-regulated
AT1G49650		alpha/beta-Hydrolases superfamily protein	9.26e-06	11.0853	up-regulated
AT4G11485	LCR11	low-molecular-weight cysteine-rich 11	8.92e-06	11.0767	up-regulated
AT4G33230		Plant invertase/pectin methylesterase inhibitor superfamily	8.54e-06	11.0767	up-regulated
AT3G22410		Sec14p-like phosphatidylinositol transfer family protein	8.92e-06	11.0754	up-regulated
AT2G29950	EFL1, ELF4-L1	ELF4-like 1	8.92e-06	11.0751	up-regulated
AT2G39890	ATPROT1, PROT1	proline transporter 1	8.54e-06	11.0741	up-regulated
AT1G52580	ATRBL5, RBL5	RHOMBOID-like protein 5	9.53e-06	11.0617	up-regulated
AT2G24370		kinase with adenine nucleotide alpha hydrolases-like domain-containing protein	8.39e-06	11.0492	up-regulated
AT1G69900		Actin cross-linking protein	8.65e-06	11.0485	up-regulated
AT4G40070	ATL32	RING/U-box superfamily protein	7.37e-05	11.0386	up-regulated
AT2G41970	MRI	Protein kinase superfamily protein	9.89e-06	11.0343	up-regulated
AT2G45490	AtAUR3, AUR3	ataurora3	6.94e-05	11.0283	up-regulated
AT5G64790		O-Glycosyl hydrolases family 17 protein	8.52e-06	11.0226	up-regulated
AT5G38620	AGL73	MADS-box transcription factor family protein	1.84e-05	11.0192	up-regulated
AT1G55560	sks14	SKU5 similar 14	0.000212602	11.0117	up-regulated
AT3G18810	AtPERK6, PERK6	Protein kinase superfamily protein	9.03e-06	11.0002	up-regulated
AT2G32460	ABS7, ATM1, ATMYB101, MYB101	myb domain protein 101	8.54e-06	11.0002	up-regulated
AT4G04980		hypothetical protein	8.95e-06	10.9963	up-regulated
AT3G03800	ATSYP131, SYP131	syntaxin of plants 131	8.54e-06	10.9887	up-regulated
AT1G64610		Transducin/WD40 repeat-like superfamily protein	2.21e-05	10.983	up-regulated
AT3G12060	TBL1	trichome birefringence-like protein (DUF828)	0.000211052	10.9677	up-regulated
AT4G20260	ATPCAP1, MDP25, PCAP1	plasma-membrane associated cation-binding protein 1	6.9e-05	10.9649	up-regulated
AT3G25820	ATTPS-CIN, TPS-CIN, TPS23	terpene synthase-like sequence-1,8-cineole	8.64e-05	10.9624	up-regulated
AT1G19500		hypothetical protein	1.02e-05	10.9558	up-regulated
AT1G20750		RAD3-like DNA-binding helicase protein	9.6e-06	10.9543	up-regulated
AT4G18596		Pollen Ole e 1 allergen and extensin family protein	0.000142612	10.939	up-regulated
AT4G32500	AKT5, KT5	K+ transporter 5	0.000668162	10.9389	up-regulated
AT4G24960	ATHVA22D, HVA22D	HVA22 homologue D	0.000636558	10.9176	up-regulated
AT4G00350		MATE efflux family protein	8.92e-06	10.9074	up-regulated
AT5G65683	WAVH2	Zinc finger (C3HC4-type RING finger) family protein	0.000205793	10.8954	up-regulated
AT1G76965		hypothetical protein	9.75e-06	10.8922	up-regulated
AT1G78840		F-box/RNI-like/FBD-like domains-containing protein	1.15e-05	10.8901	up-regulated
AT3G15280		hypothetical protein	9.66e-06	10.8891	up-regulated
AT4G38190	ATCSLD4, CSLD4	cellulose synthase like D4	8.54e-06	10.8637	up-regulated
AT1G01140	CIPK9, PKS6, SnRK3.12	CBL-interacting protein kinase 9	1.09e-05	10.827	up-regulated
AT1G05260	PER3, RCI3, RCI3A	Peroxidase superfamily protein	5.98e-05	10.8264	up-regulated
AT3G04040		transmembrane protein	9.65e-06	10.8236	up-regulated
AT2G19050		GDSL-like Lipase/Acylhydrolase superfamily protein	9.71e-06	10.8232	up-regulated
AT2G21480	BUPS2	Malectin/receptor-like protein kinase family protein	8.54e-06	10.823	up-regulated
AT1G52155		transmembrane protein	9.46e-06	10.8229	up-regulated
AT3G06880		Transducin/WD40 repeat-like superfamily protein	8.92e-06	10.8189	up-regulated
AT3G25810		Terpenoid cyclases/Protein prenyltransferases superfamily protein	9.53e-06	10.8029	up-regulated
AT1G73510		hypothetical protein	0.000214487	10.7961	up-regulated
AT5G59370	ACT4	actin 4	8.54e-06	10.7893	up-regulated
AT2G26440	PME12	Plant invertase/pectin methylesterase inhibitor superfamily	1.19e-05	10.7819	up-regulated
AT5G22799		transmembrane protein	1.16e-05	10.7817	up-regulated
AT5G46370	ATKCO2, ATTPK2, KCO2, TPK2	Ca2+ activated outward rectifying K+ channel 2	1.01e-05	10.7781	up-regulated
AT5G25590		DNA ligase (DUF630 and DUF632)	0.000419745	10.7768	up-regulated
AT4G11280	ACS6, ATACS6	1-aminocyclopropane-1-carboxylic acid (acc) synthase 6	9.81e-06	10.7725	up-regulated
AT4G13010	CeQORH	Oxidoreductase, zinc-binding dehydrogenase family protein	1.14e-05	10.769	up-regulated
AT5G21020		transmembrane protein	8.71e-06	10.7573	up-regulated
AT4G19038	LCR15	low-molecular-weight cysteine-rich 15	1.14e-05	10.7571	up-regulated
AT1G01360	PYL9, RCAR1	regulatory component of ABA receptor 1	8.01e-05	10.7485	up-regulated
AT2G19000		hypothetical protein	9.46e-06	10.7474	up-regulated
AT4G34810	SAUR5	SAUR-like auxin-responsive protein family	8.77e-06	10.7369	up-regulated
AT5G23220	NIC3	nicotinamidase 3	1.35e-05	10.7354	up-regulated
AT5G43880	TRM21	methyl-coenzyme M reductase II subunit gamma, putative (DUF3741)	8.92e-06	10.7177	up-regulated
AT1G71960	ABCG25, ATABCG25	ATP-binding casette family G25	1.09e-05	10.7053	up-regulated
AT3G24715	HCR1	kinase superfamily with octicosapeptide/Phox/Bem1p domain-containing protein	1.56e-05	10.6934	up-regulated
AT2G28180	ATCHX8, CHX08, CHX8	cation/hydrogen exchanger family protein	8.77e-06	10.6855	up-regulated
AT3G51660		Tautomerase/MIF superfamily protein	1.02e-05	10.6836	up-regulated
AT2G25690		DUF581 family protein, putative (DUF581)	9.29e-06	10.6757	up-regulated
AT5G63850	AAP4	amino acid permease 4	1.36e-05	10.6733	up-regulated
AT1G08150	ATCHX5, CHX5	Cation/hydrogen exchanger family protein	8.92e-06	10.6717	up-regulated
AT1G72870		Disease resistance protein (TIR-NBS class)	2.07e-05	10.669	up-regulated
AT3G48450		RPM1-interacting protein 4 (RIN4) family protein	8.89e-06	10.6681	up-regulated
AT1G79970		hypothetical protein	3.69e-05	10.6618	up-regulated
AT3G28770		transmembrane protein, putative (DUF1216)	8.65e-06	10.6591	up-regulated
AT2G30300		Major facilitator superfamily protein	9.17e-06	10.6524	up-regulated
AT1G23760	JP630, PG3	BURP domain-containing protein	1.08e-05	10.6468	up-regulated
AT4G39970		Haloacid dehalogenase-like hydrolase (HAD) superfamily protein	0.000228507	10.6436	up-regulated
AT1G03920	NDR2	Protein kinase family protein	9.54e-06	10.6389	up-regulated
AT4G27580		phosphatidylinositol transfer SFH5-like protein	6.08e-05	10.6204	up-regulated
AT1G20550		O-fucosyltransferase family protein	1.35e-05	10.6164	up-regulated
AT2G46490		hypothetical protein	0.00574762	10.6062	up-regulated
AT4G11910	NYE2, SGR2	STAY-GREEN-like protein	8.77e-06	10.6045	up-regulated
AT5G66880	SNRK2-3, SNRK2.3, SRK2I	sucrose nonfermenting 1(SNF1)-related protein kinase 2.3	8.54e-06	10.5999	up-regulated
AT5G60140		AP2/B3-like transcriptional factor family protein	9.75e-06	10.5995	up-regulated
AT3G27270		TRAM, LAG1 and CLN8 (TLC) lipid-sensing domain containing protein	8.57e-06	10.5985	up-regulated
AT1G51055		FBD-like domain family protein	9.91e-06	10.5981	up-regulated
AT4G12980	Araport11, DEG18	Auxin-responsive family protein	1.04e-05	10.5856	up-regulated
AT4G20835		hypothetical protein	1.14e-05	10.5787	up-regulated
AT5G42490		ATP binding microtubule motor family protein	1.19e-05	10.5714	up-regulated
AT3G48230		carboxyl-terminal peptidase (DUF239)	8.77e-06	10.5691	up-regulated
AT4G16900		Disease resistance protein (TIR-NBS-LRR class) family	9.89e-05	10.5615	up-regulated
AT5G38435	SPH8	S-protein homologue 8	8.77e-06	10.5554	up-regulated
AT4G17700		hypothetical protein	8.74e-06	10.5468	up-regulated
AT5G67190	DEAR2	DREB and EAR motif protein 2	1.22e-05	10.5465	up-regulated
AT1G48870		Transducin/WD40 repeat-like superfamily protein	2.66e-05	10.5456	up-regulated
AT5G04210		CCCH-type zinc fingerfamily protein with RNA-binding domain-containing protein	2.32e-05	10.5419	up-regulated
AT5G64905	PROPEP3	elicitor peptide 3 precursor	9.57e-06	10.5337	up-regulated
AT4G32280	IAA29	indole-3-acetic acid inducible 29	8.95e-06	10.5328	up-regulated
AT4G24580	REN1	Rho GTPase activation protein (RhoGAP) with PH domain-containing protein	5.28e-05	10.5098	up-regulated
AT4G10010		Protein kinase superfamily protein	1.01e-05	10.5035	up-regulated
AT3G13227		serine-rich protein-like protein	1.18e-05	10.4995	up-regulated
AT2G45160	ATHAM1, HAM1, LOM1, SCL27	GRAS family transcription factor	1.33e-05	10.4984	up-regulated
AT5G21130		Late embryogenesis abundant (LEA) hydroxyproline-rich glycoprotein family	1.25e-05	10.4979	up-regulated
AT3G47040		Glycosyl hydrolase family protein	9.57e-06	10.4959	up-regulated
AT1G67050		membrane-associated kinase regulator	8.77e-06	10.4938	up-regulated
AT1G64830		Eukaryotic aspartyl protease family protein	1.01e-05	10.4862	up-regulated
AT4G37320	CYP81D5	cytochrome P450, family 81, subfamily D, polypeptide 5	8.92e-06	10.4832	up-regulated
AT1G20590		Cyclin family protein	4.01e-05	10.4773	up-regulated
AT3G50373		transcription elongation factor (TFIIS) family protein	1.14e-05	10.4717	up-regulated
AT3G61230	AtPLIM2c, PLIM2c	GATA type zinc finger transcription factor family protein	1.04e-05	10.4659	up-regulated
AT5G42280		Cysteine/Histidine-rich C1 domain family protein	1.89e-05	10.4655	up-regulated
AT2G44190	EDE1, EMB3116, QWRF5	ENDOSPERM DEFECTIVE protein (DUF566)	5.45e-05	10.4597	up-regulated
AT5G52000	IMPA-8	importin alpha isoform 8	2.19e-05	10.4586	up-regulated
AT1G55430		Cysteine/Histidine-rich C1 domain family protein	9.03e-06	10.4577	up-regulated
AT1G29590	EIF4E1C, eIF4E3	translation initiation factor	1.07e-05	10.453	up-regulated
AT5G07170	TPXL4	Cell cycle regulated microtubule associated protein	1.66e-05	10.4519	up-regulated
AT2G41170		F-box family protein	1.24e-05	10.4499	up-regulated
AT2G26490	JGB, REN4	Transducin/WD40 repeat-like superfamily protein	8.95e-06	10.4393	up-regulated
AT1G21722		transmembrane protein	7.32e-05	10.4369	up-regulated
AT1G47280		hypothetical protein	9.13e-06	10.4334	up-regulated
AT5G07420		Pectin lyase-like superfamily protein	8.77e-06	10.433	up-regulated
AT1G03457	AtBRN2, BRN2	RNA-binding (RRM/RBD/RNP motifs) family protein	1.24e-05	10.4173	up-regulated
AT5G54240		membrane lipoprotein lipid attachment site-like protein, putative (DUF1223)	9.03e-06	10.4136	up-regulated
AT5G09440	EXL4	EXORDIUM like 4	9.43e-06	10.4111	up-regulated
AT4G15140		hypothetical protein	1.05e-05	10.411	up-regulated
AT3G03430		Calcium-binding EF-hand family protein	9.29e-06	10.3937	up-regulated
AT3G09400	PLL3	pol-like 3	9.46e-06	10.3798	up-regulated
AT5G66440		tRNA-methyltransferase non-catalytic subunit trm6MTase subunit	1.06e-05	10.379	up-regulated
AT3G46940	DUT1	DUTP-PYROPHOSPHATASE-LIKE 1	0.000187658	10.3761	up-regulated
AT1G05760	RTM1	Mannose-binding lectin superfamily protein	9.09e-06	10.3754	up-regulated
AT3G50350		membrane insertase, putative (DUF1685)	9.26e-06	10.3735	up-regulated
AT5G15430		Plant calmodulin-binding protein-like protein	1.25e-05	10.369	up-regulated
AT4G22910	CCS52A1, FZR2	FIZZY-related 2	3.1e-05	10.3683	up-regulated
AT1G21240	WAK3	wall associated kinase 3	9.03e-06	10.3632	up-regulated
AT2G02720		Pectate lyase family protein	7.13e-05	10.3613	up-regulated
AT3G10430		F-box and associated interaction domains-containing protein	8.91e-06	10.3468	up-regulated
AT1G04680		Pectin lyase-like superfamily protein	2.77e-05	10.3331	up-regulated
AT2G44560	AtGH9B11, GH9B11	glycosyl hydrolase 9B11	1.64e-05	10.3331	up-regulated
AT2G29620		dentin sialophosphoprotein	2.25e-05	10.3299	up-regulated
AT1G14760	KNATM	KNOX meinox protein	2.19e-05	10.329	up-regulated
AT2G39400	MAGL6	alpha/beta-Hydrolases superfamily protein	8.77e-06	10.3152	up-regulated
AT1G06120	ADS1.4	Fatty acid desaturase family protein	1.16e-05	10.3098	up-regulated
AT4G25590	ADF7	actin depolymerizing factor 7	9.77e-06	10.3075	up-regulated
AT5G66690	UGT72E2	UDP-Glycosyltransferase superfamily protein	1.14e-05	10.3028	up-regulated
AT1G29090		Cysteine proteinases superfamily protein	8.95e-06	10.2996	up-regulated
AT2G43470		zinc finger CCCH domain protein, putative (DUF3755)	7.5e-05	10.2992	up-regulated
AT3G49110	ATPCA, ATPRX33, PRX33, PRXCA	peroxidase CA	1.43e-05	10.2757	up-regulated
AT3G04650		FAD/NAD(P)-binding oxidoreductase family protein	8.97e-06	10.2738	up-regulated
AT5G07490		transmembrane protein	8.95e-06	10.2728	up-regulated
AT5G24330	ATXR6, SDG34	TRITHORAX-RELATED PROTEIN 6	0.000101226	10.272	up-regulated
AT3G14595		Ribosomal protein L18ae family	0.000285835	10.2715	up-regulated
AT2G03980		GDSL-like Lipase/Acylhydrolase superfamily protein	1.22e-05	10.2712	up-regulated
AT2G30070	ATKT1, ATKT1P, ATKUP1, KT1, KUP1	potassium transporter 1	1.42e-05	10.2397	up-regulated
AT4G02420	LecRK-IV.4	Concanavalin A-like lectin protein kinase family protein	4.36e-05	10.2374	up-regulated
AT5G38220		alpha/beta-Hydrolases superfamily protein	2.38e-05	10.234	up-regulated
AT4G22070	ATWRKY31, WRKY31	WRKY DNA-binding protein 31	1.07e-05	10.2309	up-regulated
AT5G46590	anac096, NAC096	NAC domain containing protein 96	7.96e-05	10.2228	up-regulated
AT2G39640		glycosyl hydrolase family 17 protein	1.51e-05	10.222	up-regulated
AT4G39030	EDS5, SCORD3, SID1	MATE efflux family protein	1.36e-05	10.2128	up-regulated
AT5G26620		hypothetical protein	1.05e-05	10.2115	up-regulated
AT2G37470	HTB5	Histone superfamily protein	0.000325542	10.2092	up-regulated
AT3G47410		hypothetical protein	0.00015837	10.2015	up-regulated
AT5G40460	SMR6	cyclin-dependent kinase inhibitor SMR3-like protein	9.65e-06	10.2001	up-regulated
AT1G12950	AtDTX31, RHS2	root hair specific 2	1.03e-05	10.1983	up-regulated
AT5G56870	BGAL4	beta-galactosidase 4	9.98e-06	10.1935	up-regulated
AT3G09340		Transmembrane amino acid transporter family protein	1.88e-05	10.191	up-regulated
AT3G01250		transmembrane protein	9.26e-06	10.1882	up-regulated
AT3G47190		2-oxoglutarate (2OG) and Fe(II)-dependent oxygenase superfamily protein	1.93e-05	10.1858	up-regulated
AT2G43880		Pectin lyase-like superfamily protein	8.95e-06	10.1819	up-regulated
AT5G41530		transmembrane protein	1.44e-05	10.1775	up-regulated
AT4G36490	ATSFH12, SFH12	SEC14-like 12	0.000169624	10.1489	up-regulated
AT4G13075	RALFL30	RALF-like 30	9.26e-06	10.1268	up-regulated
AT3G11570	TBL8	TRICHOME BIREFRINGENCE-LIKE 8	2.69e-05	10.1257	up-regulated
AT4G28280	LLG3	LORELEI-LIKE-GPI ANCHORED PROTEIN 3	1.14e-05	10.1247	up-regulated
AT5G65480	CCI1	hypothetical protein	4.3e-05	10.1224	up-regulated
AT5G19290	MAGL16	alpha/beta-Hydrolases superfamily protein	2.21e-05	10.1127	up-regulated
AT1G67810	SUFE2	sulfur E2	9.07e-06	10.1075	up-regulated
AT3G26395		hypothetical protein	1.27e-05	10.0972	up-regulated
AT3G19020	LRX8	Leucine-rich repeat (LRR) family protein	8.39e-06	10.0928	up-regulated
AT5G53380		O-acyltransferase (WSD1-like) family protein	1.69e-05	10.0916	up-regulated
AT3G27290		RNI-like superfamily protein	2.11e-05	10.0855	up-regulated
AT5G47560	ATSDAT, ATTDT, TDT	tonoplast dicarboxylate transporter	9.6e-06	10.0836	up-regulated
AT2G44540	AtGH9B9, GH9B9	glycosyl hydrolase 9B9	1.07e-05	10.0792	up-regulated
AT3G05960	ATSTP6, STP6	sugar transporter 6	1.66e-05	10.0687	up-regulated
AT5G05390	LAC12	laccase 12	9.89e-06	10.0565	up-regulated
AT5G27980		Seed maturation protein	9.03e-06	10.039	up-regulated
AT2G47670	PMEI6	Plant invertase/pectin methylesterase inhibitor superfamily protein	1.06e-05	10.0337	up-regulated
AT1G53690		DNA directed RNA polymerase, 7 kDa subunit	1.31e-05	10.0311	up-regulated
AT1G75360		transmembrane protein	9.43e-06	10.029	up-regulated
AT2G38400	AGT3	alanine:glyoxylate aminotransferase 3	8.39e-06	10.025	up-regulated
AT2G43230	CARK6	Protein kinase superfamily protein	0.000106537	10.0182	up-regulated
AT1G37130	ATNR2, B29, CHL3, NIA2, NIA2-1, NR, NR2	nitrate reductase 2	1.35e-05	10.0165	up-regulated
AT2G47340		Plant invertase/pectin methylesterase inhibitor superfamily protein	1.22e-05	10.0143	up-regulated
AT2G14710		F-box family protein	1.48e-05	10.0132	up-regulated
AT3G10340	PAL4	phenylalanine ammonia-lyase 4	9.12e-06	10.0117	up-regulated
AT1G69660		TRAF-like family protein	2.95e-05	10.0111	up-regulated
AT2G37960		myosin-M heavy protein	1.31e-05	10.003	up-regulated
AT1G12640	AtLPLAT1, LPCAT1, LPLAT1	MBOAT (membrane bound O-acyl transferase) family protein	3.18e-05	10.0019	up-regulated
AT1G07270	CDC6b	Cell division control, Cdc6	0.000837096	10.0005	up-regulated
AT3G03270	HRU1	Adenine nucleotide alpha hydrolases-like superfamily protein	1.04e-05	9.98483	up-regulated
AT1G52240	ATROPGEF11, PIRF1, ROPGEF11	rop guanine nucleotide exchange factor-like protein	2.55e-05	9.9833	up-regulated
AT5G18330	PUB47	ARM repeat superfamily protein	3.16e-05	9.97991	up-regulated
AT5G25320		ACT-like superfamily protein	9.65e-06	9.97849	up-regulated
AT1G03445	BSU1	Serine/threonine protein phosphatase family protein	0.000665113	9.97758	up-regulated
AT5G52360	ADF10	actin depolymerizing factor 10	1.03e-05	9.95441	up-regulated
AT1G63100	SCL28	GRAS family transcription factor	1.21e-05	9.95193	up-regulated
AT5G63940		kinase with adenine nucleotide alpha hydrolases-like domain-containing protein	0.000510552	9.95167	up-regulated
AT5G18670	BAM9, BMY3	beta-amylase 3	0.000346042	9.95109	up-regulated
AT3G50500	SNRK2-2, SNRK2.2, SPK-2-2, SRK2D	SNF1-related protein kinase 2.2	0.000304408	9.94925	up-regulated
AT5G54530		serine protease, putative (Protein of unknown function, DUF538)	1.11e-05	9.93636	up-regulated
AT5G02230		Haloacid dehalogenase-like hydrolase (HAD) superfamily protein	9.89e-06	9.93384	up-regulated
AT2G38920		SPX (SYG1/Pho81/XPR1) domain-containing protein / zinc finger (C3HC4-type RING finger) protein-like protein	1.23e-05	9.93092	up-regulated
AT4G15980		Plant invertase/pectin methylesterase inhibitor superfamily	2.92e-05	9.92193	up-regulated
AT3G15356		Legume lectin family protein	1.25e-05	9.91793	up-regulated
AT1G70540	EDA24	Plant invertase/pectin methylesterase inhibitor superfamily protein	1.04e-05	9.91373	up-regulated
AT1G79860	ATROPGEF12, MEE64, ROPGEF12	RHO guanyl-nucleotide exchange factor 12	1.13e-05	9.90742	up-regulated
AT1G58090		F-box and associated interaction domains-containing protein	1.06e-05	9.90716	up-regulated
AT1G10680	ABCB10, PGP10	P-glycoprotein 10	1.19e-05	9.902	up-regulated
AT1G03660		Ankyrin-repeat containing protein	1.54e-05	9.90123	up-regulated
AT2G36420	TRM27	nucleolin-like protein	9.65e-06	9.88982	up-regulated
AT5G65470		O-fucosyltransferase family protein	7.59e-05	9.88405	up-regulated
AT1G07330		dentin sialophosphoprotein	1.3e-05	9.8808	up-regulated
AT4G21215		transmembrane protein	1.34e-05	9.87236	up-regulated
AT5G60060	AtFDA20	F-box SKIP23-like protein (DUF295)	4.71e-05	9.86893	up-regulated
AT5G18860	NSH3	inosine-uridine preferring nucleoside hydrolase family protein	1.94e-05	9.86277	up-regulated
AT3G07870	FBX92	F-box and associated interaction domains-containing protein	1.3e-05	9.86004	up-regulated
AT3G03090	AtVGT1, VGT1	vacuolar glucose transporter 1	1.11e-05	9.85213	up-regulated
AT3G22400	ATLOX5, LOX5	PLAT/LH2 domain-containing lipoxygenase family protein	1.15e-05	9.85205	up-regulated
AT1G31880	BRX, NLM9	DZC (Disease resistance/zinc finger/chromosome condensation-like region) domain containing protein	1.63e-05	9.84704	up-regulated
AT2G26910	ABCG32, AtABCG32, ATPDR4, PDR4, PEC1	pleiotropic drug resistance 4	6.63e-05	9.84348	up-regulated
AT5G16110		hypothetical protein	0.000325474	9.84327	up-regulated
AT2G37370		centrosomal protein of 135 kDa-like protein	3.27e-05	9.83182	up-regulated
AT2G19770	PRF5	profilin 5	1e-05	9.83075	up-regulated
AT5G18710		DNAJ heat shock amino-terminal domain protein, putative (DUF3444)	1.1e-05	9.8177	up-regulated
AT5G49920		Octicosapeptide/Phox/Bem1p family protein	0.000162691	9.81762	up-regulated
AT4G28410	RSA1	Tyrosine transaminase family protein	1.24e-05	9.80882	up-regulated
AT2G21990		MIZU-KUSSEI-like protein (Protein of unknown function, DUF617)	1.04e-05	9.80348	up-regulated
AT1G04990		Zinc finger C-x8-C-x5-C-x3-H type family protein	0.000587908	9.7975	up-regulated
AT1G11990		O-fucosyltransferase family protein	1.41e-05	9.78182	up-regulated
AT1G28306		Plant self-incompatibility protein S1 family	1.26e-05	9.7814	up-regulated
AT2G39320		Cysteine proteinases superfamily protein	1.23e-05	9.77068	up-regulated
AT2G23660	LBD10	LOB domain-containing protein 10	1.21e-05	9.76852	up-regulated
AT2G44230		hypothetical protein (DUF946)	3.23e-05	9.76523	up-regulated
AT1G10880		core-2/I-branching beta-1,6-n-acetylglucosaminyltransferase family protein	1.46e-05	9.76435	up-regulated
AT3G62260	PP2C49	Protein phosphatase 2C family protein	1.1e-05	9.76135	up-regulated
AT1G13200		F-box and associated interaction domains-containing protein	1.21e-05	9.76034	up-regulated
AT2G22900	MAGT1, MUCI10	Galactosyl transferase GMA12/MNN10 family protein	9.96e-06	9.75859	up-regulated
AT5G23470		Haloacid dehalogenase-like hydrolase (HAD) superfamily protein	1.06e-05	9.73738	up-regulated
AT3G21490	AtHMP26	Heavy metal transport/detoxification superfamily protein	2.28e-05	9.72042	up-regulated
AT5G20935	CRR42	DUF3148 family protein	1.68e-05	9.71691	up-regulated
AT3G58490	AtSPP1, LPPdelta, SPP1	Phosphatidic acid phosphatase (PAP2) family protein	0.000169278	9.71551	up-regulated
AT4G04078		hypothetical protein	1.29e-05	9.71268	up-regulated
AT4G11990	TPXL2	Cell cycle regulated microtubule associated protein	3.76e-05	9.71249	up-regulated
AT3G62690	ATL5	AtL5	1.26e-05	9.70796	up-regulated
AT1G14270		CAAX amino terminal protease family protein	8.08e-05	9.70682	up-regulated
AT5G24230		Lipase class 3-related protein	1.51e-05	9.69837	up-regulated
AT3G01420	ALPHA-DOX1, DIOX1, DOX1, PADOX-1	Peroxidase superfamily protein	2.16e-05	9.69825	up-regulated
AT3G02440	TBL20	TRICHOME BIREFRINGENCE-LIKE 20	1.15e-05	9.69623	up-regulated
AT1G50290		hypothetical protein	1.3e-05	9.69419	up-regulated
AT1G30990		Polyketide cyclase/dehydrase and lipid transport superfamily protein	1.13e-05	9.69258	up-regulated
AT3G19890		F-box family protein	2.94e-05	9.68355	up-regulated
AT2G02010	GAD4	glutamate decarboxylase 4	1.56e-05	9.67551	up-regulated
AT3G12610	DRT100	Leucine-rich repeat (LRR) family protein	7.79e-05	9.67405	up-regulated
AT1G62290	AtPaspA2, PaspA2	Saposin-like aspartyl protease family protein	1.17e-05	9.66591	up-regulated
AT5G02220	SMR4	cyclin-dependent kinase inhibitor	2.13e-05	9.66567	up-regulated
AT2G47130	AtSDR3, SDR3	NAD(P)-binding Rossmann-fold superfamily protein	1.04e-05	9.65419	up-regulated
AT2G01210	ZAR1	Leucine-rich repeat protein kinase family protein	1.15e-05	9.65269	up-regulated
AT4G08550		electron carrier/ protein disulfide oxidoreductase	0.000359627	9.64816	up-regulated
AT3G53330		plastocyanin-like domain-containing protein	1.45e-05	9.62951	up-regulated
AT3G01080	ATWRKY58, WRKY58	WRKY DNA-binding protein 58	1.46e-05	9.62897	up-regulated
AT2G46300		Late embryogenesis abundant (LEA) hydroxyproline-rich glycoprotein family	1.85e-05	9.62776	up-regulated
AT1G30820	CTPS1	CTP synthase family protein	7.65e-05	9.62663	up-regulated
AT3G20865	AGP40	arabinogalactan protein 40	0.000346586	9.62295	up-regulated
AT5G16080	AtCXE17, CXE17	carboxyesterase 17	1.13e-05	9.62104	up-regulated
AT4G34440	AtPERK5, PERK5	Protein kinase superfamily protein	0.000579477	9.61859	up-regulated
AT1G11650	ATRBP45B, RBP45B	RNA-binding (RRM/RBD/RNP motifs) family protein	8.92e-06	9.61781	up-regulated
AT1G44100	AAP5	amino acid permease 5	2.09e-05	9.61729	up-regulated
AT1G70910	DEP	RING/U-box superfamily protein	3.32e-05	9.61678	up-regulated
AT1G76900	AtTLP1, TLP1	tubby like protein 1	3.82e-05	9.61313	up-regulated
AT2G46140	LEA27	Late embryogenesis abundant protein	3.28e-05	9.61076	up-regulated
AT3G08860	PYD4	PYRIMIDINE 4	1.74e-05	9.60851	up-regulated
AT5G61620		myb-like transcription factor family protein	3.28e-05	9.60631	up-regulated
AT5G61710		cotton fiber protein	0.00018186	9.60111	up-regulated
AT3G11420		beta-1,3-N-acetylglucosaminyltransferase lunatic protein, putative (DUF604)	1.18e-05	9.59215	up-regulated
AT3G60870	AHL18	AT-hook motif nuclear-localized protein 18	3.02e-05	9.58928	up-regulated
AT4G40020		Myosin heavy chain-related protein	1.07e-05	9.58888	up-regulated
AT1G50610	PRK5	Leucine-rich repeat protein kinase family protein	1.25e-05	9.58552	up-regulated
AT5G42340	PUB15	Plant U-Box 15	1.27e-05	9.58545	up-regulated
AT3G55540		nuclear transport factor 2 (NTF2) family protein	5.41e-05	9.57514	up-regulated
AT5G40380	CRK42	cysteine-rich RLK (RECEPTOR-like protein kinase) 42	1.77e-05	9.57461	up-regulated
AT4G35110	PEARLI 4	phospholipase-like protein (PEARLI 4) family protein	1.15e-05	9.57065	up-regulated
AT5G56780	ATET2, ET2	effector of transcription2	1.11e-05	9.56724	up-regulated
AT3G54040		PAR1 protein	1.09e-05	9.56619	up-regulated
AT1G79270	ECT8	evolutionarily conserved C-terminal region 8	0.000107337	9.56565	up-regulated
AT4G12940		hypothetical protein	1.09e-05	9.56345	up-regulated
AT2G31430	PMEI5	Plant invertase/pectin methylesterase inhibitor superfamily protein	1.32e-05	9.56325	up-regulated
AT3G02040	AtGDPD1, GDPD1, SRG3	senescence-related gene 3	1.02e-05	9.54115	up-regulated
AT4G15530	PPDK	pyruvate orthophosphate dikinase	4.3e-05	9.54059	up-regulated
AT3G28060	UMAMIT43-psi	Nodulin MtN21 /EamA-like transporter family protein	1.11e-05	9.53193	up-regulated
AT2G35090		transmembrane protein, putative (DUF1640)	1.23e-05	9.53139	up-regulated
AT4G17210		weak chloroplast movement under blue light protein (DUF827)	2.41e-05	9.52063	up-regulated
AT5G25430		HCO3- transporter family	1.46e-05	9.51334	up-regulated
AT1G18760		Zinc finger, C3HC4 type (RING finger) family protein	1.56e-05	9.51115	up-regulated
AT1G66170	DUET, MMD1	RING/FYVE/PHD zinc finger superfamily protein	3.6e-05	9.50808	up-regulated
AT3G11520	CYC2, CYCB1;3	CYCLIN B1;3	0.000315999	9.50808	up-regulated
AT2G02061		Nucleotide-diphospho-sugar transferase family protein	1.25e-05	9.50797	up-regulated
AT4G29460	PLA2-GAMMA	Phospholipase A2 family protein	6.15e-05	9.50652	up-regulated
AT5G01750		LURP-one-like protein (DUF567)	1.85e-05	9.49405	up-regulated
AT5G48110	TPS20	Terpenoid cyclases/Protein prenyltransferases superfamily protein	0.000203496	9.49345	up-regulated
AT2G43445		F-box and associated interaction domains-containing protein	1.29e-05	9.48952	up-regulated
AT3G04620	DAN1	Alba DNA/RNA-binding protein	0.000278718	9.47609	up-regulated
AT1G18510	TET16	tetraspanin	0.00013455	9.46937	up-regulated
AT5G65090	BST1, DER4, MRH3	DNAse I-like superfamily protein	1.3e-05	9.46249	up-regulated
AT5G05240		cation-transporting ATPase	0.000895505	9.45953	up-regulated
AT5G06150	CYC1BAT, CYCB1;2	Cyclin family protein	8.77e-06	9.45196	up-regulated
AT5G04250		Cysteine proteinases superfamily protein	0.000108854	9.44966	up-regulated
AT1G28765		hypothetical protein	8.54e-06	9.44801	up-regulated
AT5G60070		ankyrin repeat family protein	1.15e-05	9.44525	up-regulated
AT5G15250	ATFTSH6, FTSH6	FTSH protease 6	0.000139551	9.44194	up-regulated
AT5G01760		ENTH/VHS/GAT family protein	2.96e-05	9.43329	up-regulated
AT5G37220		RING/U-box superfamily protein	2.41e-05	9.43077	up-regulated
AT4G03100		Rho GTPase activating protein with PAK-box/P21-Rho-binding domain-containing protein	1.37e-05	9.42981	up-regulated
AT3G53470		2,3-bisphosphoglycerate-independent phosphoglycerate mutase	0.000110061	9.42829	up-regulated
AT2G02240	MEE66	F-box family protein	0.000565976	9.42369	up-regulated
AT1G24620	CML25	EF hand calcium-binding protein family	1.27e-05	9.42246	up-regulated
AT1G26620		T-box transcription factor, putative (DUF863)	4.91e-05	9.41906	up-regulated
AT1G64630	ATWNK10, WNK10	with no lysine (K) kinase 10	0.00131257	9.40405	up-regulated
AT2G20750	ATEXPB1, ATHEXP BETA 1.5, EXPB1	expansin B1	2.72e-05	9.39868	up-regulated
AT1G46984		F-box family protein	1.23e-05	9.39716	up-regulated
AT1G01370	CENH3, HTR12	Histone superfamily protein	9.14e-05	9.38779	up-regulated
AT5G04820	ATOFP13, OFP13	ovate family protein 13	2.08e-05	9.38629	up-regulated
AT1G12070		Immunoglobulin E-set superfamily protein	1.23e-05	9.38299	up-regulated
AT1G31710	CuAO&#945;3	Copper amine oxidase family protein	1.75e-05	9.38296	up-regulated
AT1G05240	PR9		0.000109418	9.38065	up-regulated
AT4G01110		late embryogenesis abundant hydroxyproline-rich glycoprotein family protein	2.2e-05	9.37411	up-regulated
AT5G59650		Leucine-rich repeat protein kinase family protein	0.000281636	9.37243	up-regulated
AT4G21490	NDB3	NAD(P)H dehydrogenase B3	2.77e-05	9.36961	up-regulated
AT3G44070		Glycosyl hydrolase family 35 protein	1.54e-05	9.36936	up-regulated
AT1G77110	PIN6	Auxin efflux carrier family protein	1.65e-05	9.36845	up-regulated
AT5G46770		hypothetical protein	6.91e-05	9.36442	up-regulated
AT5G51030		NAD(P)-binding Rossmann-fold superfamily protein	2.5e-05	9.3628	up-regulated
AT5G22160		transmembrane protein;	2.6e-05	9.3582	up-regulated
AT2G27180		hypothetical protein	1.4e-05	9.3539	up-regulated
AT2G34880	JMJ15, MEE27, PKDM7C	Transcription factor jumonji (jmj) family protein / zinc finger (C5HC2 type) family protein	1.42e-05	9.34699	up-regulated
AT1G55440		Cysteine/Histidine-rich C1 domain family protein	2.47e-05	9.34186	up-regulated
AT2G35070		transmembrane protein	1.46e-05	9.3288	up-regulated
AT1G70170	At2-MMP, MMP	matrix metalloproteinase	1.3e-05	9.32692	up-regulated
AT3G28780		transmembrane protein, putative (DUF1216)	1.69e-05	9.32494	up-regulated
AT4G12290	CuAO	Copper amine oxidase family protein	1.33e-05	9.32174	up-regulated
AT5G03570	ATIREG2, FPN2, IREG2	iron regulated 2	0.000152198	9.30639	up-regulated
AT1G66300		F-box/RNI-like/FBD-like domains-containing protein	1.96e-05	9.29743	up-regulated
AT1G19640	JMT	jasmonic acid carboxyl methyltransferase	1.35e-05	9.29689	up-regulated
AT5G63450	CYP94B1	cytochrome P450, family 94, subfamily B, polypeptide 1	1.48e-05	9.29097	up-regulated
AT2G27410		B3 domain protein, putative (DUF313)	1.31e-05	9.29031	up-regulated
AT5G41170	RFL24	Pentatricopeptide repeat (PPR-like) superfamily protein	6.3e-05	9.28119	up-regulated
AT1G54790		GDSL-like Lipase/Acylhydrolase superfamily protein	1.86e-05	9.27371	up-regulated
AT4G02140		hypothetical protein	6.33e-05	9.26943	up-regulated
AT5G02160	FIP	transmembrane protein	7.3e-05	9.2525	up-regulated
AT4G08470	MAPKKK10, MEKK3	MAPK/ERK kinase kinase 3	2.88e-05	9.24913	up-regulated
AT1G53700	PK3AT, WAG1	WAG 1	1.77e-05	9.24556	up-regulated
AT1G21060		Serine/Threonine-kinase, putative (Protein of unknown function, DUF547)	1.35e-05	9.24333	up-regulated
AT1G14430		glyoxal oxidase-related protein	2e-05	9.24252	up-regulated
AT5G24880		chromo domain cec-like protein	1.63e-05	9.24094	up-regulated
AT5G22794		hypothetical protein	0.000379653	9.23784	up-regulated
AT4G38970	AtFBA2, FBA2	fructose-bisphosphate aldolase 2	2.31e-05	9.23121	up-regulated
AT5G37490	CMPG5, PUB21	ARM repeat superfamily protein	1.47e-05	9.22677	up-regulated
AT5G43030		Cysteine/Histidine-rich C1 domain family protein	1.45e-05	9.22304	up-regulated
AT3G60570	ATEXPB5, ATHEXP BETA 1.3, EXPB5	expansin B5	2.56e-05	9.21923	up-regulated
AT3G11410	AHG3, ATPP2CA, PP2CA	protein phosphatase 2CA	8.57e-06	9.212	up-regulated
AT5G11790	NDL2	N-MYC downregulated-like 2	2.15e-05	9.21077	up-regulated
AT5G41000	AtYSL4, YSL4	YELLOW STRIPE like 4	1.83e-05	9.20842	up-regulated
AT5G22750	RAD5, RAD5A	DNA/RNA helicase protein	0.00052388	9.19924	up-regulated
AT5G19360	AtCPK34, CPK34	calcium-dependent protein kinase 34	1.33e-05	9.19734	up-regulated
AT2G25700	ASK3, SK3	SKP1-like 3	2.53e-05	9.19615	up-regulated
AT2G01830	AHK4, ATCRE1, CRE1, WOL, WOL1	CHASE domain containing histidine kinase protein	2.66e-05	9.1879	up-regulated
AT3G47290	ATPLC8, PLC8	phosphatidylinositol-speciwc phospholipase C8	2.02e-05	9.18334	up-regulated
AT5G21120	EIL2	ETHYLENE-INSENSITIVE3-like 2	0.00106006	9.17676	up-regulated
AT3G06420	ATG8H	Ubiquitin-like superfamily protein	0.00205166	9.15955	up-regulated
AT5G53750		CBS domain-containing protein	1.35e-05	9.15652	up-regulated
AT4G05190	ATK5	kinesin 5	2.1e-05	9.15295	up-regulated
AT4G22430		F-box family protein	1.35e-05	9.15041	up-regulated
AT3G60010	ASK13, SK13	SKP1-like 13	0.000611438	9.14323	up-regulated
AT4G15800	RALF33, RALFL33	ralf-like 33	3.36e-05	9.14157	up-regulated
AT5G45700		Haloacid dehalogenase-like hydrolase (HAD) superfamily protein	1.46e-05	9.13781	up-regulated
AT3G06460	ELO1	GNS1/SUR4 membrane protein family	1.62e-05	9.13616	up-regulated
AT2G45130	ATSPX3, SPX3	SPX domain protein 3	2.62e-05	9.13026	up-regulated
AT4G34190		stress enhanced protein 1	0.000179656	9.12921	up-regulated
AT4G39470		Tetratricopeptide repeat (TPR)-like superfamily protein	2.24e-05	9.12578	up-regulated
AT4G35030		Protein kinase superfamily protein	3.07e-05	9.11614	up-regulated
AT5G14780	AtFDH1, FDH	formate dehydrogenase	0.000131078	9.11364	up-regulated
AT3G58480		calmodulin-binding family protein	0.000639012	9.08747	up-regulated
AT3G59830		Integrin-linked protein kinase family	2.11e-05	9.08054	up-regulated
AT5G43020		Leucine-rich repeat protein kinase family protein	1.66e-05	9.08034	up-regulated
AT3G48700	ATCXE13, CXE13	carboxyesterase 13	3.47e-05	9.07017	up-regulated
AT5G28010		Polyketide cyclase/dehydrase and lipid transport superfamily protein	3.19e-05	9.06593	up-regulated
AT3G09940	AtMDAR3, MDAR3	monodehydroascorbate reductase	1.46e-05	9.06512	up-regulated
AT5G25880	ATNADP-ME3, NADP-ME3	NADP-malic enzyme 3	3.28e-05	9.06278	up-regulated
AT1G21864		Plant thionin family protein	0.000574457	9.06166	up-regulated
AT1G56700		Peptidase C15, pyroglutamyl peptidase I-like protein	0.00147093	9.05248	up-regulated
AT4G15200	AFH3, FH3	formin 3	1.46e-05	9.05111	up-regulated
AT2G18590		Major facilitator superfamily protein	2.4e-05	9.03206	up-regulated
AT3G27510		Cysteine/Histidine-rich C1 domain family protein	5.12e-05	9.03073	up-regulated
AT1G61255		hypothetical protein	1.5e-05	9.02502	up-regulated
AT3G43430		RING/U-box superfamily protein	2.22e-05	9.01975	up-regulated
AT3G49270		extensin-like protein	7.22e-05	9.00946	up-regulated
AT1G09090	ATRBOHB, ATRBOHB-BETA, RBOHB	respiratory burst oxidase-like protein	7.15e-05	9.00443	up-regulated
AT2G01905	CYCJ18	cyclin J18	0.0002698	8.99751	up-regulated
AT3G03970	SINE2	ARM repeat superfamily protein	2.76e-05	8.99527	up-regulated
AT5G18620	CHR17	chromatin remodeling factor17	9.03e-06	8.99299	up-regulated
AT1G49940		hypothetical protein	0.000352577	8.99038	up-regulated
AT4G15715		Proteinase inhibitor I25, cystatin, conserved region	0.000327955	8.98951	up-regulated
AT2G03840	TET13	tetraspanin13	2.08e-05	8.98499	up-regulated
AT4G26260	MIOX4	myo-inositol oxygenase 4	8.74e-06	8.98436	up-regulated
AT3G47960	AtNPF2.10, GTR1, NPF2.10	Major facilitator superfamily protein	1.71e-05	8.96768	up-regulated
AT5G15930	PAM1	plant adhesion molecule 1	0.000839985	8.95738	up-regulated
AT3G60760		hypothetical protein	0.000321946	8.95338	up-regulated
AT4G21070	ATBRCA1, BRCA1	breast cancer susceptibility1	7.17e-05	8.94645	up-regulated
AT5G14640	ATSK13, SK13	shaggy-like kinase 13	5.68e-05	8.94284	up-regulated
AT3G25950		TRAM, LAG1 and CLN8 (TLC) lipid-sensing domain containing protein	1.74e-05	8.93576	up-regulated
AT5G17590		Putative membrane lipoprotein	1.78e-05	8.93534	up-regulated
AT1G77250		RING/FYVE/PHD-type zinc finger family protein	8.84e-05	8.93114	up-regulated
AT5G41780		myosin heavy chain-like protein	3.71e-05	8.92572	up-regulated
AT5G52790		CBS domain protein with a domain protein (DUF21)	2.01e-05	8.92452	up-regulated
AT1G13890	ATSNAP30, SNAP30	soluble N-ethylmaleimide-sensitive factor adaptor protein 30	2.08e-05	8.92174	up-regulated
AT3G52000	scpl36	serine carboxypeptidase-like 36	0.000189109	8.92129	up-regulated
AT1G58170		Disease resistance-responsive (dirigent-like protein) family protein	1.94e-05	8.91221	up-regulated
AT4G01270		RING/U-box superfamily protein	2.06e-05	8.91051	up-regulated
AT1G63180	UGE3	UDP-D-glucose/UDP-D-galactose 4-epimerase 3	3.07e-05	8.90875	up-regulated
AT5G40420	OLE2, OLEO2	oleosin 2	2.24e-05	8.90852	up-regulated
AT1G02220	ANAC003, NAC003, XVP	NAC domain containing protein 3	3.58e-05	8.90652	up-regulated
AT1G07795		forkhead box protein G1	0.000247019	8.90602	up-regulated
AT3G48660		transmembrane protein, putative (DUF 3339)	0.00118249	8.90345	up-regulated
AT4G01500	NGA4	AP2/B3-like transcriptional factor family protein	0.000170739	8.89595	up-regulated
AT1G06510		forkhead-associated domain protein	0.000598415	8.89439	up-regulated
AT5G41880	POLA3, POLA4	DNA primase POLA3	1.34e-05	8.89276	up-regulated
AT1G20790		F-box family protein	4.74e-05	8.89133	up-regulated
AT1G02360		Chitinase family protein	9.82e-05	8.88744	up-regulated
AT1G21680		DPP6 N-terminal domain-like protein	1.68e-05	8.88298	up-regulated
AT3G21700	ATSGP2, SGP2	Ras-related small GTP-binding family protein	0.00102079	8.88131	up-regulated
AT5G61700	ABCA12, ATATH16, ATH16	ABC2 homolog 16	0.00015416	8.88019	up-regulated
AT3G05150		Major facilitator superfamily protein	2.1e-05	8.87677	up-regulated
AT5G60010	RbohH	ferric reductase-like transmembrane component family protein	1.62e-05	8.87173	up-regulated
AT1G12370	PHR1, UVR2	photolyase 1	1.86e-05	8.87148	up-regulated
AT4G19380		Long-chain fatty alcohol dehydrogenase family protein	1.63e-05	8.86949	up-regulated
AT3G53950		glyoxal oxidase-related protein	1.42e-05	8.8691	up-regulated
AT5G09550	GDI	GDP dissociation inhibitor family protein / Rab GTPase activator family protein	7.54e-05	8.86787	up-regulated
AT3G24620	ATROPGEF8, ROPGEF8	RHO guanyl-nucleotide exchange factor 8	1.96e-05	8.86784	up-regulated
AT3G10460		Plant self-incompatibility protein S1 family	5.4e-05	8.86372	up-regulated
AT2G02350	AtPP2-B9, SKIP3	SKP1 interacting partner 3	9.76e-06	8.86122	up-regulated
AT3G52460		hydroxyproline-rich glycoprotein family protein	0.00048766	8.85415	up-regulated
AT4G30410	IBL1	sequence-specific DNA binding transcription factor	1.89e-05	8.84888	up-regulated
AT2G21880	ATRAB7A, ATRABG2, RAB7A	RAB GTPase homolog 7A	4.52e-05	8.83431	up-regulated
AT1G34760	GF14 OMICRON, GRF11, RHS5	general regulatory factor 11	5.42e-05	8.83242	up-regulated
AT1G12230	GSM2-LIKE	Aldolase superfamily protein	0.000268741	8.82561	up-regulated
AT1G01780	PLIM2b	GATA type zinc finger transcription factor family protein	0.000413602	8.82367	up-regulated
AT3G18180		Glycosyltransferase family 61 protein	2.2e-05	8.81681	up-regulated
AT2G19980		CAP (Cysteine-rich secretory proteins, Antigen 5, and Pathogenesis-related 1 protein) superfamily protein	2e-05	8.81545	up-regulated
AT5G21100		Plant L-ascorbate oxidase	6.92e-05	8.81407	up-regulated
AT2G20250		hypothetical protein	0.00155263	8.81301	up-regulated
AT2G38500		2-oxoglutarate (2OG) and Fe(II)-dependent oxygenase superfamily protein	0.000395899	8.80544	up-regulated
AT5G01100	FRB1	O-fucosyltransferase family protein	2.75e-05	8.79454	up-regulated
AT2G17890	AtCDPK16, CDPK16, CPK16	calcium-dependent protein kinase 16	0.000574578	8.78793	up-regulated
AT1G72620		alpha/beta-Hydrolases superfamily protein	2.64e-05	8.78663	up-regulated
AT2G45420	LBD18	LOB domain-containing protein 18	3.07e-05	8.78315	up-regulated
AT3G13750	BGAL1	beta galactosidase 1	3.76e-05	8.77946	up-regulated
AT3G30775	AT-POX, ATPDH, ATPOX, ERD5, PDH1, PRO1, PRODH	Methylenetetrahydrofolate reductase family protein	0.000654068	8.77141	up-regulated
AT3G25013		Synaptobrevin family protein	0.0020607	8.76314	up-regulated
AT2G16016		transmembrane protein	3.34e-05	8.75805	up-regulated
AT1G11380		PLAC8 family protein	0.00077168	8.75751	up-regulated
AT4G33860		Glycosyl hydrolase family 10 protein	0.00073503	8.75191	up-regulated
AT3G09590		CAP (Cysteine-rich secretory proteins, Antigen 5, and Pathogenesis-related 1 protein) superfamily protein	3.65e-05	8.74937	up-regulated
AT5G25130	CYP71B12	cytochrome P450, family 71, subfamily B, polypeptide 12	0.00125528	8.74854	up-regulated
AT1G48960		Adenine nucleotide alpha hydrolases-like superfamily protein	2.88e-05	8.7444	up-regulated
AT3G03440		ARM repeat superfamily protein	2.34e-05	8.74389	up-regulated
AT3G62820		Plant invertase/pectin methylesterase inhibitor superfamily protein	1.76e-05	8.74261	up-regulated
AT1G05650		Pectin lyase-like superfamily protein	4.31e-05	8.73922	up-regulated
AT3G55630	ATDFD, DFD, FPGS3	DHFS-FPGS homolog D	0.000349102	8.73626	up-regulated
AT2G41880	AGK1, GK-1	guanylate kinase 1	0.0004069	8.73289	up-regulated
AT5G60740	ABCG28	ABC transporter family protein	5.34e-05	8.73213	up-regulated
AT5G14602		methyltransferase-like protein	0.000141109	8.72443	up-regulated
AT5G35090		hypothetical protein	2.96e-05	8.72402	up-regulated
AT3G23840	AtPNP-R1, CER26-LIKE	HXXXD-type acyl-transferase family protein	1.87e-05	8.72253	up-regulated
AT5G20940		Glycosyl hydrolase family protein	1.96e-05	8.72161	up-regulated
AT5G03020		Galactose oxidase/kelch repeat superfamily protein	2.27e-05	8.71943	up-regulated
AT1G10560	ATPUB18, PUB18	plant U-box 18	9.32e-05	8.71783	up-regulated
AT2G22600		RNA-binding KH domain-containing protein	1.15e-05	8.71722	up-regulated
AT3G44050		P-loop containing nucleoside triphosphate hydrolases superfamily protein	2e-05	8.71399	up-regulated
AT5G59870	h2a.w.6, HTA6	histone H2A 6	6.52e-05	8.71097	up-regulated
AT3G07500	FRF2	Far-red impaired responsive (FAR1) family protein	2.04e-05	8.70775	up-regulated
AT4G02733		F-box family protein	2.62e-05	8.7073	up-regulated
AT1G15800		hypothetical protein	9.43e-05	8.70625	up-regulated
AT3G29060		EXS (ERD1/XPR1/SYG1) family protein	1.91e-05	8.70319	up-regulated
AT2G19045	RALFL13	RALF-like 13	0.000106537	8.70124	up-regulated
AT5G64640		Plant invertase/pectin methylesterase inhibitor superfamily	0.000583736	8.70043	up-regulated
AT5G19880		Peroxidase superfamily protein	1.93e-05	8.69851	up-regulated
AT1G30920		F-box family protein	2.38e-05	8.69675	up-regulated
AT2G19030	RALFL11	ralf-like 11	4.72e-05	8.68835	up-regulated
AT4G13240	ATROPGEF9, ROPGEF9	RHO guanyl-nucleotide exchange factor 9	1.9e-05	8.68811	up-regulated
AT5G55960		transmembrane protein C9orf5 protein	0.00372958	8.68662	up-regulated
AT4G27110	COBL11	COBRA-like protein 11 precursor	2.1e-05	8.68183	up-regulated
AT4G37490	CYC1, CYCB1, CYCB1;1	CYCLIN B1;1	0.000291267	8.66055	up-regulated
AT1G69940	ATPPME1, PPME1	Pectin lyase-like superfamily protein	0.000530633	8.65662	up-regulated
AT5G28380		Tetratricopeptide repeat (TPR)-like superfamily protein	5.76e-05	8.65638	up-regulated
AT3G63020		hypothetical protein (DUF3049)	1.48e-05	8.6509	up-regulated
AT4G16820	DALL1, PLA-I{beta]2	alpha/beta-Hydrolases superfamily protein	0.000489833	8.65007	up-regulated
AT1G65320	CBSX6	Cystathionine beta-synthase (CBS) family protein	0.00178933	8.64165	up-regulated
AT5G10090	TPR13	Tetratricopeptide repeat (TPR)-like superfamily protein	7.3e-05	8.63703	up-regulated
AT4G18940		RNA ligase/cyclic nucleotide phosphodiesterase family protein	2.67e-05	8.6314	up-regulated
AT5G54560	AtDOB13	hypothetical protein (DUF295)	5.96e-05	8.62777	up-regulated
AT4G27250		NAD(P)-binding Rossmann-fold superfamily protein	3.88e-05	8.62627	up-regulated
AT1G07430	AIP1, AtAIP1, HAI2, HON	highly ABA-induced PP2C protein 2	0.000538829	8.62622	up-regulated
AT1G42470	AtNPC1 - 1	Patched family protein	3.32e-05	8.6212	up-regulated
AT3G24280	SMAP2	small acidic protein 2	0.00074681	8.61308	up-regulated
AT5G54870		inositol-1,4,5-trisphosphate 5-phosphatase	9.36e-05	8.61246	up-regulated
AT1G20360		F-box family protein	2.66e-05	8.60246	up-regulated
AT2G38480	CASPL4B1	Uncharacterized protein family (UPF0497)	0.000927283	8.59728	up-regulated
AT1G55152		hypothetical protein	2.94e-05	8.59353	up-regulated
AT3G27030		transmembrane protein	4.63e-05	8.59073	up-regulated
AT1G25500		Plasma-membrane choline transporter family protein	1.07e-05	8.58641	up-regulated
AT2G23160		F-box family protein	2.09e-05	8.58634	up-regulated
AT2G41230	ARL2, OSR1	ORGAN SIZE-like protein	3.26e-05	8.58113	up-regulated
AT4G31020		alpha/beta-Hydrolases superfamily protein	4.6e-05	8.58052	up-regulated
AT1G48590	CAR5	Calcium-dependent lipid-binding (CaLB domain) family protein	2.07e-05	8.57953	up-regulated
AT4G34950	MFS1	Major facilitator superfamily protein	0.000275088	8.57866	up-regulated
AT5G09876		hypothetical protein	3.19e-05	8.57657	up-regulated
AT1G20880		RNA-binding (RRM/RBD/RNP motifs) family protein	0.000908508	8.57275	up-regulated
AT2G01670	atnudt17, NUDT17	nudix hydrolase homolog 17	3.16e-05	8.56944	up-regulated
AT3G05625		Tetratricopeptide repeat (TPR)-like superfamily protein	1.21e-05	8.56931	up-regulated
AT1G75160	BDR9	DUF620 family protein (DUF620)	2.2e-05	8.56279	up-regulated
AT1G73000	PYL3, RCAR13	PYR1-like 3	0.000106212	8.55882	up-regulated
AT1G17770	SDG17, SUVH7		2.17e-05	8.55393	up-regulated
AT1G80470		F-box/RNI-like/FBD-like domains-containing protein	8.39e-06	8.54928	up-regulated
AT1G11560		Oligosaccharyltransferase complex/magnesium transporter family protein	3.24e-05	8.54874	up-regulated
AT1G76960		transmembrane protein	3.05e-05	8.54171	up-regulated
AT1G04540		Calcium-dependent lipid-binding (CaLB domain) family protein	0.00163312	8.53359	up-regulated
AT4G30770		Putative membrane lipoprotein	3.17e-05	8.53167	up-regulated
AT1G31750	GPRP1	proline-rich family protein	7.68e-05	8.52953	up-regulated
AT1G66370	AtMYB113, MYB113	myb domain protein 113	3.77e-05	8.52775	up-regulated
AT2G17785		zinc-binding protein-like protein	0.000136454	8.52722	up-regulated
AT2G44070		NagB/RpiA/CoA transferase-like superfamily protein	4.53e-05	8.52326	up-regulated
AT5G44700	EDA23, GSO2	Leucine-rich repeat transmembrane protein kinase	5.16e-05	8.52107	up-regulated
AT4G00850	GIF3	GRF1-interacting factor 3	0.000452506	8.51183	up-regulated
AT5G10660		calmodulin-binding protein-like protein	2.61e-05	8.5115	up-regulated
AT4G39860		hematological/neurological-like protein	0.000812454	8.50861	up-regulated
AT5G19930	PGR	integral membrane protein (Protein of unknown function DUF92, transmembrane)	0.000651506	8.50262	up-regulated
AT4G23680		Polyketide cyclase/dehydrase and lipid transport superfamily protein	2.19e-05	8.50059	up-regulated
AT1G18100	E12A11, MFT	PEBP (phosphatidylethanolamine-binding protein) family protein	8.26e-05	8.49548	up-regulated
AT5G24780	ATVSP1, VSP1	vegetative storage protein 1	0.00100873	8.49214	up-regulated
AT2G22805		Defensin-like (DEFL) family protein	4.71e-05	8.4869	up-regulated
AT1G28335	LCR31	low-molecular-weight cysteine-rich 31	3.29e-05	8.48408	up-regulated
AT1G28390		Protein kinase superfamily protein	2e-05	8.4823	up-regulated
AT5G24940		Protein phosphatase 2C family protein	3.35e-05	8.48144	up-regulated
AT1G66770	AtSWEET6, SWEET6	Nodulin MtN3 family protein	2.33e-05	8.46809	up-regulated
AT2G28640	ATEXO70H5, EXO70H5	exocyst subunit exo70 family protein H5	4.84e-05	8.46625	up-regulated
AT5G39000	MDS2	Malectin/receptor-like protein kinase family protein	2.75e-05	8.46134	up-regulated
AT1G21270	WAK2	wall-associated kinase 2	0.000178831	8.46115	up-regulated
AT1G70940	ATPIN3, PIN3	Auxin efflux carrier family protein	3.24e-05	8.45936	up-regulated
AT1G28305		Plant self-incompatibility protein S1 family	8.33e-05	8.45907	up-regulated
AT2G46765		0	3.22e-05	8.45142	up-regulated
AT3G42880	PRK3	Leucine-rich repeat protein kinase family protein	4.06e-05	8.44867	up-regulated
AT5G50360	AITR5, DIG2	von willebrand factor A domain protein	4.96e-05	8.448	up-regulated
AT4G39290		Galactose oxidase/kelch repeat superfamily protein	3.42e-05	8.44518	up-regulated
AT5G66980		AP2/B3-like transcriptional factor family protein	2.02e-05	8.44338	up-regulated
AT1G08140	ATCHX6A, CHX6A, NHL7a	cation/H+ exchanger 6A	0.0004118	8.44289	up-regulated
AT2G31270	ATCDT1A, CDT1, CDT1A	CDT1-like protein A	9.96e-06	8.4343	up-regulated
AT5G59030	COPT1	copper transporter 1	0.000368379	8.43419	up-regulated
AT5G16020	GEX3	gamete-expressed 3	1.3e-05	8.43228	up-regulated
AT5G24860	ATFPF1, FPF1	flowering promoting factor 1	2.27e-05	8.43191	up-regulated
AT5G56440		F-box/RNI-like/FBD-like domains-containing protein	7.16e-05	8.43065	up-regulated
AT1G76110		HMG (high mobility group) box protein with ARID/BRIGHT DNA-binding domain-containing protein	1.16e-05	8.42927	up-regulated
AT4G02060	MCM7, PRL	Minichromosome maintenance (MCM2/3/5) family protein	1.68e-05	8.42691	up-regulated
AT2G21100		Disease resistance-responsive (dirigent-like protein) family protein	3.26e-05	8.4224	up-regulated
AT5G65685	SS5	UDP-Glycosyltransferase superfamily protein	0.000536561	8.42188	up-regulated
AT4G15650		kinase-like protein	3.31e-05	8.42137	up-regulated
AT4G18340		Glycosyl hydrolase superfamily protein	4.53e-05	8.41249	up-regulated
AT2G20620		hypothetical protein (DUF626)	2.27e-05	8.41222	up-regulated
AT1G77860	KOM	Rhomboid-related intramembrane serine protease family protein	0.000214293	8.41079	up-regulated
AT5G54720		Ankyrin repeat family protein	0.000112285	8.41011	up-regulated
AT5G16540	ZFN3	zinc finger nuclease 3	0.000897908	8.40667	up-regulated
AT1G57730		RING/U-box superfamily protein	0.00015307	8.4024	up-regulated
AT1G28010	ABCB14, ATABCB14, MDR12, PGP14	P-glycoprotein 14	0.000115775	8.39951	up-regulated
AT5G24318		O-Glycosyl hydrolases family 17 protein	0.000204941	8.39293	up-regulated
AT5G03000		Galactose oxidase/kelch repeat superfamily protein	4.47e-05	8.38801	up-regulated
AT3G18535		tubulin-tyrosine ligase	7.46e-05	8.38415	up-regulated
AT1G77980	AGL66	AGAMOUS-like 66	2.25e-05	8.38305	up-regulated
AT1G61630	ATENT7, ENT7	equilibrative nucleoside transporter 7	2.87e-05	8.37756	up-regulated
AT1G16760		kinase with adenine nucleotide alpha hydrolases-like domain-containing protein	2.21e-05	8.37023	up-regulated
AT1G69540	AGL94	AGAMOUS-like 94	0.000234772	8.36778	up-regulated
AT1G76230		hypothetical protein	2.27e-05	8.36456	up-regulated
AT2G40990		DHHC-type zinc finger family protein	0.000311682	8.36197	up-regulated
AT4G01140		transmembrane protein, putative (DUF1191)	3e-05	8.36187	up-regulated
AT5G42900	COR27	cold regulated protein 27	5.12e-05	8.35338	up-regulated
AT3G13660		Disease resistance-responsive (dirigent-like protein) family protein	5.12e-05	8.34988	up-regulated
AT1G34750	CIPP1	Protein phosphatase 2C family protein	2.41e-05	8.34969	up-regulated
AT5G56210	WIP2	WPP domain interacting protein 2	4.68e-05	8.34767	up-regulated
AT3G26934		hypothetical protein	1.81e-05	8.34653	up-regulated
AT1G24110		Peroxidase superfamily protein	9.64e-05	8.3434	up-regulated
AT1G06148		hypothetical protein	2.62e-05	8.34134	up-regulated
AT5G40640		transmembrane protein	0.000573464	8.34048	up-regulated
AT5G50530		CBS / octicosapeptide/Phox/Bemp1 (PB1) domains-containing protein	0.00129331	8.32975	up-regulated
AT1G10090		Early-responsive to dehydration stress protein (ERD4)	5.25e-05	8.32913	up-regulated
AT3G11740		LURP-one-like protein (DUF567)	4.8e-05	8.3272	up-regulated
AT4G17550	AtG3Pp4, G3Pp4	Major facilitator superfamily protein	4.09e-05	8.32047	up-regulated
AT2G02023		hypothetical protein	0.000389128	8.31908	up-regulated
AT3G12530	PSF2	PSF2	2.19e-05	8.31685	up-regulated
AT4G16955		hypothetical protein	0.000390493	8.31527	up-regulated
AT2G30580	AtDRIP2, BMI1A, DRIP2	DREB2A-interacting protein 2	9.26e-06	8.31106	up-regulated
AT1G17910		Wall-associated kinase family protein	5.71e-05	8.30741	up-regulated
AT1G74690	IQD31	IQ-domain 31	7.41e-05	8.29453	up-regulated
AT5G37200		RING/U-box superfamily protein	3.88e-05	8.29378	up-regulated
AT2G20430	RIC6	ROP-interactive CRIB motif-containing protein 6	3.36e-05	8.2905	up-regulated
AT3G22421		F-box and associated interaction domains-containing protein	4.63e-05	8.28297	up-regulated
AT5G13250		RING finger protein	7.49e-05	8.27878	up-regulated
AT4G30850	HHP2	heptahelical transmembrane protein2	4.31e-05	8.27466	up-regulated
AT3G04854		hypothetical protein	2.88e-05	8.27349	up-regulated
AT1G76910		hypothetical protein	2.33e-05	8.26487	up-regulated
AT5G03260	LAC11	laccase 11	0.00119041	8.26358	up-regulated
AT4G34380		Transducin/WD40 repeat-like superfamily protein	2.62e-05	8.25328	up-regulated
AT2G18180		Sec14p-like phosphatidylinositol transfer family protein	0.000675364	8.24709	up-regulated
AT3G03080		Zinc-binding dehydrogenase family protein	0.000574078	8.24523	up-regulated
AT4G14530		agamous-like MADS-box protein	2.79e-05	8.23591	up-regulated
AT3G21800	UGT71B8	UDP-glucosyl transferase 71B8	5.24e-05	8.23529	up-regulated
AT4G29340	AtPRF4, PRF4	profilin 4	4.51e-05	8.23301	up-regulated
AT1G63205		Cystatin/monellin superfamily protein	2.73e-05	8.22867	up-regulated
AT5G51500		Plant invertase/pectin methylesterase inhibitor superfamily	4.11e-05	8.22838	up-regulated
AT5G10770		Eukaryotic aspartyl protease family protein	4.71e-05	8.22579	up-regulated
AT1G14280	PKS2	phytochrome kinase substrate 2	2.23e-05	8.21932	up-regulated
AT1G12660		thionin-like protein	3.61e-05	8.21816	up-regulated
AT2G31200	ADF6, ATADF6	actin depolymerizing factor 6	2.98e-05	8.20827	up-regulated
AT1G12750	ATRBL6, RBL6	RHOMBOID-like protein 6	2.62e-05	8.20657	up-regulated
AT3G17510	CIPK1, SnRK3.16	CBL-interacting protein kinase 1	4.4e-05	8.20545	up-regulated
AT5G38420	DEG24, RBCS2B	Ribulose bisphosphate carboxylase (small chain) family protein	3.25e-05	8.20403	up-regulated
AT3G16040		Translation machinery associated TMA7	0.00034867	8.20168	up-regulated
AT5G59660		Leucine-rich repeat protein kinase family protein	0.00027919	8.20112	up-regulated
AT4G28660	PSB28	photosystem II reaction center PSB28 protein	3.98e-05	8.20062	up-regulated
AT1G63930	ROH1	from the Czech 'roh' meaning 'corner'	3.37e-05	8.20055	up-regulated
AT4G03620		myosin heavy chain-like protein	4.64e-05	8.19784	up-regulated
AT1G50490	UBC20	ubiquitin-conjugating enzyme 20	2.5e-05	8.1942	up-regulated
AT1G12260	ANAC007, EMB2749, NAC007, VND4	NAC 007	0.000132188	8.19286	up-regulated
AT1G59700	ATGSTU16, GSTU16	glutathione S-transferase TAU 16	2.84e-05	8.19122	up-regulated
AT2G37440		DNAse I-like superfamily protein	0.00011174	8.18819	up-regulated
AT1G22130	AGL104	AGAMOUS-like 104	4.53e-05	8.18638	up-regulated
AT5G67210	IRX15-L	IRREGULAR XYLEM protein (DUF579)	3.31e-05	8.18607	up-regulated
AT5G49120		DUF581 family protein, putative (DUF581)	4.5e-05	8.17917	up-regulated
AT5G13990	ATEXO70C2, EXO70C2	exocyst subunit exo70 family protein C2	0.000198985	8.17913	up-regulated
AT1G14200	SNIPER1	RING/U-box superfamily protein	0.00812136	8.17814	up-regulated
AT5G59340	WOX2	WUSCHEL related homeobox 2	3.06e-05	8.17307	up-regulated
AT2G17500	PILS5	Auxin efflux carrier family protein	0.000243365	8.1712	up-regulated
AT4G17490	ATERF6, ERF-6-6, ERF103, ERF6	ethylene responsive element binding factor 6	0.00174273	8.16793	up-regulated
AT1G75960		AMP-dependent synthetase and ligase family protein	0.00152389	8.16731	up-regulated
AT3G61580	AtSLD1, SLD1	Fatty acid/sphingolipid desaturase	3.51e-05	8.16632	up-regulated
AT4G27950	CRF4	cytokinin response factor 4	0.000902731	8.16368	up-regulated
AT2G43290	AtCML5, MSS3	Calcium-binding EF-hand family protein	3.82e-05	8.16346	up-regulated
AT3G54240		alpha/beta-Hydrolases superfamily protein	0.000158686	8.16218	up-regulated
AT3G56540		alpha/beta-Hydrolases superfamily protein	8.98e-05	8.16151	up-regulated
AT5G59550	AtRDUF2, BTL09, RDUF2	zinc finger (C3HC4-type RING finger) family protein	8.39e-06	8.15167	up-regulated
AT2G32100	ATOFP16, OFP16	ovate family protein 16	3.41e-05	8.15113	up-regulated
AT1G64170	ATCHX16, CHX16	cation/H+ exchanger 16	2.52e-05	8.15057	up-regulated
AT3G11920		glutaredoxin-like protein	2.64e-05	8.14699	up-regulated
AT1G15430		hypothetical protein (DUF1644)	8.39e-06	8.14476	up-regulated
AT3G60110		DNA-binding bromodomain-containing protein	0.00244329	8.13757	up-regulated
AT3G07400		lipase class 3 family protein	1.16e-05	8.13384	up-regulated
AT5G61660		glycine-rich protein	2.85e-05	8.13112	up-regulated
AT2G43270		F-box and associated interaction domains-containing protein	0.00171661	8.12176	up-regulated
AT2G20700	LLG2	LORELEI-LIKE-GPI ANCHORED PROTEIN 2	0.000800555	8.11652	up-regulated
AT4G11760	LCR17	low-molecular-weight cysteine-rich 17	2.62e-05	8.11155	up-regulated
AT5G58820		Subtilisin-like serine endopeptidase family protein	4.12e-05	8.11061	up-regulated
AT2G07727		cytochrome b	0.000511702	8.09277	up-regulated
AT5G55507		hydroxyproline-rich glycoprotein family protein	4.09e-05	8.08351	up-regulated
AT4G39670	GLTP	Glycolipid transfer protein (GLTP) family protein	9.66e-06	8.07908	up-regulated
AT3G52620		transmembrane protein	2.43e-05	8.0689	up-regulated
AT1G59675		F-box family protein	0.000100697	8.0689	up-regulated
AT5G15025		paired amphipathic helix Sin3-like protein	0.000151374	8.06884	up-regulated
AT5G42330		hypothetical protein	0.000474229	8.0669	up-regulated
AT1G05790		lipase class 3 family protein	0.000201544	8.06597	up-regulated
AT3G51150		ATP binding microtubule motor family protein	2.91e-05	8.06325	up-regulated
AT1G16250		Galactose oxidase/kelch repeat superfamily protein	0.00226594	8.06325	up-regulated
AT5G46280	MCM3	Minichromosome maintenance (MCM2/3/5) family protein	0.000113535	8.06276	up-regulated
AT4G32200	ASY2	DNA-binding HORMA family protein	1.32e-05	8.05791	up-regulated
AT3G11020	DREB2, DREB2B	DRE/CRT-binding protein 2B	0.00243636	8.05638	up-regulated
AT1G05820	ATSPPL5, SPPL5	SIGNAL PEPTIDE PEPTIDASE-LIKE 5	0.000200265	8.05494	up-regulated
AT1G78780		pathogenesis-related family protein	8.31e-05	8.04697	up-regulated
AT3G63470	scpl40	serine carboxypeptidase-like 40	3.21e-05	8.04287	up-regulated
AT5G56368		defensin-like protein	7.94e-05	8.04226	up-regulated
AT2G47780	LDAP2, SRP2	Rubber elongation factor protein (REF)	0.000217415	8.03395	up-regulated
AT2G10970		Plant invertase/pectin methylesterase inhibitor superfamily protein	2.72e-05	8.03162	up-regulated
AT5G51180		alpha/beta-Hydrolases superfamily protein	0.000466284	8.02726	up-regulated
AT2G46260	LRB1	BTB/POZ/Kelch-associated protein	5.19e-05	8.02719	up-regulated
AT1G23390	KFB	Kelch repeat-containing F-box family protein	0.00126343	8.01645	up-regulated
AT4G37430	CYP81F1, CYP91A2	cytochrome P450, family 91, subfamily A, polypeptide 2	1.31e-05	7.99878	up-regulated
AT4G15093	AtLigB, LigB	catalytic LigB subunit of aromatic ring-opening dioxygenase family	0.000904713	7.99692	up-regulated
AT1G78895		Reticulon family protein	1.99e-05	7.99221	up-regulated
AT5G49900		Beta-glucosidase, GBA2 type family protein	2.84e-05	7.98788	up-regulated
AT5G41290		Receptor-like protein kinase-related family protein	0.00021198	7.9849	up-regulated
AT5G09800	PUB28	ARM repeat superfamily protein	3.99e-05	7.9835	up-regulated
AT2G02026		hypothetical protein;	0.000220817	7.97781	up-regulated
AT5G27090	AGL54	AGAMOUS-like 54	3.37e-05	7.96741	up-regulated
AT1G20490		AMP-dependent synthetase and ligase family protein	0.000101533	7.96163	up-regulated
AT4G19120	ERD3	S-adenosyl-L-methionine-dependent methyltransferases superfamily protein	0.0008066	7.96105	up-regulated
AT5G13720		Uncharacterized protein family (UPF0114)	6.24e-05	7.95789	up-regulated
AT3G47980	AtNITR2;2	Integral membrane HPP family protein	4.47e-05	7.95788	up-regulated
AT1G34260	FAB1D	FORMS APLOID AND BINUCLEATE CELLS 1A	0.000286525	7.95654	up-regulated
AT5G45810	CIPK19, SnRK3.5	CBL-interacting protein kinase 19	5.43e-05	7.9507	up-regulated
AT5G04310		Pectin lyase-like superfamily protein	0.000242048	7.9475	up-regulated
AT1G61860	PBL41	Protein kinase superfamily protein	1.42e-05	7.94629	up-regulated
AT2G26800	HGML	Aldolase superfamily protein	8.39e-06	7.9433	up-regulated
AT5G53250	AGP22, ATAGP22	arabinogalactan protein 22	2.5e-05	7.94226	up-regulated
AT1G76880	DF1	Duplicated homeodomain-like superfamily protein	4.53e-05	7.93954	up-regulated
AT3G13229		kinesin-like protein (DUF868)	7.64e-05	7.93809	up-regulated
AT2G40740	ATWRKY55, WRKY55	WRKY DNA-binding protein 55	0.000909073	7.93718	up-regulated
AT4G18740		Rho termination factor	0.000510276	7.9336	up-regulated
AT2G18280	AtTLP2, TLP2	tubby like protein 2	0.00105959	7.92211	up-regulated
AT5G25380	CYCA2;1	cyclin a2;1	0.00018224	7.91516	up-regulated
AT1G73540	atnudt21, NUDT21	nudix hydrolase homolog 21	1.93e-05	7.91355	up-regulated
AT2G31425		Plant invertase/pectin methylesterase inhibitor superfamily protein	4.51e-05	7.90958	up-regulated
AT3G23170	PRP	hypothetical protein	0.00388687	7.90949	up-regulated
AT5G04860		splicing factor 3A subunit	0.00397225	7.90318	up-regulated
AT5G26820	ATIREG3, IREG3, MAR1, RTS3	iron-regulated protein 3	8.39e-06	7.89797	up-regulated
AT2G34690	ACD11	Glycolipid transfer protein (GLTP) family protein	2.31e-05	7.89591	up-regulated
AT2G45730	AtTRM6, TRM6	eukaryotic initiation factor 3 gamma subunit family protein	4.66e-05	7.89439	up-regulated
AT3G03130		lisH domain-like protein	3.39e-05	7.89289	up-regulated
AT1G49300	ATRAB7, ATRABG3E, RABG3E	RAB GTPase homolog G3E	1.31e-05	7.89217	up-regulated
AT4G03298		transmembrane protein	3.61e-05	7.89013	up-regulated
AT3G59550	ATRAD21.2, ATSYN3, SYN3	Rad21/Rec8-like family protein	2.26e-05	7.88246	up-regulated
AT3G24850		B3 domain protein (DUF313)	2.69e-05	7.88014	up-regulated
AT1G55590		RNI-like superfamily protein	0.000581154	7.87988	up-regulated
AT1G80650	RTL1	RNAse THREE-like protein 1	0.000550087	7.86995	up-regulated
AT1G63910	AtMYB103, MYB103	myb domain protein 103	0.000109427	7.86208	up-regulated
AT3G16210		F-box family protein	0.000540914	7.85771	up-regulated
AT5G18850		Low-density receptor-like protein	0.000650486	7.84932	up-regulated
AT2G02030		F-box family protein	2.98e-05	7.84265	up-regulated
AT5G55980		serine-rich protein-like protein	6.29e-05	7.83973	up-regulated
AT5G18340	PUB48	ARM repeat superfamily protein	0.000811366	7.83794	up-regulated
AT1G03210		Phenazine biosynthesis PhzC/PhzF protein	0.000166525	7.8332	up-regulated
AT1G30870	PER7	Peroxidase superfamily protein	0.000170032	7.8326	up-regulated
AT3G21180	ACA9, ATACA9	autoinhibited Ca(2+)-ATPase 9	3.71e-05	7.83133	up-regulated
AT1G63060		ribosome biogenesis NEP1-like protein	0.000132871	7.81471	up-regulated
AT1G03180	COMET	non-structural protein	0.000104199	7.80654	up-regulated
AT5G20550		2-oxoglutarate (2OG) and Fe(II)-dependent oxygenase superfamily protein	8.18e-05	7.80464	up-regulated
AT1G79960	ATOFP14, OFP14	ovate family protein 14	0.000146824	7.79611	up-regulated
AT1G05120		Helicase protein with RING/U-box domain-containing protein	1.01e-05	7.79448	up-regulated
AT3G16920	ATCTL2, CTL2	chitinase-like protein	0.000249241	7.78742	up-regulated
AT5G49420	AGL84	MADS-box transcription factor family protein	0.0025409	7.78715	up-regulated
AT5G46910	JMJ13	Transcription factor jumonji (jmj) family protein / zinc finger (C5HC2 type) family protein	1.39e-05	7.76969	up-regulated
AT4G20870	ATFAH2, FAH2	fatty acid hydroxylase 2	8.39e-06	7.7689	up-regulated
AT3G03520	NPC3	non-specific phospholipase C3	3.4e-05	7.76742	up-regulated
AT5G06370	PSE1	NC domain-containing protein-like protein	4.73e-05	7.76732	up-regulated
AT1G20930	CDKB2;2	cyclin-dependent kinase B2;2	4.64e-05	7.75969	up-regulated
AT4G01575	AtKPI-2, KPI-2	serine protease inhibitor, Kazal-type family protein	0.000181936	7.75776	up-regulated
AT1G51410		NAD(P)-binding Rossmann-fold superfamily protein	0.000173826	7.75759	up-regulated
AT2G25880	AtAUR2, AUR2	ataurora2	9.98e-06	7.74777	up-regulated
AT1G66820		glycine-rich protein	0.00212196	7.72816	up-regulated
AT5G05350		PLAC8 family protein	0.00170238	7.71942	up-regulated
AT4G22620	SAUR34	SAUR-like auxin-responsive protein family	2.61e-05	7.71704	up-regulated
AT4G31420	REIL1	Zinc finger protein 622	8.54e-06	7.70472	up-regulated
AT2G40850	ATPI4K GAMMA 1, PI4K GAMMA 1	phosphoinositide 4-kinase gamma 1	8.39e-06	7.70282	up-regulated
AT4G20707		0	3.34e-05	7.70145	up-regulated
AT5G19430	C3HC4	RING/U-box superfamily protein	0.00129887	7.69919	up-regulated
AT3G11460	MEF10	Pentatricopeptide repeat (PPR) superfamily protein	0.000671018	7.69524	up-regulated
AT4G10740		F-box and associated interaction domains-containing protein	0.000231555	7.67794	up-regulated
AT5G54130		Calcium-binding endonuclease/exonuclease/phosphatase family	4.38e-05	7.67278	up-regulated
AT3G50390		Transducin/WD40 repeat-like superfamily protein	3.82e-05	7.66097	up-regulated
AT1G79450	ALIS5	ALA-interacting subunit 5	2.55e-05	7.66049	up-regulated
AT3G20770	AtEIN3, EIN3	Ethylene insensitive 3 family protein	8.39e-06	7.64315	up-regulated
AT4G08590	ORL1, ORTHL, VIM6	ORTHRUS-like protein	8.39e-06	7.63486	up-regulated
AT4G34920		PLC-like phosphodiesterases superfamily protein	0.000288461	7.63446	up-regulated
AT5G40490	HLP1, RBGD5	RNA-binding (RRM/RBD/RNP motifs) family protein	4.85e-05	7.63181	up-regulated
AT2G14750	AKN1, APK, APK1, ATAKN1	APS kinase	0.00153096	7.63127	up-regulated
AT4G15130	ATCCT2, CCT2	phosphorylcholine cytidylyltransferase2	0.000191673	7.6276	up-regulated
AT3G10560	CYP77A7, UNE9	Cytochrome P450 superfamily protein	0.000387248	7.62569	up-regulated
AT3G12920	BRG3	SBP (S-ribonuclease binding protein) family protein	0.00301504	7.6202	up-regulated
AT1G15757		Molecular chaperone Hsp40/DnaJ family protein	0.000616116	7.61125	up-regulated
AT5G53670		transmembrane protein	0.0013349	7.60038	up-regulated
AT5G12950		proline-tRNA ligase (DUF1680)	0.00752539	7.59126	up-regulated
AT5G63350	AITR6, DIL1	von willebrand factor A domain protein	1.47e-05	7.58281	up-regulated
AT1G48600	AtPMEAMT, AtPMT2, PMEAMT	S-adenosyl-L-methionine-dependent methyltransferases superfamily protein	0.00379491	7.5791	up-regulated
AT1G06770	AtBMI1B, ATDRIP1, AtRING1B, DRIP1	DREB2A-interacting protein 1	1.09e-05	7.57609	up-regulated
AT3G22530		heat shock protein	0.00235	7.57577	up-regulated
AT2G27970	CKS2	CDK-subunit 2	2.46e-05	7.57567	up-regulated
AT1G15415		late embryogenesis abundant-like protein	0.000951127	7.56939	up-regulated
AT1G20220	ALBA2, Atalba2	Alba DNA/RNA-binding protein	9.26e-06	7.56099	up-regulated
AT3G57480	SAP13	zinc finger (C2H2 type, AN1-like) family protein	8.39e-05	7.55978	up-regulated
AT1G59910	FORMIN7	Actin-binding FH2 (formin homology 2) family protein	0.00218594	7.55865	up-regulated
AT1G14290	AtSBH2, SBH2	sphingoid base hydroxylase 2	0.000114901	7.55693	up-regulated
AT5G56410		Protein with RNI-like/FBD-like domains	0.000712292	7.55552	up-regulated
AT1G07060	ATDFO, DFO	hypothetical protein	0.000175448	7.54418	up-regulated
AT2G38100	NPF5.5	proton-dependent oligopeptide transport (POT) family protein	0.00360275	7.5302	up-regulated
AT2G39980		HXXXD-type acyl-transferase family protein	0.000521232	7.52765	up-regulated
AT1G77410	BGAL16	beta-galactosidase 16	8.39e-06	7.526	up-regulated
AT1G03070	AtLFG4, LFG4	Bax inhibitor-1 family protein	2.1e-05	7.5229	up-regulated
AT2G27229		Pentatricopeptide repeat (PPR) superfamily protein	0.000346956	7.51859	up-regulated
AT1G78922		transmembrane protein	0.000614095	7.5183	up-regulated
AT4G09310		SPla/RYanodine receptor (SPRY) domain-containing protein	1.14e-05	7.51746	up-regulated
AT2G23390		acyl-CoA	0.00391097	7.50994	up-regulated
AT4G09200		SPla/RYanodine receptor (SPRY) domain-containing protein	1.14e-05	7.50489	up-regulated
AT5G17480	APC1, PC1	pollen calcium-binding protein 1	0.000212455	7.49983	up-regulated
AT1G24405		hypothetical protein	0.000330324	7.49913	up-regulated
AT5G15120	PCO1	2-aminoethanethiol dioxygenase, putative (DUF1637)	0.000621136	7.49704	up-regulated
AT3G62180		Plant invertase/pectin methylesterase inhibitor superfamily protein	4.96e-05	7.49516	up-regulated
AT1G09157	DMP8	transmembrane protein, putative (DUF679)	0.00035965	7.49492	up-regulated
AT1G08170	HTB8	Histone superfamily protein	2.92e-05	7.48519	up-regulated
AT3G22760	SOL1	Tesmin/TSO1-like CXC domain-containing protein	8.39e-06	7.48307	up-regulated
AT5G42010		Transducin/WD40 repeat-like superfamily protein	9.77e-06	7.47992	up-regulated
AT3G27415		hypothetical protein	0.000295789	7.46686	up-regulated
AT5G02560	h2a.w.12, HTA12	histone H2A 12	9.49e-05	7.46549	up-regulated
AT2G31830	5PTase14	endonuclease/exonuclease/phosphatase family protein	0.000523782	7.45412	up-regulated
AT4G20830	AtBBE19, AtBBE20, OGOX1	FAD-binding Berberine family protein	8.4e-06	7.44014	up-regulated
AT5G61900	BON, BON1, CPN1	Calcium-dependent phospholipid-binding Copine family protein	0.00684048	7.43524	up-regulated
AT4G14310		Transducin/WD40 repeat-like superfamily protein	8.92e-06	7.43381	up-regulated
AT4G30860	ASHR3, SDG4	SET domain group 4	8.76e-06	7.42756	up-regulated
AT1G02380		transmembrane protein	0.00380112	7.41911	up-regulated
AT3G59170		F-box/RNI-like superfamily protein	0.0002496	7.40824	up-regulated
AT3G54880		zinc finger protein	0.000376851	7.40214	up-regulated
AT1G53140	DRP5A	Dynamin related protein 5A	0.00140766	7.39888	up-regulated
AT2G33400		FK506-binding nuclear-like protein	0.000148639	7.38905	up-regulated
AT4G22570	APT3	adenine phosphoribosyl transferase 3	0.00113706	7.38645	up-regulated
AT3G02065		P-loop containing nucleoside triphosphate hydrolases superfamily protein	0.00657631	7.38601	up-regulated
AT5G16630	ATRAD4, RAD4	DNA repair protein Rad4 family	8.57e-06	7.38316	up-regulated
AT3G62020	GLP10	germin-like protein 10	1.93e-05	7.37631	up-regulated
AT5G67520	APK4	adenosine-5'-phosphosulfate (APS) kinase 4	3.37e-05	7.3761	up-regulated
AT3G24740		cellulose synthase, putative (DUF1644)	9.07e-06	7.37489	up-regulated
AT1G30810	JMJ18	Transcription factor jumonji (jmj) family protein / zinc finger (C5HC2 type) family protein	1.21e-05	7.37203	up-regulated
AT1G10620	AtPERK11, PERK11	Protein kinase superfamily protein	0.000485372	7.36472	up-regulated
AT1G27500	CMU3, KLCR3	Tetratricopeptide repeat (TPR)-like superfamily protein	0.00253311	7.35675	up-regulated
AT5G46250	AtLARP6a, LARP6a	RNA-binding protein	8.39e-06	7.3495	up-regulated
AT3G53990	AtUSP, USP17	Adenine nucleotide alpha hydrolases-like superfamily protein	0.000748125	7.34804	up-regulated
AT3G14360	AtOBL1	alpha/beta-Hydrolases superfamily protein	1.41e-05	7.33806	up-regulated
AT4G28000		P-loop containing nucleoside triphosphate hydrolases superfamily protein	0.00121045	7.33557	up-regulated
AT1G63550		Receptor-like protein kinase-related family protein	0.0010839	7.32244	up-regulated
AT2G30350	HIGLE	Excinuclease ABC, C subunit, N-terminal	9.26e-06	7.30721	up-regulated
AT1G04700		PB1 domain-containing protein tyrosine kinase	0.00108029	7.30324	up-regulated
AT5G65580		transmembrane protein	0.00139355	7.29952	up-regulated
AT3G46845		hypothetical protein	0.000103653	7.28398	up-regulated
AT3G06760		Drought-responsive family protein	2.69e-05	7.28293	up-regulated
AT3G11180	JAO 1, JOX1	2-oxoglutarate (2OG) and Fe(II)-dependent oxygenase superfamily protein	0.000891603	7.28156	up-regulated
AT5G11950	LOG8, MOBP2	Putative lysine decarboxylase family protein	0.00213981	7.27656	up-regulated
AT1G50170	ATSIRB, SIRB	sirohydrochlorin ferrochelatase B	2.74e-05	7.26844	up-regulated
AT1G74160	LNG3, TRM4	LONGIFOLIA protein	0.00485036	7.25314	up-regulated
AT5G16690	ATORC3, ORC3	origin recognition complex subunit 3	9.07e-06	7.25174	up-regulated
AT5G59200	OTP80	Tetratricopeptide repeat (TPR)-like superfamily protein	0.00627474	7.25078	up-regulated
AT3G48960		Ribosomal protein L13e family protein	0.00144268	7.23841	up-regulated
AT5G10240	ASN3	asparagine synthetase 3	0.00746494	7.23819	up-regulated
AT1G79950	RTEL1	RAD3-like DNA-binding helicase protein	8.39e-06	7.23467	up-regulated
AT1G16310		Cation efflux family protein	7.92e-05	7.23441	up-regulated
AT1G03200		hypothetical protein	0.00067388	7.2338	up-regulated
AT2G01420	ATPIN4, PIN4	Auxin efflux carrier family protein	0.00226071	7.20391	up-regulated
AT4G31430	KAKU4	flocculation protein	1.17e-05	7.20178	up-regulated
AT4G23000		Calcineurin-like metallo-phosphoesterase superfamily protein	0.000182536	7.18125	up-regulated
AT3G61820		Eukaryotic aspartyl protease family protein	0.00151445	7.18107	up-regulated
AT1G68440		transmembrane protein	0.00641356	7.17255	up-regulated
AT5G08020	ATRPA70B, RPA1B, RPA70B	RPA70-kDa subunit B	0.00304957	7.1715	up-regulated
AT1G07520		GRAS family transcription factor	0.00310761	7.1711	up-regulated
AT5G39890	PCO2	2-aminoethanethiol dioxygenase, putative (DUF1637)	0.00229338	7.16997	up-regulated
AT4G28080	REC2	Tetratricopeptide repeat (TPR)-like superfamily protein	0.00497506	7.16995	up-regulated
AT5G04330	CYP84A4	Cytochrome P450 superfamily protein	0.00172175	7.16077	up-regulated
AT5G44960		F-box/RNI-like/FBD-like domains-containing protein	0.00293626	7.15921	up-regulated
AT2G31957	LCR75, LCR79	low-molecular-weight cysteine-rich 75	0.00936625	7.1575	up-regulated
AT5G53740		hypothetical protein	0.00124019	7.14808	up-regulated
AT3G07020	SGT, UGT80A2	UDP-Glycosyltransferase superfamily protein	8.39e-06	7.14459	up-regulated
AT3G01015	MD60, TPXL1	TPX2 (targeting protein for Xklp2) protein family	8.54e-06	7.14247	up-regulated
AT1G18940		Nodulin-like / Major Facilitator Superfamily protein	0.000108853	7.13957	up-regulated
AT3G60961		P-loop containing nucleoside triphosphate hydrolases superfamily protein	0.000126244	7.1394	up-regulated
AT2G40480		WEB family protein (DUF827)	0.00349468	7.13849	up-regulated
AT5G05130		DNA/RNA helicase protein	8.39e-06	7.13604	up-regulated
AT5G17550	AtPEX19-2, PEX19-2, PEX19B	peroxin 19-2	0.00444039	7.13265	up-regulated
AT1G69430		Son of sevenless protein	9.42e-06	7.11927	up-regulated
AT1G70440	SRO3	similar to RCD one 3	0.000110615	7.11614	up-regulated
AT2G28840	XBAT31	hypothetical protein	0.00382056	7.11209	up-regulated
AT5G01640	PRA1.B5	prenylated RAB acceptor 1.B5	0.00367854	7.1074	up-regulated
AT3G52500		Eukaryotic aspartyl protease family protein	0.000481189	7.09836	up-regulated
AT3G15620	UVR3	DNA photolyase family protein	0.000119084	7.08809	up-regulated
AT4G16920		Disease resistance protein (TIR-NBS-LRR class) family	0.000113118	7.08704	up-regulated
AT2G43440		F-box and associated interaction domains-containing protein	0.00681875	7.07106	up-regulated
AT5G14120		Major facilitator superfamily protein	5.72e-05	7.06723	up-regulated
AT3G46520	ACT12	actin-12	0.00360621	7.06513	up-regulated
AT5G66010		RNA-binding (RRM/RBD/RNP motifs) family protein	8.39e-06	7.06361	up-regulated
AT3G06030	ANP3, AtANP3, MAPKKK12, NP3	NPK1-related protein kinase 3	3.86e-05	7.05461	up-regulated
AT2G35890	CPK25	calcium-dependent protein kinase 25	0.00366118	7.04728	up-regulated
AT1G24440		RING/U-box superfamily protein	8.92e-06	7.02462	up-regulated
AT1G79380	RGLG4	Ca(2)-dependent phospholipid-binding protein (Copine) family	0.00111495	7.02052	up-regulated
AT5G44940		F-box/RNI-like superfamily protein	0.00465988	7.01073	up-regulated
AT3G03490	AtPEX19-1, PEX19-1, PEX19A	peroxin 19-1	8.39e-06	7.00293	up-regulated
AT1G80710	DRS1	DROUGHT SENSITIVE 1	8.39e-06	7.00079	up-regulated
AT3G10180		P-loop containing nucleoside triphosphate hydrolases superfamily protein	7.48e-05	6.99915	up-regulated
AT3G48343		hypothetical protein	7.94e-05	6.9955	up-regulated
AT5G64687		ubiquinol oxidase	2.94e-05	6.98775	up-regulated
AT3G55830	EPC1, GMT1	Nucleotide-diphospho-sugar transferases superfamily protein	0.00283092	6.98388	up-regulated
AT5G16900		Leucine-rich repeat protein kinase family protein	0.00213349	6.9806	up-regulated
AT4G27880	SINAT4	Protein with RING/U-box and TRAF-like domain	1.67e-05	6.9781	up-regulated
AT3G07650	BBX7, COL9	CONSTANS-like 9	0.000181571	6.97754	up-regulated
AT1G05400		hypothetical protein	0.000484693	6.97188	up-regulated
AT3G16350	NID1	Homeodomain-like superfamily protein	1.59e-05	6.97144	up-regulated
AT2G01600	PICALM1a	ENTH/ANTH/VHS superfamily protein	8.39e-06	6.96976	up-regulated
AT1G47770		Beta-galactosidase related protein	0.00032001	6.96632	up-regulated
AT2G40165		hypothetical protein	0.000389243	6.9579	up-regulated
AT1G08770	PRA1.E	prenylated RAB acceptor 1.E	2.43e-05	6.94905	up-regulated
AT3G17410	CARK1	Protein kinase superfamily protein	8.39e-06	6.948	up-regulated
AT2G27050	AtEIL1, EIL1	ETHYLENE-INSENSITIVE3-like 1	2.17e-05	6.94747	up-regulated
AT1G05380		Acyl-CoA N-acyltransferase with RING/FYVE/PHD-type zinc finger protein	8.39e-06	6.94504	up-regulated
AT5G54780		Ypt/Rab-GAP domain of gyp1p superfamily protein	8.7e-05	6.93439	up-regulated
AT4G14700	ATORC1A, ORC1A	origin recognition complex 1	0.00778417	6.93416	up-regulated
AT5G64480		hypothetical protein	1.15e-05	6.92532	up-regulated
AT1G10780		F-box/RNI-like superfamily protein	0.00845816	6.92247	up-regulated
AT5G22880	H2B, HTB2	histone B2	0.000696045	6.91622	up-regulated
AT1G18520	TET11	tetraspanin11	3.41e-05	6.90813	up-regulated
AT1G16330	CYCB3;1	cyclin b3;1	0.000234772	6.89797	up-regulated
AT1G21870	GONST5	golgi nucleotide sugar transporter 5	0.00614192	6.89038	up-regulated
AT5G58190	ECT10	evolutionarily conserved C-terminal region 10	2.76e-05	6.87644	up-regulated
AT3G25400		dCTP pyrophosphatase-like protein	4.64e-05	6.87486	up-regulated
AT1G65590	ATHEX1, HEXO3	beta-hexosaminidase 3	0.000830296	6.87393	up-regulated
AT2G33990	iqd9	IQ-domain 9	0.00495136	6.8657	up-regulated
AT5G49300	GATA16	GATA transcription factor 16	0.000355546	6.86495	up-regulated
AT3G12510		MADS-box family protein	8.91e-06	6.84992	up-regulated
AT5G40500		hypothetical protein	0.000755303	6.84887	up-regulated
AT5G37070		hypothetical protein (Protein of unknown function, DUF538)	0.00383309	6.83804	up-regulated
AT4G29450		Leucine-rich repeat protein kinase family protein	0.0012879	6.835	up-regulated
AT5G23430	KTN80.4	Transducin/WD40 repeat-like superfamily protein	7.33e-05	6.83227	up-regulated
AT1G78480		Prenyltransferase family protein	0.000130073	6.82924	up-regulated
AT1G51670	HTT5	hypothetical protein	0.00473268	6.82747	up-regulated
AT3G02070		Cysteine proteinases superfamily protein	1.78e-05	6.82528	up-regulated
AT2G23340	DEAR3	DREB and EAR motif protein 3	8.08e-05	6.82161	up-regulated
AT4G05330	AGD13	ARF-GAP domain 13	2e-05	6.81892	up-regulated
AT4G32940	AEP3, AtLEG gamma, GAMMA-VPE, GAMMAVPE, LEG gamma	gamma vacuolar processing enzyme	8.39e-06	6.81705	up-regulated
AT4G03415	PP2C52	Protein phosphatase 2C family protein	0.000364783	6.81518	up-regulated
AT1G75950	ASK1, ATSKP1, SKP1, SKP1A, UIP1	S phase kinase-associated protein 1	3.58e-05	6.81037	up-regulated
AT3G06190	ATBPM2, BPM2	BTB-POZ and MATH domain 2	3.34e-05	6.80852	up-regulated
AT1G29750	RKF1	receptor-like kinase in flowers 1	3.23e-05	6.80602	up-regulated
AT4G03420		hypothetical protein (DUF789)	0.00463326	6.80424	up-regulated
AT5G27760	AtHIGD2	Hypoxia-responsive family protein	9.43e-05	6.80401	up-regulated
AT1G09140	At-SR30, ATSRP30, SR30	SERINE-ARGININE PROTEIN 30	8.91e-06	6.79459	up-regulated
AT4G16807		ATP-dependent caseinolytic protease/crotonase family protein	0.00425638	6.79174	up-regulated
AT5G04610		S-adenosyl-L-methionine-dependent methyltransferases superfamily protein	0.000712196	6.77915	up-regulated
AT5G22796		hypothetical protein	6.11e-05	6.77672	up-regulated
AT2G16440	MCM4	Minichromosome maintenance (MCM2/3/5) family protein	8.57e-06	6.77663	up-regulated
AT3G06260	GATL4, GolS9	galacturonosyltransferase-like 4	0.000770602	6.77556	up-regulated
AT2G19910		RNA-dependent RNA polymerase family protein	0.00049967	6.75325	up-regulated
AT5G17360		DNA ligase	0.00100363	6.74435	up-regulated
AT1G27200		glycosyltransferase family protein (DUF23)	3.02e-05	6.74224	up-regulated
AT1G71697	ATCK1, CEK1, CK, CK1	choline kinase 1	2.31e-05	6.74186	up-regulated
AT1G75060	AFR1	histone deacetylase complex subunit	0.00209974	6.74183	up-regulated
AT3G03170		hypothetical protein	1.75e-05	6.7377	up-regulated
AT3G26700		Protein kinase superfamily protein	0.00720316	6.73605	up-regulated
AT1G53320	AtTLP7, TLP7	tubby like protein 7	8.39e-06	6.7306	up-regulated
AT5G37630	EMB2656	ARM repeat superfamily protein	0.00377723	6.72788	up-regulated
AT5G64510	TIN1	tunicamycin induced protein	0.00267341	6.72232	up-regulated
AT5G07730		transmembrane protein	8.92e-06	6.72223	up-regulated
AT5G64930	CPR5, HYS1, OLD1	CPR5 protein	2.56e-05	6.71967	up-regulated
AT1G66800		NAD(P)-binding Rossmann-fold superfamily protein	4.71e-05	6.71562	up-regulated
AT4G19970		nucleotide-diphospho-sugar transferase family protein	0.0087687	6.70826	up-regulated
AT2G21860		violaxanthin de-epoxidase-like protein	1.49e-05	6.70233	up-regulated
AT2G07180	PBL17	Protein kinase superfamily protein	1.6e-05	6.68876	up-regulated
AT1G21010		poly polymerase	8.39e-06	6.68539	up-regulated
AT2G48150	ATGPX4, GPX4, GPXL4	glutathione peroxidase 4	0.00271377	6.67519	up-regulated
AT2G40670	ARR16, RR16	response regulator 16	0.000863229	6.66738	up-regulated
AT2G38720	MAP65-5	microtubule-associated protein 65-5	1.81e-05	6.65721	up-regulated
AT1G65520	ATECI1, ECHIC, ECI1, PEC11	delta(3), delta(2)-enoyl CoA isomerase 1	4.96e-05	6.65464	up-regulated
AT1G05750	CLB19, PDE247	Tetratricopeptide repeat (TPR)-like superfamily protein	0.00729819	6.65039	up-regulated
AT4G39890	AtRABH1c, RABH1c	RAB GTPase homolog H1C	5.67e-05	6.64282	up-regulated
AT1G74280		alpha/beta-Hydrolases superfamily protein	0.0036344	6.64115	up-regulated
AT3G18170		Glycosyltransferase family 61 protein	3.05e-05	6.63578	up-regulated
AT1G32270	ATSYP24, SYP24	syntaxin	0.000469889	6.63503	up-regulated
AT4G36070	CPK18	calcium-dependent protein kinase 18	0.00749753	6.62968	up-regulated
AT5G05070		DHHC-type zinc finger family protein	0.00401519	6.61602	up-regulated
AT5G52420	PRCE3	transmembrane protein	3.67e-05	6.61126	up-regulated
AT2G31141		hypothetical protein	0.000600768	6.61067	up-regulated
AT5G47900		heparan-alpha-glucosaminide N-acetyltransferase-like protein (DUF1624)	9.39e-06	6.60426	up-regulated
AT3G20670	HTA13	histone H2A 13	0.00200182	6.60051	up-regulated
AT5G12920		Transducin/WD40 repeat-like superfamily protein	1.39e-05	6.59634	up-regulated
AT3G14590	NTMC2T6.2, NTMC2TYPE6.2	Calcium-dependent lipid-binding (CaLB domain) family protein	0.000139462	6.59237	up-regulated
AT1G11740		ankyrin repeat family protein	0.00869497	6.58854	up-regulated
AT4G01080	MOAT4, TBL26	TRICHOME BIREFRINGENCE-LIKE 26	0.00417475	6.58767	up-regulated
AT1G75150		DNA ligase-like protein	1.78e-05	6.58024	up-regulated
AT5G20900	JAZ12, TIFY3B	jasmonate-zim-domain protein 12	0.00484979	6.57941	up-regulated
AT5G63130		Octicosapeptide/Phox/Bem1p family protein	0.00629036	6.57872	up-regulated
AT5G49160	DDM2, DMT01, DMT1, MET1, MET2, METI	methyltransferase 1	1.94e-05	6.57843	up-regulated
AT2G16370	AtDRTS1, DHFR-TS-1, THY-1	thymidylate synthase 1	2e-05	6.57306	up-regulated
AT5G23480		SWIB/MDM2, Plus-3 and GYF domain-containing protein	1.17e-05	6.56956	up-regulated
AT1G01430	MOAT3, TBL25	TRICHOME BIREFRINGENCE-LIKE 25	0.00566299	6.55833	up-regulated
AT5G52340	ATEXO70A2, EXO70A2	exocyst subunit exo70 family protein A2	4.54e-05	6.54815	up-regulated
AT3G28620		Zinc finger, C3HC4 type (RING finger) family protein	0.000278847	6.54066	up-regulated
AT5G66750	ATDDM1, CHA1, CHR01, CHR1, DDM1, SOM1, SOM4	chromatin remodeling 1	9.09e-06	6.53422	up-regulated
AT4G00240	PLDBETA2	phospholipase D beta 2	3.02e-05	6.53017	up-regulated
AT5G66250		kinectin-like protein	3.07e-05	6.51652	up-regulated
AT2G35160	SGD9, SUVH5	SU(VAR)3-9 homolog 5	3.24e-05	6.50444	up-regulated
AT4G09830		nuclear receptor family 2 group C protein	1.23e-05	6.50343	up-regulated
AT3G18720		F-box family protein	0.000300984	6.48982	up-regulated
AT1G63160	EMB2811, RFC2	replication factor C 2	8.54e-06	6.48756	up-regulated
AT1G31350	KUF1	KAR-UP F-box 1	3.73e-05	6.48321	up-regulated
AT5G58760	DDB2	damaged DNA binding 2	9.03e-06	6.47476	up-regulated
AT1G77770		forkhead box protein, putative (DUF1644)	0.000100155	6.47375	up-regulated
AT2G01180	ATLPP1, ATPAP1, LPP1, PAP1	phosphatidic acid phosphatase 1	1.42e-05	6.47018	up-regulated
AT3G47965		hypothetical protein	0.0024899	6.46954	up-regulated
AT1G73655		FKBP-like peptidyl-prolyl cis-trans isomerase family protein	8.13e-05	6.46943	up-regulated
AT4G18700	ATWL4, CIPK12, PKS8, SnRK3.9, WL4	CBL-interacting protein kinase 12	5.98e-05	6.46452	up-regulated
AT5G02270	ABCI20, ATNAP9, NAP9	non-intrinsic ABC protein 9	9.09e-06	6.45612	up-regulated
AT1G71696	SOL1	carboxypeptidase D	0.0083612	6.44829	up-regulated
AT4G09950	IAN13	P-loop containing nucleoside triphosphate hydrolases superfamily protein	0.00365944	6.44478	up-regulated
AT5G60250		zinc finger (C3HC4-type RING finger) family protein	8.39e-06	6.44193	up-regulated
AT4G03030		Galactose oxidase/kelch repeat superfamily protein	1.87e-05	6.4316	up-regulated
AT4G10843		hypothetical protein	2.22e-05	6.42647	up-regulated
AT1G71695		Peroxidase superfamily protein	0.00624828	6.42557	up-regulated
AT1G01320	FLL2, REC1	Tetratricopeptide repeat (TPR)-like superfamily protein	1.9e-05	6.4239	up-regulated
AT5G16480	AtPFA-DSP5, PFA-DSP5	Phosphotyrosine protein phosphatases superfamily protein	2.84e-05	6.42111	up-regulated
AT1G09930	ATOPT2, OPT2	oligopeptide transporter 2	9.26e-06	6.4086	up-regulated
AT1G08300	NVL	no vein-like protein	3.82e-05	6.39951	up-regulated
AT3G17620		F-box and associated interaction domains-containing protein	0.00896896	6.39106	up-regulated
AT3G57520	AtSIP2, RS2, SIP2	seed imbibition 2	3.81e-05	6.38594	up-regulated
AT3G15210	ATERF-4, ATERF4, ERF4, RAP2.5	ethylene responsive element binding factor 4	8.71e-06	6.38203	up-regulated
AT1G70590		F-box family protein	8.54e-06	6.37496	up-regulated
AT3G60590		cytochrome P450 family protein	0.000198775	6.37249	up-regulated
AT2G44660		ALG6, ALG8 glycosyltransferase family	8.39e-06	6.36701	up-regulated
AT2G38370		weak chloroplast movement under blue light protein (DUF827)	8.39e-06	6.36206	up-regulated
AT4G32440		Plant Tudor-like RNA-binding protein	1.1e-05	6.35827	up-regulated
AT2G28320		Pleckstrin homology (PH) and lipid-binding START domains-containing protein	8.39e-06	6.35316	up-regulated
AT5G58020	AtRTF2, RTF2	RTF2 RING-finger protein	7.93e-05	6.34273	up-regulated
AT3G58800		secretion-regulating guanine nucleotide exchange factor	1.05e-05	6.33673	up-regulated
AT2G07690	MCM5	Minichromosome maintenance (MCM2/3/5) family protein	1.99e-05	6.33627	up-regulated
AT4G33980	COR28	hypothetical protein	2.65e-05	6.33611	up-regulated
AT5G10990	SAUR69	SAUR-like auxin-responsive protein family	2.49e-05	6.335	up-regulated
AT3G27050		plant/protein	8.54e-06	6.33294	up-regulated
AT3G25480		Rhodanese/Cell cycle control phosphatase superfamily protein	4.66e-05	6.33286	up-regulated
AT2G43410	FPA	RNA binding protein	3.76e-05	6.32968	up-regulated
AT4G26400	BTL05	RING/U-box superfamily protein	6.72e-05	6.32398	up-regulated
AT4G32830	AtAUR1, AUR1	ataurora1	9.14e-05	6.32189	up-regulated
AT5G55490	ATGEX1, GEX1	gamete expressed protein 1	1.23e-05	6.3196	up-regulated
AT5G23170		Protein kinase superfamily protein	5.91e-05	6.31418	up-regulated
AT1G53950		ubiquitin-40S ribosomal S27a-like protein	0.00145263	6.31132	up-regulated
AT1G27890	CAF1d	Polynucleotidyl transferase, ribonuclease H-like superfamily protein	0.00702667	6.31	up-regulated
AT5G67280	RLK	receptor-like kinase	0.00472907	6.30646	up-regulated
AT2G27120	POL2B, TIL2	DNA polymerase epsilon catalytic subunit	2.32e-05	6.30446	up-regulated
AT5G57610		kinase superfamily with octicosapeptide/Phox/Bem1p domain-containing protein	9.79e-05	6.3043	up-regulated
AT5G28770	AtbZIP63, BZO2H3	bZIP transcription factor family protein	0.00600269	6.30254	up-regulated
AT3G16190		Isochorismatase family protein	4.52e-05	6.28789	up-regulated
AT5G16800	NAA60	Acyl-CoA N-acyltransferases (NAT) superfamily protein	8.39e-06	6.2864	up-regulated
AT5G63460	LOT1	SAP domain-containing protein	1.45e-05	6.28461	up-regulated
AT1G19396		hypothetical protein	0.000545768	6.28365	up-regulated
AT3G62200		Putative endonuclease or glycosyl hydrolase	1.08e-05	6.28342	up-regulated
AT2G01730	ATCPSF73-II, CPSF73-II, EDA26	cleavage and polyadenylation specificity factor 73 kDa subunit-II	0.000113043	6.27311	up-regulated
AT2G41630	AtTFIIB1, TFIIB, TFIIB1	transcription factor IIB	1.99e-05	6.27271	up-regulated
AT1G44900	ATMCM2, MCM2	minichromosome maintenance (MCM2/3/5) family protein	1.71e-05	6.27053	up-regulated
AT3G56660	BZIP49	basic region/leucine zipper motif protein 49	0.00274208	6.26869	up-regulated
AT4G09620	mTERF12	Mitochondrial transcription termination factor family protein	1.04e-05	6.26292	up-regulated
AT2G02710	PLP, PLPA, PLPB, PLPC	PAS/LOV protein B	0.000106461	6.26283	up-regulated
AT5G09250	KIWI	ssDNA-binding transcriptional regulator	5.59e-05	6.25925	up-regulated
AT4G00020	BRCA2(IV), BRCA2A, EDA20, MEE43	BREAST CANCER 2 like 2A	0.000150995	6.25594	up-regulated
AT2G30320		Pseudouridine synthase family protein	2.39e-05	6.23662	up-regulated
AT1G34355	ATPS1, PS1	forkhead-associated (FHA) domain-containing protein	0.000556094	6.23529	up-regulated
AT3G51280		Tetratricopeptide repeat (TPR)-like superfamily protein	0.00706898	6.22713	up-regulated
AT5G62550		microtubule-associated futsch-like protein	0.00740691	6.22075	up-regulated
AT2G18840	YIP4a	Integral membrane Yip1 family protein	8.39e-06	6.21796	up-regulated
AT4G33620	SPF2	Cysteine proteinases superfamily protein	7.73e-05	6.21578	up-regulated
AT5G37230		RING/U-box superfamily protein	0.000114518	6.21362	up-regulated
AT3G21480		BRCT domain-containing DNA repair protein	1.93e-05	6.20883	up-regulated
AT1G05783		hypothetical protein	4.65e-05	6.17355	up-regulated
AT4G10360		TRAM, LAG1 and CLN8 (TLC) lipid-sensing domain containing protein	0.00749753	6.17284	up-regulated
AT2G32830	PHT1;5, PHT5	phosphate transporter 1;5	0.00358044	6.17226	up-regulated
AT1G75770		hypothetical protein	8.71e-06	6.16539	up-regulated
AT1G08600	ATRX, CHR20	P-loop containing nucleoside triphosphate hydrolases superfamily protein	8.39e-06	6.16354	up-regulated
AT4G39140		RING/U-box superfamily protein	8.39e-06	6.16065	up-regulated
AT5G09430		alpha/beta-Hydrolases superfamily protein	7.01e-05	6.16015	up-regulated
AT2G32890	RALFL17	RALF-like 17	0.00524897	6.1586	up-regulated
AT1G72250	MDKIN1	Di-glucose binding protein with Kinesin motor domain-containing protein	3.78e-05	6.15758	up-regulated
AT3G15359		hypothetical protein	0.00285679	6.15641	up-regulated
AT3G21000		Gag-Pol-related retrotransposon family protein	5.21e-05	6.15522	up-regulated
AT2G32380		Transmembrane protein 97, Putative	1.78e-05	6.15309	up-regulated
AT1G28550	AtRABA1i, RABA1i	RAB GTPase homolog A1I	0.00300159	6.1464	up-regulated
AT1G80510		Transmembrane amino acid transporter family protein	0.000229234	6.14488	up-regulated
AT2G34100		nonsense-mediated mRNA decay-like protein	0.000416873	6.1372	up-regulated
AT1G05690	BT3	BTB and TAZ domain protein 3	0.00020699	6.13203	up-regulated
AT5G61410	EMB2728, RPE	D-ribulose-5-phosphate-3-epimerase	2.39e-05	6.13079	up-regulated
AT3G04010		O-Glycosyl hydrolases family 17 protein	2.97e-05	6.1277	up-regulated
AT1G73480	MAGL4	alpha/beta-Hydrolases superfamily protein	0.00204382	6.12	up-regulated
AT2G37670		Transducin/WD40 repeat-like superfamily protein	9.26e-06	6.11858	up-regulated
AT1G68350		cotton fiber protein	0.00240256	6.11572	up-regulated
AT3G23580	RNR2, RNR2A	ribonucleotide reductase 2A	3.75e-05	6.09774	up-regulated
AT2G01540	CAR10	Calcium-dependent lipid-binding (CaLB domain) family protein	0.00475477	6.09265	up-regulated
AT4G01100	ADNT1	adenine nucleotide transporter 1	8.54e-06	6.0918	up-regulated
AT3G11690		hypothetical protein	0.00108626	6.09128	up-regulated
AT2G03020		Heat shock protein HSP20/alpha crystallin family	0.00259063	6.08083	up-regulated
AT1G07700		Thioredoxin superfamily protein	1.18e-05	6.07494	up-regulated
AT5G41990	ATWNK8, EIP1, WNK8	with no lysine (K) kinase 8	6.13e-05	6.06531	up-regulated
AT2G22240	ATIPS2, ATMIPS2, MIPS2	myo-inositol-1-phosphate synthase 2	8.54e-06	6.06446	up-regulated
AT2G23985		hypothetical protein	0.000304928	6.05907	up-regulated
AT5G03710		replication factor C large subunit;	0.000622067	6.05849	up-regulated
AT5G02570	HTB10	Histone superfamily protein	0.000489528	6.04562	up-regulated
AT4G14770	ATTCX2, SOL2, TCX2	TESMIN/TSO1-like CXC 2	0.000205951	6.03791	up-regulated
AT5G45740		Ubiquitin domain-containing protein	8.34e-05	6.03766	up-regulated
AT1G29400	AML5, ML5	MEI2-like protein 5	0.00382056	6.03409	up-regulated
AT1G08310		alpha/beta-Hydrolases superfamily protein	0.00932286	6.03324	up-regulated
AT2G02820	AtMYB88, MYB88	myb domain protein 88	0.000152391	6.01758	up-regulated
AT2G42510		survival motor neuron interacting protein	2.85e-05	6.00509	up-regulated
AT2G14910		MAR-binding filament-like protein	7.52e-05	6.00275	up-regulated
AT2G22060		galactose oxidase/kelch repeat protein	0.000184069	5.99989	up-regulated
AT5G13100		Gap junction beta-4 protein	1.14e-05	5.99817	up-regulated
AT3G08650		ZIP metal ion transporter family	1.51e-05	5.98932	up-regulated
AT4G18395		hypothetical protein	0.00772378	5.98248	up-regulated
AT1G76490	AtHMGR1, HMG1, HMGR1, MAD3	hydroxy methylglutaryl CoA reductase 1	8.39e-06	5.98144	up-regulated
AT3G13800		Metallo-hydrolase/oxidoreductase superfamily protein	2.15e-05	5.97427	up-regulated
AT5G08565	SPT4-1	Transcription initiation Spt4-like protein	1.33e-05	5.97199	up-regulated
AT4G27910	ATX4, SDG16	SET domain protein 16	1.71e-05	5.9702	up-regulated
AT5G07810		SNF2 domain-containing protein / helicase domain-containing protein / HNH endonuclease domain-containing protein	8.4e-06	5.96969	up-regulated
AT5G42560		Abscisic acid-responsive (TB2/DP1, HVA22) family protein	1.63e-05	5.96764	up-regulated
AT4G32810	ATCCD8, CCD8, MAX4	carotenoid cleavage dioxygenase 8	2.05e-05	5.96117	up-regulated
AT1G07745	ATRAD51D, RAD51D, SSN1	DNA repair RAD51-like protein	1.14e-05	5.96113	up-regulated
AT1G51130	Nse4A	Nse4, component of Smc5/6 DNA repair complex	8.58e-05	5.96098	up-regulated
AT5G61360		hypothetical protein	6.47e-05	5.95739	up-regulated
AT3G20530	PBL23	Protein kinase superfamily protein	0.000177437	5.95404	up-regulated
AT1G03240		hypothetical protein	0.00257731	5.95153	up-regulated
AT3G25585	AAPT2, ATAAPT2	aminoalcoholphosphotransferase	3.5e-05	5.95145	up-regulated
AT5G40730	AGP24, ATAGP24	arabinogalactan protein 24	0.000217025	5.95136	up-regulated
AT2G32750		Exostosin family protein	0.00899286	5.95127	up-regulated
AT3G62880	ATOEP16-4	Mitochondrial import inner membrane translocase subunit Tim17/Tim22/Tim23 family protein	1.02e-05	5.95127	up-regulated
AT5G21105		Plant L-ascorbate oxidase	2.25e-05	5.94926	up-regulated
AT2G24480		Zinc finger, C3HC4 type (RING finger) family protein	0.000110819	5.94886	up-regulated
AT5G23130		Peptidoglycan-binding LysM domain-containing protein	8.54e-06	5.94462	up-regulated
AT1G79470		Aldolase-type TIM barrel family protein	8.39e-06	5.94044	up-regulated
AT4G01200		Calcium-dependent lipid-binding (CaLB domain) family protein	0.000562826	5.93504	up-regulated
AT5G65000	ROCK1	Nucleotide-sugar transporter family protein	8.92e-06	5.93234	up-regulated
AT1G70300	KUP6	K+ uptake permease 6	0.000185245	5.9248	up-regulated
AT2G17705		methionine-S-oxide reductase	8.75e-05	5.91391	up-regulated
AT3G20290	ATEHD1, EHD1	EPS15 homology domain 1	0.000101977	5.91319	up-regulated
AT4G38940		Galactose oxidase/kelch repeat superfamily protein	8.39e-06	5.90553	up-regulated
AT1G68120	ATBPC3, BPC3	BASIC PENTACYSTEINE protein	1.66e-05	5.90151	up-regulated
AT4G32300	SD2-5	S-domain-2 5	1.13e-05	5.90128	up-regulated
AT2G17370	HMG2, HMGR2	3-hydroxy-3-methylglutaryl-CoA reductase 2	1.19e-05	5.89679	up-regulated
AT2G44980	ASG3, CHR10	SNF2 domain-containing protein / helicase domain-containing protein	1.16e-05	5.89345	up-regulated
AT1G70700	JAZ9, TIFY7	TIFY domain/Divergent CCT motif family protein	0.00803954	5.89289	up-regulated
AT2G26430	ATRCY1, CYCL1, MOS12, RCY1	arginine-rich cyclin 1	1.25e-05	5.88888	up-regulated
AT5G05750		DNAJ heat shock N-terminal domain-containing protein	1.68e-05	5.88764	up-regulated
AT5G66658		hypothetical protein	0.000940673	5.88659	up-regulated
AT3G44060		F-box/RNI-like superfamily protein	0.000893894	5.88128	up-regulated
AT3G21200	GBP, GluTRBP, PGR7	proton gradient regulation 7	1.66e-05	5.87791	up-regulated
AT1G19370		membrane protein	8.74e-06	5.87721	up-regulated
AT3G45090		P-loop containing nucleoside triphosphate hydrolases superfamily protein	8.39e-06	5.87501	up-regulated
AT1G43670	AtcFBP, cyfbp, FBP, FINS1	Inositol monophosphatase family protein	9.85e-06	5.87449	up-regulated
AT1G29630		5'-3' exonuclease family protein	8.74e-06	5.85017	up-regulated
AT5G09445		hypothetical protein	0.000101339	5.84916	up-regulated
AT1G71170		6-phosphogluconate dehydrogenase family protein	0.000913473	5.84349	up-regulated
AT3G18530		ARM repeat superfamily protein	0.00879977	5.82975	up-regulated
AT2G35450		catalytic/ hydrolase	5.89e-05	5.82899	up-regulated
AT5G18550		Zinc finger C-x8-C-x5-C-x3-H type family protein	8.71e-06	5.82485	up-regulated
AT5G19910	MED31	SOH1 family protein	1.52e-05	5.81856	up-regulated
AT2G35658		transmembrane protein	4.72e-05	5.80884	up-regulated
AT1G12550	HPPR3, HPR3	D-isomer specific 2-hydroxyacid dehydrogenase family protein	3.57e-05	5.80002	up-regulated
AT2G07671		ATP synthase subunit C family protein	3.02e-05	5.7926	up-regulated
AT1G75660	AtXRN3, XRN3	5'-3' exoribonuclease 3	8.54e-06	5.79109	up-regulated
AT1G48310	CHA18, CHR18	chromatin remodeling factor18	8.54e-06	5.78335	up-regulated
AT1G04830		Ypt/Rab-GAP domain of gyp1p superfamily protein	6.86e-05	5.78264	up-regulated
AT2G37710	LecRK-IV.1, RLK	receptor lectin kinase	6.14e-05	5.75745	up-regulated
AT4G01230	RTNLB7	Reticulon family protein	0.000232665	5.75326	up-regulated
AT2G41250		Haloacid dehalogenase-like hydrolase (HAD) superfamily protein	9.89e-06	5.75324	up-regulated
AT4G34100	CER9, SUD1	RING/U-box superfamily protein	8.57e-06	5.74442	up-regulated
AT3G12140	AtEML1, EML1	Emsy N Terminus (ENT)/ plant Tudor-like domains-containing protein	8.39e-06	5.7443	up-regulated
AT4G02730	AtWDR5b, WDR5b	Transducin/WD40 repeat-like superfamily protein	8.39e-06	5.72838	up-regulated
AT5G53150		DnaJ heat shock amino-terminal domain protein	7.5e-05	5.72832	up-regulated
AT3G14890	ZDP	phosphoesterase	8.39e-06	5.7268	up-regulated
AT2G31960	ATGSL03, ATGSL3, GSL03	glucan synthase-like 3	2.86e-05	5.72645	up-regulated
AT1G13450	GT-1	Homeodomain-like superfamily protein	3.14e-05	5.72482	up-regulated
AT1G69680		ran guanine nucleotide release factor, putative (Mog1/PsbP/DUF1795-like photosystem II reaction center PsbP family protein)	1.42e-05	5.72354	up-regulated
AT5G09910		Ras-related small GTP-binding family protein	8.35e-05	5.72337	up-regulated
AT3G55620	eIF6A, emb1624	Translation initiation factor IF6	8.54e-06	5.72184	up-regulated
AT4G04610	APR, APR1, ATAPR1, PRH19	APS reductase 1	4.83e-05	5.72075	up-regulated
AT5G59480		Haloacid dehalogenase-like hydrolase (HAD) superfamily protein	9.43e-06	5.71886	up-regulated
AT5G38520	CLD1	alpha/beta-Hydrolases superfamily protein	0.00900072	5.71041	up-regulated
AT3G12040		DNA-3-methyladenine glycosylase (MAG)	9.86e-05	5.70083	up-regulated
AT3G13970	APG12, APG12B, ATG12B	Ubiquitin-like superfamily protein	0.000188549	5.6876	up-regulated
AT2G37060	NF-YB8	nuclear factor Y, subunit B8	2.08e-05	5.68717	up-regulated
AT3G60340		alpha/beta-Hydrolases superfamily protein	1.06e-05	5.68572	up-regulated
AT1G02230	ANAC004, NAC004	NAC domain containing protein 4	0.00284166	5.68551	up-regulated
AT3G13350		HMG (high mobility group) box protein with ARID/BRIGHT DNA-binding domain-containing protein	2e-05	5.68356	up-regulated
AT3G11950		TRAF-like superfamily protein	2.81e-05	5.67428	up-regulated
AT5G17290	APG5, ATATG5, ATG5	autophagy protein Apg5 family	9.29e-06	5.67408	up-regulated
AT5G01450	APD2	RING/U-box superfamily protein	1.28e-05	5.67067	up-regulated
AT2G24320		alpha/beta-Hydrolases superfamily protein	0.00905231	5.66853	up-regulated
AT1G06460	ACD31.2, ACD32.1	alpha-crystallin domain 32.1	8.39e-06	5.65733	up-regulated
AT2G19330	PIRL6	plant intracellular ras group-related LRR 6	0.00937727	5.65535	up-regulated
AT1G56500	SOQ1	haloacid dehalogenase-like hydrolase family protein	2.08e-05	5.65359	up-regulated
AT2G31305	INH3	inhibitor-3	3.03e-05	5.64884	up-regulated
AT2G39435	TRM18	Phosphatidylinositol N-acetyglucosaminlytransferase subunit P-like protein	0.000944696	5.64374	up-regulated
AT2G38490	CIPK22, SnRK3.19	CBL-interacting Serine/Threonine-kinase	3.96e-05	5.64206	up-regulated
AT1G04230		rRNA-processing EFG1-like protein (DUF2361)	8.4e-06	5.63949	up-regulated
AT2G44590	ADL1D, DL1D	DYNAMIN-like 1D	9.63e-05	5.63658	up-regulated
AT1G77300	ASHH2, CCR1, CLI186, EFS, LAZ2, SDG8	histone-lysine N-methyltransferase	8.39e-06	5.63327	up-regulated
AT2G39760	ATBPM3, BPM3	BTB/POZ/MATH-domains containing protein	1.38e-05	5.63064	up-regulated
AT3G53340	NF-YB10	nuclear factor Y, subunit B10	4.33e-05	5.62763	up-regulated
AT4G18335		hypothetical protein	0.00504299	5.62213	up-regulated
AT3G02555		hypothetical protein	2.14e-05	5.6176	up-regulated
AT2G38620	CDKB1;2	cyclin-dependent kinase B1;2	1.15e-05	5.61407	up-regulated
AT1G55300	TAF7	TBP-associated factor 7	4.85e-05	5.60931	up-regulated
AT5G04110	GYRB3	DNA GYRASE B3	2.55e-05	5.60852	up-regulated
AT1G59540	ZCF125	P-loop containing nucleoside triphosphate hydrolases superfamily protein	0.000463534	5.59858	up-regulated
AT5G08450	HDC1, RXT3-like	zinc finger CCCH domain protein	8.39e-06	5.59696	up-regulated
AT3G54130		Josephin family protein	1.45e-05	5.5968	up-regulated
AT3G19970		alpha/beta-Hydrolases superfamily protein	8.39e-06	5.59385	up-regulated
AT2G40550	ETG1	E2F target protein 1 (ETG1)	6.49e-05	5.58933	up-regulated
AT2G33460	RIC1	ROP-interactive CRIB motif-containing protein 1	6.55e-05	5.58694	up-regulated
AT5G05040		Cystatin/monellin superfamily protein	0.000279462	5.58679	up-regulated
AT5G05230		RING/U-box superfamily protein	8.39e-06	5.58518	up-regulated
AT2G32295		EXS (ERD1/XPR1/SYG1) family protein	8.54e-06	5.58247	up-regulated
AT2G17033		pentatricopeptide (PPR) repeat-containing protein	0.00978392	5.57792	up-regulated
AT1G19910	ATVHA-C2, AVA-2PE, AVA-P2	ATPase, F0/V0 complex, subunit C protein	3.54e-05	5.55199	up-regulated
AT5G22875		transmembrane protein	8.32e-05	5.54795	up-regulated
AT1G08510	FATB	fatty acyl-ACP thioesterases B	1.36e-05	5.5424	up-regulated
AT2G41510	ATCKX1, CKX1	cytokinin oxidase/dehydrogenase 1	4.53e-05	5.54119	up-regulated
AT2G03470		ELM2 domain-containing protein	1.89e-05	5.53451	up-regulated
AT5G60930		P-loop containing nucleoside triphosphate hydrolases superfamily protein	1.19e-05	5.52642	up-regulated
AT1G32690		DUF740 family protein	4.67e-05	5.52322	up-regulated
AT3G12280	ATRBR1, RB, RB1, RBR, RBR1	retinoblastoma-related 1	8.39e-06	5.51982	up-regulated
AT2G02090	CHA19, CHR19, ETL1	SNF2 domain-containing protein / helicase domain-containing protein	8.91e-06	5.51908	up-regulated
AT1G02816		pectinesterase (Protein of unknown function, DUF538)	8.2e-05	5.51715	up-regulated
AT1G30640	NDR7	Protein kinase family protein	0.000370187	5.50814	up-regulated
AT5G60820		RING/U-box superfamily protein	2.57e-05	5.5071	up-regulated
AT4G15730		CW-type Zinc Finger	1.22e-05	5.50502	up-regulated
AT4G32920		glycine-rich protein	8.39e-06	5.49699	up-regulated
AT3G58040	SINAT2	seven in absentia of Arabidopsis 2	1.13e-05	5.4905	up-regulated
AT3G03110	CRM1B, XPO1B	exportin 1B	1.29e-05	5.48989	up-regulated
AT3G57880	FTIP3, MCTP3	Calcium-dependent lipid-binding (CaLB domain) plant phosphoribosyltransferase family protein	0.000652456	5.47573	up-regulated
AT1G28960	ATNUDT15, ATNUDX15, NUDX15	nudix hydrolase homolog 15	0.000123152	5.47502	up-regulated
AT1G35530	At-FANCM, FANCM	DEAD/DEAH box RNA helicase family protein	9.84e-06	5.47496	up-regulated
AT4G10960	UGE5	UDP-D-glucose/UDP-D-galactose 4-epimerase 5	9.19e-06	5.46815	up-regulated
AT5G07290	AML4, ML4	MEI2-like 4	6.18e-05	5.46393	up-regulated
AT4G30560	ATCNGC9, CNGC9	cyclic nucleotide gated channel 9	8.95e-06	5.46382	up-regulated
AT1G03780	AtTPX2, TPX2	targeting protein for XKLP2	5.25e-05	5.45212	up-regulated
AT2G36660	PAB7	poly(A) binding protein 7	9.03e-06	5.44872	up-regulated
AT4G33905		Peroxisomal membrane 22 kDa (Mpv17/PMP22) family protein	1.05e-05	5.4448	up-regulated
AT3G09480	HTB7	Histone superfamily protein	4.4e-05	5.44472	up-regulated
AT1G19980		cytomatrix protein-like protein	0.000524187	5.44363	up-regulated
AT1G18460	alpha/beta-hydrolase	alpha/beta-Hydrolases superfamily protein	0.00931337	5.43906	up-regulated
AT4G34110	ATPAB2, PAB2, PABP2	poly(A) binding protein 2	1.02e-05	5.43183	up-regulated
AT1G77180	SKIP	chromatin protein family	8.39e-06	5.42875	up-regulated
AT5G64380		Inositol monophosphatase family protein	2.25e-05	5.42808	up-regulated
AT3G12150		alpha/beta hydrolase family protein	8.74e-06	5.4258	up-regulated
AT1G69400		Transducin/WD40 repeat-like superfamily protein	8.92e-06	5.42394	up-regulated
AT5G20100	MASS3	plant/protein	0.000894965	5.42374	up-regulated
AT1G12840	ATVHA-C, DET3	vacuolar ATP synthase subunit C (VATC) / V-ATPase C subunit / vacuolar proton pump C subunit (DET3)	8.39e-06	5.41701	up-regulated
AT5G15510	TPXL5	TPX2 (targeting protein for Xklp2) protein family	6.32e-05	5.40955	up-regulated
AT4G36720	HVA22K	HVA22-like protein K	3.24e-05	5.40509	up-regulated
AT1G70160		zinc finger MYND domain protein	8.54e-06	5.4049	up-regulated
AT5G47880	AteRF1-1, ERF1-1	eukaryotic release factor 1-1	0.000444067	5.40446	up-regulated
AT2G30530	MadA4	zinc finger CCCH domain protein	8.54e-06	5.39775	up-regulated
AT5G12180	CPK17	calcium-dependent protein kinase 17	0.000437849	5.39217	up-regulated
AT5G64550		loricrin-like protein	7e-05	5.39203	up-regulated
AT1G09040		arginine-glutamic acid dipeptide repeat protein	8.57e-05	5.38595	up-regulated
AT3G59380	ATFTA, FTA, PFT/PGGT-IALPHA, PLP	farnesyltransferase A	8.39e-06	5.38419	up-regulated
AT4G02740		F-box/RNI-like superfamily protein	1.12e-05	5.38158	up-regulated
AT1G61560	ATMLO6, MLO6	Seven transmembrane MLO family protein	0.000571909	5.36974	up-regulated
AT4G29790		serine/arginine repetitive matrix protein	1.38e-05	5.36855	up-regulated
AT3G02700		NC domain-containing protein-like protein	8.54e-06	5.3648	up-regulated
AT5G45360	SKIP31	F-box family protein	3.34e-05	5.36424	up-regulated
AT3G01200	AtRP2, RP2	PPDK regulatory protein 2	1.18e-05	5.35165	up-regulated
AT5G64880		transmembrane protein	0.00979084	5.34944	up-regulated
AT5G22920	AtRZPF34, CHYR1, RZPF34	CHY-type/CTCHY-type/RING-type Zinc finger protein	0.000435282	5.34454	up-regulated
AT1G53250		histone-lysine N-methyltransferase, H3 lysine-79 specific-like protein	0.000139844	5.33751	up-regulated
AT2G39805		Integral membrane Yip1 family protein	1.94e-05	5.33678	up-regulated
AT3G53540	TRM19	afadin	6.64e-05	5.33063	up-regulated
AT5G25640		Rhomboid-related intramembrane serine protease family protein	0.00149789	5.32366	up-regulated
AT1G17145		RING/U-box superfamily protein	1.28e-05	5.32035	up-regulated
AT5G49010	EMB2812, SLD5	DNA replication protein-like protein	3.46e-05	5.3165	up-regulated
AT1G12710	AtPP2-A12, PP2-A12	phloem protein 2-A12	6.59e-05	5.30836	up-regulated
AT2G28950	ATEXP6, ATEXPA6, ATHEXP ALPHA 1.8, EXPA6	expansin A6	0.00953578	5.30253	up-regulated
AT4G34630		prostatic spermine-binding-like protein	0.000552317	5.30225	up-regulated
AT1G70370	PG2	polygalacturonase 2	7e-05	5.29395	up-regulated
AT5G02910		F-box/RNI-like superfamily protein	8.39e-06	5.28616	up-regulated
AT3G08720	ATPK19, ATPK2, ATS6K2, S6K2	serine/threonine protein kinase 2	4.5e-05	5.28245	up-regulated
AT1G07210		Ribosomal protein S18	2.31e-05	5.28021	up-regulated
AT1G09710	DP1	Homeodomain-like superfamily protein	3.14e-05	5.26265	up-regulated
AT1G13350	PRP4KB	Protein kinase superfamily protein	1.82e-05	5.2598	up-regulated
AT2G43320		S-adenosyl-L-methionine-dependent methyltransferases superfamily protein	8.89e-06	5.25736	up-regulated
AT5G25350	EBF2	EIN3-binding F box protein 2	8.92e-06	5.25696	up-regulated
AT3G16730	HEB2	condensin-2 complex subunit H2-like protein	0.0014329	5.25169	up-regulated
AT5G16680	PAIPP2	RING/FYVE/PHD zinc finger superfamily protein	1.93e-05	5.25015	up-regulated
AT1G20460		NADH-ubiquinone oxidoreductase chain	4.67e-05	5.24714	up-regulated
AT1G79520		Cation efflux family protein	1.6e-05	5.24172	up-regulated
AT4G34150		Calcium-dependent lipid-binding (CaLB domain) family protein	4.76e-05	5.24086	up-regulated
AT1G10710	PHS1	poor homologous synapsis 1	0.00031871	5.23723	up-regulated
AT2G23320	AtWRKY15, WRKY15	WRKY DNA-binding protein 15	0.000677638	5.23625	up-regulated
AT3G48160	DEL1, E2FE, E2L3	DP-E2F-like 1	0.000154219	5.23574	up-regulated
AT2G02970	APY6, AtAPY6	GDA1/CD39 nucleoside phosphatase family protein	8.57e-06	5.23413	up-regulated
AT4G02110		transcription coactivator	8.4e-06	5.23187	up-regulated
AT2G15880	LRX10	Leucine-rich repeat (LRR) family protein	2.49e-05	5.2308	up-regulated
AT5G53700		RNA-binding (RRM/RBD/RNP motifs) family protein	1.81e-05	5.23069	up-regulated
AT2G42770		Peroxisomal membrane 22 kDa (Mpv17/PMP22) family protein	1.8e-05	5.22805	up-regulated
AT4G11720	GCS1, HAP2	hapless 2	9.07e-06	5.22677	up-regulated
AT3G03880		sterol O-acyltransferase, putative (DUF1639)	0.000336243	5.22066	up-regulated
AT4G14520		DNA-directed RNA polymerase II-like protein	5.92e-05	5.21687	up-regulated
AT4G35180	LHT7	LYS/HIS transporter 7	0.000124227	5.21593	up-regulated
AT2G25620	AtDBP1, DBP1	DNA-binding protein phosphatase 1	0.000403491	5.21359	up-regulated
AT3G04630	WDL1	WVD2-like 1	0.00010433	5.21246	up-regulated
AT2G21620	RD2	Adenine nucleotide alpha hydrolases-like superfamily protein	8.95e-06	5.2101	up-regulated
AT3G53320	GPT2	mediator of RNA polymerase II transcription subunit-like protein	3.59e-05	5.20883	up-regulated
AT1G17040	ATSHA, SHA, STATLA	SH2 domain protein A	1.59e-05	5.19724	up-regulated
AT1G67320	EMB2813	DNA primase, large subunit family	0.000312622	5.19627	up-regulated
AT3G47680		DNA binding protein	0.000993198	5.1874	up-regulated
AT3G17770		Dihydroxyacetone kinase	1.23e-05	5.18658	up-regulated
AT1G55190	PRA1.F2, PRA7	PRA1 (Prenylated rab acceptor) family protein	0.000132188	5.18172	up-regulated
AT4G00300		receptor-like kinase	4.65e-05	5.17669	up-regulated
AT1G08060	MOM, MOM1	ATP-dependent helicase family protein	0.00024428	5.17592	up-regulated
AT5G16240	AAD1	Plant stearoyl-acyl-carrier-protein desaturase family protein	0.000323901	5.1694	up-regulated
AT4G35560	DAW1, TMS-like	Transducin/WD40 repeat-like superfamily protein	0.000188726	5.16939	up-regulated
AT1G76600		poly polymerase	0.000147339	5.16735	up-regulated
AT5G23700		coiled-coil protein	0.00171587	5.16117	up-regulated
ATMG00030	ORF107A	hypothetical protein	4.63e-05	5.16098	up-regulated
AT2G21300		ATP binding microtubule motor family protein	1.37e-05	5.16094	up-regulated
AT3G08730	ATPK1, ATPK6, ATS6K1, PK1, PK6, S6K1	protein-serine kinase 1	8.92e-06	5.15484	up-regulated
AT5G61960	AML1, ML1	MEI2-like protein 1	1.29e-05	5.15076	up-regulated
AT1G64460	PI4K&#947;2	phosphatidylinositol 4-kinase gamma-like protein	3.3e-05	5.1452	up-regulated
AT4G25900		Galactose mutarotase-like superfamily protein	7.78e-05	5.14032	up-regulated
AT4G17160	ATRAB2B, ATRABB1A, RABB1a	RAB GTPase homolog B1A	0.00299553	5.13962	up-regulated
AT4G32510		HCO3- transporter family	9.48e-05	5.13877	up-regulated
AT5G39660	CDF2	cycling DOF factor 2	2.95e-05	5.13723	up-regulated
AT5G13760		Plasma-membrane choline transporter family protein	1.77e-05	5.13655	up-regulated
AT1G11540		Sulfite exporter TauE/SafE family protein	2.33e-05	5.1357	up-regulated
AT4G16566	HINT4	histidine triad nucleotide-binding 4	9.98e-05	5.13291	up-regulated
AT4G03110	AtBRN1, AtRBP-DR1, BRN1, RBP-DR1	RNA-binding protein-defense related 1	0.00015416	5.13182	up-regulated
AT5G03620		Subtilisin-like serine endopeptidase family protein	0.00938929	5.12655	up-regulated
AT1G09060	JMJ24	JmjC domain protein JMJ24	3.49e-05	5.11917	up-regulated
AT1G33330		Class I peptide chain release factor	9.89e-06	5.11844	up-regulated
AT5G51170	AtUSB1	U6 snRNA phosphodiesterase-like protein	2.32e-05	5.11838	up-regulated
AT5G27610	ALY1, ATALY1	protein ALWAYS EARLY 1	8.92e-06	5.11676	up-regulated
AT5G65687		Major facilitator superfamily protein	8.54e-06	5.11647	up-regulated
AT1G71770	PAB5	poly(A)-binding protein 5	4.52e-06	5.11482	up-regulated
AT1G60410		F-box family protein	8.39e-06	5.11447	up-regulated
AT1G09050		arginine-glutamic acid dipeptide repeat protein	0.000437361	5.10829	up-regulated
AT4G23660	AtPPT1, HRL1, PPT1	polyprenyltransferase 1	4.63e-05	5.10448	up-regulated
AT5G08535		D111/G-patch domain-containing protein	1.69e-05	5.10077	up-regulated
AT1G70790	CAR9	Calcium-dependent lipid-binding (CaLB domain) family protein	1.44e-05	5.10016	up-regulated
AT4G02120	CTPS3	CTP synthase family protein	2.99e-05	5.09865	up-regulated
AT2G22610	MDKIN2	Di-glucose binding protein with Kinesin motor domain-containing protein	0.00034383	5.09723	up-regulated
AT1G65780		P-loop containing nucleoside triphosphate hydrolases superfamily protein	0.000530922	5.09692	up-regulated
AT5G53360	SINAT5	TRAF-like superfamily protein	0.0006593	5.09523	up-regulated
AT2G20840	AtSCAMP3, SCAMP3	Secretory carrier membrane protein (SCAMP) family protein	8.39e-06	5.09483	up-regulated
AT5G65240		Leucine-rich repeat protein kinase family protein	0.000460516	5.09191	up-regulated
AT5G11680		classical AGP protein	9.57e-06	5.08836	up-regulated
AT5G14480		beta-1,4-N-acetylglucosaminyltransferase family protein	8.54e-06	5.08517	up-regulated
AT4G25170		Uncharacterized conserved protein (UCP012943)	0.000137956	5.07488	up-regulated
AT5G35170		adenylate kinase family protein	0.000119533	5.07152	up-regulated
AT3G15880	TPR4, WSIP2	WUS-interacting protein 2	4.68e-05	5.06889	up-regulated
AT1G03110	AtTRM82, TRM82	Transducin/WD40 repeat-like superfamily protein	2.33e-05	5.06796	up-regulated
AT2G01930	ATBPC1, BBR, BPC1	basic pentacysteine1	0.00179433	5.06755	up-regulated
AT1G17540		kinase with adenine nucleotide alpha hydrolases-like domain-containing protein	0.000128953	5.06648	up-regulated
AT5G66070	AtARRE, ATL27	RING/U-box superfamily protein	0.00132563	5.05862	up-regulated
AT5G51260		HAD superfamily, subfamily IIIB acid phosphatase	4.66e-05	5.05857	up-regulated
AT3G60980		Tetratricopeptide repeat (TPR)-like superfamily protein	0.000173014	5.05776	up-regulated
AT2G25870	AtYbeY	haloacid dehalogenase-like hydrolase family protein	8.57e-06	5.05726	up-regulated
AT5G24275		En/Spm-like transposon	3.36e-05	5.04344	up-regulated
AT2G28910	CXIP4	CAX interacting protein 4	1.1e-05	5.043	up-regulated
AT2G46170	RTNLB5	Reticulon family protein	1.24e-05	5.03947	up-regulated
AT2G37970	AtHBP2, HBP2, SOUL-1, SOUL2	SOUL heme-binding family protein	0.00700124	5.03734	up-regulated
AT5G18650	MIEL1	CHY-type/CTCHY-type/RING-type Zinc finger protein	8.54e-06	5.03403	up-regulated
AT5G02100	ORP3A, UNE18	Oxysterol-binding family protein	8.71e-06	5.03043	up-regulated
AT1G12360	KEU, SEC11	Sec1/munc18-like (SM) proteins superfamily	1.4e-05	5.02294	up-regulated
AT1G48790	AMSH1	associated molecule with the SH3 domain of STAM 1	8.92e-06	5.02288	up-regulated
AT3G51895	AST12, SULTR3;1	sulfate transporter 3;1	8.54e-06	5.02033	up-regulated
AT3G15900		homoserine O-acetyltransferase	0.000732642	5.01898	up-regulated
AT5G03455	ACR2, ARATH;CDC25, AtACR2, CDC25	Rhodanese/Cell cycle control phosphatase superfamily protein	5.4e-05	5.01726	up-regulated
AT2G06040	RAD7a	F-box/LRR protein	1.32e-05	5.01496	up-regulated
AT3G10770		Single-stranded nucleic acid binding R3H protein	8.39e-06	5.0109	up-regulated
AT1G55280		Lipase/lipooxygenase, PLAT/LH2 family protein	6.52e-05	5.00946	up-regulated
AT3G06830		Plant invertase/pectin methylesterase inhibitor superfamily	0.00118106	5.00632	up-regulated
AT2G27960	CKS1, CKS1AT	cyclin-dependent kinase-subunit 1	0.000130073	4.99663	up-regulated
AT5G03700		D-mannose binding lectin protein with Apple-like carbohydrate-binding domain-containing protein	0.00277982	4.99423	up-regulated
AT4G10140		transmembrane protein	0.000120648	4.99196	up-regulated
AT1G74020	SS2	strictosidine synthase 2	0.000183487	4.98773	up-regulated
AT1G76060	CIAF1, EMB1793	LYR family of Fe/S cluster biogenesis protein	0.000667192	4.98339	up-regulated
AT3G13820		F-box and associated interaction domains-containing protein	0.000657	4.98168	up-regulated
AT2G19880	GCS	Nucleotide-diphospho-sugar transferases superfamily protein	1.68e-05	4.97679	up-regulated
AT1G56120		Leucine-rich repeat transmembrane protein kinase	0.000852216	4.97581	up-regulated
AT1G67530	PUB7	ARM repeat superfamily protein	0.000854223	4.97538	up-regulated
AT1G58030	AtCAT2, CAT2	cationic amino acid transporter 2	6.27e-05	4.97364	up-regulated
AT4G22580		Exostosin family protein	0.000104288	4.97312	up-regulated
AT1G25550	HHO3, NIGT1.1	myb-like transcription factor family protein	0.000143174	4.97079	up-regulated
AT5G64920	BTL12, CIP8	COP1-interacting protein 8	3.17e-05	4.96342	up-regulated
AT4G17600	LIL3:1	Chlorophyll A-B binding family protein	0.000156045	4.96313	up-regulated
AT3G46160		Protein kinase superfamily protein	0.00014195	4.96242	up-regulated
AT1G15940	AtPDS5E, PDS5E	Tudor/PWWP/MBT superfamily protein	8.39e-06	4.96139	up-regulated
AT5G22030	UBP8	ubiquitin-specific protease 8	3.79e-05	4.95994	up-regulated
AT1G02350		protoporphyrinogen oxidase-like protein	0.000753952	4.95602	up-regulated
AT5G16420		Pentatricopeptide repeat (PPR-like) superfamily protein	0.00172175	4.95492	up-regulated
AT3G10360	APUM4, PUM4	pumilio 4	5.71e-05	4.95197	up-regulated
AT5G47830		hypothetical protein	0.000132188	4.95141	up-regulated
AT1G34340		alpha/beta-Hydrolases superfamily protein	2.38e-05	4.95109	up-regulated
AT4G27840		SNARE-like superfamily protein	0.000318906	4.95091	up-regulated
AT4G04955	ALN, ATALN	allantoinase	1.1e-05	4.95024	up-regulated
AT4G10650		P-loop containing nucleoside triphosphate hydrolases superfamily protein	2.11e-05	4.94158	up-regulated
AT5G11390	WIT1	WPP domain-interacting protein 1	1.44e-05	4.94144	up-regulated
AT5G47180		Plant VAMP (vesicle-associated membrane protein) family protein	0.000175809	4.93854	up-regulated
AT1G59850		ARM repeat superfamily protein	0.00015059	4.93695	up-regulated
AT4G31980		PPPDE thiol peptidase family protein	4.37e-05	4.93537	up-regulated
AT3G24180		Beta-glucosidase, GBA2 type family protein	1.68e-05	4.9352	up-regulated
AT3G27020	AtYSL6, YSL6	YELLOW STRIPE like 6	3.07e-05	4.93328	up-regulated
AT3G55610	P5CS2	delta 1-pyrroline-5-carboxylate synthase 2	9.67e-06	4.93237	up-regulated
AT3G55070		LisH/CRA/RING-U-box domains-containing protein	3.02e-05	4.93151	up-regulated
AT1G49910	BUB3.2	Transducin/WD40 repeat-like superfamily protein	4.09e-05	4.93122	up-regulated
AT3G48380		Peptidase C78, ubiquitin fold modifier-specific peptidase 1/ 2	1.23e-05	4.92965	up-regulated
AT3G03980		NAD(P)-binding Rossmann-fold superfamily protein	9.03e-06	4.92394	up-regulated
AT5G06600	AtUBP12, UBP12	ubiquitin-specific protease 12	9.07e-06	4.92227	up-regulated
AT1G11940		Core-2/I-branching beta-1,6-N-acetylglucosaminyltransferase family protein	3.65e-05	4.9206	up-regulated
AT1G15880	atgos11, GOS11	golgi snare 11	2.78e-05	4.91843	up-regulated
AT1G07725	ATEXO70H6, EXO70H6	exocyst subunit exo70 family protein H6	1.35e-05	4.91405	up-regulated
AT1G16240	ATSYP51, SYP51	syntaxin of plants 51	1.1e-05	4.91265	up-regulated
AT4G27480		Core-2/I-branching beta-1,6-N-acetylglucosaminyltransferase family protein	1.03e-05	4.90732	up-regulated
AT3G48340	CEP2	Cysteine proteinases superfamily protein	0.00428207	4.90488	up-regulated
AT1G62600		Flavin-binding monooxygenase family protein	1.12e-05	4.89834	up-regulated
AT2G31350	GLX2-5	glyoxalase 2-5	1.48e-05	4.89537	up-regulated
AT5G53130	ATCNGC1, CNGC1	cyclic nucleotide gated channel 1	0.00603912	4.8913	up-regulated
AT3G05250		RING/U-box superfamily protein	1.38e-05	4.89119	up-regulated
AT3G08510	ATPLC2, PLC2	phospholipase C 2	1.68e-05	4.88728	up-regulated
AT1G03250		R3H domain protein	2.19e-05	4.88589	up-regulated
AT5G09680	RLF	reduced lateral root formation	4.98e-05	4.88225	up-regulated
AT4G17060	FIP2	FRIGIDA interacting protein 2	1.87e-05	4.88224	up-regulated
AT1G74150		Galactose oxidase/kelch repeat superfamily protein	0.000108256	4.8809	up-regulated
AT3G02810	LIP2, PBL5	Protein kinase superfamily protein	4.06e-05	4.87994	up-regulated
AT4G01040		Glycosyl hydrolase superfamily protein	1.85e-05	4.87562	up-regulated
AT1G31840		Tetratricopeptide repeat (TPR)-like superfamily protein	5.2e-05	4.87327	up-regulated
AT4G29260	VSP3	HAD superfamily, subfamily IIIB acid phosphatase	1.31e-05	4.86784	up-regulated
AT1G71350		eukaryotic translation initiation factor SUI1 family protein	2.49e-05	4.86528	up-regulated
AT4G35050	MSI3, NFC3	Transducin family protein / WD-40 repeat family protein	3.98e-05	4.85989	up-regulated
AT1G21280		Copia-like polyprotein/retrotransposon	8.54e-06	4.85815	up-regulated
AT3G22290		Endoplasmic reticulum vesicle transporter protein	9.25e-06	4.84961	up-regulated
AT3G59660	BAGP1	C2 domain-containing protein / GRAM domain-containing protein	1.37e-05	4.84923	up-regulated
AT3G11530		Vacuolar protein sorting 55 (VPS55) family protein	1.56e-05	4.84616	up-regulated
AT1G22750		transmembrane protein	1.48e-05	4.837	up-regulated
AT4G17870	PYR1, RCAR11	Polyketide cyclase/dehydrase and lipid transport superfamily protein	0.000752001	4.83289	up-regulated
AT2G37410	ATTIM17-2, TIM17, TIM17-2	translocase inner membrane subunit 17-2	1.54e-05	4.82648	up-regulated
AT3G01330	DEL3, E2FF, E2L2	DP-E2F-like protein 3	2.91e-05	4.82596	up-regulated
AT3G28730	ATHMG, HMG, NFD, SSRP1	high mobility group	8.92e-06	4.82551	up-regulated
AT2G42500	PP2A-3	protein phosphatase 2A-3	8.54e-06	4.82221	up-regulated
AT3G20060	UBC19	ubiquitin-conjugating enzyme19	8.95e-06	4.8185	up-regulated
AT1G18720		ER membrane protein, putative (DUF962)	0.00179272	4.8156	up-regulated
AT5G62180	AtCXE20, CXE20	carboxyesterase 20	8.78e-05	4.81197	up-regulated
AT5G57690	ATDGK4, DGK4	diacylglycerol kinase 4	6.57e-05	4.8105	up-regulated
AT5G05810	ATL43	RING/U-box superfamily protein	0.000173647	4.80785	up-regulated
AT3G13780		SMAD/FHA domain-containing protein	8.95e-06	4.80154	up-regulated
AT1G07160		Protein phosphatase 2C family protein	8.95e-06	4.80063	up-regulated
AT3G11200	AL2	alfin-like 2	1.15e-05	4.78974	up-regulated
AT1G72330	ALAAT2	alanine aminotransferase 2	0.000262109	4.78951	up-regulated
AT4G17360		Formyl transferase	0.000196431	4.78776	up-regulated
AT5G55700	BAM4, BMY6	beta-amylase 4	8.54e-06	4.78732	up-regulated
AT3G24200	COQ6	FAD/NAD(P)-binding oxidoreductase family protein	2.43e-05	4.78181	up-regulated
AT5G11110	ATSPS2F, KNS2, SPS1, SPS2F, SPSA2	sucrose phosphate synthase 2F	8.39e-06	4.78039	up-regulated
AT3G51620	NTP6	PAP/OAS1 substrate-binding domain superfamily	8.39e-06	4.77954	up-regulated
AT3G55050	PP2C.D4	Protein phosphatase 2C family protein	0.000112008	4.77894	up-regulated
AT3G06470	ELO2	GNS1/SUR4 membrane protein family	1.48e-05	4.77336	up-regulated
AT4G14150	KINESIN-12A, PAKRP1	phragmoplast-associated kinesin-related protein 1	5.07e-05	4.77117	up-regulated
AT5G63040		transmembrane protein	8.54e-06	4.76709	up-regulated
AT2G46310	CRF5	cytokinin response factor 5	2.5e-05	4.76374	up-regulated
AT5G47540		Mo25 family protein	8.71e-05	4.76304	up-regulated
AT1G67480		Galactose oxidase/kelch repeat superfamily protein	9.21e-05	4.75716	up-regulated
AT4G13840	CER26	HXXXD-type acyl-transferase family protein	0.00041949	4.75555	up-regulated
AT5G48570	ATFKBP65, FKBP65, ROF2	FKBP-type peptidyl-prolyl cis-trans isomerase family protein	9.13e-06	4.75357	up-regulated
AT4G18820		AAA-type ATPase family protein	0.00020661	4.75285	up-regulated
AT1G75400		RING/U-box superfamily protein	8.39e-06	4.74924	up-regulated
AT2G22690		zinc ion binding protein	1.57e-05	4.74624	up-regulated
AT1G27290		transmembrane protein	1.29e-05	4.74005	up-regulated
AT2G26470		embryonic stem cell-specific 5-hydroxymethylcytosine-binding protein	1.1e-05	4.7396	up-regulated
AT5G41580	PIAL2	RING/U-box superfamily protein	6.38e-05	4.73868	up-regulated
AT5G01610		hypothetical protein (Protein of unknown function, DUF538)	4.57e-05	4.73752	up-regulated
AT1G02660	PLIP2	alpha/beta-Hydrolases superfamily protein	1.35e-05	4.73175	up-regulated
AT3G13050	AtNiaP, NiaP	Major facilitator superfamily protein	1.38e-05	4.72529	up-regulated
AT3G47730	ABCA2, ATATH1, ATH1	ATP-binding cassette A2	9.03e-06	4.72332	up-regulated
AT5G22060	ATJ2, J2	DNAJ homologue 2	8.39e-06	4.71923	up-regulated
AT5G20410	ATMGD2, MGD2	monogalactosyldiacylglycerol synthase 2	0.000863039	4.7183	up-regulated
AT1G32520	OXR4	TLDc domain protein	1.48e-05	4.71358	up-regulated
AT4G16510		YbaK/aminoacyl-tRNA synthetase-associated domain-containing protein	1.5e-05	4.71248	up-regulated
AT3G54750		downstream neighbor of Son	8.54e-06	4.71027	up-regulated
AT3G02820		zinc knuckle (CCHC-type) family protein	2.49e-05	4.70882	up-regulated
AT3G02570	MEE31, PMI1	Mannose-6-phosphate isomerase, type I	2.49e-05	4.70659	up-regulated
AT4G39630	BORR	translation initiation factor	9.34e-06	4.70415	up-regulated
AT3G59940	AtKFB50, KFB50, KMD4	Galactose oxidase/kelch repeat superfamily protein	9.9e-05	4.69337	up-regulated
AT4G18975		Pentatricopeptide repeat (PPR) superfamily protein	1.31e-05	4.69117	up-regulated
AT2G43510	ATTI1, TI1	trypsin inhibitor protein 1	0.000362283	4.6886	up-regulated
AT1G78560	BASS1	Sodium Bile acid symporter family	4.97e-05	4.68439	up-regulated
AT2G30410	KIS, TFCA	tubulin folding cofactor A (KIESEL)	0.000158933	4.68068	up-regulated
AT2G25560		DNAJ heat shock N-terminal domain-containing protein	1.1e-05	4.67954	up-regulated
AT5G43260		chaperone protein dnaJ-like protein	0.00104203	4.67493	up-regulated
AT1G79750	ATNADP-ME4, NADP-ME4	NADP-malic enzyme 4	8.39e-06	4.66783	up-regulated
AT1G04600	ATXIA, XIA	myosin XI A	1.55e-05	4.66725	up-regulated
AT3G61560	RTN6, RTNLB6	Reticulon family protein	8.74e-06	4.66476	up-regulated
AT4G31080	LNP2, LNP2.1, LNP2.2, LNPA	integral membrane metal-binding family protein (DUF2296)	4.47e-05	4.66263	up-regulated
AT5G48930	HCT	hydroxycinnamoyl-CoA shikimate/quinate hydroxycinnamoyl transferase	0.000195891	4.65466	up-regulated
AT2G23290	AtMYB70, MYB70	myb domain protein 70	0.00025157	4.6522	up-regulated
AT4G30200	VEL1, VIL2	vernalization5/VIN3-like protein	2.28e-05	4.65202	up-regulated
AT2G27260		Late embryogenesis abundant (LEA) hydroxyproline-rich glycoprotein family	2.06e-05	4.64995	up-regulated
AT4G14950	KMS1	SNARE associated Golgi protein family	3.17e-05	4.64711	up-regulated
AT5G50450		HCP-like superfamily protein with MYND-type zinc finger	9.84e-06	4.64529	up-regulated
AT3G54560	H2A.Z, HTA11	histone H2A 11	0.000228839	4.64454	up-regulated
AT1G30890		Integral membrane HRF1 family protein	4.16e-05	4.64373	up-regulated
AT3G06820	AtBRCC36B, BRCC36B	Mov34/MPN/PAD-1 family protein	0.000656518	4.64339	up-regulated
AT4G39590		Galactose oxidase/kelch repeat superfamily protein	3.24e-05	4.63871	up-regulated
AT5G38500		B3 domain protein (DUF313)	0.000112927	4.6371	up-regulated
AT5G06260	OXR3	TLD-domain containing nucleolar protein	9.09e-06	4.6371	up-regulated
AT5G38110	ASF1B, SGA01, SGA1	anti- silencing function 1b	0.000128363	4.63533	up-regulated
AT4G16970		Protein kinase superfamily protein	0.0011814	4.63084	up-regulated
AT1G75110	RRA2	Nucleotide-diphospho-sugar transferase family protein	5.02e-05	4.62412	up-regulated
AT3G47830		DNA glycosylase superfamily protein	3.47e-05	4.61826	up-regulated
AT4G25840	GPP1, PyrP3	glycerol-3-phosphatase 1	0.000380702	4.61611	up-regulated
AT5G04460		RING/U-box superfamily protein	1.79e-05	4.61364	up-regulated
AT5G05100	MUG13.4	Single-stranded nucleic acid binding R3H protein	1.28e-05	4.61259	up-regulated
AT2G46290		Transducin/WD40 repeat-like superfamily protein	1.01e-05	4.61151	up-regulated
AT3G45750	NTP4	Nucleotidyltransferase family protein	3.07e-05	4.60728	up-regulated
AT3G53750	ACT3	actin 3	9.03e-06	4.60681	up-regulated
AT5G20850	ATRAD51, RAD51	RAS associated with diabetes protein 51	0.000158349	4.60556	up-regulated
AT1G47380		Protein phosphatase 2C family protein	9.52e-06	4.60081	up-regulated
AT1G05970	AIPP1, EDM3	RNA-binding (RRM/RBD/RNP motifs) family protein	2.35e-05	4.59912	up-regulated
AT1G07170		PHF5-like protein	7.63e-05	4.59491	up-regulated
AT5G12840	ATHAP2A, AtNFYA1, EMB2220, HAP2A, NF-YA1, NFYA1	nuclear factor Y, subunit A1	1.36e-05	4.59257	up-regulated
AT5G44100	ckl7	casein kinase I-like 7	6.59e-05	4.59213	up-regulated
AT3G62800	ATTIF3K1, DRB4	double-stranded-RNA-binding protein 4	8.92e-06	4.5861	up-regulated
AT5G63550		DEK domain-containing chromatin associated protein	4.73e-05	4.58571	up-regulated
AT4G23730		Galactose mutarotase-like superfamily protein	4.26e-05	4.58413	up-regulated
AT5G01730	ATSCAR4, SCAR4, WAVE3	SCAR family protein 4	7.86e-05	4.58223	up-regulated
AT3G62030	CYP20-3, ROC4	rotamase CYP 4	2.24e-05	4.57442	up-regulated
AT3G16630	ATKINESIN-13A, KINESIN-13A	P-loop containing nucleoside triphosphate hydrolases superfamily protein	3.06e-05	4.57343	up-regulated
AT5G64630	FAS2, MUB3.9, NFB01, NFB1	Transducin/WD40 repeat-like superfamily protein	4.83e-05	4.57029	up-regulated
AT1G79910	ISTL8	Regulator of Vps4 activity in the MVB pathway protein	9.28e-05	4.56905	up-regulated
AT3G04690	ANX1	Malectin/receptor-like protein kinase family protein	0.000957437	4.56501	up-regulated
AT1G34150		Pseudouridine synthase family protein	8.69e-06	4.5627	up-regulated
AT1G75630	AVA-P4	vacuolar H+-pumping ATPase 16 kDa proteolipid subunit 4	7.54e-05	4.55766	up-regulated
AT1G02410	COX11	cytochrome c oxidase assembly protein CtaG / Cox11 family	1.33e-05	4.55437	up-regulated
AT1G64140		WRKY transcription factor	8.81e-06	4.55381	up-regulated
AT3G07030		Alba DNA/RNA-binding protein	8.95e-06	4.54961	up-regulated
AT1G45180	CTL05	RING/U-box superfamily protein	0.000326768	4.54894	up-regulated
AT1G31120	KUP10	K+ uptake permease 10	0.000853704	4.54542	up-regulated
AT3G46930	Raf43	Protein kinase superfamily protein	0.000159976	4.54444	up-regulated
AT4G09720	ATRABG3A, RABG3A	RAB GTPase homolog G3A	3.56e-05	4.54346	up-regulated
AT5G04990	ATSUN1, SUN1	SAD1/UNC-84 domain protein 1	8.39e-06	4.54303	up-regulated
AT3G53440		Homeodomain-like superfamily protein	0.000133989	4.54017	up-regulated
AT3G50650		GRAS family transcription factor	4.89e-05	4.53605	up-regulated
[truncated: 8,810 more rows]

## Sheet: S4c_DAS_SC_vs_VN
Gene_ID	Gene_name	Description	adj.pval	maxdeltaPS	log2FC	up.down
AT1G44900	ATMCM2, MCM2	minichromosome maintenance (MCM2/3/5) family protein	0.00523751	-0.780033	8.43285	up-regulated
AT4G11547		cysteine/histidine-rich C1 domain protein	0.00444579	0.31281	7.0648	up-regulated
AT3G16860	COBL8	COBRA-like protein 8 precursor	0.00210619	-0.110284	6.73363	up-regulated
AT4G32300	SD2-5	S-domain-2 5	0.00043324	-0.782452	6.24523	up-regulated
AT3G07650	BBX7, COL9	CONSTANS-like 9	0.00804584	0.448068	6.16435	up-regulated
AT5G09250	KIWI	ssDNA-binding transcriptional regulator	0.00116052	0.447903	6.05341	up-regulated
AT2G35160	SGD9, SUVH5	SU(VAR)3-9 homolog 5	0.00950398	-0.870815	5.94112	up-regulated
AT5G49160	DDM2, DMT01, DMT1, MET1, MET2, METI	methyltransferase 1	0.00673821	0.323492	5.81917	up-regulated
AT3G20060	UBC19	ubiquitin-conjugating enzyme19	0.00433845	-0.467896	5.80045	up-regulated
AT2G22240	ATIPS2, ATMIPS2, MIPS2	myo-inositol-1-phosphate synthase 2	0.00162182	-0.753868	5.79832	up-regulated
AT1G34260	FAB1D	FORMS APLOID AND BINUCLEATE CELLS 1A	0.0016312	0.534171	5.75104	up-regulated
AT2G40540	ATKT2, ATKUP2, KT2, KUP2, SHY3, TRK2	potassium transporter 2	0.0096312	-0.420561	5.73846	up-regulated
AT2G17180	DAZ1, ZAT2	C2H2-like zinc finger protein	0.00461939	0.214229	5.72476	up-regulated
AT4G31880	AtPDS5C, PDS5C	transcriptional regulator	0.00834845	-0.542824	5.58225	up-regulated
AT3G05870	APC11, ZGY1, ZYG1	anaphase-promoting complex/cyclosome 11	0.0077176	-0.307233	5.58063	up-regulated
AT5G53150		DnaJ heat shock amino-terminal domain protein	0.00638102	-0.348234	5.32667	up-regulated
AT1G30890		Integral membrane HRF1 family protein	0.00286759	-0.54916	5.32656	up-regulated
AT1G64750	ATDSS1(I), DSS1(I)	deletion of SUV3 suppressor 1(I)	0.00037956	-0.65851	5.26916	up-regulated
AT3G49400		Transducin/WD40 repeat-like superfamily protein	0.00227489	-0.658672	5.25614	up-regulated
AT1G08820	VAP27-2	vamp/synaptobrevin-associated protein 27-2	0.00870149	0.593065	5.0978	up-regulated
AT3G59150		F-box/RNI superfamily protein	0.000764234	-0.697938	5.08228	up-regulated
AT1G30400	ABCC1, ATABCC1, ATMRP1, EST1, MRP1	multidrug resistance-associated protein 1	0.00764644	1	5.02781	up-regulated
AT1G15430		hypothetical protein (DUF1644)	0.00018546	-0.125575	5.00574	up-regulated
AT5G08560	ATWDR26, WDR26, WDS1	transducin family protein / WD-40 repeat family protein	0.00950398	0.241069	4.93479	up-regulated
AT3G60340		alpha/beta-Hydrolases superfamily protein	0.00673821	0.646537	4.90052	up-regulated
AT1G79270	ECT8	evolutionarily conserved C-terminal region 8	0.000796297	-0.593379	4.85802	up-regulated
AT2G19340		Oligosaccharyltransferase complex/magnesium transporter family protein	0.0032064	0.71475	4.81567	up-regulated
AT1G10090		Early-responsive to dehydration stress protein (ERD4)	0.00792212	0.411958	4.77221	up-regulated
AT3G53500	At-RS2Z, RS2Z32, RSZ32	RNA-binding (RRM/RBD/RNP motifs) family protein with retrovirus zinc finger-like domain-containing protein	0.00645421	0.549316	4.74289	up-regulated
AT2G36200		P-loop containing nucleoside triphosphate hydrolases superfamily protein	0.00361054	-0.43666	4.72902	up-regulated
AT4G31400	AtCTF7, CTF7, ECO1	protein CTF7	0.000970627	0.957372	4.72173	up-regulated
AT3G07020	SGT, UGT80A2	UDP-Glycosyltransferase superfamily protein	5.63e-05	-0.637409	4.68483	up-regulated
AT3G13970	APG12, APG12B, ATG12B	Ubiquitin-like superfamily protein	0.000801805	0.617561	4.64202	up-regulated
AT1G53510	ATMPK18, MPK18	mitogen-activated protein kinase 18	0.0055388	0.170935	4.6149	up-regulated
AT2G47760	ALG3, AtALG3	asparagine-linked glycosylation 3	0.000715868	-0.914386	4.59943	up-regulated
AT3G59820	AtLETM1, LETM1	LETM1-like protein	0.000422381	-0.508497	4.59142	up-regulated
AT3G48190	ATATM, ATM, PIG1	Serine/Threonine-kinase ATM-like protein	0.00703529	1	4.52188	up-regulated
AT2G02710	PLP, PLPA, PLPB, PLPC	PAS/LOV protein B	0.000915296	-0.360635	4.50005	up-regulated
AT2G17020		F-box/RNI-like superfamily protein	0.00565445	-0.71515	4.48688	up-regulated
AT3G11910	AtUBP13, UBP13	ubiquitin-specific protease 13	0.000277615	0.577303	4.47029	up-regulated
AT2G31190	RUS2, WXR1	root UVB sensitive protein (Protein of unknown function, DUF647)	0.00673821	0.39244	4.44638	up-regulated
AT3G52990		Pyruvate kinase family protein	0.00151533	-0.938488	4.32972	up-regulated
AT4G29790		serine/arginine repetitive matrix protein	0.0096312	0.228349	4.30915	up-regulated
AT2G21300		ATP binding microtubule motor family protein	0.000411138	-0.602771	4.22328	up-regulated
AT2G16860	AtSYF2	GCIP-interacting family protein	0.00672618	0.719185	4.21221	up-regulated
AT4G26830		O-Glycosyl hydrolases family 17 protein	0.00166018	0.961244	4.16926	up-regulated
AT1G79800	AtENODL7, ENODL7	early nodulin-like protein 7	0.00398861	-0.556905	4.10156	up-regulated
AT5G11170	UAP56a	DEAD/DEAH box RNA helicase family protein	0.000612568	0.711564	4.03817	up-regulated
AT4G02880		ELKS/Rab6-interacting/CAST family protein	0.000321205	-0.432447	3.98919	up-regulated
AT3G02050	ATKT4, ATKUP3, KUP3	K+ uptake transporter 3	0.00151533	-0.243597	3.89025	up-regulated
AT3G16320	CDC27a	Tetratricopeptide repeat (TPR)-like superfamily protein	0.00457259	0.419936	3.80799	up-regulated
AT1G18870	ATICS2, ICS2	isochorismate synthase 2	0.000138904	-0.980225	3.72843	up-regulated
AT5G66010		RNA-binding (RRM/RBD/RNP motifs) family protein	1.61e-05	-0.408282	3.70595	up-regulated
AT2G17900	ASHR1, SDG37	SET domain group 37	0.0011239	1	3.66039	up-regulated
AT4G14305		Peroxisomal membrane 22 kDa (Mpv17/PMP22) family protein	0.000494299	-0.917708	3.64689	up-regulated
AT2G37560	ATORC2, ORC2	origin recognition complex second largest subunit 2	0.00638102	-0.4795	3.58372	up-regulated
AT3G55600		Membrane fusion protein Use1	0.000531869	0.782962	3.57203	up-regulated
AT3G55620	eIF6A, emb1624	Translation initiation factor IF6	7.53e-05	0.932381	3.5695	up-regulated
AT5G49430		WD40/YVTN repeat and Bromo-WDR9-I-like domain-containing protein	0.0046414	-0.875493	3.56834	up-regulated
AT1G75660	AtXRN3, XRN3	5'-3' exoribonuclease 3	0.00135039	0.150125	3.56288	up-regulated
AT5G24970		Protein kinase superfamily protein	0.00198234	-0.484043	3.51141	up-regulated
AT4G39160		Homeodomain-like superfamily protein	0.00111306	-0.54005	3.50226	up-regulated
AT3G19040	HAF2, TAF1, TAF1B	histone acetyltransferase of the TAFII250 family 2	0.000203656	0.911121	3.49762	up-regulated
AT2G36960	TKI1	TSL-kinase interacting protein 1	0.000790727	-0.640337	3.49672	up-regulated
AT3G22845		emp24/gp25L/p24 family/GOLD family protein	0.000650066	0.190663	3.46949	up-regulated
AT3G12140	AtEML1, EML1	Emsy N Terminus (ENT)/ plant Tudor-like domains-containing protein	1.9e-05	-0.53319	3.43737	up-regulated
AT2G14910		MAR-binding filament-like protein	0.00405364	-0.210316	3.35208	up-regulated
AT4G18975		Pentatricopeptide repeat (PPR) superfamily protein	1.35e-05	-0.825396	3.34684	up-regulated
AT3G57520	AtSIP2, RS2, SIP2	seed imbibition 2	0.000952399	0.351805	3.34592	up-regulated
AT2G39805		Integral membrane Yip1 family protein	0.00392201	-0.10303	3.30065	up-regulated
AT5G65687		Major facilitator superfamily protein	3.24e-06	-0.619746	3.29839	up-regulated
AT3G57300	ATINO80, INO80	DNA helicase INO80-like protein	6.74e-05	0.767163	3.27737	up-regulated
AT1G77720	PPK1	putative protein kinase 1	0.000610305	-0.745325	3.22972	up-regulated
AT2G26800	HGML	Aldolase superfamily protein	0.00158624	0.154779	3.12065	up-regulated
AT5G48655		RING/U-box superfamily protein	0.00589791	0.326952	3.11654	up-regulated
AT3G02700		NC domain-containing protein-like protein	0.00873083	-0.142799	3.11014	up-regulated
AT5G26940	DPD1	Polynucleotidyl transferase, ribonuclease H-like superfamily protein	0.000304986	0.759135	3.10705	up-regulated
AT1G30810	JMJ18	Transcription factor jumonji (jmj) family protein / zinc finger (C5HC2 type) family protein	0.000647749	-0.480824	3.10426	up-regulated
AT3G22290		Endoplasmic reticulum vesicle transporter protein	0.00519482	-0.481923	3.05894	up-regulated
AT4G34100	CER9, SUD1	RING/U-box superfamily protein	0.000203656	0.723099	3.05189	up-regulated
AT3G47110		Leucine-rich repeat protein kinase family protein	0.00644378	0.444662	3.01297	up-regulated
AT5G09390		CD2-binding protein-like protein	0.00814888	-0.643436	2.96509	up-regulated
AT5G66250		kinectin-like protein	0.00485711	-0.562194	2.93887	up-regulated
AT3G13340		Transducin/WD40 repeat-like superfamily protein	1.47e-05	0.650216	2.92463	up-regulated
AT4G21105		cytochrome-c oxidase/ electron carrier	0.00146086	0.63972	2.92164	up-regulated
AT3G14790	ATRHM3, RHM3	rhamnose biosynthesis 3	0.000180407	-0.740714	2.89689	up-regulated
AT4G20260	ATPCAP1, MDP25, PCAP1	plasma-membrane associated cation-binding protein 1	0.0055388	0.506086	2.86969	up-regulated
AT5G16050	GF14 UPSILON, GRF5	general regulatory factor 5	0.000312036	0.439273	2.77353	up-regulated
AT3G61560	RTN6, RTNLB6	Reticulon family protein	9.43e-05	0.502591	2.76383	up-regulated
AT4G20400	JMJ14, PKDM7B	JUMONJI 14	0.00795803	0.947985	2.73456	up-regulated
AT2G42500	PP2A-3	protein phosphatase 2A-3	0.00114624	0.347804	2.72746	up-regulated
AT5G27680	RECQSIM	RECQ helicase SIM	0.000207372	-1	2.71694	up-regulated
AT5G24870	CTL07	RING/U-box superfamily protein	0.00109374	0.51519	2.70881	up-regulated
AT5G22110	ATDPB2, CYL2, DPB2	DNA polymerase epsilon subunit B2	0.00392201	-0.924536	2.69939	up-regulated
AT1G04635	AtPOP5, EMB1687, POP5	ribonuclease P family protein / Rpp14 family protein	0.00761027	-0.612883	2.66368	up-regulated
AT4G00660	ATRH8, RH8	RNAhelicase-like 8	0.00381354	0.163911	2.6588	up-regulated
AT2G43410	FPA	RNA binding protein	0.000540894	0.630552	2.65703	up-regulated
AT5G01160	HAKAI	RING/U-box superfamily protein	0.00846016	0.525961	2.60881	up-regulated
AT5G63260		Zinc finger C-x8-C-x5-C-x3-H type family protein	0.00726087	-0.72567	2.57745	up-regulated
AT3G12150		alpha/beta hydrolase family protein	0.00213893	-0.41661	2.56799	up-regulated
AT1G03905	ABCI19, ATNAP4	P-loop containing nucleoside triphosphate hydrolases superfamily protein	0.000347734	-0.852166	2.55921	up-regulated
AT5G11680		classical AGP protein	0.000347337	-0.13708	2.52875	up-regulated
AT1G04830		Ypt/Rab-GAP domain of gyp1p superfamily protein	0.00255246	-0.404981	2.45065	up-regulated
AT1G05785		Got1/Sft2-like vescicle transport protein family	0.00133895	-0.912203	2.44223	up-regulated
AT1G73350		ankyrin repeat protein	9.67e-06	-0.249526	2.41372	up-regulated
AT2G45300		RNA 3'-terminal phosphate cyclase/enolpyruvate transferase, alpha/beta	0.000164141	0.988844	2.41136	up-regulated
AT1G43890	ATRAB-C1, ATRAB18, ATRABC1, RAB18, RAB18-1, RABC1	RAB GTPASE HOMOLOG B18	0.002113	-0.431772	2.37529	up-regulated
AT3G13445	TBP1, TFIID-1	TATA binding protein 1	0.000277329	-0.281868	2.36222	up-regulated
AT5G52040	At-RS41, ATRSP41, RS41	RNA-binding (RRM/RBD/RNP motifs) family protein	8.92e-05	0.334498	2.30004	up-regulated
AT1G05520	AtSEC23B	Sec23/Sec24 protein transport family protein	0.0011191	0.291379	2.28607	up-regulated
AT1G01040	ASU1, ATDCL1, CAF, DCL1, EMB60, EMB76, SIN1, SUS1	dicer-like 1	0.00265605	-0.645405	2.27246	up-regulated
AT5G11500		coiled-coil protein	0.0020422	0.360414	2.26897	up-regulated
AT1G09020	ATSNF4, KIN&#946;&#947;, SNF4	sucrose nonfermenting-like protein	0.00950398	-0.16876	2.25456	up-regulated
AT4G27480		Core-2/I-branching beta-1,6-N-acetylglucosaminyltransferase family protein	4.75e-05	0.920655	2.23162	up-regulated
AT1G80500	TRAPPC2	SNARE-like superfamily protein	0.00662917	-0.520681	2.22775	up-regulated
AT5G08290	YLS8	mRNA splicing factor, thioredoxin-like U5 snRNP	0.000252242	0.400814	2.22425	up-regulated
AT1G77180	SKIP	chromatin protein family	6.73e-05	0.658241	2.19926	up-regulated
AT2G37670		Transducin/WD40 repeat-like superfamily protein	0.0025595	0.289394	2.191	up-regulated
AT3G01100	ATHYP1, HYP1, OSCA2.3	hypothetical protein 1	2.57e-05	0.895143	2.18613	up-regulated
AT4G21160	AGD12, ZAC	Calcium-dependent ARF-type GTPase activating protein family	0.00410462	0.122753	2.15821	up-regulated
AT5G59950	ALY1	RNA-binding (RRM/RBD/RNP motifs) family protein	0.000935736	0.686761	2.1213	up-regulated
AT2G32295		EXS (ERD1/XPR1/SYG1) family protein	0.00764644	0.377625	2.10853	up-regulated
AT3G14550	AtGFPPS2, GFPPS2, GGPS3	geranylgeranyl pyrophosphate synthase 3	0.00666475	0.565829	2.06706	up-regulated
AT1G30475		hypothetical protein	0.00010606	0.75558	2.04488	up-regulated
AT1G48970		NagB/RpiA/CoA transferase-like superfamily protein	2.52e-05	0.818587	2.03403	up-regulated
AT3G61740	ATX3, SDG14	SET domain protein 14	0.0025692	-0.105567	2.03087	up-regulated
AT3G08580	AAC1	ADP/ATP carrier 1	0.00032984	-0.65616	2.02136	up-regulated
AT1G78780		pathogenesis-related family protein	4.83e-08	0.60848	1.98702	up-regulated
AT1G16820		vacuolar ATP synthase catalytic subunit-related / V-ATPase-related / vacuolar proton pump-like protein	0.00558852	0.392565	1.93876	up-regulated
AT1G33270		Acyl transferase/acyl hydrolase/lysophospholipase superfamily protein	0.000120146	0.633155	1.93772	up-regulated
AT1G03250		R3H domain protein	0.000168935	0.522401	1.88857	up-regulated
AT3G24740		cellulose synthase, putative (DUF1644)	1.62e-06	-0.458789	1.88655	up-regulated
AT5G18550		Zinc finger C-x8-C-x5-C-x3-H type family protein	0.0034185	-0.611045	1.88497	up-regulated
AT1G06770	AtBMI1B, ATDRIP1, AtRING1B, DRIP1	DREB2A-interacting protein 1	4.33e-06	0.584963	1.87006	up-regulated
AT2G30070	ATKT1, ATKT1P, ATKUP1, KT1, KUP1	potassium transporter 1	0.00112956	-0.861577	1.8455	up-regulated
AT5G17770	ATCBR, CBR, CBR1	NADH:cytochrome B5 reductase 1	0.000308882	0.815611	1.83083	up-regulated
AT3G08970	ATERDJ3A, TMS1	DNAJ heat shock N-terminal domain-containing protein	0.000312759	0.252254	1.8288	up-regulated
AT1G79730	ELF7	hydroxyproline-rich glycoprotein family protein	0.0085151	-0.497951	1.81304	up-regulated
AT1G07410	ATRAB-A2B, ATRABA2B, RAB-A2B, RABA2b	RAB GTPase homolog A2B	0.000931505	0.578644	1.74993	up-regulated
AT2G35880		TPX2 (targeting protein for Xklp2) protein family	0.00166018	0.482694	1.7367	up-regulated
AT4G30890	UBP24	ubiquitin-specific protease 24	0.00298276	0.293164	1.73436	up-regulated
AT4G39380		TSL-kinase interacting-like protein	0.00333982	-0.674535	1.7056	up-regulated
AT4G38470	STY46	ACT-like protein tyrosine kinase family protein	0.00165906	0.137293	1.69715	up-regulated
AT5G05380	PRA1.B3	prenylated RAB acceptor 1.B3	0.00873083	0.697828	1.69427	up-regulated
AT3G06760		Drought-responsive family protein	0.00684661	0.285318	1.66198	up-regulated
AT4G30200	VEL1, VIL2	vernalization5/VIN3-like protein	0.00870149	0.411079	1.63422	up-regulated
AT3G46930	Raf43	Protein kinase superfamily protein	0.000540894	-0.271664	1.63076	up-regulated
AT5G47830		hypothetical protein	0.00138868	0.250895	1.55385	up-regulated
AT5G01990	PILS6	Auxin efflux carrier family protein	6.05e-05	0.817417	1.5425	up-regulated
AT4G33980	COR28	hypothetical protein	6.84e-05	-0.67007	1.52408	up-regulated
AT1G13360		hypothetical protein	0.00804584	-0.418511	1.51885	up-regulated
AT5G62600	MOS14	ARM repeat superfamily protein	0.000492036	-0.78027	1.51117	up-regulated
AT2G04865	MAIL2	Aminotransferase-like, plant mobile domain family protein	0.00422978	-0.383463	1.47842	up-regulated
AT5G16680	PAIPP2	RING/FYVE/PHD zinc finger superfamily protein	0.000915296	-0.401044	1.46009	up-regulated
AT3G12350		F-box family protein	0.00272226	-0.694726	1.4574	up-regulated
AT3G01330	DEL3, E2FF, E2L2	DP-E2F-like protein 3	0.00377728	0.26211	1.4485	up-regulated
AT1G55915	WSS1A	zinc ion binding protein	0.00252095	0.744659	1.42064	up-regulated
AT3G18524	ATMSH2, MSH2	MUTS homolog 2	0.00767192	0.611993	1.37646	up-regulated
AT1G09140	At-SR30, ATSRP30, SR30	SERINE-ARGININE PROTEIN 30	0.000240323	0.320741	1.35246	up-regulated
AT4G17100		poly(U)-specific endoribonuclease-B protein	0.000451283	0.522983	1.33554	up-regulated
AT5G50460		secE/sec61-gamma protein transport protein	0.000347337	0.421947	1.32517	up-regulated
AT4G01230	RTNLB7	Reticulon family protein	0.00213893	-0.23199	1.29083	up-regulated
AT2G44970		alpha/beta-Hydrolases superfamily protein	0.00450479	-0.134933	1.28351	up-regulated
AT2G46900		transcription factor-like protein	0.000563868	-0.341647	1.2807	up-regulated
AT2G16510	VHA-c5	ATPase, F0/V0 complex, subunit C protein	0.00792212	0.358568	1.24333	up-regulated
AT4G29380	AtVPS15, MTV11, VPS15	protein kinase family protein / WD-40 repeat family protein	7.53e-05	0.933699	1.22335	up-regulated
AT1G16610	AtSR45, RNPS1, SR45	arginine/serine-rich 45	0.00950398	-0.556864	1.19527	up-regulated
AT1G19080	PSF3, TTN10	GINS complex protein	0.00209528	0.466362	1.1724	up-regulated
AT4G34430	ATSWI3D, CHB3	DNA-binding family protein	2.26e-05	0.291964	1.15081	up-regulated
AT5G14420	RGLG2	RING domain ligase2	0.00223768	0.973236	1.12959	up-regulated
AT1G77080	AGL27, FLM, MAF1	K-box region and MADS-box transcription factor family protein	0.00252803	0.382561	1.08758	up-regulated
AT3G54480	SKIP5, SKP5	SKP1/ASK-interacting protein 5	0.000540894	-0.729427	1.07626	up-regulated
AT5G23590		DNAJ heat shock N-terminal domain-containing protein	0.000931505	0.533436	1.05934	up-regulated
AT4G02890	UBQ14	Ubiquitin family protein	1.05e-05	-0.329691	1.04362	up-regulated
AT3G53690		RING/U-box superfamily protein	0.000501234	-0.967312	1.03904	up-regulated
AT4G02640	ATBZIP10, BZO2H1	bZIP transcription factor family protein	0.00329312	-0.980183	1.03898	up-regulated
AT4G21660		proline-rich spliceosome-associated (PSP) family protein	4.51e-05	-0.461143	1.01132	up-regulated
AT4G04620	ATG8B	Ubiquitin-like superfamily protein	7.53e-05	-0.708104	0.987726	up-regulated
AT1G55310	At-SCL33, ATSCL33, SCL33, SR33	SC35-like splicing factor 33	1.28e-06	0.187843	0.976163	up-regulated
AT1G32130	ATIWS1, HNI9, IWS1	Transcription elongation factor (TFIIS) family protein	0.000455563	-0.685793	0.952044	up-regulated
AT4G08180	ORP1C	OSBP(oxysterol binding protein)-related protein 1C	3.08e-06	-0.586457	0.928446	up-regulated
AT5G37370	ATSRL1	PRP38 family protein	1.01e-05	0.362993	0.920446	up-regulated
AT4G31390	ABC1K1, ACDO1, AtACDO1, PGR6	Protein kinase superfamily protein	1.47e-05	0.916908	0.89802	up-regulated
AT4G38600	KAK, UPL3	HECT ubiquitin protein ligase family protein KAK	0.00225209	0.558665	0.878304	up-regulated
AT5G40930	TOM20-4	translocase of outer membrane 20-4	0.00113882	-0.28247	0.875023	up-regulated
AT5G56150	UBC30	ubiquitin-conjugating enzyme 30	7.53e-05	-0.505985	0.815601	up-regulated
AT5G61450		P-loop containing nucleoside triphosphate hydrolases superfamily protein	0.000447464	-0.511404	0.804711	up-regulated
AT1G78800		UDP-Glycosyltransferase superfamily protein	0.00740054	-0.568515	0.787978	up-regulated
AT2G45380		myeloid leukemia factor	0.000105642	0.700855	0.757139	up-regulated
AT1G45180	CTL05	RING/U-box superfamily protein	0.00641505	0.274529	0.74841	up-regulated
AT3G47040		Glycosyl hydrolase family protein	0.000411138	-0.97672	0.746283	up-regulated
AT5G07660	SMC6A	structural maintenance of chromosomes 6A	0.000397984	0.178248	0.742655	up-regulated
AT5G18180		H/ACA ribonucleoprotein complex, subunit Gar1/Naf1 protein	2.47e-05	0.859345	0.741194	up-regulated
AT1G80190	PSF1	partner of SLD five 1	0.00018546	-0.65801	0.738688	up-regulated
AT3G17020		Adenine nucleotide alpha hydrolases-like superfamily protein	0.00192686	-0.94583	0.727341	up-regulated
AT4G32440		Plant Tudor-like RNA-binding protein	2.31e-09	0.559842	0.699856	up-regulated
AT1G59890	SNL5	SIN3-like 5	0.00737712	-0.201969	0.669432	up-regulated
AT3G06290	AtSAC3B, SAC3B	SAC3/GANP/Nin1/mts3/eIF-3 p25 family	0.000165034	0.702061	0.645101	up-regulated
AT5G46410	SSP4	SCP1-like small phosphatase 4	9.43e-05	0.571243	0.629996	up-regulated
AT2G37150	CTL10	RING/U-box superfamily protein	0.000272133	0.539147	0.626672	up-regulated
AT2G07360	TASH3	SH3 domain-containing protein	0.00251503	-0.515079	0.617711	up-regulated
AT2G41830		Uncharacterized protein	0.000975283	0.816953	0.601637	up-regulated
AT1G01880	AtGEN1, GEN1	5'-3' exonuclease family protein	0.000118476	0.423046	0.560895	up-regulated
AT2G15910		CSL zinc finger domain-containing protein	0.000177301	0.954766	0.548415	up-regulated
AT5G47200	ATRAB1A, ATRABD2B, RAB1A	RAB GTPase homolog 1A	0.000492036	-0.229485	0.532113	up-regulated
AT5G19310	AtCHR23, CHR23	homeotic protein regulator	0.00764369	0.439112	0.513308	up-regulated
AT3G13050	AtNiaP, NiaP	Major facilitator superfamily protein	2.57e-05	0.317695	0.510139	up-regulated
AT1G64140		WRKY transcription factor	0.00783668	-0.253323	0.495615	up-regulated
AT2G45010		PLAC8 family protein	0.000801484	-0.946583	0.492446	up-regulated
AT5G07400		forkhead-associated domain-containing protein / FHA domain-containing protein	0.00461521	0.830869	0.481591	up-regulated
AT2G20900	ATDGK5, DGK5	diacylglycerol kinase 5	0.000484732	-0.395894	0.462497	up-regulated
AT2G46800	ATCDF1, ATMTP1, MTP1, OZS1, ZAT, ZAT1	zinc transporter	9.43e-05	0.500531	0.446744	up-regulated
AT4G34710	ADC2, ATADC2, SPE2	arginine decarboxylase 2	0.00215148	0.243877	0.443909	up-regulated
AT5G04110	GYRB3	DNA GYRASE B3	1.6e-06	-0.868938	0.429606	up-regulated
AT3G11950		TRAF-like superfamily protein	3.49e-07	-0.880972	0.428844	up-regulated
AT3G17770		Dihydroxyacetone kinase	6.68e-05	-0.509472	0.404675	up-regulated
AT5G08110	HRQ1	UBQ, helicase-c and DEAD-like helicase domain-containing protein	0.000648953	-0.179528	0.402965	up-regulated
AT4G39860		hematological/neurological-like protein	8.2e-05	-0.945912	0.400421	up-regulated
AT1G27290		transmembrane protein	0.0020972	-0.455193	0.328486	up-regulated
AT5G58340		myb-like HTH transcriptional regulator family protein	4.03e-05	0.909897	0.278208	up-regulated
AT5G44100	ckl7	casein kinase I-like 7	0.000312607	0.273102	0.277057	up-regulated
AT3G61790	SINAT3	Protein with RING/U-box and TRAF-like domain	0.000569884	0.928762	0.273524	up-regulated
AT4G14385		histone acetyltransferase subunit NuA4-domain protein	0.000859926	0.647639	0.26306	up-regulated
AT1G07480		Transcription factor IIA, alpha/beta subunit	0.000981195	-0.415964	0.245867	up-regulated
AT1G73510		hypothetical protein	1.47e-05	0.873442	0.223476	up-regulated
AT2G36895		D-tagatose-1,6-bisphosphate aldolase subunit	7.76e-05	0.49993	0.215559	up-regulated
AT5G23610		DYAD protein	0.00361054	0.220467	0.202046	up-regulated
AT4G09720	ATRABG3A, RABG3A	RAB GTPase homolog G3A	4.05e-05	-0.415416	0.195823	up-regulated
AT5G54760		Translation initiation factor SUI1 family protein	9.86e-05	0.609641	0.180518	up-regulated
AT3G07270		GTP cyclohydrolase I	0.000850823	0.222776	0.177655	up-regulated
AT3G20290	ATEHD1, EHD1	EPS15 homology domain 1	0.00753677	0.290558	0.170219	up-regulated
AT1G29850	AtPDCD5, PDCD5	double-stranded DNA-binding family protein	0.00461939	0.19318	0.129696	up-regulated
AT5G22040		ubiquitin carboxyl-terminal hydrolase	0.00484254	-0.8943	0.125595	up-regulated
AT5G03555	AtNCS1, NCS1, PLUTO	permease, cytosine/purines, uracil, thiamine, allantoin family protein	0.00115106	-0.755711	0.109117	up-regulated
AT1G32400	TOM2A	tobamovirus multiplication 2A	0.00279898	0.339451	0.0745518	up-regulated
AT1G04090		vacuolar sorting-associated protein (DUF946)	0.00230541	0.418957	0.0479012	up-regulated
AT2G25880	AtAUR2, AUR2	ataurora2	2.14e-05	-0.188574	0.0388246	up-regulated
AT5G11440	CID5, IPD1	CTC-interacting domain 5	0.0077825	0.658815	0.0346841	up-regulated
AT1G80420	ATXRCC1, XRCC1	BRCT domain-containing DNA repair protein	0.000672775	-0.669127	0.0148857	up-regulated
AT1G02840	At-SR34, ATSRP34, SR1, SR34, SRP34	RNA-binding (RRM/RBD/RNP motifs) family protein	2.28e-10	0.363554	-0.00775772	down-regulated
AT3G01540	ATDRH1, DRH1, IRP6, RH14	DEAD box RNA helicase 1	0.000411138	-0.500921	-0.0525826	down-regulated
AT4G26510	UCK4, UKL4	uridine kinase-like 4	0.00420564	0.541785	-0.0573272	down-regulated
AT1G35160	14-3-3PHI, GF14 PHI, GRF4	GF14 protein phi chain	0.000397984	0.351819	-0.0578183	down-regulated
AT5G25265	HPAT1	Hyp O-arabinosyltransferase-like protein	3.35e-05	0.904026	-0.075316	down-regulated
AT5G42220		Ubiquitin-like superfamily protein	0.00286122	0.204014	-0.0795486	down-regulated
AT3G50910		netrin receptor DCC	0.00018546	0.269502	-0.0846459	down-regulated
AT2G37340	AT-RS2Z33, ATRSZ33, RS2Z33, RSZ33	arginine/serine-rich zinc knuckle-containing protein 33	2.52e-05	0.878142	-0.0869578	down-regulated
AT3G19970		alpha/beta-Hydrolases superfamily protein	0.00392201	-0.615522	-0.121872	down-regulated
AT1G68890	PHYLLO	2-oxoglutarate decarboxylase/hydro-lyase/magnesium ion-binding protein	0.00514919	-0.829278	-0.137885	down-regulated
AT1G15380	GLYI4	Lactoylglutathione lyase / glyoxalase I family protein	0.000790727	-0.626461	-0.149303	down-regulated
AT1G29750	RKF1	receptor-like kinase in flowers 1	0.000272133	-0.190473	-0.182226	down-regulated
AT2G42910	AtPRS4, PRS4	Phosphoribosyltransferase family protein	3.08e-06	0.980867	-0.184938	down-regulated
AT5G52200	AtI-2, I-2	phosphoprotein phosphatase inhibitor	0.00251503	0.501675	-0.210035	down-regulated
AT5G25540	CID6	CTC-interacting domain 6	1.6e-06	-0.651349	-0.273878	down-regulated
AT2G28620	RSW7	P-loop containing nucleoside triphosphate hydrolases superfamily protein	0.00855711	-0.497911	-0.275766	down-regulated
AT5G27840	AUN2, TOPP8	Calcineurin-like metallo-phosphoesterase superfamily protein	8.92e-05	0.300342	-0.278207	down-regulated
AT2G34770	ATFAH1, FAH1	fatty acid hydroxylase 1	0.000380177	-0.326707	-0.293818	down-regulated
AT5G20680	TBL16	TRICHOME BIREFRINGENCE-LIKE 16	7.56e-05	0.623401	-0.307643	down-regulated
AT4G21670	ATCPL1, CPL1, FRY2, RCF2, SHI4	C-terminal domain phosphatase-like 1	0.00495356	0.271421	-0.348794	down-regulated
AT1G79110	BRG2	zinc ion binding protein	0.00251503	0.407297	-0.362071	down-regulated
AT1G73920		alpha/beta-Hydrolases superfamily protein	0.000347337	0.422181	-0.40878	down-regulated
AT5G43660	CP3	2-oxoglutarate (2OG) and Fe(II)-dependent oxygenase superfamily protein	0.000975283	-0.244341	-0.413596	down-regulated
AT5G49940	ATCNFU2, NFU2	NIFU-like protein 2	0.00346805	0.218241	-0.416266	down-regulated
AT2G33620	AHL10	AT hook motif DNA-binding family protein	0.00444579	-0.697083	-0.440108	down-regulated
AT3G53750	ACT3	actin 3	0.000305078	0.683951	-0.44619	down-regulated
AT3G05720	IMPA-7	importin alpha isoform 7	0.00526489	0.452127	-0.450087	down-regulated
AT1G64200	VHA-E3	vacuolar H+-ATPase subunit E isoform 3	0.00344965	0.771621	-0.48137	down-regulated
AT5G64990	AtRABH1a, RABH1a	RAB GTPase homolog H1A	0.000492036	0.793388	-0.511519	down-regulated
AT1G07350	SR45a	RNA-binding (RRM/RBD/RNP motifs) family protein	0.00904265	0.245918	-0.526006	down-regulated
AT5G28040	VFP4	DNA-binding storekeeper protein-related transcriptional regulator	0.00211301	-0.737862	-0.52684	down-regulated
AT3G45280	ATSYP72, SYP72	syntaxin of plants 72	7.48e-07	0.470833	-0.529803	down-regulated
AT2G41550		Rho termination factor	1.47e-05	-0.987061	-0.548398	down-regulated
AT1G23970		hypothetical protein (DUF626)	0.00377728	0.232091	-0.573089	down-regulated
AT1G74410	ATL24	RING/U-box superfamily protein	0.00443784	0.122779	-0.593358	down-regulated
AT5G03240	UBQ3	polyubiquitin 3	0.000956747	0.313921	-0.642552	down-regulated
AT5G40370	AtGRXC2, GRX370, GRXC2	Glutaredoxin family protein	0.000952399	0.394596	-0.64422	down-regulated
AT1G75180		Erythronate-4-phosphate dehydrogenase family protein	6.66e-05	-0.559089	-0.679225	down-regulated
AT3G62310		RNA helicase family protein	0.00865358	0.643272	-0.690169	down-regulated
AT2G39950		flocculation protein	1.47e-05	-0.160552	-0.690765	down-regulated
AT1G42990	ATBZIP60, BZIP60	basic region/leucine zipper motif 60	0.000977641	-0.422788	-0.692099	down-regulated
AT5G43460		HR-like lesion-inducing protein-like protein	7.6e-06	0.691378	-0.711386	down-regulated
AT1G17710	AtPEPC1, PEPC1	Pyridoxal phosphate phosphatase-related protein	0.000855082	0.27309	-0.720136	down-regulated
AT5G65685	SS5	UDP-Glycosyltransferase superfamily protein	7.53e-05	-0.394906	-0.722526	down-regulated
AT4G16144	AMSH3	associated molecule with the SH3 domain of STAM 3	0.00565445	0.576024	-0.732459	down-regulated
AT3G13420		transmembrane protein	7.6e-06	0.49797	-0.767654	down-regulated
AT5G16880		Target of Myb protein 1	0.00673643	-0.393378	-0.79602	down-regulated
AT5G58060	ATGP1, ATYKT61, YKT61	SNARE-like superfamily protein	0.00018053	0.169967	-0.801046	down-regulated
AT1G28765		hypothetical protein	0.000207372	0.580428	-0.831076	down-regulated
AT3G27380	SDH2-1	succinate dehydrogenase 2-1	0.00448823	-0.575776	-0.835938	down-regulated
AT1G67650		SRP72 RNA-binding domain-containing protein	0.000422381	0.505778	-0.861286	down-regulated
AT1G10650		SBP (S-ribonuclease binding protein) family protein	0.00438538	0.16397	-0.885857	down-regulated
AT1G09100	RPT5B	26S proteasome AAA-ATPase subunit RPT5B	0.00239932	0.588318	-0.940444	down-regulated
AT3G59280	AtPAM16, MUSE5, PAM16, TXR1	Protein Transporter, Pam16	0.00225209	-0.231721	-0.946941	down-regulated
AT1G71696	SOL1	carboxypeptidase D	0.0085151	-0.836954	-0.955452	down-regulated
AT3G04500		RNA-binding (RRM/RBD/RNP motifs) family protein	0.000975283	-0.511952	-0.966779	down-regulated
AT4G28150		hypothetical protein (DUF789)	7.35e-06	0.575146	-0.969873	down-regulated
AT5G56180	ARP8, ATARP8	actin-related protein 8	0.00565932	0.595896	-1.06417	down-regulated
AT4G03115		Mitochondrial substrate carrier family protein	0.000277329	0.696238	-1.09336	down-regulated
AT5G61530		small G protein family protein / RhoGAP family protein	1.43e-06	-0.554087	-1.11972	down-regulated
AT1G32230	ATP8, AtRCD1, CEO, CEO1, RCD1, RIMB1	WWE protein-protein interaction domain protein family	0.00409872	-0.440905	-1.12764	down-regulated
AT1G04985		triacylglycerol lipase-like protein	0.00195321	0.502633	-1.14554	down-regulated
AT3G57230	AGL16	AGAMOUS-like 16	0.000117285	1	-1.15545	down-regulated
AT3G52270		Transcription initiation factor IIF, beta subunit	0.00361983	0.5592	-1.17005	down-regulated
AT5G22000	RHF2A	RING-H2 group F2A	0.00043324	0.178686	-1.20041	down-regulated
AT1G75560		zinc knuckle (CCHC-type) family protein	0.000582764	0.58535	-1.20174	down-regulated
AT1G20620	ATCAT3, CAT3, ROG1, SEN2	catalase 3	2.09e-07	-0.860395	-1.26662	down-regulated
AT2G48060		piezo-type mechanosensitive ion channel component	0.00509858	0.352104	-1.2791	down-regulated
AT1G13350	PRP4KB	Protein kinase superfamily protein	0.0055388	0.30948	-1.30455	down-regulated
AT3G51840	ACX4, ATG6, ATSCX	acyl-CoA oxidase 4	0.00290333	0.219654	-1.30483	down-regulated
AT1G18070	EF-1&#945;	Translation elongation factor EF1A/initiation factor IF2gamma family protein	0.000272133	0.631021	-1.32335	down-regulated
AT4G35890	AtLARP1c, LARP1c	winged-helix DNA-binding transcription factor family protein	0.000672668	0.551093	-1.33759	down-regulated
AT5G53300	AtUBC10, UBC10	ubiquitin-conjugating enzyme 10	0.000935736	0.545154	-1.33823	down-regulated
AT3G58040	SINAT2	seven in absentia of Arabidopsis 2	7.73e-06	0.625034	-1.37214	down-regulated
AT3G48030	AtHIGD1, ATL48	hypoxia-responsive family protein / zinc finger (C3HC4-type RING finger) family protein	0.00753794	0.539457	-1.4084	down-regulated
AT4G32830	AtAUR1, AUR1	ataurora1	0.00761607	0.246468	-1.44489	down-regulated
AT4G18640	MDIS2, MRH1	Leucine-rich repeat protein kinase family protein	0.00979128	0.138345	-1.46005	down-regulated
AT5G63130		Octicosapeptide/Phox/Bem1p family protein	0.00581351	0.519603	-1.46931	down-regulated
AT1G54830	NF-YC3	nuclear factor Y, subunit C3	0.000639076	-0.343625	-1.46964	down-regulated
AT5G08030	AtGDPD6, GDPD6	PLC-like phosphodiesterases superfamily protein	9.86e-05	-1	-1.49778	down-regulated
AT1G14530	THH1	tobamovirus multiplication-like protein (DUF1084)	0.000272133	0.366007	-1.50714	down-regulated
AT4G23630	BTI1, RTN1, RTNLB1	VIRB2-interacting protein 1	4e-05	-0.378535	-1.53164	down-regulated
AT1G10680	ABCB10, PGP10	P-glycoprotein 10	0.000250641	0.848652	-1.53871	down-regulated
AT1G70490	ARFA1D, ATARFA1D	Ras-related small GTP-binding family protein	2.01e-06	-0.633335	-1.54459	down-regulated
AT1G08040		trimethylguanosine synthase (DUF707)	0.000397984	0.713336	-1.5513	down-regulated
AT5G09880		Splicing factor, CC1-like protein	0.00254831	0.338201	-1.56008	down-regulated
AT4G10843		hypothetical protein	0.00682257	-0.355855	-1.59938	down-regulated
AT1G31817	NFD3	Ribosomal L18p/L5e family protein	0.00427405	0.397026	-1.61597	down-regulated
AT4G14410	bHLH104	basic helix-loop-helix (bHLH) DNA-binding superfamily protein	0.000691141	0.641117	-1.62293	down-regulated
AT1G54710	ATATG18H, ATG18H	autophagy 18h-like protein	0.000135788	0.230519	-1.65494	down-regulated
AT3G51090		coiled-coil 90B-like protein (DUF1640)	0.00276904	0.303077	-1.65809	down-regulated
AT1G21580	SOP1	Zinc finger C-x8-C-x5-C-x3-H type family protein	1.01e-05	0.547934	-1.66629	down-regulated
AT4G05330	AGD13	ARF-GAP domain 13	0.00124803	0.167834	-1.70763	down-regulated
AT3G05500	LDAP3, SRP3	Rubber elongation factor protein (REF)	0.00624086	0.302507	-1.71872	down-regulated
AT5G63320	NPX1	nuclear protein X1	0.000469376	-0.576448	-1.72679	down-regulated
AT5G66740	BDR8	spindle assembly abnormal protein (DUF620)	1.47e-05	0.837534	-1.73231	down-regulated
AT3G11900	ANT1	aromatic and neutral transporter 1	0.00192686	0.340743	-1.75707	down-regulated
AT1G52825		sporulation-specific protein	0.000975283	-0.714137	-1.77537	down-regulated
AT2G01930	ATBPC1, BBR, BPC1	basic pentacysteine1	0.000965708	-0.725007	-1.78257	down-regulated
AT2G35630	GEM1, MOR1	ARM repeat superfamily protein	0.000124969	0.412207	-1.82427	down-regulated
AT3G29180		DUF1336 family protein (DUF1336)	0.00824527	-0.654396	-1.82835	down-regulated
AT1G15350		DUF4050 family protein	0.000380177	0.269911	-1.87227	down-regulated
AT1G55810	UCK3, UKL3	uridine kinase-like 3	0.0087634	0.825977	-1.9122	down-regulated
AT3G52560	MMZ4, UEV1D, UEV1D-4	ubiquitin E2 variant 1D-4	1.47e-05	0.35212	-1.95984	down-regulated
AT3G61690	NTP8	nucleotidyltransferase	0.00286759	-0.587289	-1.96125	down-regulated
AT3G55050	PP2C.D4	Protein phosphatase 2C family protein	0.00276904	0.294852	-2.05449	down-regulated
AT1G68580		Agenet and bromo-adjacent homology (BAH) domain-containing protein	0.000801805	-0.409353	-2.06586	down-regulated
AT4G23950	AtSUN5, SUN5	Galactose-binding protein	5.05e-05	0.461237	-2.07667	down-regulated
AT4G38225		glycerol kinase	0.00638102	0.564796	-2.0891	down-regulated
AT3G06820	AtBRCC36B, BRCC36B	Mov34/MPN/PAD-1 family protein	1.99e-05	0.828045	-2.16424	down-regulated
AT3G52120		SWAP (Suppressor-of-White-APricot)/surp domain-containing protein / D111/G-patch domain-containing protein	0.00565445	0.322368	-2.18793	down-regulated
AT5G58950		Protein kinase superfamily protein	0.000710175	0.506629	-2.19817	down-regulated
AT3G63310	AtLFG2, BIL4, GAAP2, LFG2	Bax inhibitor-1 family protein	0.00578542	-0.222065	-2.22003	down-regulated
AT5G12000		kinase with adenine nucleotide alpha hydrolases-like domain-containing protein	0.00167877	0.429949	-2.23048	down-regulated
AT5G04510	ATPDK1, PDK1	3'-phosphoinositide-dependent protein kinase 1	0.000492036	0.527554	-2.28825	down-regulated
AT2G44990	ATCCD7, CCD7, MAX3	carotenoid cleavage dioxygenase 7	0.000397984	0.732238	-2.29046	down-regulated
AT5G50430	UBC33	ubiquitin-conjugating enzyme 33	0.0035234	0.653091	-2.31087	down-regulated
AT1G14560	CoAc1	Mitochondrial substrate carrier family protein	0.000531869	0.384576	-2.31286	down-regulated
AT2G26310	AtFAP2, FAP2	Chalcone-flavanone isomerase family protein	0.00251503	0.430378	-2.36954	down-regulated
AT1G12420	ACR8	ACT domain repeat 8	0.000569884	0.893222	-2.37408	down-regulated
AT3G49410		Transcription factor IIIC, subunit 5	3.59e-05	0.968548	-2.37449	down-regulated
AT4G03110	AtBRN1, AtRBP-DR1, BRN1, RBP-DR1	RNA-binding protein-defense related 1	3.02e-06	-0.224962	-2.39106	down-regulated
AT3G27090		DCD (Development and Cell Death) domain protein	0.000170241	0.685682	-2.39119	down-regulated
AT1G79640		Protein kinase superfamily protein	0.000793595	-0.313258	-2.43814	down-regulated
AT4G39850	ABCD1, ACN2, AtABCD1, CTS, PED3, PXA1	peroxisomal ABC transporter 1	0.00246739	0.753539	-2.45547	down-regulated
AT4G39680		SAP domain-containing protein	0.00438538	-0.115973	-2.45842	down-regulated
AT3G19960	ATM1	myosin 1	0.000837803	0.967211	-2.48007	down-regulated
AT2G02960		RING/FYVE/PHD zinc finger superfamily protein	1.64e-05	-0.281339	-2.55285	down-regulated
AT2G32970		G1/S-specific cyclin-E protein	0.00141859	0.357988	-2.57419	down-regulated
AT4G40040	H3.3, HTR5	Histone superfamily protein	0.000938066	0.203855	-2.63172	down-regulated
AT1G17730	CHMP1B, VPS46.1	vacuolar protein sorting 46.1	0.00820927	-0.458216	-2.63848	down-regulated
AT5G56190		Transducin/WD40 repeat-like superfamily protein	0.000160552	0.523669	-2.64107	down-regulated
AT2G19180		hypothetical protein	0.00135408	0.588899	-2.64912	down-regulated
AT4G28540	CKL6, PAPK1	casein kinase I-like 6	0.00717549	0.266922	-2.69963	down-regulated
AT3G46060	ARA-3, ARA3, ATRAB8A, ATRABE1C, RAB8A, RABE1c	RAB GTPase homolog 8A	2.57e-05	0.816499	-2.76052	down-regulated
AT1G03550	AtSCAMP4, SCAMP4	Secretory carrier membrane protein (SCAMP) family protein	0.000790999	-0.95519	-2.76069	down-regulated
AT2G25590		Plant Tudor-like protein	0.00225551	-0.218748	-2.78017	down-regulated
AT1G61140	EDA16, FRG4	SNF2 domain-containing protein / helicase domain-containing protein / zinc finger protein-like protein	0.00327496	0.571245	-2.80688	down-regulated
AT1G21864		Plant thionin family protein	0.000931505	0.825234	-2.80849	down-regulated
AT4G18990	XTH29	xyloglucan endotransglucosylase/hydrolase 29	0.00272226	0.661061	-2.84383	down-regulated
AT1G02020		nitroreductase family protein	0.000307587	-0.790715	-2.84806	down-regulated
AT5G40720		C3H4 type zinc finger protein (DUF23)	0.000647749	-0.697943	-2.84869	down-regulated
AT5G15610		Proteasome component (PCI) domain protein	0.00957053	0.441468	-2.88977	down-regulated
AT1G04290		Thioesterase superfamily protein	0.00299476	0.786918	-2.95508	down-regulated
AT1G80780	CAF1j	Polynucleotidyl transferase, ribonuclease H-like superfamily protein	4.32e-05	-0.711412	-2.96547	down-regulated
AT1G14685	ATBPC2, BBR/BPC2, BPC2	basic pentacysteine 2	1.24e-06	0.87989	-2.98047	down-regulated
AT4G24580	REN1	Rho GTPase activation protein (RhoGAP) with PH domain-containing protein	0.00167877	0.36451	-2.98591	down-regulated
AT5G13240	MAF1	transcription regulator	0.00208549	0.552834	-2.99594	down-regulated
AT3G07470		transmembrane protein, putative (Protein of unknown function, DUF538)	0.00526489	0.261207	-3.00631	down-regulated
AT4G15020		hAT transposon superfamily	0.00502599	0.496279	-3.02175	down-regulated
AT3G14172		GPI-anchored adhesin-like protein	0.000648953	-0.86724	-3.04713	down-regulated
AT5G63370	CDKG1	Protein kinase superfamily protein	5e-07	0.581127	-3.0784	down-regulated
AT2G17790	VPS35A, ZIP3	vacuolar protein sorting-associated 35A-like protein	5.13e-05	-0.927512	-3.10269	down-regulated
AT1G03620		ELMO/CED-12 family protein	2.28e-10	0.549563	-3.11307	down-regulated
AT5G40700		transcriptional regulator ATRX-like protein	0.00966674	0.144951	-3.18041	down-regulated
AT3G17660	AGD15	ARF-GAP domain 15	5.05e-05	0.176106	-3.27908	down-regulated
AT3G14720	ATMPK19, MPK19	MAP kinase 19	0.000493116	-0.637757	-3.3118	down-regulated
AT1G76630	SKI3, WAR1	Tetratricopeptide repeat (TPR)-like superfamily protein	5.84e-05	0.823896	-3.32657	down-regulated
AT4G17640	CKB2	casein kinase II beta chain 2	5.05e-05	0.513069	-3.33282	down-regulated
AT4G01960		transmembrane protein	0.000168935	0.669361	-3.50073	down-regulated
AT5G54940		Translation initiation factor SUI1 family protein	0.00112708	-0.523243	-3.5501	down-regulated
AT4G16280	FCA	flowering time control protein FCA	0.00365725	0.491807	-3.58823	down-regulated
AT1G01770		propionyl-CoA carboxylase	0.000164115	0.947565	-3.66991	down-regulated
AT1G27330		Ribosome associated membrane protein RAMP4	0.00517267	0.607377	-3.70768	down-regulated
AT1G67530	PUB7	ARM repeat superfamily protein	0.00115031	0.732374	-3.77351	down-regulated
AT1G70790	CAR9	Calcium-dependent lipid-binding (CaLB domain) family protein	0.00526489	0.338082	-3.77908	down-regulated
AT2G26540	ATDUF3, ATUROS, DUF3, HEMD, UROS	uroporphyrinogen-III synthase family protein	1.99e-05	0.940182	-3.79396	down-regulated
AT4G10590	UBP10	ubiquitin-specific protease 10	0.00141859	-0.854115	-3.83628	down-regulated
AT1G64980	CDI	Nucleotide-diphospho-sugar transferases superfamily protein	0.00117237	0.573158	-3.92116	down-regulated
AT1G78460		SOUL heme-binding family protein	0.00127725	-0.972868	-3.92874	down-regulated
AT3G09390	ATMT-1, ATMT-K, MT2A	metallothionein 2A	0.00203899	0.823106	-3.9394	down-regulated
AT2G41110	ATCAL5, CAM2	calmodulin 2	0.000272133	0.218766	-3.98766	down-regulated
AT5G46180	DELTA-OAT	ornithine-delta-aminotransferase	0.00389277	0.43004	-3.9989	down-regulated
AT4G32600		C3H4 type zinc finger protein	0.00277822	0.531778	-4.00189	down-regulated
AT3G12690	AGC1.5	AGC kinase 1.5	0.000321205	0.843766	-4.0464	down-regulated
AT4G30140	CDEF1	GDSL-like Lipase/Acylhydrolase superfamily protein	0.00837995	0.306744	-4.06293	down-regulated
AT1G61290	ATSYP124, SYP124	syntaxin of plants 124	0.00433845	-0.208609	-4.07448	down-regulated
AT2G46210	AtSLD2, SLD2	Fatty acid/sphingolipid desaturase	0.00106494	-0.247919	-4.08254	down-regulated
AT5G45350	GPRP2	proline-rich family protein	3.85e-05	0.519554	-4.10272	down-regulated
AT3G44753		transmembrane protein	0.000238536	0.582044	-4.1125	down-regulated
AT5G56160		Sec14p-like phosphatidylinositol transfer family protein	0.00392201	0.705823	-4.28314	down-regulated
AT1G06890	UXT3	nodulin MtN21 /EamA-like transporter family protein	0.00582441	-0.539567	-4.29282	down-regulated
AT3G01630		Major facilitator superfamily protein	0.00032984	0.649524	-4.29362	down-regulated
AT1G80540		envelope glycoprotein B	0.000956747	0.371917	-4.33766	down-regulated
AT1G05820	ATSPPL5, SPPL5	SIGNAL PEPTIDE PEPTIDASE-LIKE 5	1.47e-05	0.694232	-4.413	down-regulated
AT3G07890		Ypt/Rab-GAP domain of gyp1p superfamily protein	0.00251174	0.201591	-4.71813	down-regulated
AT4G05050	UBQ11	ubiquitin 11	0.00158624	-0.187207	-4.75299	down-regulated
AT1G12780	ATUGE1, UGE1	UDP-D-glucose/UDP-D-galactose 4-epimerase 1	0.00718863	0.958365	-4.7619	down-regulated
AT2G16730	BGAL13	glycosyl hydrolase family 35 protein	0.000130381	-0.537751	-4.7956	down-regulated
AT3G01085		Protein kinase superfamily protein	0.0034185	-0.294951	-4.84246	down-regulated
AT4G00720	ASKTHETA, ATSK32, SK32	shaggy-like protein kinase 32	0.000801805	0.231315	-4.85003	down-regulated
AT3G04630	WDL1	WVD2-like 1	1.01e-05	0.389137	-4.88433	down-regulated
AT3G59910		Ankyrin repeat family protein	0.00966674	-0.665123	-4.90633	down-regulated
AT5G43830		aluminum induced protein with YGL and LRDR motifs	0.00111306	0.340771	-4.95185	down-regulated
AT3G03720	AtCAT4, CAT4	cationic amino acid transporter 4	1.42e-06	0.967185	-4.9781	down-regulated
AT4G03430	EMB2770, STA1	pre-mRNA splicing factor-like protein	2.57e-05	0.842143	-5.01508	down-regulated
AT1G23490	ARF1, ATARF, ATARF1, ATARFA1A	ADP-ribosylation factor 1	0.00549409	0.177673	-5.0221	down-regulated
AT4G32620	EPCR1	Enhancer of polycomb-like transcription factor protein	0.000348896	-0.582667	-5.02993	down-regulated
AT4G36690	ATU2AF65A	U2 snRNP auxilliary factor, large subunit, splicing factor	2.31e-05	-0.525952	-5.05675	down-regulated
AT2G20320		DENN (AEX-3) domain-containing protein	0.00633649	0.132473	-5.11735	down-regulated
AT5G58050	GDPDL6, SVL4	SHV3-like 4	0.0013768	-0.279174	-5.18037	down-regulated
AT3G59290	EPS3	ENTH/VHS family protein	0.00829448	0.18591	-5.20725	down-regulated
AT3G09550		Ankyrin repeat family protein	0.00672618	-0.978352	-5.25158	down-regulated
AT5G35200	PICALM3	ENTH/ANTH/VHS superfamily protein	0.00251174	0.785325	-5.25667	down-regulated
AT5G16230	AAD3	Plant stearoyl-acyl-carrier-protein desaturase family protein	0.00693437	0.563727	-5.26827	down-regulated
AT2G21540	ATSFH3, SFH3	SEC14-like 3	0.00579224	-0.336744	-5.38316	down-regulated
AT5G19473		RPM1-interacting protein 4 (RIN4) family protein	0.00525932	-0.72822	-5.48478	down-regulated
AT4G27100		Ypt/Rab-GAP domain of gyp1p superfamily protein	0.00198072	-0.68235	-5.60633	down-regulated
AT1G67480		Galactose oxidase/kelch repeat superfamily protein	0.00402937	0.379536	-5.65172	down-regulated
AT4G04980		hypothetical protein	0.00223172	0.206411	-5.67028	down-regulated
AT3G01050	MUB1	membrane-anchored ubiquitin-fold protein 1 precursor	4.83e-08	0.65831	-5.70699	down-regulated
AT5G47620		RNA-binding (RRM/RBD/RNP motifs) family protein	0.00112956	-0.290105	-5.72041	down-regulated
AT4G19110		Protein kinase superfamily protein	0.00539049	0.126192	-5.75433	down-regulated
AT4G15650		kinase-like protein	0.00032984	0.583118	-5.84298	down-regulated
AT4G27960	UBC9	ubiquitin conjugating enzyme 9	0.00684036	-0.658923	-5.93911	down-regulated
AT1G64300		Protein kinase family protein	0.00779351	-0.8322	-6.2776	down-regulated
AT3G27260	GTE8	global transcription factor group E8	0.00589791	0.616141	-6.75582	down-regulated
AT5G11790	NDL2	N-MYC downregulated-like 2	0.000481835	0.798427	-7.07428	down-regulated
AT4G25590	ADF7	actin depolymerizing factor 7	0.00956302	0.460999	-7.14933	down-regulated
AT3G20200		kinase with adenine nucleotide alpha hydrolases-like domain-containing protein	0.00428441	-0.410107	-7.20068	down-regulated
AT3G15340	PPI2	proton pump interactor 2	0.00589791	0.79358	-7.29938	down-regulated
AT3G60570	ATEXPB5, ATHEXP BETA 1.3, EXPB5	expansin B5	0.0035033	0.678736	-7.30625	down-regulated
AT3G62190		Chaperone DnaJ-domain superfamily protein	0.000796297	-0.819198	-7.35667	down-regulated
AT4G27370	ATVIIIB, VIIIB	P-loop containing nucleoside triphosphate hydrolases superfamily protein	0.000621176	-0.833671	-7.42078	down-regulated
AT1G16840		hypothetical protein	0.00761027	0.474619	-7.86279	down-regulated
AT2G26280	CID7	CTC-interacting domain 7	0.00638102	0.483105	-8.00908	down-regulated
AT3G05670		RING/U-box protein	0.00163206	0.921106	-8.01435	down-regulated
AT1G35190		2-oxoglutarate (2OG) and Fe(II)-dependent oxygenase superfamily protein	0.00509858	0.480428	-8.16108	down-regulated
AT3G30720	DEG6, QQS	qua-quine starch	0.00273164	0.843494	-8.91932	down-regulated

## Sheet: S4d_DAS_SC_vs_EC
Gene_ID	Gene_name	Description	adj.pval	maxdeltaPS	log2FC	up.down
AT3G19020	LRX8	Leucine-rich repeat (LRR) family protein	0.000112474	0.962642	10.0928	up-regulated
AT1G79270	ECT8	evolutionarily conserved C-terminal region 8	8.11e-05	-0.949331	9.56565	up-regulated
AT2G02350	AtPP2-B9, SKIP3	SKP1 interacting partner 3	0.00137068	-0.660213	8.86122	up-regulated
AT4G30850	HHP2	heptahelical transmembrane protein2	0.00705103	0.948714	8.27466	up-regulated
AT1G05790		lipase class 3 family protein	0.0031513	-0.797845	8.06597	up-regulated
AT1G78780		pathogenesis-related family protein	0.00522702	0.630053	8.04697	up-regulated
AT2G25880	AtAUR2, AUR2	ataurora2	0.00461429	-0.252545	7.74777	up-regulated
AT1G07060	ATDFO, DFO	hypothetical protein	0.00182247	0.443968	7.54418	up-regulated
AT5G16690	ATORC3, ORC3	origin recognition complex subunit 3	0.000948779	-0.802172	7.25174	up-regulated
AT5G66010		RNA-binding (RRM/RBD/RNP motifs) family protein	0.000689638	-0.417269	7.06361	up-regulated
AT5G64480		hypothetical protein	0.00210816	0.148136	6.92532	up-regulated
AT1G29750	RKF1	receptor-like kinase in flowers 1	0.00232926	-0.717052	6.80602	up-regulated
AT1G09140	At-SR30, ATSRP30, SR30	SERINE-ARGININE PROTEIN 30	0.00069397	0.791855	6.79459	up-regulated
AT5G07730		transmembrane protein	0.000711375	0.980062	6.72223	up-regulated
AT4G00240	PLDBETA2	phospholipase D beta 2	0.000120583	-0.704983	6.53017	up-regulated
AT5G66250		kinectin-like protein	0.00120062	-0.805535	6.51652	up-regulated
AT2G07690	MCM5	Minichromosome maintenance (MCM2/3/5) family protein	0.00940299	0.120834	6.33627	up-regulated
AT3G27050		plant/protein	0.00165283	0.900703	6.33294	up-regulated
AT2G43410	FPA	RNA binding protein	0.00198122	0.636655	6.32968	up-regulated
AT5G16800	NAA60	Acyl-CoA N-acyltransferases (NAT) superfamily protein	0.000237772	-0.462524	6.2864	up-regulated
AT4G09620	mTERF12	Mitochondrial transcription termination factor family protein	0.00756019	-0.357573	6.26292	up-regulated
AT1G05783		hypothetical protein	0.0055713	-0.555942	6.17355	up-regulated
AT1G72250	MDKIN1	Di-glucose binding protein with Kinesin motor domain-containing protein	0.00166121	-0.571019	6.15758	up-regulated
AT2G37670		Transducin/WD40 repeat-like superfamily protein	5.08e-05	-0.62735	6.11858	up-regulated
AT4G14770	ATTCX2, SOL2, TCX2	TESMIN/TSO1-like CXC 2	0.000156102	-1	6.03791	up-regulated
AT4G32300	SD2-5	S-domain-2 5	0.000477573	0.517874	5.90128	up-regulated
AT1G75660	AtXRN3, XRN3	5'-3' exoribonuclease 3	0.0088157	-0.430673	5.79109	up-regulated
AT4G34100	CER9, SUD1	RING/U-box superfamily protein	1.29e-05	0.820884	5.74442	up-regulated
AT3G14890	ZDP	phosphoesterase	2.32e-07	-0.484012	5.7268	up-regulated
AT3G11950		TRAF-like superfamily protein	4e-05	-0.915866	5.67428	up-regulated
AT1G04230		rRNA-processing EFG1-like protein (DUF2361)	0.000292717	-0.50371	5.63949	up-regulated
AT5G04110	GYRB3	DNA GYRASE B3	5.23e-07	-0.902125	5.60852	up-regulated
AT3G19970		alpha/beta-Hydrolases superfamily protein	0.0041024	0.563705	5.59385	up-regulated
AT2G32295		EXS (ERD1/XPR1/SYG1) family protein	0.000399634	0.44886	5.58247	up-regulated
AT5G22875		transmembrane protein	0.00462163	0.570874	5.54795	up-regulated
AT3G12150		alpha/beta hydrolase family protein	0.000615941	-0.413883	5.4258	up-regulated
AT1G69400		Transducin/WD40 repeat-like superfamily protein	0.00166928	-0.459628	5.42394	up-regulated
AT1G53250		histone-lysine N-methyltransferase, H3 lysine-79 specific-like protein	0.0041024	-0.605459	5.33751	up-regulated
AT5G25350	EBF2	EIN3-binding F box protein 2	0.000689638	-0.111512	5.25696	up-regulated
AT3G48160	DEL1, E2FE, E2L3	DP-E2F-like 1	0.00806412	0.171482	5.23574	up-regulated
AT2G21620	RD2	Adenine nucleotide alpha hydrolases-like superfamily protein	0.0010146	0.952079	5.2101	up-regulated
AT3G17770		Dihydroxyacetone kinase	0.000689638	-0.756249	5.18658	up-regulated
AT2G21300		ATP binding microtubule motor family protein	9.78e-05	-0.867985	5.16094	up-regulated
AT5G39660	CDF2	cycling DOF factor 2	0.00756019	-0.421945	5.13723	up-regulated
AT5G51170	AtUSB1	U6 snRNA phosphodiesterase-like protein	9.78e-05	-0.294432	5.11838	up-regulated
AT5G65687		Major facilitator superfamily protein	1.09e-08	-0.887311	5.11647	up-regulated
AT2G22610	MDKIN2	Di-glucose binding protein with Kinesin motor domain-containing protein	0.0067003	0.493316	5.09723	up-regulated
AT5G65240		Leucine-rich repeat protein kinase family protein	0.000424438	0.994216	5.09191	up-regulated
AT2G28910	CXIP4	CAX interacting protein 4	0.0055713	-0.439915	5.043	up-regulated
AT4G17600	LIL3:1	Chlorophyll A-B binding family protein	0.0043072	-0.748808	4.96313	up-regulated
AT5G06600	AtUBP12, UBP12	ubiquitin-specific protease 12	0.00903646	-0.464072	4.92227	up-regulated
AT2G31350	GLX2-5	glyoxalase 2-5	0.000224868	0.22207	4.89537	up-regulated
AT1G31840		Tetratricopeptide repeat (TPR)-like superfamily protein	0.0055713	0.346798	4.87327	up-regulated
AT3G22290		Endoplasmic reticulum vesicle transporter protein	0.00493711	-0.95538	4.84961	up-regulated
AT3G11530		Vacuolar protein sorting 55 (VPS55) family protein	9.78e-05	0.468665	4.84616	up-regulated
AT1G22750		transmembrane protein	0.00196889	0.510817	4.837	up-regulated
AT1G67480		Galactose oxidase/kelch repeat superfamily protein	3.77e-05	-0.941607	4.75716	up-regulated
AT1G27290		transmembrane protein	0.000689638	-0.54691	4.74005	up-regulated
AT4G16510		YbaK/aminoacyl-tRNA synthetase-associated domain-containing protein	0.00103539	-0.605912	4.71248	up-regulated
AT2G30410	KIS, TFCA	tubulin folding cofactor A (KIESEL)	0.00181032	-0.885558	4.68068	up-regulated
AT3G16630	ATKINESIN-13A, KINESIN-13A	P-loop containing nucleoside triphosphate hydrolases superfamily protein	0.00334301	-0.378465	4.57343	up-regulated
AT1G02410	COX11	cytochrome c oxidase assembly protein CtaG / Cox11 family	0.00756696	-0.301233	4.55437	up-regulated
AT3G07030		Alba DNA/RNA-binding protein	0.000715608	-0.343221	4.54961	up-regulated
AT1G22930		T-complex protein 11	0.000138752	-0.898246	4.51807	up-regulated
AT2G24260	DROP1, LRL1	LJRHL1-like 1	0.00503589	0.4567	4.47637	up-regulated
AT4G29910	ATORC5, EMB2798, ORC5	origin recognition complex protein 5	0.0011195	-0.809167	4.45957	up-regulated
AT3G53500	At-RS2Z, RS2Z32, RSZ32	RNA-binding (RRM/RBD/RNP motifs) family protein with retrovirus zinc finger-like domain-containing protein	3.96e-06	0.52137	4.45838	up-regulated
AT5G45330	DCP5-L	decapping 5-like protein	9.6e-05	-0.379863	4.45725	up-regulated
AT5G36740		Acyl-CoA N-acyltransferase with RING/FYVE/PHD-type zinc finger protein	0.00619909	-0.209233	4.45517	up-regulated
AT2G27350	OTLD1	OTU-like cysteine protease family protein	1.76e-06	-0.558741	4.45228	up-regulated
AT5G45190		Cyclin family protein	0.00221388	0.472509	4.42067	up-regulated
AT1G55980		FAD/NAD(P)-binding oxidoreductase family protein	0.00245859	-0.938098	4.38941	up-regulated
AT1G03687		DTW domain-containing protein	0.00451459	-0.216279	4.3832	up-regulated
AT5G24060		Pentatricopeptide repeat (PPR) superfamily protein	0.0067029	-0.702254	4.37541	up-regulated
AT1G34630		transmembrane protein	0.00373093	0.398229	4.36783	up-regulated
AT1G20620	ATCAT3, CAT3, ROG1, SEN2	catalase 3	0.00604525	-0.609947	4.35438	up-regulated
AT4G02880		ELKS/Rab6-interacting/CAST family protein	1.24e-06	-0.714587	4.33234	up-regulated
AT4G21660		proline-rich spliceosome-associated (PSP) family protein	0.00137068	0.349323	4.30883	up-regulated
AT2G42780		transcription elongation factor B polypeptide	9.94e-05	-0.405406	4.28468	up-regulated
AT5G22020		Calcium-dependent phosphotriesterase superfamily protein	0.000174152	-0.852684	4.23502	up-regulated
AT3G55600		Membrane fusion protein Use1	0.00125338	0.432991	4.23478	up-regulated
AT3G19670	ATPRP40B, PRP40B	pre-mRNA-processing protein 40B	1.5e-05	-0.584499	4.23165	up-regulated
AT1G45160		Protein kinase superfamily protein	0.000804097	-0.536804	4.2077	up-regulated
AT5G08139		RING/U-box superfamily protein	0.000235839	-0.670555	4.20356	up-regulated
AT3G47110		Leucine-rich repeat protein kinase family protein	0.000121212	0.388783	4.17938	up-regulated
AT1G47570		RING/U-box superfamily protein	4e-05	-0.9284	4.17889	up-regulated
AT4G28260		acyl-UDP-N-acetylglucosamine O-acyltransferase	0.00211394	0.256777	4.17255	up-regulated
AT1G78650	POLD3	DNA-directed DNA polymerase	0.000213323	-0.80432	4.17241	up-regulated
AT3G13170	ATSPO11-1, SPO11-1	Spo11/DNA topoisomerase VI, subunit A protein	0.000689638	-0.769383	4.12701	up-regulated
AT2G20240	TRM17	GPI-anchored adhesin-like protein, putative (DUF3741)	0.000156102	-0.987216	4.12156	up-regulated
[truncated: 518 more rows]
