# Supplementary material for: Cell-type-specific alternative splicing in the Arabidopsis germline
Source: Plant Physiol. 2022 Dec 14;192(1):85–101. doi: 10.1093/plphys/kiac574 (PMC10152659; doi:10.1093/plphys/kiac574)
Supplement: kiac574_Supplementary_Data [file kiac574_supplementary_data.zip › Supplemental Table S5.xlsx]

## Sheet: S5a_GO_SC_vs_VN_DEG_upregulated
source	term_name	term_id	adjusted_p_value	negative_log10_of_adjusted_p_value	term_size	query_size
GO:MF	binding	GO:0005488	4.68145e-15	14.3296	14667	3030
GO:MF	nucleic acid binding	GO:0003676	1.30402e-14	13.8847	4634	3030
GO:MF	protein binding	GO:0005515	2.02033e-14	13.6946	7978	3030
GO:MF	RNA binding	GO:0003723	2.25593e-11	10.6467	1929	3030
GO:MF	DNA replication origin binding	GO:0003688	1.75876e-10	9.75479	19	3030
GO:MF	catalytic activity, acting on DNA	GO:0140097	4.16021e-09	8.38089	461	3030
GO:MF	single-stranded DNA binding	GO:0003697	1.18975e-06	5.92455	88	3030
GO:MF	damaged DNA binding	GO:0003684	1.85366e-06	5.73197	45	3030
GO:MF	ATPase, acting on DNA	GO:0008094	2.93872e-06	5.53184	269	3030
GO:MF	histone binding	GO:0042393	6.2661e-06	5.203	97	3030
GO:MF	DNA-directed DNA polymerase activity	GO:0003887	2.63124e-05	4.57984	27	3030
GO:MF	exonuclease activity	GO:0004527	7.94622e-05	4.09984	119	3030
GO:MF	chromatin binding	GO:0003682	0.000120986	3.91726	172	3030
GO:MF	DNA helicase activity	GO:0003678	0.000427455	3.36911	65	3030
GO:MF	microtubule binding	GO:0008017	0.000431968	3.36455	169	3030
GO:MF	tubulin binding	GO:0015631	0.000455329	3.34167	184	3030
GO:MF	mRNA binding	GO:0003729	0.000562081	3.2502	1030	3030
GO:MF	exonuclease activity, active with either ribo- or deoxyribonucleic acids and producing 5'-phosphomonoesters	GO:0016796	0.000595631	3.22502	66	3030
GO:MF	helicase activity	GO:0004386	0.000610481	3.21433	226	3030
GO:MF	peptidyl-prolyl cis-trans isomerase activity	GO:0003755	0.000849767	3.0707	63	3030
GO:MF	ATPase	GO:0016887	0.00105864	2.97525	817	3030
GO:MF	nucleosome-dependent ATPase activity	GO:0070615	0.0016027	2.79515	45	3030
GO:MF	3'-5' exonuclease activity	GO:0008408	0.00174942	2.75711	78	3030
GO:MF	protein kinase regulator activity	GO:0019887	0.00185168	2.73243	105	3030
GO:MF	zinc ion binding	GO:0008270	0.00243588	2.61334	674	3030
GO:MF	translation initiation factor activity	GO:0003743	0.00252109	2.59841	111	3030
GO:MF	kinase regulator activity	GO:0019207	0.00252109	2.59841	111	3030
GO:MF	methyl-CpNpG binding	GO:0010428	0.00294088	2.53152	8	3030
GO:MF	methyl-CpNpN binding	GO:0010429	0.00294088	2.53152	8	3030
GO:MF	cis-trans isomerase activity	GO:0016859	0.00397252	2.40093	68	3030
GO:MF	organic cyclic compound binding	GO:0097159	0.00719083	2.14322	7940	3030
GO:MF	heterocyclic compound binding	GO:1901363	0.00806689	2.09329	7910	3030
GO:MF	DNA binding	GO:0003677	0.00967942	2.01415	2588	3030
GO:MF	ubiquitin-like protein-specific protease activity	GO:0019783	0.0132001	1.87942	86	3030
GO:MF	transcription coregulator activity	GO:0003712	0.0179352	1.74629	166	3030
GO:MF	cyclin-dependent protein serine/threonine kinase regulator activity	GO:0016538	0.018535	1.73201	52	3030
GO:MF	translation factor activity, RNA binding	GO:0008135	0.0192595	1.71535	182	3030
GO:MF	3'-5'-exodeoxyribonuclease activity	GO:0008296	0.0338719	1.47016	10	3030
GO:MF	translation regulator activity	GO:0045182	0.0464327	1.33318	199	3030
GO:MF	translation regulator activity, nucleic acid binding	GO:0090079	0.0485423	1.31388	194	3030
GO:MF	protein methyltransferase activity	GO:0008276	0.0497746	1.30299	78	3030
GO:BP	chromosome organization	GO:0051276	1.22578e-38	37.9116	694	3166
GO:BP	DNA repair	GO:0006281	8.92377e-38	37.0495	397	3166
GO:BP	cellular response to DNA damage stimulus	GO:0006974	1.75327e-37	36.7562	431	3166
GO:BP	DNA metabolic process	GO:0006259	2.67228e-36	35.5731	678	3166
GO:BP	DNA replication	GO:0006260	7.22645e-35	34.1411	195	3166
GO:BP	cell cycle	GO:0007049	5.87487e-33	32.231	690	3166
GO:BP	organelle organization	GO:0006996	1.25414e-32	31.9017	1971	3166
GO:BP	macromolecule metabolic process	GO:0043170	4.18137e-31	30.3787	9198	3166
GO:BP	nitrogen compound metabolic process	GO:0006807	5.39931e-29	28.2677	9809	3166
GO:BP	cell cycle process	GO:0022402	6.33317e-28	27.1984	484	3166
GO:BP	cellular nitrogen compound metabolic process	GO:0034641	1.90872e-26	25.7193	5908	3166
GO:BP	primary metabolic process	GO:0044238	4.84445e-24	23.3148	11177	3166
GO:BP	DNA-dependent DNA replication	GO:0006261	5.00335e-24	23.3007	148	3166
GO:BP	organic substance metabolic process	GO:0071704	1.6105e-23	22.793	11833	3166
GO:BP	cellular process	GO:0009987	3.30306e-23	22.4811	15804	3166
GO:BP	cellular macromolecule metabolic process	GO:0044260	5.09364e-22	21.293	7636	3166
GO:BP	nucleobase-containing compound metabolic process	GO:0006139	8.4176e-22	21.0748	4886	3166
GO:BP	cellular metabolic process	GO:0044237	8.61201e-22	21.0649	11418	3166
GO:BP	cellular component organization or biogenesis	GO:0071840	5.48485e-21	20.2608	3501	3166
GO:BP	cellular component organization	GO:0016043	7.39528e-21	20.131	3114	3166
GO:BP	nucleic acid metabolic process	GO:0090304	1.53467e-20	19.814	4488	3166
GO:BP	heterocycle metabolic process	GO:0046483	2.47843e-19	18.6058	5190	3166
GO:BP	cellular response to stress	GO:0033554	3.98307e-19	18.3998	1265	3166
GO:BP	mitotic cell cycle	GO:0000278	1.3547e-18	17.8682	296	3166
GO:BP	cellular aromatic compound metabolic process	GO:0006725	6.62747e-18	17.1787	5343	3166
GO:BP	cell cycle phase transition	GO:0044770	2.05627e-17	16.6869	111	3166
GO:BP	organic cyclic compound metabolic process	GO:1901360	2.39986e-17	16.6198	5445	3166
GO:BP	metabolic process	GO:0008152	5.04076e-17	16.2975	12793	3166
GO:BP	chromatin organization	GO:0006325	1.39034e-16	15.8569	457	3166
GO:BP	double-strand break repair	GO:0006302	2.33307e-16	15.6321	137	3166
GO:BP	DNA conformation change	GO:0071103	3.64699e-16	15.4381	192	3166
GO:BP	mitotic cell cycle process	GO:1903047	4.08161e-16	15.3892	242	3166
GO:BP	regulation of cell cycle	GO:0051726	9.13487e-16	15.0393	275	3166
GO:BP	cellular protein metabolic process	GO:0044267	1.69437e-15	14.771	4362	3166
GO:BP	DNA recombination	GO:0006310	2.62577e-15	14.5807	210	3166
GO:BP	cell division	GO:0051301	6.32014e-14	13.1993	453	3166
GO:BP	recombinational repair	GO:0000725	1.40625e-13	12.8519	100	3166
GO:BP	negative regulation of macromolecule metabolic process	GO:0010605	1.73442e-13	12.7608	772	3166
GO:BP	negative regulation of biological process	GO:0048519	2.03522e-13	12.6914	1252	3166
GO:BP	double-strand break repair via homologous recombination	GO:0000724	2.33467e-13	12.6318	94	3166
GO:BP	regulation of protein metabolic process	GO:0051246	5.77018e-13	12.2388	646	3166
GO:BP	negative regulation of cellular process	GO:0048523	6.25981e-13	12.2034	875	3166
GO:BP	regulation of cellular protein metabolic process	GO:0032268	1.14656e-12	11.9406	624	3166
GO:BP	protein metabolic process	GO:0019538	1.15273e-12	11.9383	4808	3166
GO:BP	mitotic cell cycle phase transition	GO:0044772	1.3884e-12	11.8575	87	3166
GO:BP	meiotic cell cycle	GO:0051321	1.68852e-12	11.7725	201	3166
GO:BP	negative regulation of metabolic process	GO:0009892	2.91132e-12	11.5359	826	3166
GO:BP	regulation of cell cycle phase transition	GO:1901987	3.24636e-12	11.4886	75	3166
GO:BP	nuclear division	GO:0000280	4.01486e-12	11.3963	217	3166
GO:BP	chromosome segregation	GO:0007059	4.7958e-12	11.3191	146	3166
GO:BP	organonitrogen compound metabolic process	GO:1901564	5.29528e-11	10.2761	5994	3166
GO:BP	organelle fission	GO:0048285	5.884e-11	10.2303	259	3166
GO:BP	mRNA metabolic process	GO:0016071	8.40171e-11	10.0756	605	3166
GO:BP	nuclear chromosome segregation	GO:0098813	8.76332e-11	10.0573	126	3166
GO:BP	gene expression	GO:0010467	1.06732e-10	9.97171	4558	3166
GO:BP	regulation of cell cycle process	GO:0010564	1.16149e-10	9.93498	147	3166
GO:BP	peptide biosynthetic process	GO:0043043	1.69984e-10	9.76959	865	3166
GO:BP	translation	GO:0006412	1.83654e-10	9.736	860	3166
GO:BP	regulation of mitotic cell cycle	GO:0007346	2.10662e-10	9.67641	90	3166
GO:BP	RNA processing	GO:0006396	3.95669e-10	9.40267	993	3166
GO:BP	amide biosynthetic process	GO:0043604	6.39765e-10	9.19398	934	3166
GO:BP	negative regulation of cellular metabolic process	GO:0031324	6.77946e-10	9.16881	620	3166
GO:BP	negative regulation of nitrogen compound metabolic process	GO:0051172	6.94868e-10	9.1581	566	3166
GO:BP	negative regulation of cellular macromolecule biosynthetic process	GO:2000113	7.11198e-10	9.14801	429	3166
GO:BP	negative regulation of macromolecule biosynthetic process	GO:0010558	8.39949e-10	9.07575	430	3166
GO:BP	DNA replication initiation	GO:0006270	9.61329e-10	9.01713	29	3166
GO:BP	negative regulation of cellular biosynthetic process	GO:0031327	1.72145e-09	8.7641	450	3166
GO:BP	negative regulation of biosynthetic process	GO:0009890	1.94413e-09	8.71128	456	3166
GO:BP	macromolecule biosynthetic process	GO:0009059	5.17279e-09	8.28628	4185	3166
GO:BP	cellular macromolecule biosynthetic process	GO:0034645	7.05141e-09	8.15172	4104	3166
GO:BP	cellular component assembly	GO:0022607	1.67605e-08	7.77571	995	3166
GO:BP	sister chromatid segregation	GO:0000819	3.84836e-08	7.41472	87	3166
GO:BP	protein modification by small protein conjugation or removal	GO:0070647	8.59523e-08	7.06574	959	3166
GO:BP	mRNA processing	GO:0006397	9.61808e-08	7.01691	477	3166
GO:BP	cellular amide metabolic process	GO:0043603	1.04772e-07	6.97975	1086	3166
GO:BP	regulation of mitotic cell cycle phase transition	GO:1901990	1.08849e-07	6.96318	53	3166
GO:BP	peptide metabolic process	GO:0006518	1.15126e-07	6.93883	968	3166
GO:BP	macromolecule modification	GO:0043412	1.79682e-07	6.74549	3561	3166
GO:BP	DNA packaging	GO:0006323	1.86552e-07	6.7292	99	3166
GO:BP	negative regulation of cell cycle phase transition	GO:1901988	3.44406e-07	6.46293	45	3166
GO:BP	mitotic nuclear division	GO:0140014	3.46385e-07	6.46044	109	3166
GO:BP	meiotic cell cycle process	GO:1903046	3.65251e-07	6.43741	166	3166
GO:BP	DNA geometric change	GO:0032392	5.38913e-07	6.26848	82	3166
GO:BP	cellular biosynthetic process	GO:0044249	7.32465e-07	6.13521	5589	3166
GO:BP	negative regulation of gene expression	GO:0010629	9.32519e-07	6.03034	375	3166
GO:BP	cell cycle checkpoint signaling	GO:0000075	1.36115e-06	5.86609	44	3166
GO:BP	organonitrogen compound biosynthetic process	GO:1901566	1.4119e-06	5.8502	1808	3166
GO:BP	pollen sperm cell differentiation	GO:0048235	2.04511e-06	5.68928	35	3166
GO:BP	regulation of chromosome organization	GO:0033044	2.28677e-06	5.64078	74	3166
GO:BP	chromatin remodeling	GO:0006338	2.37347e-06	5.62462	90	3166
GO:BP	organic substance biosynthetic process	GO:1901576	2.55054e-06	5.59337	5698	3166
GO:BP	covalent chromatin modification	GO:0016569	2.57761e-06	5.58878	242	3166
GO:BP	protein-containing complex subunit organization	GO:0043933	2.86078e-06	5.54352	772	3166
GO:BP	posttranscriptional regulation of gene expression	GO:0010608	3.14753e-06	5.50203	325	3166
GO:BP	negative regulation of cell cycle process	GO:0010948	3.2345e-06	5.49019	71	3166
GO:BP	meiotic nuclear division	GO:0140013	3.66662e-06	5.43573	121	3166
GO:BP	protein-DNA complex subunit organization	GO:0071824	3.84764e-06	5.41481	130	3166
GO:BP	response to ionizing radiation	GO:0010212	4.27298e-06	5.36927	27	3166
GO:BP	DNA duplex unwinding	GO:0032508	5.03301e-06	5.29817	80	3166
GO:BP	cellular component biogenesis	GO:0044085	1.00395e-05	4.99829	1566	3166
GO:BP	regulation of organelle organization	GO:0033043	1.13714e-05	4.94418	225	3166
GO:BP	peptidyl-lysine modification	GO:0018205	1.28361e-05	4.89157	196	3166
GO:BP	cell cycle DNA replication	GO:0044786	1.494e-05	4.82565	71	3166
GO:BP	RNA splicing	GO:0008380	1.56138e-05	4.80649	357	3166
GO:BP	biosynthetic process	GO:0009058	1.9604e-05	4.70766	5838	3166
GO:BP	mitotic sister chromatid segregation	GO:0000070	2.13715e-05	4.67016	68	3166
GO:BP	nuclear DNA replication	GO:0033260	2.54719e-05	4.59394	18	3166
GO:BP	cellular macromolecule catabolic process	GO:0044265	2.61283e-05	4.58289	772	3166
GO:BP	protein-containing complex assembly	GO:0065003	3.02583e-05	4.51916	685	3166
GO:BP	cellular process involved in reproduction in multicellular organism	GO:0022412	3.14137e-05	4.50288	73	3166
GO:BP	histone modification	GO:0016570	3.32987e-05	4.47757	236	3166
GO:BP	regulation of protein modification process	GO:0031399	3.35262e-05	4.47462	293	3166
GO:BP	regulation of cellular amide metabolic process	GO:0034248	3.41331e-05	4.46682	226	3166
GO:BP	peptidyl-amino acid modification	GO:0018193	3.61536e-05	4.44185	519	3166
GO:BP	regulation of translation	GO:0006417	4.92394e-05	4.30769	223	3166
GO:BP	establishment of RNA localization	GO:0051236	5.81835e-05	4.2352	83	3166
GO:BP	nucleic acid transport	GO:0050657	5.81835e-05	4.2352	83	3166
GO:BP	RNA transport	GO:0050658	5.81835e-05	4.2352	83	3166
GO:BP	gamete generation	GO:0007276	6.37575e-05	4.19547	75	3166
GO:BP	protein-DNA complex assembly	GO:0065004	7.84382e-05	4.10547	110	3166
GO:BP	regulation of chromatin organization	GO:1902275	8.53742e-05	4.06867	80	3166
GO:BP	negative regulation of cell cycle	GO:0045786	8.53742e-05	4.06867	80	3166
GO:BP	mRNA splicing, via spliceosome	GO:0000398	9.22017e-05	4.03526	242	3166
GO:BP	macromolecule localization	GO:0033036	9.45572e-05	4.02431	1304	3166
GO:BP	double-strand break repair via break-induced replication	GO:0000727	0.000117262	3.93084	12	3166
GO:BP	regulation of transferase activity	GO:0051338	0.000125409	3.90167	183	3166
GO:BP	regulation of DNA replication	GO:0006275	0.000130195	3.88541	57	3166
GO:BP	mRNA transport	GO:0051028	0.000131096	3.88241	73	3166
GO:BP	chromatin assembly or disassembly	GO:0006333	0.000136617	3.86449	90	3166
GO:BP	protein localization	GO:0008104	0.000140394	3.85265	1023	3166
GO:BP	protein modification process	GO:0036211	0.000149951	3.82405	3200	3166
GO:BP	cellular protein modification process	GO:0006464	0.000149951	3.82405	3200	3166
GO:BP	establishment of protein localization	GO:0045184	0.000154193	3.81194	865	3166
GO:BP	protein modification by small protein conjugation	GO:0032446	0.000166991	3.77731	866	3166
GO:BP	microgametogenesis	GO:0055046	0.000193417	3.71351	58	3166
GO:BP	male gamete generation	GO:0048232	0.000196258	3.70717	66	3166
GO:BP	chromosome separation	GO:0051304	0.000201268	3.69623	43	3166
GO:BP	negative regulation of protein metabolic process	GO:0051248	0.000217789	3.66196	201	3166
GO:BP	negative regulation of nucleobase-containing compound metabolic process	GO:0045934	0.000237198	3.62489	361	3166
GO:BP	regulation of macromolecule metabolic process	GO:0060255	0.000241896	3.61637	3489	3166
GO:BP	protein transport	GO:0015031	0.000253172	3.59658	853	3166
GO:BP	negative regulation of mitotic cell cycle	GO:0045930	0.000259433	3.58597	51	3166
GO:BP	cellular nitrogen compound biosynthetic process	GO:0044271	0.000317845	3.49778	4076	3166
GO:BP	RNA localization	GO:0006403	0.000324225	3.48915	93	3166
GO:BP	chromatin assembly	GO:0031497	0.0003255	3.48745	80	3166
GO:BP	nucleocytoplasmic transport	GO:0006913	0.000327299	3.48506	111	3166
GO:BP	nuclear transport	GO:0051169	0.000327299	3.48506	111	3166
GO:BP	negative regulation of transcription, DNA-templated	GO:0045892	0.000397255	3.40093	332	3166
GO:BP	negative regulation of cellular protein metabolic process	GO:0032269	0.000445606	3.35105	200	3166
GO:BP	negative regulation of RNA metabolic process	GO:0051253	0.000451248	3.34558	344	3166
GO:BP	negative regulation of nucleic acid-templated transcription	GO:1903507	0.00045215	3.34472	333	3166
GO:BP	negative regulation of RNA biosynthetic process	GO:1902679	0.00045215	3.34472	333	3166
GO:BP	macromolecule catabolic process	GO:0009057	0.000453503	3.34342	965	3166
GO:BP	mitotic cell cycle checkpoint signaling	GO:0007093	0.000454686	3.34229	34	3166
GO:BP	RNA splicing, via transesterification reactions with bulged adenosine as nucleophile	GO:0000377	0.000523851	3.28079	269	3166
GO:BP	RNA splicing, via transesterification reactions	GO:0000375	0.000523851	3.28079	269	3166
GO:BP	regulation of kinase activity	GO:0043549	0.000542499	3.2656	156	3166
GO:BP	base-excision repair	GO:0006284	0.00057031	3.24389	31	3166
GO:BP	protein ubiquitination	GO:0016567	0.000574447	3.24075	833	3166
GO:BP	meiotic chromosome segregation	GO:0045132	0.000575644	3.23985	65	3166
GO:BP	gene silencing	GO:0016458	0.000580388	3.23628	217	3166
GO:BP	negative regulation of cellular amide metabolic process	GO:0034249	0.000594112	3.22613	82	3166
GO:BP	cellular protein-containing complex assembly	GO:0034622	0.000658718	3.1813	600	3166
GO:BP	cellular response to stimulus	GO:0051716	0.000710918	3.14818	3313	3166
GO:BP	positive regulation of catalytic activity	GO:0043085	0.000723961	3.14028	208	3166
GO:BP	chromatin organization involved in regulation of transcription	GO:0034401	0.000732046	3.13546	96	3166
GO:BP	regulation of phosphorylation	GO:0042325	0.00097364	3.0116	174	3166
GO:BP	regulation of cellular component organization	GO:0051128	0.000987764	3.00535	418	3166
GO:BP	regulation of metabolic process	GO:0019222	0.0011222	2.94993	3734	3166
GO:BP	negative regulation of translation	GO:0017148	0.0011779	2.92889	80	3166
GO:BP	protein peptidyl-prolyl isomerization	GO:0000413	0.00118357	2.92681	63	3166
GO:BP	regulation of protein kinase activity	GO:0045859	0.00140471	2.85241	151	3166
GO:BP	gametophyte development	GO:0048229	0.00144303	2.84073	456	3166
GO:BP	RNA metabolic process	GO:0016070	0.00144944	2.8388	3940	3166
GO:BP	negative regulation of mitotic cell cycle phase transition	GO:1901991	0.00151272	2.82024	26	3166
GO:BP	macromolecule methylation	GO:0043414	0.00160106	2.79559	250	3166
GO:BP	positive regulation of molecular function	GO:0044093	0.00174816	2.75742	224	3166
GO:BP	chromosome organization involved in meiotic cell cycle	GO:0070192	0.00178946	2.74728	56	3166
GO:BP	chromatin organization involved in negative regulation of transcription	GO:0097549	0.00182131	2.73962	95	3166
GO:BP	protein modification by small protein removal	GO:0070646	0.00182131	2.73962	95	3166
GO:BP	regulation of protein phosphorylation	GO:0001932	0.00245776	2.60946	164	3166
GO:BP	nucleotide-excision repair	GO:0006289	0.00260415	2.58433	53	3166
GO:BP	translational initiation	GO:0006413	0.00283866	2.54689	130	3166
GO:BP	mitotic sister chromatid separation	GO:0051306	0.0033165	2.47932	24	3166
GO:BP	intracellular transport	GO:0046907	0.00394334	2.40414	742	3166
GO:BP	DNA unwinding involved in DNA replication	GO:0006268	0.00395567	2.40278	18	3166
GO:BP	RNA catabolic process	GO:0006401	0.00523589	2.28101	143	3166
GO:BP	positive regulation of protein modification process	GO:0031401	0.00609075	2.21533	100	3166
GO:BP	establishment of localization in cell	GO:0051649	0.00654598	2.18403	792	3166
GO:BP	DNA methylation on cytosine within a CG sequence	GO:0010424	0.00671583	2.1729	6	3166
GO:BP	biological_process	GO:0008150	0.00689274	2.16161	22799	3166
GO:BP	deoxyribonucleotide metabolic process	GO:0009262	0.00720868	2.14214	13	3166
GO:BP	maintenance of DNA methylation	GO:0010216	0.00720868	2.14214	13	3166
GO:BP	regulation of metaphase/anaphase transition of cell cycle	GO:1902099	0.00728365	2.13765	22	3166
GO:BP	regulation of mitotic metaphase/anaphase transition	GO:0030071	0.00728365	2.13765	22	3166
GO:BP	peptidyl-proline modification	GO:0018208	0.0076492	2.11638	87	3166
GO:BP	regulation of DNA-dependent DNA replication	GO:0090329	0.00791534	2.10153	48	3166
GO:BP	DNA-dependent DNA replication maintenance of fidelity	GO:0045005	0.00840655	2.07538	16	3166
GO:BP	DNA strand elongation involved in DNA replication	GO:0006271	0.00840655	2.07538	16	3166
GO:BP	DNA strand elongation	GO:0022616	0.00840655	2.07538	16	3166
GO:BP	proteolysis	GO:0006508	0.00844461	2.07342	1174	3166
GO:BP	heterochromatin assembly	GO:0031507	0.00974446	2.01124	33	3166
GO:BP	nuclear-transcribed mRNA catabolic process	GO:0000956	0.00976895	2.01015	88	3166
GO:BP	protein methylation	GO:0006479	0.0110555	1.95642	132	3166
GO:BP	protein alkylation	GO:0008213	0.0110555	1.95642	132	3166
GO:BP	negative regulation of cellular component organization	GO:0051129	0.0124116	1.90617	89	3166
GO:BP	regulation of chromosome separation	GO:1905818	0.0133335	1.87506	23	3166
GO:BP	metaphase/anaphase transition of mitotic cell cycle	GO:0007091	0.0133335	1.87506	23	3166
GO:BP	metaphase/anaphase transition of cell cycle	GO:0044784	0.0133335	1.87506	23	3166
GO:BP	regulation of mitotic sister chromatid separation	GO:0010965	0.0133335	1.87506	23	3166
GO:BP	peptidyl-lysine methylation	GO:0018022	0.0133348	1.87501	94	3166
GO:BP	biological regulation	GO:0065007	0.013972	1.85474	6661	3166
GO:BP	nucleobase-containing compound catabolic process	GO:0034655	0.0142977	1.84473	185	3166
GO:BP	positive regulation of cellular protein metabolic process	GO:0032270	0.0144002	1.84163	201	3166
GO:BP	mRNA catabolic process	GO:0006402	0.0159098	1.79834	119	3166
GO:BP	cytoplasmic translational initiation	GO:0002183	0.016351	1.78646	38	3166
GO:BP	histone lysine methylation	GO:0034968	0.0168783	1.77267	81	3166
GO:BP	DNA integrity checkpoint signaling	GO:0031570	0.017845	1.74848	27	3166
GO:BP	regulation of phosphate metabolic process	GO:0019220	0.0189123	1.72325	241	3166
GO:BP	modification-dependent protein catabolic process	GO:0019941	0.0206678	1.68471	508	3166
GO:BP	histone methylation	GO:0016571	0.0208516	1.68086	96	3166
GO:BP	regulation of phosphorus metabolic process	GO:0051174	0.0214964	1.66763	242	3166
GO:BP	nucleosome organization	GO:0034728	0.0223777	1.65018	64	3166
GO:BP	modification-dependent macromolecule catabolic process	GO:0043632	0.0224545	1.6487	521	3166
GO:BP	regulation of mRNA metabolic process	GO:1903311	0.0232449	1.63367	116	3166
GO:BP	regulation of sister chromatid segregation	GO:0033045	0.0233505	1.6317	24	3166
GO:BP	heterochromatin organization	GO:0070828	0.0242223	1.61578	39	3166
GO:BP	pollen development	GO:0009555	0.0248576	1.60454	345	3166
GO:BP	regulation of biological process	GO:0050789	0.0253457	1.5961	5940	3166
GO:BP	G1/S transition of mitotic cell cycle	GO:0000082	0.0255703	1.59226	9	3166
GO:BP	embryo development	GO:0009790	0.0258219	1.58801	439	3166
GO:BP	protein catabolic process	GO:0030163	0.0285331	1.54465	609	3166
GO:BP	ubiquitin-dependent protein catabolic process	GO:0006511	0.0289995	1.53761	494	3166
GO:BP	embryo development ending in seed dormancy	GO:0009793	0.0297589	1.52638	411	3166
GO:BP	positive regulation of protein metabolic process	GO:0051247	0.0314508	1.50237	212	3166
GO:BP	sister chromatid cohesion	GO:0007062	0.0326523	1.48609	48	3166
GO:BP	cellular localization	GO:0051641	0.0331544	1.47946	1038	3166
GO:BP	nitrogen compound transport	GO:0071705	0.0332943	1.47763	1186	3166
GO:BP	meiosis I cell cycle process	GO:0061982	0.0344673	1.46259	84	3166
GO:BP	regulation of mitotic nuclear division	GO:0007088	0.0349301	1.4568	36	3166
GO:BP	cell cycle G1/S phase transition	GO:0044843	0.0368933	1.43305	12	3166
GO:BP	cellular protein catabolic process	GO:0044257	0.0371201	1.43039	588	3166
GO:BP	regulation of chromosome segregation	GO:0051983	0.0393258	1.40532	25	3166
GO:BP	pre-replicative complex assembly	GO:0036388	0.0415188	1.38176	7	3166
GO:BP	pre-replicative complex assembly involved in cell cycle DNA replication	GO:1902299	0.0415188	1.38176	7	3166
GO:BP	pre-replicative complex assembly involved in nuclear cell cycle DNA replication	GO:0006267	0.0415188	1.38176	7	3166
GO:BP	nucleoside monophosphate metabolic process	GO:0009123	0.0433476	1.36303	71	3166
GO:BP	alternative mRNA splicing, via spliceosome	GO:0000380	0.045062	1.34619	49	3166
GO:BP	cellular nitrogen compound catabolic process	GO:0044270	0.046041	1.33685	237	3166
GO:BP	positive regulation of chromosome organization	GO:2001252	0.0462394	1.33499	29	3166
GO:BP	proteolysis involved in cellular protein catabolic process	GO:0051603	0.0474274	1.32397	579	3166
GO:BP	nucleotide-excision repair, DNA gap filling	GO:0006297	0.0492607	1.3075	5	3166
GO:CC	intracellular anatomical structure	GO:0005622	2.50924e-73	72.6005	14657	2995
GO:CC	intracellular organelle	GO:0043229	4.43106e-57	56.3535	13107	2995
GO:CC	organelle	GO:0043226	5.75879e-55	54.2397	13176	2995
GO:CC	protein-containing complex	GO:0032991	4.35074e-51	50.3614	3177	2995
GO:CC	intracellular membrane-bounded organelle	GO:0043231	7.21266e-48	47.1419	12641	2995
GO:CC	membrane-bounded organelle	GO:0043227	3.13945e-46	45.5031	12724	2995
GO:CC	non-membrane-bounded organelle	GO:0043228	1.2509e-32	31.9028	1916	2995
GO:CC	intracellular non-membrane-bounded organelle	GO:0043232	1.2509e-32	31.9028	1916	2995
GO:CC	chromosome	GO:0005694	4.80347e-30	29.3184	408	2995
GO:CC	nucleus	GO:0005634	7.34683e-30	29.1339	6208	2995
GO:CC	cytoplasm	GO:0005737	9.27421e-29	28.0327	10839	2995
GO:CC	nuclear protein-containing complex	GO:0140513	1.02464e-23	22.9894	893	2995
GO:CC	nuclear lumen	GO:0031981	8.17152e-20	19.0877	1010	2995
GO:CC	replication fork	GO:0005657	7.09723e-18	17.1489	45	2995
GO:CC	intracellular organelle lumen	GO:0070013	1.41189e-17	16.8502	1262	2995
GO:CC	membrane-enclosed lumen	GO:0031974	1.41189e-17	16.8502	1262	2995
GO:CC	organelle lumen	GO:0043233	1.41189e-17	16.8502	1262	2995
GO:CC	transferase complex	GO:1990234	3.68621e-16	15.4334	664	2995
GO:CC	catalytic complex	GO:1902494	2.46573e-14	13.6081	1138	2995
GO:CC	nuclear chromosome	GO:0000228	2.62589e-14	13.5807	103	2995
GO:CC	nuclear replication fork	GO:0043596	7.34241e-14	13.1342	27	2995
GO:CC	cellular anatomical entity	GO:0110165	6.18956e-13	12.2083	20064	2995
GO:CC	intracellular protein-containing complex	GO:0140535	3.15321e-12	11.5012	692	2995
GO:CC	cytosol	GO:0005829	1.86067e-10	9.73033	3389	2995
GO:CC	protein-DNA complex	GO:0032993	3.88061e-10	9.4111	110	2995
GO:CC	ribonucleoprotein complex	GO:1990904	2.19791e-08	7.65799	785	2995
GO:CC	replisome	GO:0030894	1.38003e-07	6.86011	17	2995
GO:CC	nuclear replisome	GO:0043601	1.38003e-07	6.86011	17	2995
GO:CC	transferase complex, transferring phosphorus-containing groups	GO:0061695	1.72002e-07	6.76447	231	2995
GO:CC	chromatin	GO:0000785	3.95755e-07	6.40257	193	2995
GO:CC	nucleolus	GO:0005730	4.02844e-07	6.39486	537	2995
GO:CC	chromosomal region	GO:0098687	4.34046e-07	6.36246	71	2995
GO:CC	nucleoplasm	GO:0005654	7.98932e-07	6.09749	457	2995
GO:CC	endomembrane system	GO:0012505	1.06117e-06	5.97422	2561	2995
GO:CC	DNA polymerase complex	GO:0042575	1.77473e-06	5.75087	19	2995
GO:CC	supramolecular complex	GO:0099080	1.9315e-06	5.71411	364	2995
GO:CC	nuclear envelope	GO:0005635	8.25447e-06	5.08331	138	2995
GO:CC	chromosome, centromeric region	GO:0000775	6.46684e-05	4.18931	57	2995
GO:CC	endoplasmic reticulum subcompartment	GO:0098827	7.65694e-05	4.11594	596	2995
GO:CC	endoplasmic reticulum	GO:0005783	0.000134784	3.87036	1245	2995
GO:CC	nuclear outer membrane-endoplasmic reticulum membrane network	GO:0042175	0.00014463	3.83974	597	2995
GO:CC	origin recognition complex	GO:0000808	0.000257584	3.58908	7	2995
GO:CC	nuclear origin of replication recognition complex	GO:0005664	0.000257584	3.58908	7	2995
GO:CC	endoplasmic reticulum membrane	GO:0005789	0.000287156	3.54188	593	2995
GO:CC	replication fork protection complex	GO:0031298	0.000289196	3.53881	9	2995
GO:CC	microtubule cytoskeleton	GO:0015630	0.000503294	3.29818	305	2995
GO:CC	condensed chromosome	GO:0000793	0.000748428	3.12585	68	2995
GO:CC	cyclin-dependent protein kinase holoenzyme complex	GO:0000307	0.0015269	2.81619	62	2995
GO:CC	CCR4-NOT complex	GO:0030014	0.00170779	2.76757	28	2995
GO:CC	cullin-RING ubiquitin ligase complex	GO:0031461	0.00226247	2.64542	206	2995
GO:CC	DNA packaging complex	GO:0044815	0.00261932	2.58181	68	2995
GO:CC	spliceosomal complex	GO:0005681	0.00466654	2.33101	211	2995
GO:CC	Cul4-RING E3 ubiquitin ligase complex	GO:0080008	0.00578918	2.23738	98	2995
GO:CC	ubiquitin ligase complex	GO:0000151	0.00619414	2.20802	277	2995
GO:CC	mitochondrion	GO:0005739	0.0069849	2.15584	1932	2995
GO:CC	intrinsic component of organelle membrane	GO:0031300	0.00867308	2.06183	205	2995
GO:CC	phragmoplast	GO:0009524	0.0102672	1.98855	96	2995
GO:CC	integral component of organelle membrane	GO:0031301	0.0102882	1.98766	201	2995
GO:CC	P-body	GO:0000932	0.0111954	1.95096	69	2995
GO:CC	condensin complex	GO:0000796	0.0126047	1.89947	5	2995
GO:CC	protein kinase complex	GO:1902911	0.0136837	1.8638	88	2995
GO:CC	cytoplasmic ribonucleoprotein granule	GO:0036464	0.0146827	1.83319	93	2995
GO:CC	ribonucleoprotein granule	GO:0035770	0.0146827	1.83319	93	2995
GO:CC	microtubule	GO:0005874	0.0166331	1.77903	242	2995
GO:CC	DNA replication factor C complex	GO:0005663	0.0207251	1.6835	10	2995
GO:CC	MCM complex	GO:0042555	0.0207251	1.6835	10	2995
GO:CC	mRNA cleavage factor complex	GO:0005849	0.0230687	1.63698	16	2995
GO:CC	spindle	GO:0005819	0.0289088	1.53897	106	2995
GO:CC	organelle membrane	GO:0031090	0.0362227	1.44102	2878	2995
GO:CC	cytoskeleton	GO:0005856	0.0380922	1.41916	442	2995
GO:CC	SUMO ligase complex	GO:0106068	0.0388688	1.4104	8	2995
GO:CC	Smc5-Smc6 complex	GO:0030915	0.0388688	1.4104	8	2995
GO:CC	serine/threonine protein kinase complex	GO:1902554	0.0403813	1.39382	79	2995
GO:CC	site of double-strand break	GO:0035861	0.0499169	1.30175	11	2995
GO:CC	site of DNA damage	GO:0090734	0.0499169	1.30175	11	2995
GO:CC	endoplasmic reticulum tubular network	GO:0071782	0.0499169	1.30175	11	2995
KEGG	DNA replication	KEGG:03030	3.48594e-12	11.4577	48	882
KEGG	Homologous recombination	KEGG:03440	1.52712e-07	6.81613	64	882
KEGG	RNA transport	KEGG:03013	9.49942e-07	6.0223	170	882
KEGG	Mismatch repair	KEGG:03430	4.8575e-06	5.31359	37	882
KEGG	Base excision repair	KEGG:03410	0.000134353	3.87175	43	882
KEGG	Nucleotide excision repair	KEGG:03420	0.000155914	3.80711	67	882
KEGG	mRNA surveillance pathway	KEGG:03015	0.0116095	1.93519	119	882
KEGG	RNA degradation	KEGG:03018	0.0184363	1.73433	113	882
KEGG	Non-homologous end-joining	KEGG:03450	0.0304743	1.51607	8	882

## Sheet: S5b_GO_SC_vs_VN_DEG_down
source	term_name	term_id	adjusted_p_value	negative_log10_of_adjusted_p_value	term_size	query_size
GO:MF	anion binding	GO:0043168	7.0222e-12	11.1535	3341	2635
GO:MF	purine ribonucleoside triphosphate binding	GO:0035639	8.11901e-11	10.0905	2790	2635
GO:MF	ribonucleotide binding	GO:0032553	1.08478e-10	9.96466	2923	2635
GO:MF	purine ribonucleotide binding	GO:0032555	1.11813e-10	9.95151	2895	2635
GO:MF	purine nucleotide binding	GO:0017076	1.4829e-10	9.82889	2907	2635
GO:MF	carbohydrate derivative binding	GO:0097367	2.09078e-10	9.67969	2963	2635
GO:MF	small molecule binding	GO:0036094	3.0138e-10	9.52089	3460	2635
GO:MF	phospholipid binding	GO:0005543	6.95584e-10	9.15765	125	2635
GO:MF	GTPase regulator activity	GO:0030695	1.84963e-09	8.73292	137	2635
GO:MF	nucleoside phosphate binding	GO:1901265	2.17277e-09	8.66299	3251	2635
GO:MF	nucleotide binding	GO:0000166	2.17277e-09	8.66299	3251	2635
GO:MF	phosphoric ester hydrolase activity	GO:0042578	3.414e-09	8.46674	404	2635
GO:MF	nucleoside-triphosphatase regulator activity	GO:0060589	1.74685e-08	7.75775	159	2635
GO:MF	GTPase activator activity	GO:0005096	2.41587e-08	7.61693	132	2635
GO:MF	enzyme activator activity	GO:0008047	2.55813e-08	7.59208	205	2635
GO:MF	ATP binding	GO:0005524	9.63996e-08	7.01592	2509	2635
GO:MF	adenyl ribonucleotide binding	GO:0032559	1.23235e-07	6.90926	2614	2635
GO:MF	adenyl nucleotide binding	GO:0030554	1.5028e-07	6.8231	2625	2635
GO:MF	phosphatase activity	GO:0016791	1.66187e-07	6.7794	339	2635
GO:MF	phosphotransferase activity, alcohol group as acceptor	GO:0016773	2.26155e-07	6.64559	1303	2635
GO:MF	calcium ion binding	GO:0005509	3.91849e-07	6.40688	272	2635
GO:MF	active ion transmembrane transporter activity	GO:0022853	4.43766e-07	6.35285	198	2635
GO:MF	phosphoprotein phosphatase activity	GO:0004721	1.74947e-06	5.75709	184	2635
GO:MF	kinase activity	GO:0016301	2.17258e-06	5.66302	1514	2635
GO:MF	ion binding	GO:0043167	3.48646e-06	5.45762	6691	2635
GO:MF	catalytic activity, acting on a protein	GO:0140096	5.39881e-06	5.2677	2866	2635
GO:MF	SNARE binding	GO:0000149	6.0871e-06	5.21559	78	2635
GO:MF	phosphatidylinositol binding	GO:0035091	1.98062e-05	4.7032	60	2635
GO:MF	phosphatidylinositol phosphate phosphatase activity	GO:0052866	2.47624e-05	4.60621	30	2635
GO:MF	lipid binding	GO:0008289	2.65705e-05	4.5756	311	2635
GO:MF	actin filament binding	GO:0051015	5.57236e-05	4.25396	76	2635
GO:MF	solute:cation antiporter activity	GO:0015298	7.00356e-05	4.15468	55	2635
GO:MF	solute:proton antiporter activity	GO:0015299	7.33904e-05	4.13436	51	2635
GO:MF	racemase and epimerase activity, acting on carbohydrates and derivatives	GO:0016857	0.00013774	3.86094	33	2635
GO:MF	protein serine/threonine kinase activity	GO:0004674	0.000157718	3.80212	896	2635
GO:MF	actin binding	GO:0003779	0.000187689	3.72656	119	2635
GO:MF	cytoskeletal protein binding	GO:0008092	0.000207879	3.68219	321	2635
GO:MF	transferase activity, transferring phosphorus-containing groups	GO:0016772	0.00029227	3.53422	1814	2635
GO:MF	protein kinase activity	GO:0004672	0.000325849	3.48698	1139	2635
GO:MF	active transmembrane transporter activity	GO:0022804	0.000415711	3.38121	520	2635
GO:MF	protein serine/threonine phosphatase activity	GO:0004722	0.000473214	3.32494	139	2635
GO:MF	ion transmembrane transporter activity	GO:0015075	0.000782061	3.10676	605	2635
GO:MF	pyrophosphatase activity	GO:0016462	0.000792887	3.10079	363	2635
GO:MF	phosphatidylinositol phosphate binding	GO:1901981	0.000927348	3.03276	41	2635
GO:MF	racemase and epimerase activity	GO:0016854	0.000927348	3.03276	41	2635
GO:MF	nucleoside-triphosphatase activity	GO:0017111	0.00126986	2.89624	300	2635
GO:MF	hydrolase activity, acting on acid anhydrides, in phosphorus-containing anhydrides	GO:0016818	0.00161811	2.79099	376	2635
GO:MF	enzyme regulator activity	GO:0030234	0.00184076	2.735	273	2635
GO:MF	phosphatidylinositol-4,5-bisphosphate binding	GO:0005546	0.00187979	2.72589	27	2635
GO:MF	antiporter activity	GO:0015297	0.00263644	2.57898	205	2635
GO:MF	inorganic cation transmembrane transporter activity	GO:0022890	0.00325384	2.4876	383	2635
GO:MF	hydrolase activity, acting on acid anhydrides	GO:0016817	0.00325384	2.4876	383	2635
GO:MF	molecular function regulator	GO:0098772	0.00333462	2.47695	278	2635
GO:MF	purine ribonucleotide transmembrane transporter activity	GO:0005346	0.00358769	2.44519	21	2635
GO:MF	cation transmembrane transporter activity	GO:0008324	0.00426491	2.37009	424	2635
GO:MF	nucleotide transmembrane transporter activity	GO:0015215	0.00451014	2.34581	25	2635
GO:MF	hydrolase activity, acting on ester bonds	GO:0016788	0.00494778	2.30559	1173	2635
GO:MF	phosphatidylinositol bisphosphate binding	GO:1902936	0.00511497	2.29116	33	2635
GO:MF	secondary active transmembrane transporter activity	GO:0015291	0.00541368	2.26651	313	2635
GO:MF	transporter activity	GO:0005215	0.00586517	2.23172	1247	2635
GO:MF	protein serine phosphatase activity	GO:0106306	0.00603907	2.21903	126	2635
GO:MF	protein threonine phosphatase activity	GO:0106307	0.00603907	2.21903	126	2635
GO:MF	purine nucleotide transmembrane transporter activity	GO:0015216	0.0063726	2.19568	22	2635
GO:MF	adenine nucleotide transmembrane transporter activity	GO:0000295	0.0063726	2.19568	22	2635
GO:MF	proton transmembrane transporter activity	GO:0015078	0.00646136	2.18968	171	2635
GO:MF	clathrin binding	GO:0030276	0.00807047	2.0931	47	2635
GO:MF	SNAP receptor activity	GO:0005484	0.00807047	2.0931	47	2635
GO:MF	1-phosphatidylinositol binding	GO:0005545	0.00867197	2.06188	19	2635
GO:MF	molecular adaptor activity	GO:0060090	0.0135925	1.8667	93	2635
GO:MF	calmodulin binding	GO:0005516	0.0143649	1.8427	236	2635
GO:MF	hydrolase activity	GO:0016787	0.0157815	1.80185	3448	2635
GO:MF	transmembrane transporter activity	GO:0022857	0.0212749	1.67213	1202	2635
GO:MF	organic anion transmembrane transporter activity	GO:0008514	0.022257	1.65253	85	2635
GO:MF	pectinesterase activity	GO:0030599	0.0259466	1.58592	91	2635
GO:MF	protein-macromolecule adaptor activity	GO:0030674	0.0272934	1.56394	86	2635
GO:MF	guanyl ribonucleotide binding	GO:0032561	0.0275797	1.55941	323	2635
GO:MF	guanyl nucleotide binding	GO:0019001	0.0275797	1.55941	323	2635
GO:MF	1-phosphatidylinositol 4-kinase activity	GO:0004430	0.0303826	1.51738	11	2635
GO:MF	organophosphate ester transmembrane transporter activity	GO:0015605	0.0375884	1.42495	34	2635
GO:MF	guanyl-nucleotide exchange factor activity	GO:0005085	0.0387877	1.41131	43	2635
GO:BP	cell tip growth	GO:0009932	1.84314e-35	34.7344	182	2827
GO:BP	pollen tube growth	GO:0009860	6.00177e-34	33.2217	157	2827
GO:BP	pollen tube development	GO:0048868	1.02791e-32	31.988	219	2827
GO:BP	developmental cell growth	GO:0048588	1.0518e-31	30.9781	220	2827
GO:BP	cell morphogenesis involved in differentiation	GO:0000904	5.54572e-29	28.256	258	2827
GO:BP	multi-multicellular organism process	GO:0044706	3.28253e-28	27.4838	385	2827
GO:BP	pollination	GO:0009856	3.28253e-28	27.4838	385	2827
GO:BP	unidimensional cell growth	GO:0009826	1.33961e-24	23.873	303	2827
GO:BP	cell development	GO:0048468	6.34697e-24	23.1974	349	2827
GO:BP	cell morphogenesis	GO:0000902	1.29179e-23	22.8888	423	2827
GO:BP	developmental growth involved in morphogenesis	GO:0060560	3.25098e-23	22.488	350	2827
GO:BP	cell growth	GO:0016049	1.85932e-20	19.7306	428	2827
GO:BP	establishment of localization	GO:0051234	6.47168e-17	16.189	2820	2827
GO:BP	phosphorus metabolic process	GO:0006793	9.60334e-17	16.0176	2514	2827
GO:BP	transport	GO:0006810	1.53375e-16	15.8142	2776	2827
GO:BP	localization	GO:0051179	1.03649e-15	14.9844	3034	2827
GO:BP	developmental growth	GO:0048589	1.817e-15	14.7406	494	2827
GO:BP	multi-organism process	GO:0051704	1.82534e-15	14.7387	633	2827
GO:BP	vesicle-mediated transport	GO:0016192	2.82467e-14	13.549	515	2827
GO:BP	regulation of cell morphogenesis involved in differentiation	GO:0010769	4.03514e-14	13.3941	43	2827
GO:BP	regulation of pollen tube growth	GO:0080092	6.16979e-14	13.2097	38	2827
GO:BP	phosphate-containing compound metabolic process	GO:0006796	7.11473e-14	13.1478	2471	2827
GO:BP	organic substance transport	GO:0071702	5.96156e-13	12.2246	1468	2827
GO:BP	nitrogen compound transport	GO:0071705	1.19536e-10	9.9225	1186	2827
GO:BP	regulation of cell morphogenesis	GO:0022604	4.26826e-10	9.36975	113	2827
GO:BP	monovalent inorganic cation homeostasis	GO:0055067	7.76935e-10	9.10962	78	2827
GO:BP	growth	GO:0040007	1.42373e-09	8.84657	709	2827
GO:BP	establishment of protein localization	GO:0045184	2.78622e-09	8.55499	865	2827
GO:BP	protein transport	GO:0015031	2.98193e-09	8.5255	853	2827
GO:BP	glycerophospholipid metabolic process	GO:0006650	4.86459e-09	8.31295	166	2827
GO:BP	glycerolipid metabolic process	GO:0046486	9.60255e-09	8.01761	203	2827
GO:BP	regulation of unidimensional cell growth	GO:0051510	1.02111e-08	7.99093	72	2827
GO:BP	chemical homeostasis	GO:0048878	1.08055e-08	7.96636	409	2827
GO:BP	inorganic ion homeostasis	GO:0098771	1.98768e-08	7.70165	237	2827
GO:BP	cation homeostasis	GO:0055080	2.7457e-08	7.56135	223	2827
GO:BP	macromolecule localization	GO:0033036	2.99472e-08	7.52364	1304	2827
GO:BP	ion homeostasis	GO:0050801	5.20563e-08	7.28353	263	2827
GO:BP	dephosphorylation	GO:0016311	5.94818e-08	7.22562	409	2827
GO:BP	endocytosis	GO:0006897	6.27463e-08	7.20241	97	2827
GO:BP	regulation of pH	GO:0006885	6.87815e-08	7.16253	57	2827
GO:BP	peptidyl-serine phosphorylation	GO:0018105	7.89761e-08	7.1025	102	2827
GO:BP	peptidyl-serine modification	GO:0018209	1.10522e-07	6.95655	103	2827
GO:BP	protein localization	GO:0008104	1.36867e-07	6.8637	1023	2827
GO:BP	pollen germination	GO:0009846	1.85406e-07	6.73188	59	2827
GO:BP	anatomical structure morphogenesis	GO:0009653	3.70652e-07	6.43103	1015	2827
GO:BP	cellular component organization	GO:0016043	3.79544e-07	6.42074	3114	2827
GO:BP	protein dephosphorylation	GO:0006470	4.24086e-07	6.37255	242	2827
GO:BP	phospholipid metabolic process	GO:0006644	6.8447e-07	6.16465	250	2827
GO:BP	cell differentiation	GO:0030154	1.03067e-06	5.98688	759	2827
GO:BP	homeostatic process	GO:0042592	1.86318e-06	5.72975	507	2827
GO:BP	vesicle organization	GO:0016050	2.39075e-06	5.62147	113	2827
GO:BP	cellular developmental process	GO:0048869	4.79331e-06	5.31936	841	2827
GO:BP	regulation of molecular function	GO:0065009	5.06476e-06	5.29544	718	2827
GO:BP	regulation of cell growth	GO:0001558	8.81583e-06	5.05474	113	2827
GO:BP	phosphorylation	GO:0016310	1.12095e-05	4.95041	1689	2827
GO:BP	regulation of catalytic activity	GO:0050790	1.86608e-05	4.72907	674	2827
GO:BP	lipid modification	GO:0030258	2.11148e-05	4.67541	102	2827
GO:BP	actin cytoskeleton organization	GO:0030036	2.41084e-05	4.61783	112	2827
GO:BP	cellular protein modification process	GO:0006464	4.54152e-05	4.3428	3200	2827
GO:BP	protein modification process	GO:0036211	4.54152e-05	4.3428	3200	2827
GO:BP	positive regulation of GTPase activity	GO:0043547	4.96777e-05	4.30384	91	2827
GO:BP	regulation of anatomical structure morphogenesis	GO:0022603	5.37486e-05	4.26963	182	2827
GO:BP	cytoskeleton organization	GO:0007010	5.76311e-05	4.23934	318	2827
GO:BP	small GTPase mediated signal transduction	GO:0007264	6.52465e-05	4.18544	30	2827
GO:BP	phospholipid dephosphorylation	GO:0046839	6.52465e-05	4.18544	30	2827
GO:BP	phosphatidylinositol metabolic process	GO:0046488	7.20015e-05	4.14266	97	2827
GO:BP	vacuole organization	GO:0007033	0.000113601	3.94462	71	2827
GO:BP	regulation of GTPase activity	GO:0043087	0.000115817	3.93623	94	2827
GO:BP	cellular localization	GO:0051641	0.000127124	3.89577	1038	2827
GO:BP	catabolic process	GO:0009056	0.000143119	3.8443	1850	2827
GO:BP	membrane fusion	GO:0061025	0.000157276	3.80334	72	2827
GO:BP	actin filament-based process	GO:0030029	0.000172592	3.76298	120	2827
GO:BP	phosphatidylinositol phosphate biosynthetic process	GO:0046854	0.000174098	3.75921	39	2827
GO:BP	organelle membrane fusion	GO:0090174	0.000175869	3.75481	55	2827
GO:BP	potassium ion transport	GO:0006813	0.00021383	3.66993	106	2827
GO:BP	establishment of localization in cell	GO:0051649	0.000289326	3.53861	792	2827
GO:BP	cellular process	GO:0009987	0.000375043	3.42592	15804	2827
GO:BP	actin filament organization	GO:0007015	0.000437754	3.35877	104	2827
GO:BP	positive regulation of hydrolase activity	GO:0051345	0.000437754	3.35877	104	2827
GO:BP	carbohydrate metabolic process	GO:0005975	0.000453584	3.34334	1196	2827
GO:BP	polyol metabolic process	GO:0019751	0.000483	3.31605	85	2827
GO:BP	phosphatidylinositol dephosphorylation	GO:0046856	0.000699222	3.15538	27	2827
GO:BP	ion transmembrane transport	GO:0034220	0.000792596	3.10095	586	2827
GO:BP	pollen development	GO:0009555	0.000802249	3.09569	345	2827
GO:BP	cellular lipid metabolic process	GO:0044255	0.00083978	3.07583	813	2827
GO:BP	nucleotide-sugar metabolic process	GO:0009225	0.000928953	3.03201	51	2827
GO:BP	vesicle fusion	GO:0006906	0.000928953	3.03201	51	2827
GO:BP	glycerophospholipid biosynthetic process	GO:0046474	0.000985833	3.0062	128	2827
GO:BP	regulation of biological quality	GO:0065008	0.00126288	2.89864	990	2827
GO:BP	organophosphate metabolic process	GO:0019637	0.00131767	2.88019	658	2827
GO:BP	regulation of cellular component organization	GO:0051128	0.00132672	2.87722	418	2827
GO:BP	cation transmembrane transport	GO:0098655	0.00136827	2.86383	412	2827
GO:BP	supramolecular fiber organization	GO:0097435	0.00139239	2.85624	173	2827
GO:BP	regulation of hydrolase activity	GO:0051336	0.00149841	2.82437	213	2827
GO:BP	glycerolipid biosynthetic process	GO:0045017	0.00152058	2.81799	157	2827
GO:BP	export from cell	GO:0140352	0.00169055	2.77197	115	2827
GO:BP	intracellular transport	GO:0046907	0.00174848	2.75734	742	2827
GO:BP	exocytosis	GO:0006887	0.00186348	2.72968	71	2827
GO:BP	membrane organization	GO:0061024	0.00204767	2.68874	274	2827
GO:BP	organophosphate ester transport	GO:0015748	0.00268975	2.57029	63	2827
GO:BP	Ras protein signal transduction	GO:0007265	0.00281505	2.55051	13	2827
GO:BP	secretion	GO:0046903	0.00287809	2.5409	97	2827
GO:BP	organelle localization	GO:0051640	0.00296967	2.52729	172	2827
GO:BP	nucleotide transport	GO:0006862	0.00301266	2.52105	26	2827
GO:BP	cell communication	GO:0007154	0.0031946	2.49558	2336	2827
GO:BP	intracellular protein transport	GO:0006886	0.00337404	2.47185	544	2827
GO:BP	intracellular signal transduction	GO:0035556	0.00349029	2.45714	684	2827
GO:BP	secretion by cell	GO:0032940	0.0036398	2.43892	88	2827
GO:BP	inorganic cation transmembrane transport	GO:0098662	0.00368014	2.43414	365	2827
GO:BP	cellular macromolecule localization	GO:0070727	0.00408913	2.38837	747	2827
GO:BP	abscisic acid-activated signaling pathway	GO:0009738	0.00435752	2.36076	262	2827
GO:BP	process utilizing autophagic mechanism	GO:0061919	0.00458185	2.33896	84	2827
GO:BP	autophagy	GO:0006914	0.00458185	2.33896	84	2827
GO:BP	cellular component organization or biogenesis	GO:0071840	0.00484226	2.31495	3501	2827
GO:BP	cellular protein localization	GO:0034613	0.00494861	2.30552	709	2827
GO:BP	protein phosphorylation	GO:0006468	0.00601746	2.22059	1277	2827
GO:BP	purine ribonucleotide transport	GO:0015868	0.010054	1.99766	21	2827
GO:BP	organic substance catabolic process	GO:1901575	0.0102063	1.99113	1627	2827
GO:BP	transmembrane transport	GO:0055085	0.0113447	1.94521	1318	2827
GO:BP	response to abscisic acid	GO:0009737	0.0153148	1.81489	603	2827
GO:BP	response to alcohol	GO:0097305	0.0156183	1.80637	610	2827
GO:BP	adenine nucleotide transport	GO:0051503	0.0178891	1.74741	22	2827
GO:BP	root hair cell tip growth	GO:0048768	0.0178891	1.74741	22	2827
GO:BP	purine nucleotide transport	GO:0015865	0.0178891	1.74741	22	2827
GO:BP	small molecule catabolic process	GO:0044282	0.0192799	1.7149	250	2827
GO:BP	vacuolar transport	GO:0007034	0.0194309	1.71151	106	2827
GO:BP	positive regulation of catalytic activity	GO:0043085	0.0195922	1.70792	208	2827
GO:BP	localization within membrane	GO:0051668	0.0224717	1.64836	168	2827
GO:BP	protein autophosphorylation	GO:0046777	0.0247447	1.60652	192	2827
GO:BP	vesicle docking	GO:0048278	0.0296308	1.52826	48	2827
GO:BP	cellular chemical homeostasis	GO:0055082	0.0314888	1.50184	182	2827
GO:BP	positive regulation of molecular function	GO:0044093	0.0325781	1.48707	224	2827
GO:BP	inorganic ion transmembrane transport	GO:0098660	0.0327291	1.48507	420	2827
GO:BP	second-messenger-mediated signaling	GO:0019932	0.0359883	1.44384	88	2827
GO:BP	nucleotide-sugar biosynthetic process	GO:0009226	0.0402611	1.39511	40	2827
GO:BP	phospholipid biosynthetic process	GO:0008654	0.0418048	1.37877	190	2827
GO:BP	protein localization to cell periphery	GO:1990778	0.0438102	1.35842	20	2827
GO:BP	metal ion homeostasis	GO:0055065	0.0449712	1.34707	167	2827
GO:BP	ion transport	GO:0006811	0.0491645	1.30835	855	2827
GO:CC	plasma membrane bounded cell projection	GO:0120025	9.87499e-30	29.0055	103	2539
GO:CC	cell projection	GO:0042995	2.43355e-29	28.6138	123	2539
GO:CC	pollen tube	GO:0090406	8.43833e-29	28.0737	85	2539
GO:CC	cytoplasm	GO:0005737	5.07536e-17	16.2945	10839	2539
GO:CC	bounding membrane of organelle	GO:0098588	1.66496e-12	11.7786	1453	2539
GO:CC	endomembrane system	GO:0012505	5.42382e-12	11.2657	2561	2539
GO:CC	membrane	GO:0016020	1.96387e-10	9.70689	9599	2539
GO:CC	plasma membrane region	GO:0098590	3.87164e-09	8.4121	62	2539
GO:CC	apical plasma membrane	GO:0016324	1.77677e-08	7.75037	22	2539
GO:CC	apical part of cell	GO:0045177	2.43609e-08	7.61331	25	2539
GO:CC	cellular anatomical entity	GO:0110165	2.7251e-08	7.56462	20064	2539
GO:CC	cell tip	GO:0051286	6.23797e-08	7.20496	26	2539
GO:CC	cell pole	GO:0060187	6.23797e-08	7.20496	26	2539
GO:CC	cytoplasmic vesicle	GO:0031410	1.55052e-07	6.80952	837	2539
GO:CC	intracellular vesicle	GO:0097708	1.85835e-07	6.73087	839	2539
GO:CC	cell periphery	GO:0071944	2.7176e-07	6.56581	4164	2539
GO:CC	vesicle	GO:0031982	3.34715e-07	6.47532	938	2539
GO:CC	intracellular anatomical structure	GO:0005622	4.58248e-07	6.3389	14657	2539
GO:CC	Golgi apparatus	GO:0005794	5.04411e-07	6.29722	1268	2539
GO:CC	pollen tube tip	GO:0090404	6.36708e-07	6.19606	20	2539
GO:CC	growing cell tip	GO:0035838	6.36708e-07	6.19606	20	2539
GO:CC	vacuolar membrane	GO:0005774	8.45036e-07	6.07312	661	2539
GO:CC	cytoskeleton	GO:0005856	1.68624e-06	5.77308	442	2539
GO:CC	plasma membrane	GO:0005886	1.70614e-06	5.76799	3465	2539
GO:CC	site of polarized growth	GO:0030427	4.13894e-06	5.38311	22	2539
GO:CC	cell cortex	GO:0005938	6.32206e-06	5.19914	123	2539
GO:CC	cytosol	GO:0005829	2.62354e-05	4.58111	3389	2539
GO:CC	vacuole	GO:0005773	3.14045e-05	4.50301	1247	2539
GO:CC	organelle membrane	GO:0031090	3.87798e-05	4.41139	2878	2539
GO:CC	vesicle membrane	GO:0012506	4.08243e-05	4.38908	281	2539
GO:CC	plant-type vacuole membrane	GO:0009705	0.000397115	3.40108	137	2539
GO:CC	coated vesicle	GO:0030135	0.000578296	3.23785	139	2539
GO:CC	SNARE complex	GO:0031201	0.00139837	2.85438	48	2539
GO:CC	endosome	GO:0005768	0.00161247	2.79251	477	2539
GO:CC	clathrin-coated vesicle	GO:0030136	0.00171175	2.76656	67	2539
GO:CC	actin cytoskeleton	GO:0015629	0.00277726	2.55638	64	2539
GO:CC	late endosome membrane	GO:0031902	0.00377071	2.42358	70	2539
GO:CC	plant-type vacuole	GO:0000325	0.00540166	2.26747	187	2539
GO:CC	root hair	GO:0035618	0.00666278	2.17634	16	2539
GO:CC	early endosome membrane	GO:0031901	0.00666278	2.17634	16	2539
GO:CC	cytoplasmic vesicle membrane	GO:0030659	0.00683762	2.16509	109	2539
GO:CC	late endosome	GO:0005770	0.00683762	2.16509	109	2539
GO:CC	endosome membrane	GO:0010008	0.00810324	2.09134	190	2539
GO:CC	early endosome	GO:0005769	0.00826947	2.08252	40	2539
GO:CC	nuclear outer membrane-endoplasmic reticulum membrane network	GO:0042175	0.0122346	1.91241	597	2539
GO:CC	endoplasmic reticulum membrane	GO:0005789	0.0148797	1.8274	593	2539
GO:CC	endoplasmic reticulum subcompartment	GO:0098827	0.0182381	1.73902	596	2539
GO:CC	magnesium-dependent protein serine/threonine phosphatase complex	GO:0005963	0.0255585	1.59246	26	2539
GO:CC	protein phosphatase type 2A complex	GO:0000159	0.0400252	1.39767	23	2539
GO:CC	phosphatase complex	GO:1903293	0.049712	1.30354	32	2539
GO:CC	protein serine/threonine phosphatase complex	GO:0008287	0.049712	1.30354	32	2539
KEGG	Phosphatidylinositol signaling system	KEGG:04070	1.0293e-06	5.98746	77	720
KEGG	Endocytosis	KEGG:04144	2.59258e-06	5.58627	158	720
KEGG	Inositol phosphate metabolism	KEGG:00562	0.000107963	3.96672	79	720
KEGG	Phagosome	KEGG:04145	0.00101081	2.99533	83	720
KEGG	Glycerophospholipid metabolism	KEGG:00564	0.00135663	2.86754	98	720
KEGG	Plant-pathogen interaction	KEGG:04626	0.00345313	2.46179	204	720
KEGG	Amino sugar and nucleotide sugar metabolism	KEGG:00520	0.00357784	2.44638	132	720
WP	Biosynthesis of gamma-Aminobutyric Acid (GABA) by Polyamine Oxidation	WP:WP4232	0.0143268	1.84385	8	88

## Sheet: S5c_DAS _SC_vs_VN
source	term_name	term_id	adjusted_p_value	negative_log10_of_adjusted_p_value	term_size	query_size
GO:MF	ion binding	GO:0043167	0.00290823	2.53637	6691	385
GO:MF	purine ribonucleoside triphosphate binding	GO:0035639	0.00510301	2.29217	2790	385
GO:MF	purine ribonucleotide binding	GO:0032555	0.00608539	2.21571	2895	385
GO:MF	purine nucleotide binding	GO:0017076	0.00707641	2.15019	2907	385
GO:MF	ribonucleotide binding	GO:0032553	0.00863271	2.06385	2923	385
GO:MF	protein binding	GO:0005515	0.00934338	2.0295	7978	385
GO:MF	ubiquitin-protein transferase activity	GO:0004842	0.00988565	2.00499	487	385
GO:MF	ubiquitin-like protein transferase activity	GO:0019787	0.0135286	1.86875	497	385
GO:MF	carbohydrate derivative binding	GO:0097367	0.0140249	1.8531	2963	385
GO:MF	anion binding	GO:0043168	0.0248832	1.60409	3341	385
GO:MF	enzyme activator activity	GO:0008047	0.0319688	1.49527	205	385
GO:MF	binding	GO:0005488	0.0340496	1.46789	14667	385
GO:MF	GTPase activator activity	GO:0005096	0.0481899	1.31704	132	385
GO:BP	nitrogen compound transport	GO:0071705	1.5638e-06	5.80582	1186	411
GO:BP	mRNA metabolic process	GO:0016071	3.41598e-06	5.46648	605	411
GO:BP	organelle organization	GO:0006996	1.41616e-05	4.84889	1971	411
GO:BP	RNA splicing	GO:0008380	2.65791e-05	4.57546	357	411
GO:BP	mRNA splicing, via spliceosome	GO:0000398	6.79899e-05	4.16756	242	411
GO:BP	chromosome organization	GO:0051276	9.733e-05	4.01175	694	411
GO:BP	protein transport	GO:0015031	0.000192816	3.71486	853	411
GO:BP	transport	GO:0006810	0.00025785	3.58863	2776	411
GO:BP	organic substance transport	GO:0071702	0.000266537	3.57424	1468	411
GO:BP	establishment of protein localization	GO:0045184	0.000273233	3.56347	865	411
GO:BP	RNA splicing, via transesterification reactions	GO:0000375	0.000353219	3.45196	269	411
GO:BP	RNA splicing, via transesterification reactions with bulged adenosine as nucleophile	GO:0000377	0.000353219	3.45196	269	411
GO:BP	cellular process	GO:0009987	0.000410238	3.38696	15804	411
GO:BP	establishment of localization	GO:0051234	0.000502094	3.29921	2820	411
GO:BP	macromolecule localization	GO:0033036	0.000544369	3.26411	1304	411
GO:BP	regulation of RNA splicing	GO:0043484	0.00062058	3.2072	57	411
GO:BP	protein modification process	GO:0036211	0.000644875	3.19052	3200	411
GO:BP	cellular protein modification process	GO:0006464	0.000644875	3.19052	3200	411
GO:BP	localization	GO:0051179	0.000813941	3.08941	3034	411
GO:BP	intracellular transport	GO:0046907	0.00130648	2.8839	742	411
GO:BP	mRNA processing	GO:0006397	0.00150335	2.82294	477	411
GO:BP	vesicle-mediated transport	GO:0016192	0.00185415	2.73185	515	411
GO:BP	regulation of mRNA splicing, via spliceosome	GO:0048024	0.00201048	2.6967	49	411
GO:BP	positive regulation of hydrolase activity	GO:0051345	0.00223638	2.65045	104	411
GO:BP	protein localization	GO:0008104	0.00246607	2.608	1023	411
GO:BP	macromolecule modification	GO:0043412	0.00343758	2.46375	3561	411
GO:BP	positive regulation of GTPase activity	GO:0043547	0.00454385	2.34258	91	411
GO:BP	positive regulation of catalytic activity	GO:0043085	0.00462021	2.33534	208	411
GO:BP	establishment of localization in cell	GO:0051649	0.00523188	2.28134	792	411
GO:BP	mRNA cis splicing, via spliceosome	GO:0045292	0.00543754	2.2646	40	411
GO:BP	regulation of alternative mRNA splicing, via spliceosome	GO:0000381	0.00543754	2.2646	40	411
GO:BP	regulation of GTPase activity	GO:0043087	0.00609795	2.21482	94	411
GO:BP	regulation of mRNA metabolic process	GO:1903311	0.00651968	2.18577	116	411
GO:BP	cellular macromolecule catabolic process	GO:0044265	0.00808171	2.0925	772	411
GO:BP	regulation of mRNA processing	GO:0050684	0.00847028	2.0721	59	411
GO:BP	positive regulation of molecular function	GO:0044093	0.0112841	1.94753	224	411
GO:BP	cellular catabolic process	GO:0044248	0.0131237	1.88194	1422	411
GO:BP	cellular component organization	GO:0016043	0.0142442	1.84636	3114	411
GO:BP	RNA processing	GO:0006396	0.0171782	1.76502	993	411
GO:BP	histone modification	GO:0016570	0.0208823	1.68022	236	411
GO:BP	alternative mRNA splicing, via spliceosome	GO:0000380	0.0218427	1.66069	49	411
GO:BP	sister chromatid segregation	GO:0000819	0.0221598	1.65443	87	411
GO:BP	covalent chromatin modification	GO:0016569	0.0279651	1.55338	242	411
GO:BP	mitotic cell cycle process	GO:1903047	0.0279651	1.55338	242	411
GO:BP	cellular localization	GO:0051641	0.0439611	1.35693	1038	411
GO:BP	regulation of chromosome organization	GO:0033044	0.0456854	1.34022	74	411
GO:CC	intracellular anatomical structure	GO:0005622	2.46669e-09	8.60788	14657	385
GO:CC	nucleus	GO:0005634	5.57159e-07	6.25402	6208	385
GO:CC	nuclear body	GO:0016604	2.96315e-06	5.52825	130	385
GO:CC	nuclear speck	GO:0016607	3.38303e-06	5.47069	95	385
GO:CC	nuclear protein-containing complex	GO:0140513	1.2789e-05	4.89316	893	385
GO:CC	intracellular organelle	GO:0043229	1.97343e-05	4.70478	13107	385
GO:CC	intracellular membrane-bounded organelle	GO:0043231	3.86109e-05	4.41329	12641	385
GO:CC	organelle	GO:0043226	3.94966e-05	4.40344	13176	385
GO:CC	membrane-bounded organelle	GO:0043227	4.90048e-05	4.30976	12724	385
GO:CC	protein-containing complex	GO:0032991	5.6745e-05	4.24607	3177	385
GO:CC	spliceosomal complex	GO:0005681	6.85991e-05	4.16368	211	385
GO:CC	nucleoplasm	GO:0005654	6.9834e-05	4.15593	457	385
GO:CC	nuclear lumen	GO:0031981	0.000314587	3.50226	1010	385
GO:CC	organelle lumen	GO:0043233	0.0012765	2.89398	1262	385
GO:CC	membrane-enclosed lumen	GO:0031974	0.0012765	2.89398	1262	385
GO:CC	intracellular organelle lumen	GO:0070013	0.0012765	2.89398	1262	385
GO:CC	cytoplasm	GO:0005737	0.0107251	1.9696	10839	385
GO:CC	endomembrane system	GO:0012505	0.0252865	1.59711	2561	385
KEGG	Spliceosome	KEGG:03040	2.93525e-05	4.53236	197	120
KEGG	Endocytosis	KEGG:04144	0.0134279	1.87199	158	120
KEGG	Ubiquitin mediated proteolysis	KEGG:04120	0.041773	1.3791	155	120

## Sheet: S5d_GO_SC_vs_EC_DEG_upregulated
source	term_name	term_id	adjusted_p_value	negative_log10_of_adjusted_p_value	term_size	query_size
GO:MF	DNA replication origin binding	GO:0003688	6.91991e-09	8.1599	19	3050
GO:MF	histone binding	GO:0042393	5.27972e-07	6.27739	97	3050
GO:MF	chromatin binding	GO:0003682	1.02925e-06	5.98748	172	3050
GO:MF	protein binding	GO:0005515	1.39389e-06	5.85577	7978	3050
GO:MF	ATPase, acting on DNA	GO:0008094	2.11323e-05	4.67505	269	3050
GO:MF	DNA helicase activity	GO:0003678	2.91371e-05	4.53555	65	3050
GO:MF	catalytic activity, acting on DNA	GO:0140097	6.13693e-05	4.21205	461	3050
GO:MF	single-stranded DNA binding	GO:0003697	0.000272582	3.5645	88	3050
GO:MF	nucleosome-dependent ATPase activity	GO:0070615	0.000382238	3.41767	45	3050
GO:MF	protein kinase regulator activity	GO:0019887	0.000750859	3.12444	105	3050
GO:MF	kinase regulator activity	GO:0019207	0.0010631	2.97343	111	3050
GO:MF	enzyme activator activity	GO:0008047	0.00153674	2.8134	205	3050
GO:MF	cytoskeletal protein binding	GO:0008092	0.00168107	2.77442	321	3050
GO:MF	basal transcription machinery binding	GO:0001098	0.00171134	2.76666	27	3050
GO:MF	basal RNA polymerase II transcription machinery binding	GO:0001099	0.00171134	2.76666	27	3050
GO:MF	DNA-directed DNA polymerase activity	GO:0003887	0.00171134	2.76666	27	3050
GO:MF	phosphoric ester hydrolase activity	GO:0042578	0.00187734	2.72646	404	3050
GO:MF	hydrolase activity	GO:0016787	0.00207305	2.68339	3448	3050
GO:MF	ATPase	GO:0016887	0.0024523	2.61043	817	3050
GO:MF	ubiquitin-like protein transferase activity	GO:0019787	0.00257081	2.58993	497	3050
GO:MF	helicase activity	GO:0004386	0.00354128	2.45084	226	3050
GO:MF	hydrolase activity, acting on ester bonds	GO:0016788	0.00489239	2.31048	1173	3050
GO:MF	RNA polymerase II complex binding	GO:0000993	0.0062913	2.20126	26	3050
GO:MF	microtubule binding	GO:0008017	0.00697685	2.15634	169	3050
GO:MF	damaged DNA binding	GO:0003684	0.00784458	2.10543	45	3050
GO:MF	ubiquitin-protein transferase activity	GO:0004842	0.00826353	2.08283	487	3050
GO:MF	RNA polymerase core enzyme binding	GO:0043175	0.0128645	1.89061	31	3050
GO:MF	tubulin binding	GO:0015631	0.0145947	1.83581	184	3050
GO:MF	ubiquitin-like protein ligase activity	GO:0061659	0.0153407	1.81415	253	3050
GO:MF	pectinesterase activity	GO:0030599	0.0165624	1.78088	91	3050
GO:MF	catalytic activity, acting on a protein	GO:0140096	0.0170683	1.76781	2866	3050
GO:MF	hydrolase activity, acting on acid anhydrides, in phosphorus-containing anhydrides	GO:0016818	0.0181512	1.74109	376	3050
GO:MF	3'-5' DNA helicase activity	GO:0043138	0.0189254	1.72295	18	3050
GO:MF	hydrolase activity, acting on acid anhydrides	GO:0016817	0.0206757	1.68454	383	3050
GO:MF	cyclin-dependent protein serine/threonine kinase regulator activity	GO:0016538	0.0207679	1.68261	52	3050
GO:MF	kinase activator activity	GO:0019209	0.0360905	1.44261	26	3050
GO:MF	protein kinase activator activity	GO:0030295	0.0360905	1.44261	26	3050
GO:MF	ubiquitin protein ligase activity	GO:0061630	0.0389628	1.40935	250	3050
GO:MF	binding	GO:0005488	0.0427582	1.36898	14667	3050
GO:MF	RNA polymerase binding	GO:0070063	0.0442773	1.35382	34	3050
GO:MF	transcription coregulator activity	GO:0003712	0.0459549	1.33767	166	3050
GO:BP	chromosome organization	GO:0051276	6.25313e-33	32.2039	694	3289
GO:BP	cell cycle	GO:0007049	6.99952e-26	25.1549	690	3289
GO:BP	DNA replication	GO:0006260	1.31072e-22	21.8825	195	3289
GO:BP	organelle organization	GO:0006996	3.48175e-22	21.4582	1971	3289
GO:BP	DNA repair	GO:0006281	7.75786e-22	21.1103	397	3289
GO:BP	cell cycle process	GO:0022402	4.56929e-21	20.3402	484	3289
GO:BP	cellular response to DNA damage stimulus	GO:0006974	1.81793e-20	19.7404	431	3289
GO:BP	cellular component organization	GO:0016043	4.62706e-19	18.3347	3114	3289
GO:BP	DNA metabolic process	GO:0006259	1.39858e-18	17.8543	678	3289
GO:BP	DNA-dependent DNA replication	GO:0006261	6.3284e-17	16.1987	148	3289
GO:BP	chromatin organization	GO:0006325	1.89891e-16	15.7215	457	3289
GO:BP	mitotic cell cycle	GO:0000278	9.34333e-15	14.0295	296	3289
GO:BP	cellular response to stress	GO:0033554	1.13296e-14	13.9458	1265	3289
GO:BP	mitotic cell cycle process	GO:1903047	6.39042e-13	12.1945	242	3289
GO:BP	cellular component organization or biogenesis	GO:0071840	9.48045e-13	12.0232	3501	3289
GO:BP	regulation of cell cycle	GO:0051726	1.18886e-12	11.9249	275	3289
GO:BP	double-strand break repair	GO:0006302	1.64183e-11	10.7847	137	3289
GO:BP	regulation of cellular component organization	GO:0051128	9.94671e-11	10.0023	418	3289
GO:BP	double-strand break repair via homologous recombination	GO:0000724	1.68539e-10	9.7733	94	3289
GO:BP	nuclear division	GO:0000280	3.04919e-10	9.51582	217	3289
GO:BP	pollen sperm cell differentiation	GO:0048235	3.44536e-10	9.46277	35	3289
GO:BP	DNA conformation change	GO:0071103	4.08583e-10	9.38872	192	3289
GO:BP	recombinational repair	GO:0000725	4.80901e-10	9.31794	100	3289
GO:BP	organelle fission	GO:0048285	1.30922e-09	8.88299	259	3289
GO:BP	cell tip growth	GO:0009932	3.04837e-09	8.51593	182	3289
GO:BP	pollen tube growth	GO:0009860	3.5494e-09	8.44985	157	3289
GO:BP	chromosome segregation	GO:0007059	5.61406e-09	8.25072	146	3289
GO:BP	cell cycle phase transition	GO:0044770	8.47591e-09	8.07181	111	3289
GO:BP	multi-organism process	GO:0051704	8.49416e-09	8.07088	633	3289
GO:BP	meiotic cell cycle	GO:0051321	1.40517e-08	7.85227	201	3289
GO:BP	microgametogenesis	GO:0055046	1.54796e-08	7.81024	58	3289
GO:BP	regulation of organelle organization	GO:0033043	1.96873e-08	7.70581	225	3289
GO:BP	mitotic cell cycle phase transition	GO:0044772	2.41443e-08	7.61719	87	3289
GO:BP	regulation of cell cycle process	GO:0010564	2.72331e-08	7.5649	147	3289
GO:BP	DNA replication initiation	GO:0006270	2.82335e-08	7.54924	29	3289
GO:BP	unidimensional cell growth	GO:0009826	3.36939e-08	7.47245	303	3289
GO:BP	pollen tube development	GO:0048868	4.06576e-08	7.39086	219	3289
GO:BP	cellular protein modification process	GO:0006464	7.3721e-08	7.13241	3200	3289
GO:BP	protein modification process	GO:0036211	7.3721e-08	7.13241	3200	3289
GO:BP	nuclear chromosome segregation	GO:0098813	9.26287e-08	7.03325	126	3289
GO:BP	DNA recombination	GO:0006310	1.20597e-07	6.91866	210	3289
GO:BP	developmental growth involved in morphogenesis	GO:0060560	1.30972e-07	6.88282	350	3289
GO:BP	pollen development	GO:0009555	1.30981e-07	6.88279	345	3289
GO:BP	cell morphogenesis involved in differentiation	GO:0000904	4.02958e-07	6.39474	258	3289
GO:BP	regulation of catalytic activity	GO:0050790	6.048e-07	6.21839	674	3289
GO:BP	cell morphogenesis	GO:0000902	7.974e-07	6.09832	423	3289
GO:BP	developmental cell growth	GO:0048588	1.07054e-06	5.9704	220	3289
GO:BP	cell growth	GO:0016049	1.61803e-06	5.79101	428	3289
GO:BP	nuclear DNA replication	GO:0033260	2.26143e-06	5.64562	18	3289
GO:BP	cell division	GO:0051301	2.74333e-06	5.56172	453	3289
GO:BP	regulation of pollen tube growth	GO:0080092	3.60636e-06	5.44293	38	3289
GO:BP	male gamete generation	GO:0048232	4.59294e-06	5.33791	66	3289
GO:BP	cell development	GO:0048468	6.36899e-06	5.19593	349	3289
GO:BP	cell cycle DNA replication	GO:0044786	7.69374e-06	5.11386	71	3289
GO:BP	protein modification by small protein conjugation or removal	GO:0070647	9.77549e-06	5.00986	959	3289
GO:BP	regulation of molecular function	GO:0065009	1.053e-05	4.97757	718	3289
GO:BP	meiotic cell cycle process	GO:1903046	1.21929e-05	4.91389	166	3289
GO:BP	gametophyte development	GO:0048229	1.60593e-05	4.79427	456	3289
GO:BP	cellular process involved in reproduction in multicellular organism	GO:0022412	1.67433e-05	4.77616	73	3289
GO:BP	sister chromatid segregation	GO:0000819	3.46893e-05	4.4598	87	3289
GO:BP	gamete generation	GO:0007276	3.50987e-05	4.45471	75	3289
GO:BP	meiotic nuclear division	GO:0140013	3.58605e-05	4.44538	121	3289
GO:BP	protein-DNA complex subunit organization	GO:0071824	3.75488e-05	4.4254	130	3289
GO:BP	macromolecule modification	GO:0043412	4.60992e-05	4.33631	3561	3289
GO:BP	negative regulation of cellular process	GO:0048523	5.82005e-05	4.23507	875	3289
GO:BP	developmental growth	GO:0048589	5.84536e-05	4.23319	494	3289
GO:BP	regulation of cell morphogenesis involved in differentiation	GO:0010769	6.42776e-05	4.19194	43	3289
GO:BP	multi-multicellular organism process	GO:0044706	0.000105996	3.97471	385	3289
GO:BP	pollination	GO:0009856	0.000105996	3.97471	385	3289
GO:BP	cellular process	GO:0009987	0.000108053	3.96636	15804	3289
GO:BP	regulation of cell cycle phase transition	GO:1901987	0.000141832	3.84823	75	3289
GO:BP	mitotic nuclear division	GO:0140014	0.000155072	3.80947	109	3289
GO:BP	covalent chromatin modification	GO:0016569	0.000157414	3.80296	242	3289
GO:BP	regulation of cellular protein metabolic process	GO:0032268	0.000214583	3.6684	624	3289
GO:BP	regulation of mitotic cell cycle phase transition	GO:1901990	0.00023602	3.62705	53	3289
GO:BP	histone modification	GO:0016570	0.000307258	3.5125	236	3289
GO:BP	mRNA metabolic process	GO:0016071	0.000308104	3.5113	605	3289
GO:BP	regulation of mitotic cell cycle	GO:0007346	0.000317609	3.49811	90	3289
GO:BP	DNA packaging	GO:0006323	0.000355669	3.44895	99	3289
GO:BP	DNA geometric change	GO:0032392	0.000361177	3.44228	82	3289
GO:BP	regulation of chromosome organization	GO:0033044	0.000393122	3.40547	74	3289
GO:BP	negative regulation of cellular metabolic process	GO:0031324	0.000432886	3.36363	620	3289
GO:BP	protein transport	GO:0015031	0.000444234	3.35239	853	3289
GO:BP	establishment of protein localization	GO:0045184	0.000450739	3.34608	865	3289
GO:BP	cellular response to stimulus	GO:0051716	0.000521529	3.28272	3313	3289
GO:BP	protein ubiquitination	GO:0016567	0.000590373	3.22887	833	3289
GO:BP	macromolecule catabolic process	GO:0009057	0.000648507	3.18809	965	3289
GO:BP	regulation of protein modification process	GO:0031399	0.000694346	3.15842	293	3289
GO:BP	negative regulation of biological process	GO:0048519	0.000762479	3.11777	1252	3289
GO:BP	protein modification by small protein conjugation	GO:0032446	0.000769485	3.1138	866	3289
GO:BP	regulation of unidimensional cell growth	GO:0051510	0.000776784	3.1097	72	3289
GO:BP	negative regulation of metabolic process	GO:0009892	0.000860969	3.06501	826	3289
GO:BP	regulation of protein metabolic process	GO:0051246	0.000959228	3.01808	646	3289
GO:BP	mitotic DNA replication	GO:1902969	0.000963296	3.01624	11	3289
GO:BP	negative regulation of nitrogen compound metabolic process	GO:0051172	0.000993952	3.00263	566	3289
GO:BP	positive regulation of catalytic activity	GO:0043085	0.00101444	2.99378	208	3289
GO:BP	chromatin remodeling	GO:0006338	0.0010695	2.97082	90	3289
GO:BP	negative regulation of macromolecule metabolic process	GO:0010605	0.00127747	2.89365	772	3289
GO:BP	reproductive process	GO:0022414	0.00167736	2.77537	1934	3289
GO:BP	macromolecule metabolic process	GO:0043170	0.00175235	2.75638	9198	3289
GO:BP	protein-DNA complex assembly	GO:0065004	0.00186964	2.72824	110	3289
GO:BP	reproduction	GO:0000003	0.00191024	2.71891	1943	3289
GO:BP	DNA duplex unwinding	GO:0032508	0.0024374	2.61307	80	3289
GO:BP	primary metabolic process	GO:0044238	0.00244099	2.61243	11177	3289
GO:BP	protein localization	GO:0008104	0.00294501	2.53091	1023	3289
GO:BP	mitotic sister chromatid segregation	GO:0000070	0.00300462	2.52221	68	3289
GO:BP	chromosome organization involved in meiotic cell cycle	GO:0070192	0.00327358	2.48498	56	3289
GO:BP	double-strand break repair via break-induced replication	GO:0000727	0.00336394	2.47315	12	3289
GO:BP	mRNA splicing, via spliceosome	GO:0000398	0.00368381	2.4337	242	3289
GO:BP	growth	GO:0040007	0.00375183	2.42576	709	3289
GO:BP	catabolic process	GO:0009056	0.00394046	2.40445	1850	3289
GO:BP	organic substance metabolic process	GO:0071704	0.00413008	2.38404	11833	3289
GO:BP	positive regulation of protein modification process	GO:0031401	0.00443221	2.35338	100	3289
GO:BP	negative regulation of cellular biosynthetic process	GO:0031327	0.00711832	2.14762	450	3289
GO:BP	negative regulation of biosynthetic process	GO:0009890	0.00734957	2.13374	456	3289
GO:BP	peptidyl-amino acid modification	GO:0018193	0.00743692	2.12861	519	3289
GO:BP	macromolecule localization	GO:0033036	0.0080114	2.09629	1304	3289
GO:BP	negative regulation of cellular macromolecule biosynthetic process	GO:2000113	0.00836008	2.07779	429	3289
GO:BP	cytoskeleton organization	GO:0007010	0.00853198	2.06895	318	3289
GO:BP	chromosome separation	GO:0051304	0.00887959	2.05161	43	3289
GO:BP	negative regulation of macromolecule biosynthetic process	GO:0010558	0.00923255	2.03468	430	3289
GO:BP	chromatin assembly or disassembly	GO:0006333	0.0105151	1.97819	90	3289
GO:BP	mRNA processing	GO:0006397	0.0106385	1.97312	477	3289
GO:BP	DNA strand elongation involved in DNA replication	GO:0006271	0.0114384	1.94163	16	3289
GO:BP	DNA-dependent DNA replication maintenance of fidelity	GO:0045005	0.0114384	1.94163	16	3289
GO:BP	DNA strand elongation	GO:0022616	0.0114384	1.94163	16	3289
GO:BP	positive regulation of molecular function	GO:0044093	0.0117082	1.93151	224	3289
GO:BP	sphingolipid metabolic process	GO:0006665	0.0128062	1.89258	56	3289
GO:BP	sister chromatid cohesion	GO:0007062	0.0133054	1.87597	48	3289
GO:BP	cellular protein metabolic process	GO:0044267	0.0148456	1.8284	4362	3289
GO:BP	meiotic chromosome segregation	GO:0045132	0.0153649	1.81347	65	3289
GO:BP	regulation of kinase activity	GO:0043549	0.0215738	1.66607	156	3289
GO:BP	regulation of protein kinase activity	GO:0045859	0.0216315	1.66491	151	3289
GO:BP	cellular macromolecule metabolic process	GO:0044260	0.0222276	1.65311	7636	3289
GO:BP	nitrogen compound transport	GO:0071705	0.0228043	1.64198	1186	3289
GO:BP	chromatin assembly	GO:0031497	0.024966	1.60265	80	3289
GO:BP	regulation of cell morphogenesis	GO:0022604	0.0271892	1.5656	113	3289
GO:BP	regulation of cell growth	GO:0001558	0.0271892	1.5656	113	3289
GO:BP	spindle organization	GO:0007051	0.0353327	1.45182	68	3289
GO:BP	pectin catabolic process	GO:0045490	0.0353486	1.45163	100	3289
GO:BP	nucleosome organization	GO:0034728	0.0391263	1.40753	64	3289
GO:BP	organic substance catabolic process	GO:1901575	0.0423026	1.37363	1627	3289
GO:BP	regulation of hydrolase activity	GO:0051336	0.0467216	1.33048	213	3289
GO:BP	cellular developmental process	GO:0048869	0.0478552	1.32007	841	3289
GO:BP	pre-replicative complex assembly involved in cell cycle DNA replication	GO:1902299	0.0498504	1.30233	7	3289
GO:BP	pre-replicative complex assembly involved in nuclear cell cycle DNA replication	GO:0006267	0.0498504	1.30233	7	3289
GO:BP	pre-replicative complex assembly	GO:0036388	0.0498504	1.30233	7	3289
GO:CC	chromosome	GO:0005694	2.35659e-26	25.6277	408	2979
GO:CC	intracellular anatomical structure	GO:0005622	6.61962e-18	17.1792	14657	2979
GO:CC	nucleus	GO:0005634	9.6458e-16	15.0157	6208	2979
GO:CC	nuclear protein-containing complex	GO:0140513	5.62093e-15	14.2502	893	2979
GO:CC	cellular anatomical entity	GO:0110165	4.59513e-14	13.3377	20064	2979
GO:CC	intracellular organelle	GO:0043229	3.11438e-12	11.5066	13107	2979
GO:CC	pollen tube	GO:0090406	1.58788e-11	10.7992	85	2979
GO:CC	organelle	GO:0043226	2.42599e-11	10.6151	13176	2979
GO:CC	nuclear chromosome	GO:0000228	8.67488e-11	10.0617	103	2979
GO:CC	intracellular membrane-bounded organelle	GO:0043231	1.25324e-10	9.90196	12641	2979
GO:CC	plasma membrane bounded cell projection	GO:0120025	4.07262e-10	9.39013	103	2979
GO:CC	membrane-bounded organelle	GO:0043227	8.35351e-10	9.07813	12724	2979
GO:CC	replication fork	GO:0005657	2.89336e-09	8.5386	45	2979
GO:CC	chromatin	GO:0000785	4.37979e-09	8.35855	193	2979
GO:CC	protein-DNA complex	GO:0032993	5.93108e-09	8.22687	110	2979
GO:CC	protein-containing complex	GO:0032991	2.45318e-08	7.61027	3177	2979
GO:CC	cell projection	GO:0042995	3.18602e-08	7.49675	123	2979
GO:CC	transferase complex	GO:1990234	9.76903e-08	7.01015	664	2979
GO:CC	nuclear replication fork	GO:0043596	1.51762e-07	6.81884	27	2979
GO:CC	transferase complex, transferring phosphorus-containing groups	GO:0061695	9.26641e-07	6.03309	231	2979
GO:CC	supramolecular complex	GO:0099080	1.49651e-06	5.82492	364	2979
GO:CC	chromosomal region	GO:0098687	1.79275e-06	5.74648	71	2979
GO:CC	intracellular non-membrane-bounded organelle	GO:0043232	4.39338e-06	5.3572	1916	2979
GO:CC	non-membrane-bounded organelle	GO:0043228	4.39338e-06	5.3572	1916	2979
GO:CC	cytoskeleton	GO:0005856	2.01717e-05	4.69526	442	2979
GO:CC	proton-transporting V-type ATPase complex	GO:0033176	3.27077e-05	4.48535	25	2979
GO:CC	microtubule cytoskeleton	GO:0015630	4.85912e-05	4.31344	305	2979
GO:CC	chromosome, centromeric region	GO:0000775	5.91864e-05	4.22778	57	2979
GO:CC	cyclin-dependent protein kinase holoenzyme complex	GO:0000307	9.11126e-05	4.04042	62	2979
GO:CC	protein kinase complex	GO:1902911	0.000141544	3.84911	88	2979
GO:CC	proton-transporting V-type ATPase, V0 domain	GO:0033179	0.000415489	3.38144	14	2979
GO:CC	endomembrane system	GO:0012505	0.000469748	3.32813	2561	2979
GO:CC	cytoplasm	GO:0005737	0.000814206	3.08927	10839	2979
GO:CC	polymeric cytoskeletal fiber	GO:0099513	0.00083042	3.0807	252	2979
GO:CC	supramolecular fiber	GO:0099512	0.00083042	3.0807	252	2979
GO:CC	supramolecular polymer	GO:0099081	0.00083042	3.0807	252	2979
GO:CC	catalytic complex	GO:1902494	0.00108612	2.96412	1138	2979
GO:CC	serine/threonine protein kinase complex	GO:1902554	0.00140482	2.85238	79	2979
GO:CC	microtubule	GO:0005874	0.00183911	2.73539	242	2979
GO:CC	DNA packaging complex	GO:0044815	0.00241916	2.61634	68	2979
GO:CC	spindle	GO:0005819	0.00394591	2.40385	106	2979
GO:CC	pollen tube tip	GO:0090404	0.00492964	2.30718	20	2979
GO:CC	growing cell tip	GO:0035838	0.00492964	2.30718	20	2979
GO:CC	nuclear lumen	GO:0031981	0.00502919	2.2985	1010	2979
GO:CC	replisome	GO:0030894	0.00534708	2.27188	17	2979
GO:CC	nuclear replisome	GO:0043601	0.00534708	2.27188	17	2979
GO:CC	nucleoplasm	GO:0005654	0.00580738	2.23602	457	2979
GO:CC	intracellular protein-containing complex	GO:0140535	0.00609886	2.21475	692	2979
GO:CC	replication fork protection complex	GO:0031298	0.00693772	2.15878	9	2979
GO:CC	origin recognition complex	GO:0000808	0.010864	1.96401	7	2979
GO:CC	nuclear origin of replication recognition complex	GO:0005664	0.010864	1.96401	7	2979
GO:CC	spindle midzone	GO:0051233	0.010864	1.96401	7	2979
GO:CC	site of polarized growth	GO:0030427	0.0157153	1.80368	22	2979
GO:CC	DNA polymerase complex	GO:0042575	0.0193191	1.71401	19	2979
GO:CC	MCM complex	GO:0042555	0.0202627	1.6933	10	2979
GO:CC	nucleosome	GO:0000786	0.0218551	1.66045	63	2979
GO:CC	condensed chromosome	GO:0000793	0.0249329	1.60323	68	2979
GO:CC	nuclear envelope	GO:0005635	0.0371578	1.42995	138	2979
GO:CC	DNA replication preinitiation complex	GO:0031261	0.0381757	1.41821	8	2979
GO:CC	site of double-strand break	GO:0035861	0.0488399	1.31123	11	2979
GO:CC	site of DNA damage	GO:0090734	0.0488399	1.31123	11	2979
KEGG	DNA replication	KEGG:03030	1.95513e-07	6.70882	48	778
KEGG	Homologous recombination	KEGG:03440	0.000716502	3.14478	64	778
KEGG	mRNA surveillance pathway	KEGG:03015	0.00414943	2.38201	119	778
KEGG	Mismatch repair	KEGG:03430	0.0104359	1.98147	37	778
KEGG	Ubiquitin mediated proteolysis	KEGG:04120	0.0142816	1.84522	155	778
KEGG	Base excision repair	KEGG:03410	0.0207623	1.68272	43	778
WP	Seed Development	WP:WP2279	0.0337037	1.47232	349	78

## Sheet: S5e_GO_SC_vs_EC_DEG_down
source	term_name	term_id	adjusted_p_value	negative_log10_of_adjusted_p_value	term_size	query_size
GO:MF	RNA binding	GO:0003723	1.51497e-122	121.82	1929	5881
GO:MF	mRNA binding	GO:0003729	1.02075e-67	66.9911	1030	5881
GO:MF	structural constituent of ribosome	GO:0003735	2.11896e-61	60.6739	423	5881
GO:MF	structural molecule activity	GO:0005198	5.37518e-59	58.2696	545	5881
GO:MF	binding	GO:0005488	1.58282e-29	28.8006	14667	5881
GO:MF	catalytic activity, acting on RNA	GO:0140098	1.54094e-20	19.8122	596	5881
GO:MF	organic cyclic compound binding	GO:0097159	1.0462e-19	18.9804	7940	5881
GO:MF	heterocyclic compound binding	GO:1901363	2.24605e-19	18.6486	7910	5881
GO:MF	nucleic acid binding	GO:0003676	3.47388e-18	17.4592	4634	5881
GO:MF	small molecule binding	GO:0036094	7.28174e-15	14.1378	3460	5881
GO:MF	rRNA binding	GO:0019843	1.38093e-14	13.8598	144	5881
GO:MF	purine ribonucleoside triphosphate binding	GO:0035639	1.42623e-13	12.8458	2790	5881
GO:MF	nucleotide binding	GO:0000166	6.94428e-13	12.1584	3251	5881
GO:MF	nucleoside phosphate binding	GO:1901265	6.94428e-13	12.1584	3251	5881
GO:MF	ribonucleoprotein complex binding	GO:0043021	9.6082e-13	12.0174	88	5881
GO:MF	ribonucleotide binding	GO:0032553	1.21721e-12	11.9146	2923	5881
GO:MF	carbohydrate derivative binding	GO:0097367	3.3746e-12	11.4718	2963	5881
GO:MF	purine nucleotide binding	GO:0017076	9.78042e-12	11.0096	2907	5881
GO:MF	purine ribonucleotide binding	GO:0032555	1.11641e-11	10.9522	2895	5881
GO:MF	protein binding	GO:0005515	1.11924e-11	10.9511	7978	5881
GO:MF	anion binding	GO:0043168	1.18589e-11	10.926	3341	5881
GO:MF	RNA helicase activity	GO:0003724	1.85133e-11	10.7325	94	5881
GO:MF	catalytic activity, acting on a tRNA	GO:0140101	9.10254e-10	9.04084	160	5881
GO:MF	ATPase	GO:0016887	5.12686e-09	8.29015	817	5881
GO:MF	transferase activity, transferring one-carbon groups	GO:0016741	7.71976e-09	8.1124	412	5881
GO:MF	translation regulator activity	GO:0045182	9.06265e-09	8.04274	199	5881
GO:MF	translation regulator activity, nucleic acid binding	GO:0090079	9.95184e-09	8.0021	194	5881
GO:MF	ribosome binding	GO:0043022	1.03741e-08	7.98405	57	5881
GO:MF	tRNA binding	GO:0000049	1.08167e-08	7.9659	43	5881
GO:MF	RNA methyltransferase activity	GO:0008173	3.4157e-08	7.46652	67	5881
GO:MF	ATP binding	GO:0005524	3.44317e-08	7.46304	2509	5881
GO:MF	metallopeptidase activity	GO:0008237	4.09889e-08	7.38733	104	5881
GO:MF	methyltransferase activity	GO:0008168	6.5984e-08	7.18056	395	5881
GO:MF	GTPase activity	GO:0003924	2.33772e-07	6.63121	211	5881
GO:MF	copper ion binding	GO:0005507	2.47379e-07	6.60664	195	5881
GO:MF	GTP binding	GO:0005525	2.60549e-07	6.58411	303	5881
GO:MF	translation factor activity, RNA binding	GO:0008135	2.79068e-07	6.55429	182	5881
GO:MF	adenyl nucleotide binding	GO:0030554	9.36017e-07	6.02872	2625	5881
GO:MF	pyrophosphatase activity	GO:0016462	9.58549e-07	6.01839	363	5881
GO:MF	adenyl ribonucleotide binding	GO:0032559	1.14537e-06	5.94105	2614	5881
GO:MF	protein-containing complex binding	GO:0044877	1.73927e-06	5.75963	248	5881
GO:MF	hydrolase activity, acting on acid anhydrides	GO:0016817	3.0919e-06	5.50977	383	5881
GO:MF	hydrolase activity, acting on acid anhydrides, in phosphorus-containing anhydrides	GO:0016818	8.50175e-06	5.07049	376	5881
GO:MF	guanyl ribonucleotide binding	GO:0032561	1.60798e-05	4.79372	323	5881
GO:MF	guanyl nucleotide binding	GO:0019001	1.60798e-05	4.79372	323	5881
GO:MF	nucleoside-triphosphatase activity	GO:0017111	1.74142e-05	4.7591	300	5881
GO:MF	snoRNA binding	GO:0030515	2.8233e-05	4.54924	25	5881
GO:MF	metalloendopeptidase activity	GO:0004222	8.14182e-05	4.08928	56	5881
GO:MF	helicase activity	GO:0004386	8.80936e-05	4.05506	226	5881
GO:MF	ligase activity	GO:0016874	0.000131822	3.88001	336	5881
GO:MF	isomerase activity	GO:0016853	0.000186242	3.72992	305	5881
GO:MF	ATPase, acting on DNA	GO:0008094	0.000307051	3.51279	269	5881
GO:MF	translation elongation factor activity	GO:0003746	0.000520362	3.28369	69	5881
GO:MF	aminoacyl-tRNA ligase activity	GO:0004812	0.00066408	3.17778	72	5881
GO:MF	ligase activity, forming carbon-oxygen bonds	GO:0016875	0.00066408	3.17778	72	5881
GO:MF	tRNA methyltransferase activity	GO:0008175	0.000680734	3.16702	22	5881
GO:MF	unfolded protein binding	GO:0051082	0.000790569	3.10206	114	5881
GO:MF	heat shock protein binding	GO:0031072	0.00243027	2.61434	43	5881
GO:MF	aminopeptidase activity	GO:0004177	0.00401706	2.39609	28	5881
GO:MF	metalloaminopeptidase activity	GO:0070006	0.0051959	2.28434	18	5881
GO:MF	metalloexopeptidase activity	GO:0008235	0.0052327	2.28127	22	5881
GO:MF	endopeptidase activity	GO:0004175	0.00636503	2.1962	367	5881
GO:MF	proteasome-activating activity	GO:0036402	0.00794685	2.09981	11	5881
GO:MF	translation initiation factor activity	GO:0003743	0.0100828	1.99642	111	5881
GO:MF	ligase activity, forming carbon-nitrogen bonds	GO:0016879	0.0132613	1.87741	74	5881
GO:MF	NAD binding	GO:0051287	0.0135271	1.86879	82	5881
GO:MF	vitamin binding	GO:0019842	0.0149402	1.82564	152	5881
GO:MF	tRNA (guanine) methyltransferase activity	GO:0016423	0.0357678	1.44651	12	5881
GO:MF	Hsp90 protein binding	GO:0051879	0.0357678	1.44651	12	5881
GO:MF	threonine-type endopeptidase activity	GO:0004298	0.0357678	1.44651	12	5881
GO:MF	intramolecular oxidoreductase activity	GO:0016860	0.0378469	1.42197	61	5881
GO:MF	photoreceptor activity	GO:0009881	0.0490696	1.30919	27	5881
GO:BP	organonitrogen compound biosynthetic process	GO:1901566	2.31639e-88	87.6352	1808	6097
GO:BP	ribonucleoprotein complex biogenesis	GO:0022613	4.7005e-82	81.3279	535	6097
GO:BP	RNA processing	GO:0006396	1.16353e-78	77.9342	993	6097
GO:BP	ribosome biogenesis	GO:0042254	1.26301e-77	76.8986	430	6097
GO:BP	peptide biosynthetic process	GO:0043043	4.48651e-76	75.3481	865	6097
GO:BP	translation	GO:0006412	1.71682e-75	74.7653	860	6097
GO:BP	amide biosynthetic process	GO:0043604	2.29433e-75	74.6393	934	6097
GO:BP	ncRNA metabolic process	GO:0034660	4.89249e-75	74.3105	536	6097
GO:BP	cellular process	GO:0009987	9.42649e-75	74.0257	15804	6097
GO:BP	peptide metabolic process	GO:0006518	4.73447e-73	72.3247	968	6097
GO:BP	ncRNA processing	GO:0034470	3.09505e-70	69.5093	450	6097
GO:BP	cellular amide metabolic process	GO:0043603	5.96547e-70	69.2244	1086	6097
GO:BP	nitrogen compound metabolic process	GO:0006807	3.94598e-61	60.4038	9809	6097
GO:BP	cellular metabolic process	GO:0044237	5.95095e-58	57.2254	11418	6097
GO:BP	organonitrogen compound metabolic process	GO:1901564	9.30199e-57	56.0314	5994	6097
GO:BP	cellular component organization or biogenesis	GO:0071840	2.8388e-55	54.5469	3501	6097
GO:BP	cellular component biogenesis	GO:0044085	5.02735e-53	52.2987	1566	6097
GO:BP	rRNA processing	GO:0006364	3.23421e-52	51.4902	294	6097
GO:BP	rRNA metabolic process	GO:0016072	2.58873e-50	49.5869	299	6097
GO:BP	gene expression	GO:0010467	3.61201e-50	49.4423	4558	6097
GO:BP	cellular nitrogen compound metabolic process	GO:0034641	1.21312e-49	48.9161	5908	6097
GO:BP	metabolic process	GO:0008152	3.78053e-49	48.4224	12793	6097
GO:BP	organic substance metabolic process	GO:0071704	8.37593e-49	48.077	11833	6097
GO:BP	primary metabolic process	GO:0044238	2.40835e-48	47.6183	11177	6097
GO:BP	cellular protein metabolic process	GO:0044267	2.39247e-43	42.6212	4362	6097
GO:BP	protein metabolic process	GO:0019538	2.52717e-42	41.5974	4808	6097
GO:BP	macromolecule metabolic process	GO:0043170	1.90375e-39	38.7204	9198	6097
GO:BP	organelle organization	GO:0006996	2.10876e-35	34.676	1971	6097
GO:BP	cellular localization	GO:0051641	5.6575e-33	32.2474	1038	6097
GO:BP	intracellular transport	GO:0046907	2.01203e-32	31.6964	742	6097
GO:BP	establishment of localization in cell	GO:0051649	2.78048e-31	30.5559	792	6097
GO:BP	ribosomal large subunit biogenesis	GO:0042273	7.11593e-30	29.1478	114	6097
GO:BP	cellular component organization	GO:0016043	1.26301e-28	27.8986	3114	6097
GO:BP	response to cadmium ion	GO:0046686	7.55915e-28	27.1215	317	6097
GO:BP	intracellular protein transport	GO:0006886	1.13456e-27	26.9452	544	6097
GO:BP	protein transport	GO:0015031	5.01377e-27	26.2998	853	6097
GO:BP	establishment of protein localization	GO:0045184	1.25654e-26	25.9008	865	6097
GO:BP	cellular macromolecule localization	GO:0070727	8.33839e-26	25.0789	747	6097
GO:BP	response to metal ion	GO:0010038	1.46985e-25	24.8327	433	6097
GO:BP	cellular protein localization	GO:0034613	2.12236e-24	23.6732	709	6097
GO:BP	protein localization	GO:0008104	1.39474e-23	22.8555	1023	6097
GO:BP	tRNA metabolic process	GO:0006399	1.43561e-23	22.843	223	6097
GO:BP	negative regulation of gene expression	GO:0010629	1.13132e-22	21.9464	375	6097
GO:BP	cellular component assembly	GO:0022607	4.09427e-22	21.3878	995	6097
GO:BP	cellular protein-containing complex assembly	GO:0034622	4.71179e-21	20.3268	600	6097
GO:BP	carboxylic acid metabolic process	GO:0019752	2.03031e-20	19.6924	1049	6097
GO:BP	protein-containing complex subunit organization	GO:0043933	2.54021e-20	19.5951	772	6097
GO:BP	ribonucleoprotein complex assembly	GO:0022618	1.50245e-18	17.8232	197	6097
GO:BP	protein-containing complex assembly	GO:0065003	1.82392e-18	17.739	685	6097
GO:BP	organic substance biosynthetic process	GO:1901576	1.86735e-18	17.7288	5698	6097
GO:BP	ribonucleoprotein complex subunit organization	GO:0071826	2.09556e-18	17.6787	200	6097
GO:BP	gene silencing	GO:0016458	7.365e-18	17.1328	217	6097
GO:BP	posttranscriptional regulation of gene expression	GO:0010608	2.05396e-17	16.6874	325	6097
GO:BP	gene silencing by RNA	GO:0031047	2.51235e-17	16.5999	145	6097
GO:BP	macromolecule localization	GO:0033036	3.84895e-17	16.4147	1304	6097
GO:BP	small molecule metabolic process	GO:0044281	3.87091e-17	16.4122	1833	6097
GO:BP	cellular biosynthetic process	GO:0044249	4.04984e-17	16.3926	5589	6097
GO:BP	biosynthetic process	GO:0009058	4.29796e-17	16.3667	5838	6097
GO:BP	cellular macromolecule metabolic process	GO:0044260	5.21306e-17	16.2829	7636	6097
GO:BP	nitrogen compound transport	GO:0071705	6.29032e-17	16.2013	1186	6097
GO:BP	tRNA processing	GO:0008033	1.78785e-16	15.7477	141	6097
GO:BP	mRNA metabolic process	GO:0016071	3.60706e-16	15.4428	605	6097
GO:BP	cellular amino acid metabolic process	GO:0006520	4.37601e-16	15.3589	458	6097
GO:BP	plastid organization	GO:0009657	7.30564e-16	15.1363	310	6097
GO:BP	heterocycle metabolic process	GO:0046483	1.58708e-15	14.7994	5190	6097
GO:BP	ribosomal small subunit biogenesis	GO:0042274	1.60972e-15	14.7932	93	6097
GO:BP	mRNA processing	GO:0006397	4.18664e-15	14.3781	477	6097
GO:BP	RNA modification	GO:0009451	4.88569e-15	14.3111	315	6097
GO:BP	organic cyclic compound metabolic process	GO:1901360	7.23245e-15	14.1407	5445	6097
GO:BP	macromolecule methylation	GO:0043414	9.59274e-15	14.0181	250	6097
GO:BP	cellular aromatic compound metabolic process	GO:0006725	2.86263e-14	13.5432	5343	6097
GO:BP	maturation of LSU-rRNA	GO:0000470	4.25296e-14	13.3713	47	6097
GO:BP	methylation	GO:0032259	4.78947e-14	13.3197	474	6097
GO:BP	protein localization to organelle	GO:0033365	9.51321e-14	13.0217	326	6097
GO:BP	tRNA modification	GO:0006400	1.04655e-13	12.9802	98	6097
GO:BP	nucleobase-containing compound metabolic process	GO:0006139	2.05536e-13	12.6871	4886	6097
GO:BP	oxoacid metabolic process	GO:0043436	6.45133e-13	12.1904	1179	6097
GO:BP	establishment of protein localization to organelle	GO:0072594	1.08116e-12	11.9661	278	6097
GO:BP	cytoplasmic translation	GO:0002181	1.40304e-12	11.8529	106	6097
GO:BP	organic acid metabolic process	GO:0006082	3.16227e-12	11.5	1228	6097
GO:BP	organophosphate metabolic process	GO:0019637	5.82656e-12	11.2346	658	6097
GO:BP	cellular nitrogen compound biosynthetic process	GO:0044271	9.53048e-12	11.0209	4076	6097
GO:BP	RNA methylation	GO:0001510	1.12355e-11	10.9494	82	6097
GO:BP	ribosome assembly	GO:0042255	1.49205e-11	10.8262	98	6097
GO:BP	chloroplast organization	GO:0009658	1.50146e-11	10.8235	239	6097
GO:BP	protein targeting	GO:0006605	1.88205e-11	10.7254	245	6097
GO:BP	vesicle-mediated transport	GO:0016192	2.00416e-11	10.6981	515	6097
GO:BP	posttranscriptional gene silencing	GO:0016441	2.96946e-11	10.5273	99	6097
GO:BP	protein import	GO:0017038	5.001e-11	10.3009	143	6097
GO:BP	organic substance transport	GO:0071702	5.29055e-11	10.2765	1468	6097
GO:BP	maturation of SSU-rRNA	GO:0030490	9.80482e-11	10.0086	55	6097
GO:BP	protein folding	GO:0006457	1.35981e-10	9.86652	186	6097
GO:BP	organophosphate biosynthetic process	GO:0090407	2.49173e-10	9.6035	430	6097
GO:BP	mitochondrion organization	GO:0007005	4.21365e-10	9.37534	194	6097
GO:BP	dsRNA processing	GO:0031050	1.18319e-09	8.92695	66	6097
GO:BP	production of small RNA involved in gene silencing by RNA	GO:0070918	1.18319e-09	8.92695	66	6097
GO:BP	RNA metabolic process	GO:0016070	2.6742e-09	8.57281	3940	6097
GO:BP	post-transcriptional gene silencing by RNA	GO:0035194	4.31952e-09	8.36456	88	6097
GO:BP	nucleobase-containing small molecule metabolic process	GO:0055086	4.55963e-09	8.34107	424	6097
GO:BP	protein localization to chloroplast	GO:0072598	6.28047e-09	8.20201	51	6097
GO:BP	protein targeting to chloroplast	GO:0045036	6.55451e-09	8.18346	49	6097
GO:BP	establishment of protein localization to chloroplast	GO:0072596	6.55451e-09	8.18346	49	6097
GO:BP	ribosomal large subunit assembly	GO:0000027	6.69796e-09	8.17406	47	6097
GO:BP	organelle assembly	GO:0070925	1.10349e-08	7.95723	208	6097
GO:BP	small molecule biosynthetic process	GO:0044283	1.14594e-08	7.94084	767	6097
GO:BP	cellular amino acid biosynthetic process	GO:0008652	1.15708e-08	7.93664	233	6097
GO:BP	Golgi vesicle transport	GO:0048193	2.20141e-08	7.6573	180	6097
GO:BP	negative regulation of metabolic process	GO:0009892	2.37404e-08	7.62451	826	6097
GO:BP	cellular macromolecule biosynthetic process	GO:0034645	2.73922e-08	7.56237	4104	6097
GO:BP	protein transmembrane transport	GO:0071806	2.83623e-08	7.54726	113	6097
GO:BP	tRNA methylation	GO:0030488	3.7759e-08	7.42298	33	6097
GO:BP	negative regulation of macromolecule metabolic process	GO:0010605	4.40316e-08	7.35624	772	6097
GO:BP	maturation of 5.8S rRNA	GO:0000460	4.47998e-08	7.34872	35	6097
GO:BP	macromolecule biosynthetic process	GO:0009059	5.22185e-08	7.28218	4185	6097
GO:BP	alpha-amino acid metabolic process	GO:1901605	5.53127e-08	7.25718	298	6097
GO:BP	RNA splicing	GO:0008380	5.85388e-08	7.23256	357	6097
GO:BP	response to inorganic substance	GO:0010035	5.91168e-08	7.22829	962	6097
GO:BP	mitochondrial gene expression	GO:0140053	6.52353e-08	7.18552	69	6097
GO:BP	regulation of translation	GO:0006417	1.0566e-07	6.97609	223	6097
GO:BP	intracellular protein transmembrane transport	GO:0065002	1.13343e-07	6.94561	91	6097
GO:BP	proteasomal ubiquitin-independent protein catabolic process	GO:0010499	1.52704e-07	6.81615	25	6097
GO:BP	nucleotide metabolic process	GO:0009117	2.24821e-07	6.64816	315	6097
GO:BP	cleavage involved in rRNA processing	GO:0000469	2.28468e-07	6.64117	27	6097
GO:BP	regulation of cellular amide metabolic process	GO:0034248	2.72076e-07	6.56531	226	6097
GO:BP	nucleic acid metabolic process	GO:0090304	2.86943e-07	6.5422	4488	6097
GO:BP	carboxylic acid biosynthetic process	GO:0046394	3.00589e-07	6.52203	542	6097
GO:BP	nucleoside phosphate metabolic process	GO:0006753	3.01539e-07	6.52066	328	6097
GO:BP	translational elongation	GO:0006414	3.56657e-07	6.44775	98	6097
GO:BP	macromolecule modification	GO:0043412	3.87069e-07	6.41221	3561	6097
GO:BP	ncRNA 3'-end processing	GO:0043628	4.48935e-07	6.34782	35	6097
GO:BP	maturation of SSU-rRNA from tricistronic rRNA transcript (SSU-rRNA, 5.8S rRNA, LSU-rRNA)	GO:0000462	4.63423e-07	6.33402	37	6097
GO:BP	alpha-amino acid biosynthetic process	GO:1901607	1.09199e-06	5.96178	191	6097
GO:BP	peptidyl-amino acid modification	GO:0018193	1.40313e-06	5.8529	519	6097
GO:BP	carbohydrate derivative biosynthetic process	GO:1901137	1.42064e-06	5.84752	494	6097
GO:BP	nucleoside diphosphate phosphorylation	GO:0006165	1.49269e-06	5.82603	81	6097
GO:BP	purine ribonucleotide metabolic process	GO:0009150	1.5157e-06	5.81939	226	6097
GO:BP	purine nucleotide metabolic process	GO:0006163	1.86354e-06	5.72966	244	6097
GO:BP	post-embryonic development	GO:0009791	2.6247e-06	5.58092	1606	6097
GO:BP	purine-containing compound metabolic process	GO:0072521	2.90876e-06	5.53629	269	6097
GO:BP	organic acid biosynthetic process	GO:0016053	2.95154e-06	5.52995	577	6097
GO:BP	RNA 3'-end processing	GO:0031123	3.3309e-06	5.47744	80	6097
GO:BP	maturation of LSU-rRNA from tricistronic rRNA transcript (SSU-rRNA, 5.8S rRNA, LSU-rRNA)	GO:0000463	3.57851e-06	5.4463	20	6097
GO:BP	cellular macromolecule catabolic process	GO:0044265	3.67914e-06	5.43425	772	6097
GO:BP	negative regulation of biological process	GO:0048519	3.94402e-06	5.40406	1252	6097
GO:BP	nucleotide phosphorylation	GO:0046939	4.47951e-06	5.34877	83	6097
GO:BP	pyruvate metabolic process	GO:0006090	4.53162e-06	5.34375	93	6097
GO:BP	reproductive structure development	GO:0048608	4.63104e-06	5.33432	1267	6097
GO:BP	localization	GO:0051179	5.27598e-06	5.2777	3034	6097
GO:BP	ribonucleotide metabolic process	GO:0009259	5.65479e-06	5.24758	251	6097
GO:BP	embryo development ending in seed dormancy	GO:0009793	5.68958e-06	5.24492	411	6097
GO:BP	RNA splicing, via transesterification reactions with bulged adenosine as nucleophile	GO:0000377	6.19091e-06	5.20825	269	6097
GO:BP	RNA splicing, via transesterification reactions	GO:0000375	6.19091e-06	5.20825	269	6097
GO:BP	reproductive system development	GO:0061458	6.4161e-06	5.19273	1270	6097
GO:BP	response to endoplasmic reticulum stress	GO:0034976	6.6037e-06	5.18021	104	6097
GO:BP	maturation of 5.8S rRNA from tricistronic rRNA transcript (SSU-rRNA, 5.8S rRNA, LSU-rRNA)	GO:0000466	7.73393e-06	5.1116	24	6097
GO:BP	ATP generation from ADP	GO:0006757	8.7901e-06	5.05601	72	6097
GO:BP	glycolytic process	GO:0006096	8.7901e-06	5.05601	72	6097
GO:BP	ADP metabolic process	GO:0046031	8.7901e-06	5.05601	72	6097
GO:BP	embryo development	GO:0009790	1.04347e-05	4.98152	439	6097
GO:BP	mitochondrial RNA metabolic process	GO:0000959	1.23535e-05	4.90821	63	6097
GO:BP	ribose phosphate metabolic process	GO:0019693	1.26321e-05	4.89852	260	6097
GO:BP	seed development	GO:0048316	1.41403e-05	4.84954	622	6097
GO:BP	fruit development	GO:0010154	2.09753e-05	4.67829	657	6097
GO:BP	establishment of localization	GO:0051234	2.32205e-05	4.63413	2820	6097
GO:BP	transport	GO:0006810	2.72119e-05	4.56524	2776	6097
GO:BP	RNA catabolic process	GO:0006401	3.51474e-05	4.45411	143	6097
GO:BP	mitochondrial transport	GO:0006839	4.16852e-05	4.38002	103	6097
GO:BP	nuclear transport	GO:0051169	4.2905e-05	4.36749	111	6097
GO:BP	nucleocytoplasmic transport	GO:0006913	4.2905e-05	4.36749	111	6097
GO:BP	purine ribonucleoside diphosphate metabolic process	GO:0009179	4.51777e-05	4.34508	75	6097
GO:BP	purine nucleoside diphosphate metabolic process	GO:0009135	4.51777e-05	4.34508	75	6097
GO:BP	nucleoside diphosphate metabolic process	GO:0009132	5.43597e-05	4.26472	101	6097
GO:BP	dicarboxylic acid metabolic process	GO:0043648	6.00973e-05	4.22115	96	6097
GO:BP	system development	GO:0048731	6.12448e-05	4.21293	2013	6097
GO:BP	ATP metabolic process	GO:0046034	6.59971e-05	4.18048	173	6097
GO:BP	localization within membrane	GO:0051668	8.13634e-05	4.08957	168	6097
GO:BP	rRNA modification	GO:0000154	8.23282e-05	4.08445	45	6097
GO:BP	protein localization to membrane	GO:0072657	9.02837e-05	4.04439	143	6097
GO:BP	protein import into chloroplast stroma	GO:0045037	9.22071e-05	4.03524	30	6097
GO:BP	gene silencing by miRNA	GO:0035195	0.000118192	3.92741	41	6097
GO:BP	protein localization to mitochondrion	GO:0070585	0.000159147	3.7982	65	6097
GO:BP	establishment of protein localization to mitochondrion	GO:0072655	0.000159147	3.7982	65	6097
GO:BP	production of siRNA involved in RNA interference	GO:0030422	0.000203914	3.69055	44	6097
GO:BP	amino acid activation	GO:0043038	0.000209743	3.67831	68	6097
GO:BP	tRNA aminoacylation	GO:0043039	0.000209743	3.67831	68	6097
GO:BP	generation of precursor metabolites and energy	GO:0006091	0.000211509	3.67467	517	6097
GO:BP	glutamine family amino acid biosynthetic process	GO:0009084	0.000213966	3.66966	33	6097
GO:BP	nucleotide biosynthetic process	GO:0009165	0.000242437	3.6154	192	6097
GO:BP	chromatin organization	GO:0006325	0.000246968	3.60736	457	6097
GO:BP	nucleoside phosphate biosynthetic process	GO:1901293	0.000247446	3.60652	195	6097
GO:BP	mitochondrial translation	GO:0032543	0.000299077	3.52422	40	6097
GO:BP	protein targeting to mitochondrion	GO:0006626	0.000335339	3.47452	59	6097
GO:BP	biological_process	GO:0008150	0.000386222	3.41316	22799	6097
GO:BP	ribonucleoside diphosphate metabolic process	GO:0009185	0.000501102	3.30007	80	6097
GO:BP	establishment of protein localization to membrane	GO:0090150	0.000539008	3.2684	115	6097
GO:BP	developmental process involved in reproduction	GO:0003006	0.000539741	3.26781	1526	6097
GO:BP	protein methylation	GO:0006479	0.000600835	3.22124	132	6097
GO:BP	protein alkylation	GO:0008213	0.000600835	3.22124	132	6097
GO:BP	RNA interference	GO:0016246	0.000698775	3.15566	53	6097
GO:BP	protein phosphopantetheinylation	GO:0018215	0.000701697	3.15385	202	6097
GO:BP	translational initiation	GO:0006413	0.000779625	3.10811	130	6097
GO:BP	snRNA metabolic process	GO:0016073	0.000811868	3.09051	24	6097
GO:BP	nucleobase-containing compound catabolic process	GO:0034655	0.000843989	3.07366	185	6097
GO:BP	purine ribonucleotide biosynthetic process	GO:0009152	0.000888384	3.0514	122	6097
GO:BP	endonucleolytic cleavage involved in rRNA processing	GO:0000478	0.0010051	2.99779	13	6097
GO:BP	cellular nitrogen compound catabolic process	GO:0044270	0.00111994	2.9508	237	6097
GO:BP	ribonucleotide biosynthetic process	GO:0009260	0.00135073	2.86943	146	6097
GO:BP	protein maturation	GO:0051604	0.0016865	2.77301	99	6097
GO:BP	mRNA splicing, via spliceosome	GO:0000398	0.00171773	2.76505	242	6097
GO:BP	purine nucleotide biosynthetic process	GO:0006164	0.00180041	2.74463	127	6097
GO:BP	carbohydrate derivative metabolic process	GO:1901135	0.00186694	2.72887	808	6097
GO:BP	transcription by RNA polymerase I	GO:0006360	0.00206103	2.68592	17	6097
GO:BP	mRNA catabolic process	GO:0006402	0.00208081	2.68177	119	6097
GO:BP	multicellular organism development	GO:0007275	0.00218515	2.66052	2833	6097
GO:BP	positive regulation of gene expression	GO:0010628	0.00219659	2.65825	108	6097
GO:BP	heterocycle catabolic process	GO:0046700	0.0022	2.65758	234	6097
GO:BP	endoplasmic reticulum to Golgi vesicle-mediated transport	GO:0006888	0.00242006	2.61617	100	6097
GO:BP	ribose phosphate biosynthetic process	GO:0046390	0.00246541	2.60811	151	6097
GO:BP	tRNA aminoacylation for protein translation	GO:0006418	0.00262988	2.58006	63	6097
GO:BP	regulation of catabolic process	GO:0009894	0.00293439	2.53248	187	6097
GO:BP	cellular catabolic process	GO:0044248	0.00317656	2.49804	1422	6097
GO:BP	aerobic respiration	GO:0009060	0.00332388	2.47835	129	6097
GO:BP	regulation of DNA metabolic process	GO:0051052	0.00338951	2.46986	90	6097
GO:BP	protein catabolic process	GO:0030163	0.0034051	2.46787	609	6097
GO:BP	cellular homeostasis	GO:0019725	0.00341645	2.46643	233	6097
GO:BP	regulation of protein metabolic process	GO:0051246	0.00358292	2.44576	646	6097
GO:BP	RNA localization	GO:0006403	0.00375263	2.42566	93	6097
GO:BP	developmental process	GO:0032502	0.00424867	2.37175	3336	6097
GO:BP	tricarboxylic acid cycle	GO:0006099	0.00445446	2.35121	59	6097
GO:BP	production of miRNAs involved in gene silencing by miRNA	GO:0035196	0.00462732	2.33467	28	6097
GO:BP	aspartate family amino acid metabolic process	GO:0009066	0.00503775	2.29776	67	6097
GO:BP	proteasomal protein catabolic process	GO:0010498	0.00572639	2.24212	323	6097
GO:BP	peptidyl-lysine modification	GO:0018205	0.00593857	2.22632	196	6097
GO:BP	energy derivation by oxidation of organic compounds	GO:0015980	0.00595355	2.22522	175	6097
GO:BP	covalent chromatin modification	GO:0016569	0.00616645	2.20996	242	6097
GO:BP	histone modification	GO:0016570	0.00638003	2.19518	236	6097
GO:BP	cellular protein catabolic process	GO:0044257	0.00680526	2.16716	588	6097
GO:BP	protein refolding	GO:0042026	0.00683562	2.16522	33	6097
GO:BP	protein transmembrane import into intracellular organelle	GO:0044743	0.00744243	2.12829	45	6097
GO:BP	divalent inorganic cation homeostasis	GO:0072507	0.00767586	2.11487	50	6097
GO:BP	purine-containing compound biosynthetic process	GO:0072522	0.00819081	2.08667	135	6097
GO:BP	organonitrogen compound catabolic process	GO:1901565	0.00896028	2.04768	850	6097
GO:BP	macromolecule catabolic process	GO:0009057	0.010889	1.96301	965	6097
GO:BP	proteolysis involved in cellular protein catabolic process	GO:0051603	0.0115261	1.93832	579	6097
GO:BP	endonucleolytic cleavage of tricistronic rRNA transcript (SSU-rRNA, 5.8S rRNA, LSU-rRNA)	GO:0000479	0.0123947	1.90676	11	6097
GO:BP	organic cyclic compound catabolic process	GO:1901361	0.013078	1.88346	274	6097
GO:BP	modification-dependent macromolecule catabolic process	GO:0043632	0.0144439	1.84032	521	6097
GO:BP	monocarboxylic acid metabolic process	GO:0032787	0.0152012	1.81812	538	6097
GO:BP	regulation of DNA repair	GO:0006282	0.0167557	1.77584	32	6097
GO:BP	rRNA methylation	GO:0031167	0.0167557	1.77584	32	6097
GO:BP	organic substance catabolic process	GO:1901575	0.0170532	1.76819	1627	6097
GO:BP	response to temperature stimulus	GO:0009266	0.0179224	1.7466	633	6097
GO:BP	sno(s)RNA processing	GO:0043144	0.0185156	1.73246	21	6097
GO:BP	sno(s)RNA metabolic process	GO:0016074	0.0185156	1.73246	21	6097
GO:BP	import into nucleus	GO:0051170	0.0192489	1.71559	57	6097
GO:BP	chromatin organization involved in negative regulation of transcription	GO:0097549	0.0194317	1.71149	95	6097
GO:BP	NADP metabolic process	GO:0006739	0.0198935	1.70129	37	6097
GO:BP	mitochondrial transmembrane transport	GO:1990542	0.0202279	1.69405	65	6097
GO:BP	regulation of cellular protein metabolic process	GO:0032268	0.020255	1.69347	624	6097
GO:BP	anatomical structure development	GO:0048856	0.0208775	1.68032	3207	6097
GO:BP	phosphorus metabolic process	GO:0006793	0.0230022	1.63823	2514	6097
GO:BP	hexose metabolic process	GO:0019318	0.0238498	1.62251	139	6097
GO:BP	protein import into mitochondrial matrix	GO:0030150	0.0254887	1.59365	28	6097
GO:BP	chromosome organization	GO:0051276	0.0265187	1.57645	694	6097
GO:BP	chromatin organization involved in regulation of transcription	GO:0034401	0.0268033	1.57181	96	6097
GO:BP	cellular divalent inorganic cation homeostasis	GO:0072503	0.0275985	1.55911	40	6097
GO:BP	ribosomal small subunit assembly	GO:0000028	0.0275985	1.55911	40	6097
GO:BP	small molecule catabolic process	GO:0044282	0.0285128	1.54496	250	6097
GO:BP	monosaccharide metabolic process	GO:0005996	0.0290122	1.53742	188	6097
GO:BP	proteolysis	GO:0006508	0.0293048	1.53306	1174	6097
GO:BP	regulation of biological quality	GO:0065008	0.0297869	1.52597	990	6097
GO:BP	nuclear-transcribed mRNA catabolic process	GO:0000956	0.0308722	1.51043	88	6097
GO:BP	tRNA wobble base modification	GO:0002097	0.0310014	1.50862	26	6097
GO:BP	ubiquitin-dependent ERAD pathway	GO:0030433	0.0363983	1.43892	43	6097
GO:BP	ncRNA catabolic process	GO:0034661	0.0372329	1.42907	24	6097
GO:BP	rRNA base methylation	GO:0070475	0.0372329	1.42907	24	6097
GO:BP	RNA transport	GO:0050658	0.0375345	1.42557	83	6097
GO:BP	establishment of RNA localization	GO:0051236	0.0375345	1.42557	83	6097
GO:BP	nucleic acid transport	GO:0050657	0.0375345	1.42557	83	6097
GO:BP	nucleotide-sugar metabolic process	GO:0009225	0.043139	1.36513	51	6097
GO:BP	pre-transcriptional gene silencing by RNA	GO:0140458	0.0439914	1.35663	22	6097
GO:BP	tRNA wobble uridine modification	GO:0002098	0.0439914	1.35663	22	6097
GO:BP	gene silencing by RNA-directed DNA methylation	GO:0080188	0.0439914	1.35663	22	6097
GO:BP	protein processing	GO:0016485	0.0455717	1.3413	59	6097
GO:CC	intracellular anatomical structure	GO:0005622	6.44688e-203	202.191	14657	5899
	AT3G10610	AT4G32915	AT1G26200	AT4G38960	AT5G10360	AT5G07370	AT4G09560	AT1G02730	AT4G21700	AT3G63340	AT5G05780	AT3G28230	AT1G51580	AT2G29050	AT5G57290	AT3G14850	AT1G18790	AT1G35620	AT1G14850	AT3G59640	AT3G07630	AT5G67510	AT4G33865	AT5G48440	AT4G24830	AT3G55560	AT2G04350	AT2G02380	AT1G62990	AT5G56350	AT2G44578	AT4G34620	AT2G18510	AT1G59580	AT5G19990	AT4G26310	AT2G25650	AT3G17100	AT4G24920	AT1G63070	AT5G52510	AT1G63700	AT1G74380	AT4G13930	AT5G03420	AT5G56280	AT5G10610	AT5G09840	AT4G26110
GO:CC	cytoplasm	GO:0005737	2.82383e-197	196.549	10839	5899
GO:CC	intracellular organelle	GO:0043229	4.67376e-164	163.33	13107	5899
GO:CC	organelle	GO:0043226	4.65571e-161	160.332	13176	5899
GO:CC	intracellular membrane-bounded organelle	GO:0043231	1.51661e-146	145.819	12641	5899
GO:CC	membrane-bounded organelle	GO:0043227	3.94165e-144	143.404	12724	5899
GO:CC	cytosol	GO:0005829	1.15053e-115	114.939	3389	5899
GO:CC	protein-containing complex	GO:0032991	7.78857e-92	91.1085	3177	5899
GO:CC	plastid	GO:0009536	8.05349e-89	88.094	2977	5899
GO:CC	ribonucleoprotein complex	GO:1990904	9.94213e-71	70.0025	785	5899
GO:CC	non-membrane-bounded organelle	GO:0043228	1.34348e-64	63.8718	1916	5899
GO:CC	intracellular non-membrane-bounded organelle	GO:0043232	1.34348e-64	63.8718	1916	5899
GO:CC	ribosome	GO:0005840	1.13705e-63	62.9442	528	5899
GO:CC	chloroplast	GO:0009507	1.2613e-63	62.8992	2449	5899
GO:CC	membrane-enclosed lumen	GO:0031974	1.3498e-63	62.8697	1262	5899
GO:CC	organelle lumen	GO:0043233	1.3498e-63	62.8697	1262	5899
GO:CC	intracellular organelle lumen	GO:0070013	1.3498e-63	62.8697	1262	5899
GO:CC	mitochondrion	GO:0005739	1.12038e-60	59.9506	1932	5899
GO:CC	ribosomal subunit	GO:0044391	2.57608e-57	56.589	345	5899
GO:CC	nucleolus	GO:0005730	1.4599e-56	55.8357	537	5899
GO:CC	cytosolic ribosome	GO:0022626	2.48109e-54	53.6054	326	5899
GO:CC	nuclear lumen	GO:0031981	1.13396e-43	42.9454	1010	5899
GO:CC	large ribosomal subunit	GO:0015934	7.99527e-38	37.0972	195	5899
GO:CC	chloroplast stroma	GO:0009570	1.12275e-34	33.9497	787	5899
GO:CC	plastid stroma	GO:0009532	2.06274e-34	33.6856	794	5899
GO:CC	organelle membrane	GO:0031090	3.41879e-32	31.4661	2878	5899
GO:CC	polysomal ribosome	GO:0042788	2.86414e-30	29.543	98	5899
GO:CC	chloroplast envelope	GO:0009941	2.11986e-28	27.6737	717	5899
GO:CC	polysome	GO:0005844	2.25317e-28	27.6472	108	5899
GO:CC	envelope	GO:0031975	4.29354e-28	27.3672	1534	5899
GO:CC	organelle envelope	GO:0031967	4.29354e-28	27.3672	1534	5899
GO:CC	cytosolic large ribosomal subunit	GO:0022625	8.50422e-28	27.0704	147	5899
GO:CC	cellular anatomical entity	GO:0110165	1.78837e-23	22.7475	20064	5899
GO:CC	catalytic complex	GO:1902494	1.82683e-23	22.7383	1138	5899
GO:CC	endomembrane system	GO:0012505	5.24562e-22	21.2802	2561	5899
GO:CC	preribosome	GO:0030684	4.002e-21	20.3977	90	5899
GO:CC	bounding membrane of organelle	GO:0098588	4.3738e-21	20.3591	1453	5899
GO:CC	cytosolic small ribosomal subunit	GO:0022627	1.77643e-19	18.7505	113	5899
GO:CC	proteasome complex	GO:0000502	3.42367e-19	18.4655	77	5899
GO:CC	small ribosomal subunit	GO:0015935	5.35844e-19	18.271	150	5899
GO:CC	plastid envelope	GO:0009526	9.24719e-19	18.034	1015	5899
GO:CC	peptidase complex	GO:1905368	1.19589e-18	17.9223	109	5899
GO:CC	endopeptidase complex	GO:1905369	1.93288e-18	17.7138	84	5899
GO:CC	Golgi apparatus	GO:0005794	2.50876e-18	17.6005	1268	5899
GO:CC	organelle subcompartment	GO:0031984	4.6838e-17	16.3294	1757	5899
GO:CC	intracellular protein-containing complex	GO:0140535	7.58154e-17	16.1202	692	5899
GO:CC	small-subunit processome	GO:0032040	1.24559e-14	13.9046	49	5899
GO:CC	mitochondrial matrix	GO:0005759	1.81547e-14	13.741	178	5899
GO:CC	nucleus	GO:0005634	2.75888e-14	13.5593	6208	5899
GO:CC	Golgi apparatus subcompartment	GO:0098791	1.50532e-12	11.8224	729	5899
GO:CC	organelle inner membrane	GO:0019866	3.15611e-12	11.5008	422	5899
GO:CC	mitochondrial protein-containing complex	GO:0098798	5.78408e-12	11.2378	245	5899
GO:CC	cytoplasmic vesicle	GO:0031410	1.11968e-10	9.95091	837	5899
GO:CC	Golgi cisterna	GO:0031985	1.36759e-10	9.86404	207	5899
GO:CC	intracellular vesicle	GO:0097708	1.599e-10	9.79615	839	5899
GO:CC	Golgi stack	GO:0005795	4.96441e-10	9.30413	218	5899
GO:CC	endoplasmic reticulum	GO:0005783	5.96064e-10	9.22471	1245	5899
GO:CC	vacuolar membrane	GO:0005774	1.65449e-09	8.78134	661	5899
GO:CC	nuclear protein-containing complex	GO:0140513	8.38743e-09	8.07637	893	5899
GO:CC	trans-Golgi network	GO:0005802	1.48302e-08	7.82885	306	5899
GO:CC	mitochondrial envelope	GO:0005740	1.80866e-08	7.74264	442	5899
GO:CC	proteasome core complex	GO:0005839	2.14532e-08	7.66851	24	5899
GO:CC	chloroplast membrane	GO:0031969	2.43636e-08	7.61326	294	5899
GO:CC	membrane protein complex	GO:0098796	3.04502e-08	7.51641	635	5899
GO:CC	vesicle	GO:0031982	4.60956e-08	7.33634	938	5899
GO:CC	mitochondrial membrane	GO:0031966	7.15648e-08	7.1453	428	5899
GO:CC	proteasome accessory complex	GO:0022624	1.24319e-07	6.90546	32	5899
GO:CC	proteasome regulatory particle	GO:0005838	1.24319e-07	6.90546	32	5899
GO:CC	membrane coat	GO:0030117	1.29336e-07	6.88828	71	5899
GO:CC	coated membrane	GO:0048475	1.29336e-07	6.88828	71	5899
GO:CC	plasmodesma	GO:0009506	1.32096e-07	6.87911	967	5899
GO:CC	anchoring junction	GO:0070161	1.32096e-07	6.87911	967	5899
GO:CC	cell-cell junction	GO:0005911	1.32096e-07	6.87911	967	5899
GO:CC	mitochondrial inner membrane	GO:0005743	1.43801e-07	6.84224	320	5899
GO:CC	symplast	GO:0055044	1.5187e-07	6.81853	968	5899
GO:CC	cell junction	GO:0030054	2.0037e-07	6.69817	970	5899
GO:CC	90S preribosome	GO:0030686	2.04695e-07	6.68889	27	5899
GO:CC	organellar ribosome	GO:0000313	3.27919e-07	6.48423	57	5899
GO:CC	endosome	GO:0005768	2.24481e-06	5.64882	477	5899
GO:CC	Golgi membrane	GO:0000139	2.84975e-06	5.54519	511	5899
GO:CC	AP-type membrane coat adaptor complex	GO:0030119	7.6071e-06	5.11878	19	5899
GO:CC	nucleoplasm	GO:0005654	7.80973e-06	5.10736	457	5899
GO:CC	proteasome core complex, alpha-subunit complex	GO:0019773	1.31355e-05	4.88155	13	5899
GO:CC	plastid inner membrane	GO:0009528	2.22797e-05	4.65209	97	5899
GO:CC	organellar large ribosomal subunit	GO:0000315	2.43846e-05	4.61288	37	5899
GO:CC	mitochondrial ribosome	GO:0005761	3.11186e-05	4.50698	48	5899
GO:CC	transferase complex	GO:1990234	3.83904e-05	4.41578	664	5899
GO:CC	intrinsic component of organelle membrane	GO:0031300	4.36611e-05	4.35991	205	5899
GO:CC	Golgi medial cisterna	GO:0005797	5.86601e-05	4.23166	58	5899
GO:CC	exoribonuclease complex	GO:1905354	5.88301e-05	4.2304	24	5899
GO:CC	integral component of organelle membrane	GO:0031301	6.647e-05	4.17737	201	5899
GO:CC	DNA-directed RNA polymerase complex	GO:0000428	7.43509e-05	4.12871	123	5899
GO:CC	RNA polymerase complex	GO:0030880	7.77393e-05	4.10936	131	5899
GO:CC	exosome (RNase complex)	GO:0000178	0.000166374	3.77891	23	5899
GO:CC	mitochondrial large ribosomal subunit	GO:0005762	0.00017633	3.75367	31	5899
GO:CC	endoplasmic reticulum membrane	GO:0005789	0.000219554	3.65846	593	5899
GO:CC	nuclear outer membrane-endoplasmic reticulum membrane network	GO:0042175	0.000249284	3.6033	597	5899
GO:CC	vesicle membrane	GO:0012506	0.000274294	3.56178	281	5899
GO:CC	chloroplast inner membrane	GO:0009706	0.000290673	3.53659	93	5899
GO:CC	plastid membrane	GO:0042170	0.000296777	3.52757	701	5899
GO:CC	inner mitochondrial membrane protein complex	GO:0098800	0.000301858	3.5202	165	5899
GO:CC	endoplasmic reticulum subcompartment	GO:0098827	0.00033299	3.47757	596	5899
GO:CC	endoplasmic reticulum protein-containing complex	GO:0140534	0.000539786	3.26778	92	5899
GO:CC	Sm-like protein family complex	GO:0120114	0.000635725	3.19673	95	5899
GO:CC	spliceosomal snRNP complex	GO:0097525	0.000705753	3.15135	85	5899
GO:CC	nuclear DNA-directed RNA polymerase complex	GO:0055029	0.000709999	3.14874	111	5899
GO:CC	sno(s)RNA-containing ribonucleoprotein complex	GO:0005732	0.00121629	2.91496	27	5899
GO:CC	U1 snRNP	GO:0005685	0.00128382	2.89149	25	5899
GO:CC	small nuclear ribonucleoprotein complex	GO:0030532	0.00155083	2.80944	87	5899
GO:CC	organelle outer membrane	GO:0031968	0.00163481	2.78653	127	5899
GO:CC	outer membrane	GO:0019867	0.00163481	2.78653	127	5899
GO:CC	spliceosomal tri-snRNP complex	GO:0097526	0.00183778	2.73571	43	5899
GO:CC	mitochondrial outer membrane	GO:0005741	0.0022026	2.65706	65	5899
GO:CC	cytoplasmic exosome (RNase complex)	GO:0000177	0.0023266	2.63328	14	5899
GO:CC	Golgi-associated vesicle	GO:0005798	0.00264295	2.57791	39	5899
GO:CC	proteasome regulatory particle, base subcomplex	GO:0008540	0.00296898	2.52739	16	5899
GO:CC	nuclear exosome (RNase complex)	GO:0000176	0.00296898	2.52739	16	5899
GO:CC	spliceosomal complex	GO:0005681	0.00300488	2.52217	211	5899
GO:CC	coated vesicle	GO:0030135	0.0047583	2.32255	139	5899
GO:CC	box C/D RNP complex	GO:0031428	0.00481229	2.31765	11	5899
GO:CC	cytoplasmic vesicle membrane	GO:0030659	0.00508054	2.29409	109	5899
GO:CC	Golgi-associated vesicle membrane	GO:0030660	0.00592753	2.22713	29	5899
GO:CC	vesicle coat	GO:0030120	0.00627787	2.20219	50	5899
GO:CC	catalytic step 2 spliceosome	GO:0071013	0.00654052	2.18439	65	5899
GO:CC	vacuole	GO:0005773	0.00707132	2.1505	1247	5899
GO:CC	clathrin adaptor complex	GO:0030131	0.00711584	2.14777	13	5899
GO:CC	preribosome, large subunit precursor	GO:0030687	0.00762297	2.11788	25	5899
GO:CC	coated vesicle membrane	GO:0030662	0.00797243	2.09841	81	5899
GO:CC	nuclear body	GO:0016604	0.00846074	2.07259	130	5899
GO:CC	endoplasmic reticulum lumen	GO:0005788	0.00855984	2.06753	41	5899
GO:CC	Cajal body	GO:0015030	0.00862183	2.0644	15	5899
GO:CC	thylakoid	GO:0009579	0.0123115	1.90969	622	5899
GO:CC	Golgi trans cisterna	GO:0000138	0.0127877	1.89321	85	5899
GO:CC	nucleoid	GO:0009295	0.0154539	1.81096	62	5899
GO:CC	U4 snRNP	GO:0005687	0.0215013	1.66753	12	5899
GO:CC	plasma membrane	GO:0005886	0.022632	1.64528	3465	5899
GO:CC	proteasome regulatory particle, lid subcomplex	GO:0008541	0.0246764	1.60772	14	5899
GO:CC	microbody	GO:0042579	0.0247267	1.60683	358	5899
GO:CC	peroxisome	GO:0005777	0.0247267	1.60683	358	5899
GO:CC	elongator holoenzyme complex	GO:0033588	0.0262975	1.58009	7	5899
GO:CC	Golgi cis cisterna	GO:0000137	0.0301813	1.52026	41	5899
GO:CC	chloroplast nucleoid	GO:0042644	0.031404	1.50302	51	5899
GO:CC	U2 snRNP	GO:0005686	0.0374421	1.42664	39	5899
GO:CC	organelle envelope lumen	GO:0031970	0.0409426	1.38782	32	5899
KEGG	Ribosome	KEGG:03010	3.87901e-38	37.4113	326	1883
KEGG	Proteasome	KEGG:03050	9.14321e-12	11.0389	61	1883
KEGG	Ribosome biogenesis in eukaryotes	KEGG:03008	3.09811e-09	8.5089	93	1883
KEGG	Biosynthesis of amino acids	KEGG:01230	9.21778e-06	5.03537	244	1883
KEGG	Citrate cycle (TCA cycle)	KEGG:00020	0.000455596	3.34142	63	1883
KEGG	Carbon metabolism	KEGG:01200	0.0016234	2.78957	270	1883
KEGG	RNA degradation	KEGG:03018	0.00335629	2.47414	113	1883
KEGG	Biosynthesis of cofactors	KEGG:01240	0.00555508	2.25531	250	1883
KEGG	Aminoacyl-tRNA biosynthesis	KEGG:00970	0.0115134	1.9388	57	1883
KEGG	Spliceosome	KEGG:03040	0.0164818	1.78299	197	1883
KEGG	Pyruvate metabolism	KEGG:00620	0.0356753	1.44763	96	1883
WP	TCA Cycle (Krebs Cycle)	WP:WP2624	0.000235355	3.62828	29	222
WP	Glycolysis	WP:WP2621	0.0443608	1.353	37	222
WP	Cadmium and glutathione	WP:WP2579	0.0499825	1.30118	21	222
MIRNA	ath-miR398a-3p	MIRNA:ath-miR398a-3p	0.0499176	1.30175	3	18
MIRNA	ath-miR398b-3p	MIRNA:ath-miR398b-3p	0.0499176	1.30175	3	18
MIRNA	ath-miR398c-3p	MIRNA:ath-miR398c-3p	0.0499176	1.30175	3	18
[truncated: 1,691 more columns]

## Sheet: S5f_DAS _SC_vs_EC
source	term_name	term_id	adjusted_p_value	negative_log10_of_adjusted_p_value	term_size	query_size
GO:MF	RNA binding	GO:0003723	1.30134e-09	8.88561	1929	519
GO:MF	nucleic acid binding	GO:0003676	3.12799e-07	6.50473	4634	519
GO:MF	heterocyclic compound binding	GO:1901363	0.00044866	3.34808	7910	519
GO:MF	organic cyclic compound binding	GO:0097159	0.000625622	3.20369	7940	519
GO:MF	protein binding	GO:0005515	0.00144482	2.84019	7978	519
GO:MF	ATPase	GO:0016887	0.00168728	2.77281	817	519
GO:MF	exonuclease activity	GO:0004527	0.00243736	2.61308	119	519
GO:MF	binding	GO:0005488	0.0035211	2.45332	14667	519
GO:MF	catalytic activity, acting on DNA	GO:0140097	0.00358984	2.44492	461	519
GO:MF	translation factor activity, RNA binding	GO:0008135	0.00373854	2.4273	182	519
GO:MF	translation regulator activity, nucleic acid binding	GO:0090079	0.00830028	2.08091	194	519
GO:MF	exonuclease activity, active with either ribo- or deoxyribonucleic acids and producing 5'-phosphomonoesters	GO:0016796	0.010896	1.96273	66	519
GO:MF	translation regulator activity	GO:0045182	0.0113429	1.94528	199	519
GO:MF	ATPase, acting on DNA	GO:0008094	0.0130146	1.88557	269	519
GO:MF	peptide N-acetyltransferase activity	GO:0034212	0.0139544	1.85529	27	519
GO:MF	DNA-directed DNA polymerase activity	GO:0003887	0.0139544	1.85529	27	519
GO:MF	translation initiation factor activity	GO:0003743	0.0304742	1.51607	111	519
GO:MF	histone acetyltransferase activity	GO:0004402	0.0445055	1.35159	21	519
GO:MF	peptide-lysine-N-acetyltransferase activity	GO:0061733	0.0445055	1.35159	21	519
GO:BP	nitrogen compound metabolic process	GO:0006807	9.30104e-14	13.0315	9809	534
GO:BP	heterocycle metabolic process	GO:0046483	2.57456e-12	11.5893	5190	534
GO:BP	nucleobase-containing compound metabolic process	GO:0006139	1.86346e-11	10.7297	4886	534
GO:BP	organic cyclic compound metabolic process	GO:1901360	2.20166e-11	10.6572	5445	534
GO:BP	cellular nitrogen compound metabolic process	GO:0034641	2.83515e-11	10.5474	5908	534
GO:BP	cellular process	GO:0009987	4.02107e-11	10.3957	15804	534
GO:BP	cellular aromatic compound metabolic process	GO:0006725	5.39275e-11	10.2682	5343	534
GO:BP	macromolecule metabolic process	GO:0043170	7.45264e-11	10.1277	9198	534
GO:BP	cellular metabolic process	GO:0044237	1.76213e-10	9.75396	11418	534
GO:BP	organic substance metabolic process	GO:0071704	1.47623e-09	8.83085	11833	534
GO:BP	metabolic process	GO:0008152	2.93648e-09	8.53217	12793	534
GO:BP	RNA processing	GO:0006396	3.3366e-09	8.4767	993	534
GO:BP	nucleic acid metabolic process	GO:0090304	5.65264e-09	8.24775	4488	534
GO:BP	mRNA metabolic process	GO:0016071	5.72079e-09	8.24254	605	534
GO:BP	primary metabolic process	GO:0044238	6.183e-09	8.2088	11177	534
GO:BP	regulation of mRNA metabolic process	GO:1903311	2.12105e-08	7.67345	116	534
GO:BP	RNA splicing	GO:0008380	3.06028e-07	6.51424	357	534
GO:BP	regulation of RNA splicing	GO:0043484	4.47266e-07	6.34943	57	534
GO:BP	chromosome organization	GO:0051276	5.1736e-07	6.28621	694	534
GO:BP	gene expression	GO:0010467	9.70152e-07	6.01316	4558	534
GO:BP	regulation of mRNA processing	GO:0050684	8.56446e-06	5.0673	59	534
GO:BP	mRNA splicing, via spliceosome	GO:0000398	1.14747e-05	4.94026	242	534
GO:BP	regulation of mRNA splicing, via spliceosome	GO:0048024	1.19792e-05	4.92157	49	534
GO:BP	mRNA catabolic process	GO:0006402	1.57654e-05	4.80229	119	534
GO:BP	mRNA cis splicing, via spliceosome	GO:0045292	1.82904e-05	4.73778	40	534
GO:BP	mRNA processing	GO:0006397	2.47395e-05	4.60661	477	534
GO:BP	posttranscriptional regulation of gene expression	GO:0010608	4.5282e-05	4.34407	325	534
GO:BP	cellular macromolecule metabolic process	GO:0044260	7.48824e-05	4.12562	7636	534
GO:BP	RNA splicing, via transesterification reactions	GO:0000375	8.21377e-05	4.08546	269	534
GO:BP	RNA splicing, via transesterification reactions with bulged adenosine as nucleophile	GO:0000377	8.21377e-05	4.08546	269	534
GO:BP	negative regulation of macromolecule metabolic process	GO:0010605	0.00010569	3.97596	772	534
GO:BP	cellular component organization or biogenesis	GO:0071840	0.000120813	3.91789	3501	534
GO:BP	RNA metabolic process	GO:0016070	0.000122948	3.91028	3940	534
GO:BP	heterocycle catabolic process	GO:0046700	0.00013336	3.87497	234	534
GO:BP	cellular nitrogen compound catabolic process	GO:0044270	0.000165464	3.7813	237	534
GO:BP	regulation of macromolecule metabolic process	GO:0060255	0.00017804	3.74948	3489	534
GO:BP	regulation of cellular protein metabolic process	GO:0032268	0.000184865	3.73314	624	534
GO:BP	DNA metabolic process	GO:0006259	0.000187025	3.7281	678	534
GO:BP	negative regulation of gene expression	GO:0010629	0.000214201	3.66918	375	534
GO:BP	RNA catabolic process	GO:0006401	0.000215677	3.6662	143	534
GO:BP	regulation of alternative mRNA splicing, via spliceosome	GO:0000381	0.000256643	3.59067	40	534
GO:BP	regulation of metabolic process	GO:0019222	0.000268191	3.57156	3734	534
GO:BP	nucleobase-containing compound catabolic process	GO:0034655	0.000318842	3.49642	185	534
GO:BP	regulation of protein metabolic process	GO:0051246	0.00043231	3.3642	646	534
GO:BP	negative regulation of metabolic process	GO:0009892	0.000661174	3.17968	826	534
GO:BP	negative regulation of biological process	GO:0048519	0.000788537	3.10318	1252	534
GO:BP	organelle organization	GO:0006996	0.000893196	3.04905	1971	534
GO:BP	alternative mRNA splicing, via spliceosome	GO:0000380	0.00160397	2.7948	49	534
GO:BP	organic cyclic compound catabolic process	GO:1901361	0.00179768	2.74529	274	534
GO:BP	cell cycle	GO:0007049	0.00206839	2.68437	690	534
GO:BP	cellular component organization	GO:0016043	0.00242613	2.61509	3114	534
GO:BP	regulation of gene expression	GO:0010468	0.00271738	2.56585	3013	534
GO:BP	DNA replication	GO:0006260	0.00311189	2.50698	195	534
GO:BP	chromatin organization	GO:0006325	0.00317268	2.49857	457	534
GO:BP	aromatic compound catabolic process	GO:0019439	0.00422942	2.37372	266	534
GO:BP	regulation of biological process	GO:0050789	0.00437468	2.35905	5940	534
GO:BP	cellular protein metabolic process	GO:0044267	0.00532527	2.27366	4362	534
GO:BP	nuclear-transcribed mRNA catabolic process	GO:0000956	0.0058577	2.23227	88	534
GO:BP	regulation of cellular catabolic process	GO:0031329	0.00764288	2.11674	166	534
GO:BP	positive regulation of mRNA metabolic process	GO:1903313	0.00799842	2.097	59	534
GO:BP	DNA-dependent DNA replication	GO:0006261	0.00906943	2.04242	148	534
GO:BP	cellular macromolecule catabolic process	GO:0044265	0.0108987	1.96263	772	534
GO:BP	protein metabolic process	GO:0019538	0.0112033	1.95065	4808	534
GO:BP	organonitrogen compound metabolic process	GO:1901564	0.0120988	1.91726	5994	534
GO:BP	cellular catabolic process	GO:0044248	0.0180479	1.74357	1422	534
GO:BP	regulation of translation	GO:0006417	0.018492	1.73302	223	534
GO:BP	DNA repair	GO:0006281	0.0199486	1.70009	397	534
GO:BP	regulation of cellular amide metabolic process	GO:0034248	0.0219713	1.65814	226	534
GO:BP	cellular response to DNA damage stimulus	GO:0006974	0.0268353	1.57129	431	534
GO:BP	regulation of catabolic process	GO:0009894	0.0316509	1.49961	187	534
GO:BP	biological regulation	GO:0065007	0.0346417	1.4604	6661	534
GO:BP	histone modification	GO:0016570	0.0381563	1.41843	236	534
GO:CC	intracellular anatomical structure	GO:0005622	3.55855e-14	13.4487	14657	518
GO:CC	protein-containing complex	GO:0032991	2.43345e-12	11.6138	3177	518
GO:CC	nuclear lumen	GO:0031981	7.16514e-09	8.14478	1010	518
GO:CC	intracellular organelle	GO:0043229	1.97335e-08	7.7048	13107	518
GO:CC	nucleus	GO:0005634	4.65369e-08	7.3322	6208	518
GO:CC	membrane-bounded organelle	GO:0043227	4.65715e-08	7.33188	12724	518
GO:CC	intracellular membrane-bounded organelle	GO:0043231	4.99211e-08	7.30172	12641	518
GO:CC	organelle	GO:0043226	5.24821e-08	7.27999	13176	518
GO:CC	membrane-enclosed lumen	GO:0031974	2.0768e-07	6.68261	1262	518
GO:CC	intracellular organelle lumen	GO:0070013	2.0768e-07	6.68261	1262	518
GO:CC	organelle lumen	GO:0043233	2.0768e-07	6.68261	1262	518
GO:CC	nuclear protein-containing complex	GO:0140513	2.47419e-07	6.60657	893	518
GO:CC	intracellular protein-containing complex	GO:0140535	5.97913e-06	5.22336	692	518
GO:CC	non-membrane-bounded organelle	GO:0043228	1.42807e-05	4.84525	1916	518
GO:CC	intracellular non-membrane-bounded organelle	GO:0043232	1.42807e-05	4.84525	1916	518
GO:CC	ribonucleoprotein complex	GO:1990904	2.9488e-05	4.53035	785	518
GO:CC	spliceosomal complex	GO:0005681	5.69821e-05	4.24426	211	518
GO:CC	chromosome	GO:0005694	7.36016e-05	4.13311	408	518
GO:CC	nucleoplasm	GO:0005654	0.000245529	3.6099	457	518
GO:CC	nuclear chromosome	GO:0000228	0.000277948	3.55604	103	518
GO:CC	replication fork	GO:0005657	0.00225423	2.647	45	518
GO:CC	transferase complex	GO:1990234	0.00433542	2.36297	664	518
GO:CC	proton-transporting V-type ATPase complex	GO:0033176	0.00464539	2.33298	25	518
GO:CC	nuclear replisome	GO:0043601	0.0077215	2.1123	17	518
GO:CC	replisome	GO:0030894	0.0077215	2.1123	17	518
GO:CC	catalytic complex	GO:1902494	0.0110363	1.95718	1138	518
GO:CC	cytoplasm	GO:0005737	0.0147248	1.83195	10839	518
GO:CC	site of DNA damage	GO:0090734	0.0186732	1.72878	11	518
GO:CC	site of double-strand break	GO:0035861	0.0186732	1.72878	11	518
GO:CC	nuclear speck	GO:0016607	0.0213503	1.6706	95	518
GO:CC	cytosol	GO:0005829	0.0217272	1.663	3389	518
GO:CC	signal recognition particle	GO:0048500	0.0388927	1.41013	13	518
KEGG	Spliceosome	KEGG:03040	2.49277e-07	6.60332	197	156
KEGG	RNA transport	KEGG:03013	0.000739831	3.13087	170	156
KEGG	DNA replication	KEGG:03030	0.0257534	1.58916	48	156
