# Supplementary material for: Cell-type-specific alternative splicing in the Arabidopsis germline
Source: Plant Physiol. 2022 Dec 14;192(1):85–101. doi: 10.1093/plphys/kiac574 (PMC10152659; doi:10.1093/plphys/kiac574)
Supplement: kiac574_Supplementary_Data [file kiac574_supplementary_data.zip › Supplemental Table S6.xlsx]

## Sheet: S6a_AA-A´3S
Gene_ID	Gene_name	Description	Event type	Chromose no	coordinates-of-the-event	coordinates-of-the-event	Strand	alternative_transcripts	total_transcripts
AT1G01355		Putative endonuclease or glycosyl hydrolase	A3	1	138778-138863	138778-138875	+	AT1G01355.1	AT1G01355.1,AT1G01355.2,AT1G01355.3
AT1G02100	LCMT1, SBI1	Leucine carboxyl methyltransferase	A3	1	390864-391003	390864-391026	+	AT1G02100.1	AT1G02100.1,MSTRG.130.6
AT1G02500	AtSAM1, MAT1, METK1, SAM-1, SAM1	S-adenosylmethionine synthetase 1	A3	1	518378-519033	518378-519036	+	AT1G02500.2	AT1G02500.2,AT1G02500.1
AT1G02840	At-SR34, ATSRP34, SR1, SR34, SRP34	RNA-binding (RRM/RBD/RNP motifs) family protein	A3	1	626828-626913	626828-626917	+	AT1G02840.1,AT1G02840.2	AT1G02840.1,AT1G02840.2,MSTRG.204.2
AT1G02840	At-SR34, ATSRP34, SR1, SR34, SRP34	RNA-binding (RRM/RBD/RNP motifs) family protein	A3	1	628469-628935	628469-629288	+	AT1G02840.2	AT1G02840.1,AT1G02840.2,MSTRG.204.2
AT1G03070	AtLFG4, LFG4	Bax inhibitor-1 family protein	A3	1	730023-730140	730023-730147	+	AT1G03070.1,MSTRG.234.6	MSTRG.234.6,AT1G03070.1,MSTRG.234.4
AT1G03900	ABCI18, ATNAP4, NAP4	non-intrinsic ABC protein 4	A3	1	991746-992380	991746-992443	+	MSTRG.329.3	MSTRG.329.3,AT1G03900.1
AT1G04090		Plant protein of unknown function (DUF946)	A3	1	1060080-1060324	1060080-1060338	+	AT1G04100.1	AT1G04100.1,MSTRG.352.6
AT1G07410	ATRAB-A2B, ATRABA2B, RAB-A2B, RABA2b	RAB GTPase homolog A2B	A3	1	2279117-2279224	2279117-2279258	+	MSTRG.729.1	MSTRG.729.1,AT1G07420.2
AT1G08600	ATRX, CHR20	P-loop containing nucleoside triphosphate hydrolases superfamily protein	A3	1	2724301-2724543	2724301-2724546	+	AT1G08600.3,AT1G08600.4,AT1G08600.1,MSTRG.864.5	AT1G08600.3,AT1G08600.4,MSTRG.864.5,MSTRG.864.4,AT1G08600.1,MSTRG.864.2,AT1G08600.2,MSTRG.864.3
AT1G08600	ATRX, CHR20	P-loop containing nucleoside triphosphate hydrolases superfamily protein	A3	1	2729641-2730002	2729641-2730011	+	AT1G08600.3,AT1G08600.4,AT1G08600.2,MSTRG.864.3	AT1G08600.3,MSTRG.864.5,AT1G08600.4,AT1G08600.2,MSTRG.864.3
AT1G10660			A3	1	3532667-3532918	3532667-3532992	+	AT1G10660.2	AT1G10660.1,AT1G10660.2
AT1G10660			A3	1	3532667-3532918	3532667-3532923	+	AT1G10660.2	AT1G10660.2,AT1G10660.3
AT1G10660			A3	1	3532667-3532923	3532667-3532992	+	AT1G10660.3	AT1G10660.1,AT1G10660.3
AT1G10660			A3	1	3532667-3532892	3532667-3532992	+	AT1G10660.4	AT1G10660.1,AT1G10660.4
AT1G10660			A3	1	3532667-3532892	3532667-3532918	+	AT1G10660.4	AT1G10660.4,AT1G10660.2
AT1G10660			A3	1	3532667-3532892	3532667-3532923	+	AT1G10660.4	AT1G10660.4,AT1G10660.3
AT1G12360	KEU, SEC11	Sec1/munc18-like (SM) proteins superfamily	A3	1	4203594-4203677	4203594-4203684	+	MSTRG.1307.2	AT1G12360.1,MSTRG.1307.4,MSTRG.1307.2
AT1G12840	ATVHA-C, DET3	vacuolar ATP synthase subunit C (VATC) / V-ATPase C subunit / vacuolar proton pump C subunit (DET3)	A3	1	4375697-4375827	4375697-4375828	+	MSTRG.1362.2	AT1G12840.1,MSTRG.1362.2
AT1G13880	ELM2	ELM2 domain-containing protein	A3	1	4749747-4749835	4749747-4749838	+	AT1G13880.3	AT1G13880.1,AT1G13880.3,MSTRG.1485.3
AT1G13980	112A-2A, EMB30, GN, GNOM, MIZ2, VAN7	sec7 domain-containing protein	A3	1	4788654-4789461	4788654-4789492	+	MSTRG.1495.3,AT1G13980.1	AT1G13980.2,MSTRG.1495.3,AT1G13980.1
AT1G14560	CoAc1	Mitochondrial substrate carrier family protein	A3	1	4981455-4981571	4981455-4981615	+	AT1G14560.3,MSTRG.1567.6	AT1G14560.1,MSTRG.1567.6,AT1G14560.3
AT1G15940	AtPDS5E, PDS5E	Tudor/PWWP/MBT superfamily protein	A3	1	5476060-5476147	5476060-5476150	+	AT1G15940.1	MSTRG.1726.4,MSTRG.1726.3,AT1G15940.1,MSTRG.1726.2
AT1G17130	CWC16b	Family of unknown function (DUF572)	A3	1	5856003-5856110	5856003-5856113	+	AT1G17130.1,AT1G17130.2,MSTRG.1852.4	MSTRG.1852.4,MSTRG.1852.5,AT1G17130.2,AT1G17130.1
AT1G17130	CWC16b	Family of unknown function (DUF572)	A3	1	5854461-5854865	5854461-5854886	+	AT1G17130.2	MSTRG.1852.4,MSTRG.1852.5,AT1G17130.2,AT1G17130.1
AT1G19394			A3	1	6709958-6710115	6709958-6710468	+	MSTRG.2106.2	AT1G19394.1,MSTRG.2106.2
AT1G22730	MRF2	MA3 domain-containing protein	A3	1	8052480-8052610	8052480-8052663	+	AT1G22750.2	MSTRG.2478.5,AT1G22750.4,AT1G22750.2
AT1G24440		RING/U-box superfamily protein	A3	1	8663053-8663157	8663053-8663179	+	MSTRG.2652.3	AT1G24440.1,AT1G24440.2,MSTRG.2652.3
AT1G29850	AtPDCD5, PDCD5	double-stranded DNA-binding family protein	A3	1	10448745-10448846	10448745-10448849	+	AT1G29850.2	AT1G29850.1,AT1G29850.2
AT1G30200		F-box family protein	A3	1	10626309-10626650	10626309-10626661	+	AT1G30200.2	AT1G30200.2,AT1G30200.1
AT1G31020	ATO2, TO2	thioredoxin O2	A3	1	11057901-11057986	11057901-11057990	+	AT1G31020.1	AT1G31020.1,MSTRG.3328.1
AT1G31360	ATRECQ2, MED34, RECQL2	RECQ helicase L2	A3	1	11232979-11233087	11232979-11233139	+	AT1G31360.3,AT1G31360.4,AT1G31360.8	AT1G31360.8,AT1G31360.3,MSTRG.3373.11,AT1G31360.4
AT1G31910		GHMP kinase family protein	A3	1	11461182-11461285	11461182-11461383	+	AT1G31910.2	MSTRG.3421.6,AT1G31910.2
AT1G32230	ATP8, AtRCD1, CEO, CEO1, RCD1, RIMB1	WWE protein-protein interaction domain protein family	A3	1	11615311-11615402	11615311-11615405	+	AT1G32230.1	AT1G32230.4,AT1G32230.5,AT1G32230.6,AT1G32230.1
AT1G32380	PRS2	phosphoribosyl pyrophosphate (PRPP) synthase 2	A3	1	11683713-11683833	11683713-11683877	+	MSTRG.3483.1	MSTRG.3483.5,AT1G32380.2,AT1G32380.1,MSTRG.3483.1
AT1G45976	SBP1	S-ribonuclease binding protein 1	A3	1	17199411-17199527	17199411-17199529	+	AT1G45976.1	MSTRG.4147.4,AT1G45976.1
AT1G47230	CYCA3;4	CYCLIN A3;4	A3	1	17307577-17307672	17307577-17307675	+	AT1G47230.2	AT1G47230.2,AT1G47230.1,MSTRG.4170.2
AT1G47270	AtTLP6, TLP6	tubby like protein 6	A3	1	17327086-17327158	17327086-17327161	+	AT1G47270.1	AT1G47270.3,AT1G47270.1,AT1G47270.2
AT1G47278			A3	1	17330916-17331228	17330916-17331365	+	AT1G47278.3	AT1G47278.3,AT1G47278.1
AT1G47570		RING/U-box superfamily protein	A3	1	17479956-17480037	17479956-17480047	+	AT1G47570.1,MSTRG.4212.3,AT1G47570.3,AT1G47570.2	AT1G47570.3,AT1G47570.1,AT1G47570.2,MSTRG.4212.6,MSTRG.4212.3
AT1G49240	ACT8, FIZ1	actin 8	A3	1	18217064-18217143	18217064-18217161	+	MSTRG.4388.2	MSTRG.4388.2,AT1G49240.1
AT1G51600	GATA28, TIFY2A, ZML2	ZIM-LIKE 2	A3	1	19132666-19133155	19132666-19133159	+	AT1G51600.1	AT1G51600.1,AT1G51600.2
AT1G52500	ATFPG-1, ATFPG-2, ATMMH-1, ATMMH-2, FPG-1, FPG-2, MMH, MMH-1, MMH-2	MUTM homolog-1	A3	1	19561764-19561894	19561764-19562052	+	MSTRG.4753.2,AT1G52500.1	AT1G52500.2,MSTRG.4753.7,AT1G52500.1,MSTRG.4753.2,MSTRG.4753.8
AT1G54920			A3	1	20471602-20471799	20471602-20471802	+	MSTRG.5046.4	AT1G54920.2,MSTRG.5046.4
AT1G55310	At-SCL33, ATSCL33, SCL33, SR33	SC35-like splicing factor 33	A3	1	20632055-20632148	20632055-20632151	+	MSTRG.5093.4,MSTRG.5093.8,AT1G55310.6,AT1G55310.7	MSTRG.5093.3,AT1G55310.2,MSTRG.5093.8,MSTRG.5093.4,AT1G55310.6,AT1G55310.7,AT1G55310.3,AT1G55310.4,AT1G55310.5
AT1G55310	At-SCL33, ATSCL33, SCL33, SR33	SC35-like splicing factor 33	A3	1	20631119-20631558	20631119-20631561	+	MSTRG.5093.8	MSTRG.5093.8,MSTRG.5093.3
AT1G55915	WSS1A	zinc ion binding	A3	1	20909932-20910017	20909932-20910066	+	MSTRG.5157.3	MSTRG.5157.3,AT1G55915.3
AT1G60410		F-box family protein	A3	1	22260259-22260333	22260259-22260347	+	MSTRG.5476.2	AT1G60410.1,MSTRG.5476.2
AT1G61850		phospholipases;galactolipases	A3	1	22860429-22860522	22860429-22860525	+	AT1G61850.2,AT1G61850.1,MSTRG.5642.5	AT1G61850.1,MSTRG.5642.5,AT1G61850.2,MSTRG.5642.3
AT1G61850		phospholipases;galactolipases	A3	1	22857706-22857783	22857706-22857792	+	MSTRG.5642.5	AT1G61850.1,MSTRG.5642.5,AT1G61850.2,MSTRG.5642.3
AT1G62040	ATG8C	Ubiquitin-like superfamily protein	A3	1	22933252-22933406	22933252-22933453	+	MSTRG.5666.4	AT1G62040.1,MSTRG.5666.4
AT1G62600		Flavin-binding monooxygenase family protein	A3	1	23180252-23180330	23180252-23180346	+	AT1G62600.1,AT1G62600.2	AT1G62600.2,AT1G62600.1,MSTRG.5730.1
AT1G63220		Calcium-dependent lipid-binding (CaLB domain) family protein	A3	1	23449083-23449578	23449083-23449620	+	AT1G63220.1	AT1G63220.1,AT1G63220.2
AT1G66730	AtLIG6, LIG6	DNA LIGASE 6	A3	1	24890134-24890220	24890134-24890352	+	MSTRG.6191.3,MSTRG.6191.2,MSTRG.6191.6,MSTRG.6191.8	MSTRG.6191.8,MSTRG.6191.5,MSTRG.6191.2,MSTRG.6191.6,MSTRG.6191.3,AT1G66730.1
AT1G67190		F-box/RNI-like superfamily protein	A3	1	25132698-25133039	25132698-25133044	+	AT1G67190.2	AT1G67190.2,AT1G67190.1
AT1G67350			A3	1	25235544-25235813	25235544-25235820	+	AT1G67350.2	AT1G67350.1,AT1G67350.2
AT1G67850		Protein of unknown function (DUF707)	A3	1	25438272-25439025	25438272-25439054	+	AT1G67850.2	AT1G67850.5,AT1G67850.2
AT1G69510		cAMP-regulated phosphoprotein 19-related protein	A3	1	26126477-26126772	26126477-26126777	+	AT1G69510.3	AT1G69510.1,AT1G69510.3
AT1G70590		F-box family protein	A3	1	26618961-26619046	26618961-26619134	+	MSTRG.6673.2	AT1G70590.1,MSTRG.6673.2
AT1G70610	ABCB26, ATTAP1, TAP1	transporter associated with antigen processing protein 1	A3	1	26623338-26623429	26623338-26623436	+	MSTRG.6675.3,AT1G70610.1,AT1G70610.2	MSTRG.6675.1,AT1G70610.1,MSTRG.6675.3,AT1G70610.2
AT1G73920		alpha/beta-Hydrolases superfamily protein	A3	1	27791234-27791596	27791234-27791601	+	AT1G73920.2	AT1G73920.1,AT1G73920.2
AT1G75770			A3	1	28450560-28450660	28450560-28450666	+	MSTRG.7246.3	MSTRG.7246.3,AT1G75770.1
AT1G77800	PRE2	PHD finger family protein	A3	1	29259865-29259984	29259865-29259987	+	AT1G77800.3,AT1G77800.1	AT1G77800.2,AT1G77800.1,AT1G77800.3
AT1G79110	BRG2	zinc ion binding	A3	1	29759922-29759999	29759922-29760008	+	AT1G79110.1	AT1G79110.2,AT1G79110.1
AT1G79940	ATERDJ2A, Sec. 63-1	DnaJ / Sec63 Brl domains-containing protein	A3	1	30069669-30069989	30069669-30069992	+	AT1G79940.1	AT1G79940.1,AT1G79940.2
AT1G80000	BTZ1	CASC3/Barentsz eIF4AIII binding	A3	1	30096537-30096669	30096537-30096715	+	AT1G80000.4	AT1G80000.4,MSTRG.7744.5,AT1G80000.1
AT1G80470		F-box/RNI-like/FBD-like domains-containing protein	A3	1	30256217-30256306	30256217-30256342	+	AT1G80470.1	AT1G80470.1,MSTRG.7795.1
AT1G03260		SNARE associated Golgi protein family	A3	1	796631-796776	796628-796776	-	MSTRG.255.2	MSTRG.255.2,AT1G03260.1
AT1G04820	TOR2, TUA4	tubulin alpha-4 chain	A3	1	1357763-1358174	1357762-1358174	-	AT1G04820.1	MSTRG.432.3,AT1G04820.1
AT1G04830		Ypt/Rab-GAP domain of gyp1p superfamily protein	A3	1	1360836-1361075	1360832-1361075	-	MSTRG.433.3,MSTRG.433.9	AT1G04830.1,MSTRG.433.9,AT1G04830.3,MSTRG.433.3
AT1G06890	UXT3	nodulin MtN21 /EamA-like transporter family protein	A3	1	2111605-2111761	2111602-2111761	-	AT1G06890.3	MSTRG.669.8,AT1G06890.3,AT1G06890.4
AT1G08030	AQC1, HPS7, TPST	tyrosylprotein sulfotransferase	A3	1	2492763-2493006	2492760-2493006	-	AT1G08030.1	AT1G08030.1,MSTRG.801.2
AT1G09100	RPT5B	26S proteasome AAA-ATPase subunit RPT5B	A3	1	2943564-2944169	2943226-2944169	-	AT1G09140.2	AT1G09140.1,MSTRG.918.12,AT1G09140.2
AT1G09100	RPT5B	26S proteasome AAA-ATPase subunit RPT5B	A3	1	2945473-2945543	2945456-2945543	-	MSTRG.918.12	AT1G09140.1,MSTRG.918.12,AT1G09140.3,AT1G09140.2
AT1G10390	DRA2, Nup98a	Nucleoporin autopeptidase	A3	1	3412103-3412493	3412097-3412493	-	AT1G10390.2	AT1G10390.3,AT1G10390.2
AT1G10590		Nucleic acid-binding, OB-fold-like protein	A3	1	3503049-3503374	3503004-3503374	-	AT1G10590.3	AT1G10590.1,AT1G10590.3
AT1G12370	PHR1, UVR2	photolyase 1	A3	1	4207525-4207641	4207435-4207641	-	AT1G12370.2,AT1G12370.1,MSTRG.1308.4	MSTRG.1308.4,AT1G12370.1,AT1G12370.3,AT1G12370.2
AT1G13350	PRP4KB	Protein kinase superfamily protein	A3	1	4576047-4576239	4575995-4576239	-	MSTRG.1424.5	AT1G13350.2,MSTRG.1424.5,AT1G13350.3
AT1G14270		CAAX amino terminal protease family protein	A3	1	4876472-4876670	4876468-4876670	-	AT1G14270.3,AT1G14270.4	AT1G14270.1,AT1G14270.3,AT1G14270.4
AT1G14830	ADL1C, ADL5, DL1C, DRP1C	DYNAMIN-like 1C	A3	1	5107824-5107919	5107821-5107919	-	AT1G14830.1	MSTRG.1605.5,AT1G14830.1
AT1G14970		O-fucosyltransferase family protein	A3	1	5164173-5164278	5164138-5164278	-	MSTRG.1619.3,AT1G14970.1,AT1G14970.2,AT1G14970.3	MSTRG.1619.7,AT1G14970.2,AT1G14970.1,AT1G14970.3,MSTRG.1619.3,MSTRG.1619.1
AT1G15350			A3	1	5279194-5279482	5279189-5279482	-	AT1G15350.3,AT1G15350.4,MSTRG.1656.7	MSTRG.1656.7,AT1G15350.3,AT1G15350.2,AT1G15350.1,AT1G15350.4
AT1G15350			A3	1	5279604-5279703	5279574-5279703	-	AT1G15350.4,AT1G15350.1	MSTRG.1656.7,AT1G15350.3,AT1G15350.2,AT1G15350.1,AT1G15350.4
AT1G15770			A3	1	5429301-5429452	5429244-5429452	-	AT1G15772.1	MSTRG.1707.1,AT1G15772.1,AT1G15772.4,MSTRG.1707.3
AT1G15770			A3	1	5429301-5429452	5429253-5429452	-	AT1G15772.1	AT1G15772.1,AT1G15772.3
AT1G15770			A3	1	5429253-5429452	5429244-5429452	-	AT1G15772.3	MSTRG.1707.1,AT1G15772.3,AT1G15772.4,MSTRG.1707.3
AT1G16240	ATSYP51, SYP51	syntaxin of plants 51	A3	1	5555314-5555509	5555312-5555509	-	AT1G16240.1,AT1G16240.4,AT1G16240.2	AT1G16240.3,AT1G16240.2,AT1G16240.1,AT1G16240.4
AT1G16240	ATSYP51, SYP51	syntaxin of plants 51	A3	1	5556360-5556634	5556345-5556634	-	AT1G16240.2	AT1G16240.3,AT1G16240.2,AT1G16240.1
AT1G16330	CYCB3;1	cyclin b3;1	A3	1	5584182-5584395	5584176-5584395	-	AT1G16330.1	MSTRG.1763.2,AT1G16330.1
AT1G16610	AtSR45, RNPS1, SR45	arginine/serine-rich 45	A3	1	5677376-5677466	5677355-5677466	-	AT1G16610.1,MSTRG.1795.9	AT1G16610.1,AT1G16610.2,MSTRG.1795.9
AT1G17280	UBC34	ubiquitin-conjugating enzyme 34	A3	1	5917422-5917603	5917417-5917603	-	AT1G17280.9,AT1G17280.2	AT1G17280.2,AT1G17280.9,MSTRG.1874.4
AT1G17280	UBC34	ubiquitin-conjugating enzyme 34	A3	1	5919197-5919979	5919188-5919979	-	MSTRG.1874.4,AT1G17280.9	AT1G17280.2,AT1G17280.9,MSTRG.1874.4
AT1G18070	EF-1&#945;	Translation elongation factor EF1A/initiation factor IF2gamma family protein	A3	1	6214113-6214214	6214110-6214214	-	AT1G18070.2	AT1G18070.2,AT1G18070.1
AT1G18150	ATMPK8, MPK8	Protein kinase superfamily protein	A3	1	6247591-6247666	6247588-6247666	-	AT1G18150.3	AT1G18150.3,AT1G18150.1
AT1G18335		Acyl-CoA N-acyltransferases (NAT) superfamily protein	A3	1	6309457-6309588	6309454-6309588	-	MSTRG.1992.5,MSTRG.1992.4	MSTRG.1992.4,MSTRG.1992.5,AT1G18335.1
AT1G24180	IAR4	Thiamin diphosphate-binding fold (THDP-binding) superfamily protein	A3	1	8562412-8562529	8562131-8562529	-	MSTRG.2625.1	AT1G24180.1,MSTRG.2625.1,MSTRG.2625.4
AT1G24350		Acid phosphatase/vanadium-dependent haloperoxidase-related protein	A3	1	8640039-8640183	8640030-8640183	-	MSTRG.2646.4	MSTRG.2646.4,AT1G24350.5,AT1G24350.1
AT1G27385			A3	1	9512219-9512571	9512216-9512571	-	AT1G27385.3,AT1G27385.1	AT1G27385.3,AT1G27385.1,AT1G27385.2
AT1G27700		Syntaxin/t-SNARE family protein	A3	1	9641288-9641365	9641284-9641365	-	AT1G27700.1	AT1G27700.1,MSTRG.2940.2
AT1G29965	RPL18aD	Ribosomal protein L18ae/LX family protein	A3	1	10500894-10501004	10500885-10501004	-	AT1G29970.1	MSTRG.3195.5,AT1G29970.1
AT1G31817	NFD3	Ribosomal L18p/L5e family protein	A3	1	11420423-11420684	11420356-11420684	-	AT1G31830.1	AT1G31830.1,AT1G31830.2
AT1G32520	OXR4		A3	1	11762400-11762541	11762394-11762541	-	MSTRG.3501.5,MSTRG.3501.6,MSTRG.3501.9,AT1G32530.1	MSTRG.3501.9,AT1G32530.1,MSTRG.3501.2,MSTRG.3501.6,MSTRG.3501.5
AT1G33250		Protein of unknown function (DUF604)	A3	1	12058298-12058366	12058285-12058366	-	MSTRG.3567.1	MSTRG.3567.1,AT1G33250.1
AT1G44770			A3	1	16908866-16908943	16908863-16908943	-	AT1G44770.1	AT1G44770.1,AT1G44770.2
AT1G47380		Protein phosphatase 2C family protein	A3	1	17373029-17373148	17373025-17373148	-	AT1G47380.1,MSTRG.4187.3,MSTRG.4187.5,MSTRG.4187.6	AT1G47380.1,MSTRG.4187.5,MSTRG.4187.6,MSTRG.4187.4,MSTRG.4187.3
AT1G48310	CHA18, CHR18	chromatin remodeling factor18	A3	1	17853312-17853411	17853297-17853411	-	MSTRG.4290.1,AT1G48310.2	AT1G48310.2,AT1G48310.1,AT1G48310.3,AT1G48310.4,MSTRG.4290.2,MSTRG.4290.1
AT1G48790	AMSH1	associated molecule with the SH3 domain of STAM 1	A3	1	18046194-18046374	18046150-18046374	-	AT1G48790.1,MSTRG.4346.4,MSTRG.4346.5,MSTRG.4346.7	MSTRG.4346.3,MSTRG.4346.7,MSTRG.4346.5,MSTRG.4346.4,AT1G48790.1
AT1G48790	AMSH1	associated molecule with the SH3 domain of STAM 1	A3	1	18046550-18046633	18046548-18046633	-	AT1G48790.1,MSTRG.4346.3,MSTRG.4346.4,MSTRG.4346.7	MSTRG.4346.3,MSTRG.4346.7,MSTRG.4346.5,MSTRG.4346.4,AT1G48790.1
AT1G51310		transferases;tRNA (5-methylaminomethyl-2-thiouridylate)-methyltransferases	A3	1	19021302-19021382	19021298-19021382	-	AT1G51310.1	AT1G51310.1,MSTRG.4612.1
AT1G51980		Insulinase (Peptidase family M16) protein	A3	1	19324291-19324391	19324283-19324391	-	AT1G51980.1	AT1G51980.1,MSTRG.4696.4
AT1G54170	CID3	CTC-interacting domain 3	A3	1	20221756-20221840	20221742-20221840	-	MSTRG.4972.3	AT1G54170.1,MSTRG.4972.3
AT1G55520	ATTBP2, TBP2	TATA binding protein 2	A3	1	20726058-20726144	20726055-20726144	-	AT1G55520.2	AT1G55520.2,AT1G55520.1,AT1G55520.3
AT1G55530	BTL06	RING/U-box superfamily protein	A3	1	20732122-20732232	20732118-20732232	-	MSTRG.5115.5,AT1G55535.1	AT1G55535.1,MSTRG.5115.5,AT1G55535.2
AT1G56180	VIR3		A3	1	21026659-21026731	21026649-21026731	-	AT1G56180.2	AT1G56180.1,AT1G56180.2
AT1G58200	MSL3	MSCS-like 3	A3	1	21551390-21551491	21551387-21551491	-	AT1G58200.2,AT1G58200.1	MSTRG.5315.2,AT1G58200.1,AT1G58200.2
AT1G60200	RBM25	splicing factor PWI domain-containing protein / RNA recognition motif (RRM)-containing protein	A3	1	22204553-22204827	22203749-22204827	-	AT1G60200.2	AT1G60200.1,AT1G60200.2
AT1G62305		Core-2/I-branching beta-1,6-N-acetylglucosaminyltransferase family protein	A3	1	23028107-23028187	23027996-23028187	-	MSTRG.5689.4	MSTRG.5689.6,MSTRG.5689.4,AT1G62305.1
AT1G62305		Core-2/I-branching beta-1,6-N-acetylglucosaminyltransferase family protein	A3	1	23027628-23027714	23027576-23027714	-	MSTRG.5689.6	MSTRG.5689.6,AT1G62305.1,MSTRG.5689.4
AT1G63640		P-loop nucleoside triphosphate hydrolases superfamily protein with CH (Calponin Homology) domain	A3	1	23589615-23589704	23589612-23589704	-	AT1G63640.3	AT1G63640.3,AT1G63640.1,AT1G63640.4,MSTRG.5854.1
AT1G66070		Translation initiation factor eIF3 subunit	A3	1	24597578-24598367	24597569-24598367	-	AT1G66070.1,MSTRG.6119.3	AT1G66070.2,AT1G66070.1,MSTRG.6119.4,MSTRG.6119.3
AT1G71770	PAB5	poly(A)-binding protein 5	A3	1	26993607-26994103	26993589-26994103	-	AT1G71770.1	AT1G71770.1,AT1G71770.2
AT1G73230		Nascent polypeptide-associated complex NAC	A3	1	27541390-27541820	27541364-27541820	-	MSTRG.6958.1	MSTRG.6958.3,AT1G73230.1,MSTRG.6958.1
AT1G73350			A3	1	27576345-27576431	27576339-27576431	-	AT1G73350.2,AT1G73350.3,MSTRG.6968.5,MSTRG.6968.7,MSTRG.6968.8,MSTRG.6968.6,MSTRG.6968.9	MSTRG.6968.7,MSTRG.6968.6,AT1G73350.1,AT1G73350.3,MSTRG.6968.9,AT1G73350.6,MSTRG.6968.5,AT1G73350.2,MSTRG.6968.8
AT1G73350			A3	1	27576519-27576901	27576479-27576901	-	AT1G73350.4,AT1G73350.3,MSTRG.6968.5,MSTRG.6968.6	MSTRG.6968.6,MSTRG.6968.7,AT1G73350.1,AT1G73350.3,AT1G73350.4,MSTRG.6968.9,MSTRG.6968.5,AT1G73350.2,MSTRG.6968.8
AT1G73350			A3	1	27576135-27576238	27576132-27576238	-	MSTRG.6968.7,MSTRG.6968.6	MSTRG.6968.7,MSTRG.6968.8,MSTRG.6968.6,MSTRG.6968.5
AT1G73350			A3	1	27576137-27576239	27576135-27576239	-	MSTRG.6968.9	AT1G73350.1,AT1G73350.3,AT1G73350.4,MSTRG.6968.9,AT1G73350.6,AT1G73350.2
AT1G74960	ATKAS2, FAB1, KAS2	fatty acid biosynthesis 1	A3	1	28152273-28152512	28152241-28152512	-	AT1G74960.2	AT1G74960.2,AT1G74960.3
AT1G77150		Pentatricopeptide repeat (PPR) superfamily protein	A3	1	29001840-29001964	29001664-29001964	-	AT1G77180.2	AT1G77180.1,AT1G77180.3,AT1G77180.2
AT1G77260		S-adenosyl-L-methionine-dependent methyltransferases superfamily protein	A3	1	29025770-29025854	29025756-29025854	-	MSTRG.7430.2	MSTRG.7430.2,AT1G77260.1
AT1G78800		UDP-Glycosyltransferase superfamily protein	A3	1	29626622-29626734	29626619-29626734	-	MSTRG.7609.6	MSTRG.7609.6,AT1G78800.1
AT1G79000	ATHAC1, ATHPCAT2, HAC1, PCAT2	histone acetyltransferase of the CBP family 1	A3	1	29724124-29724352	29724121-29724352	-	AT1G79000.1	AT1G79000.1,AT1G79000.3
AT1G79630		Protein phosphatase 2C family protein	A3	1	29969254-29969371	29969244-29969371	-	MSTRG.7707.14	MSTRG.7707.14,AT1G79640.2,AT1G79640.4,AT1G79640.5,AT1G79640.3,AT1G79640.6
AT1G79820	SGB1	Major facilitator superfamily protein	A3	1	30033590-30033714	30033584-30033714	-	AT1G79830.3	AT1G79830.3,AT1G79830.2
AT1G80030	DJA7	Molecular chaperone Hsp40/DnaJ family protein	A3	1	30110115-30110307	30109866-30110307	-	AT1G80040.2	AT1G80040.1,MSTRG.7745.9,AT1G80040.2
AT2G01070		Lung seven transmembrane receptor family protein	A3	2	81800-82186	81800-82220	+	AT2G01100.2	AT2G01100.2,AT2G01100.1
AT2G01220		Nucleotidylyl transferase superfamily protein	A3	2	124707-124811	124707-124814	+	AT2G01220.2	AT2G01220.2,AT2G01220.1
AT2G01270	AtQSOX2, QSOX2	quiescin-sulfhydryl oxidase 2	A3	2	140102-140195	140102-140200	+	MSTRG.7881.5	AT2G01270.1,AT2G01270.3,MSTRG.7881.5
AT2G01480	ESMD1	O-fucosyltransferase family protein	A3	2	218263-218376	218263-218401	+	AT2G01480.1	MSTRG.7902.6,AT2G01480.1
AT2G15280	RTNLB10	Reticulon family protein	A3	2	6640230-6640322	6640230-6640328	+	AT2G15280.1,AT2G15280.2	MSTRG.8927.3,AT2G15280.1,AT2G15280.2
AT2G19480	NAP1;2, NFA02, NFA2	nucleosome assembly protein 1;2	A3	2	8440889-8440972	8440889-8440975	+	AT2G19480.1	AT2G19480.1,MSTRG.9379.4
AT2G22720		SPT2 chromatin protein	A3	2	9657645-9658140	9657645-9658147	+	AT2G22720.4,AT2G22720.1	AT2G22720.6,AT2G22720.4,AT2G22720.1,AT2G22720.3
AT2G22720		SPT2 chromatin protein	A3	2	9658994-9659075	9658994-9659095	+	AT2G22720.1	AT2G22720.6,AT2G22720.4,AT2G22720.1,AT2G22720.3
AT2G23310	ATRER1C1	Rer1 family protein	A3	2	9918767-9918872	9918767-9918875	+	AT2G23310.1	AT2G23310.1,AT2G23310.2
AT2G25870	AtYbeY	haloacid dehalogenase-like hydrolase family protein	A3	2	11031524-11031616	11031524-11031626	+	AT2G25870.1,MSTRG.10130.4	AT2G25870.1,MSTRG.10130.4,MSTRG.10130.2,MSTRG.10130.5
AT2G25870	AtYbeY	haloacid dehalogenase-like hydrolase family protein	A3	2	11033745-11033834	11033745-11033838	+	AT2G25870.1,MSTRG.10130.5	AT2G25870.1,MSTRG.10130.2,MSTRG.10130.5,MSTRG.10130.4
AT2G26210		Ankyrin repeat family protein	A3	2	11157247-11157616	11157247-11157688	+	AT2G26210.1,MSTRG.10169.9	AT2G26210.2,AT2G26210.1,MSTRG.10169.9,MSTRG.10169.8
AT2G27600	ATSKD1, SKD1, VPS4	AAA-type ATPase family protein	A3	2	11781903-11782439	11781903-11782518	+	MSTRG.10327.4	MSTRG.10327.4,AT2G27600.1
AT2G27760	ATIPT2, IPPT, IPT2	tRNAisopentenyltransferase 2	A3	2	11826245-11826410	11826245-11826415	+	MSTRG.10340.2	AT2G27760.1,MSTRG.10340.2
AT2G29890	ATVLN1, VLN1	villin-like 1	A3	2	12747753-12747822	12747753-12747870	+	MSTRG.10573.1	AT2G29890.5,AT2G29890.1,AT2G29890.4,MSTRG.10573.1
AT2G31350	GLX2-5	glyoxalase 2-5	A3	2	13368504-13368774	13368504-13368777	+	AT2G31350.1,MSTRG.10749.3	AT2G31350.1,MSTRG.10749.5,AT2G31350.2,MSTRG.10749.3
AT2G32760	USL1, VPS38		A3	2	13892325-13892578	13892325-13892600	+	AT2G32760.2	AT2G32760.1,AT2G32760.2
AT2G34770	ATFAH1, FAH1	fatty acid hydroxylase 1	A3	2	14665890-14666761	14665890-14666788	+	AT2G34770.1,MSTRG.11152.4	MSTRG.11152.3,MSTRG.11152.4,AT2G34770.1
AT2G34770	ATFAH1, FAH1	fatty acid hydroxylase 1	A3	2	14667071-14667180	14667071-14667208	+	AT2G34770.1,MSTRG.11152.3	MSTRG.11152.3,MSTRG.11152.4,AT2G34770.1
AT2G35630	GEM1, MOR1	ARM repeat superfamily protein	A3	2	14971741-14971888	14971741-14971891	+	AT2G35630.1,AT2G35630.2	AT2G35630.2,AT2G35630.1,MSTRG.11263.2
AT2G37620	AAc1, ACT1	actin 1	A3	2	15779327-15779751	15779327-15779755	+	AT2G37620.1	AT2G37620.2,AT2G37620.1
AT2G40630		Uncharacterised conserved protein (UCP030365)	A3	2	16959883-16960106	16959883-16960158	+	MSTRG.11862.3,MSTRG.11862.4	AT2G40630.1,MSTRG.11862.4,MSTRG.11862.3
AT2G42780			A3	2	17801615-17801726	17801615-17801740	+	MSTRG.12127.6,MSTRG.12127.5,MSTRG.12127.7	MSTRG.12127.7,MSTRG.12127.5,MSTRG.12127.6,AT2G42780.1,MSTRG.12127.3,AT2G42780.2
AT2G44750	TPK2	thiamin pyrophosphokinase 2	A3	2	18451645-18451717	18451645-18451722	+	MSTRG.12350.1	AT2G44750.1,MSTRG.12350.1,AT2G44750.2
AT2G44750	TPK2	thiamin pyrophosphokinase 2	A3	2	18452188-18452274	18452188-18452280	+	MSTRG.12350.1,AT2G44750.2	AT2G44750.1,MSTRG.12350.1,AT2G44750.2
AT2G46320		Mitochondrial substrate carrier family protein	A3	2	19016514-19016767	19016514-19016783	+	AT2G46320.2	AT2G46320.2,AT2G46320.1
AT2G46900			A3	2	19272776-19272858	19272776-19272869	+	MSTRG.12611.2	AT2G46910.1,MSTRG.12611.2
AT2G47960	TRAPPC13		A3	2	19626121-19626403	19626121-19626407	+	AT2G47960.1	MSTRG.12735.3,AT2G47960.1
AT2G01450	ATMPK17, MPK17	MAP kinase 17	A3	2	202110-202227	202025-202227	-	AT2G01450.3	AT2G01450.3,AT2G01450.1
AT2G03470		ELM2 domain-containing protein	A3	2	1046898-1046983	1046895-1046983	-	AT2G03470.1	AT2G03470.2,AT2G03470.1
AT2G19760	PFN1, PRF1	profilin 1	A3	2	8517438-8517945	8517432-8517945	-	AT2G19760.1	MSTRG.9410.4,AT2G19760.1
AT2G21870	MGP1, PHI1	copper ion binding;cobalt ion binding;zinc ion binding	A3	2	9322202-9322580	9322196-9322580	-	AT2G21870.1,AT2G21870.2	AT2G21870.1,AT2G21870.2,MSTRG.9647.1
AT2G26800	HGML	Aldolase superfamily protein	A3	2	11430799-11431355	11430792-11431355	-	AT2G26800.2,AT2G26800.1,AT2G26800.4,AT2G26800.5,AT2G26800.3	AT2G26800.5,AT2G26800.2,AT2G26800.3,AT2G26800.4,MSTRG.10239.3,AT2G26800.1
AT2G26800	HGML	Aldolase superfamily protein	A3	2	11432313-11432568	11432202-11432568	-	AT2G26800.2,AT2G26800.5,AT2G26800.3	AT2G26800.5,AT2G26800.2,AT2G26800.3,MSTRG.10239.3,AT2G26800.1
AT2G27350	OTLD1	OTU-like cysteine protease family protein	A3	2	11699997-11700081	11699994-11700081	-	AT2G27350.3,AT2G27350.6	AT2G27350.1,AT2G27350.3,AT2G27350.2,MSTRG.10298.9,AT2G27350.6
AT2G27350	OTLD1	OTU-like cysteine protease family protein	A3	2	11702526-11704057	11702387-11704057	-	AT2G27350.2,AT2G27350.3	AT2G27350.6,AT2G27350.3,AT2G27350.2
AT2G31190	RUS2, WXR1	Protein of unknown function, DUF647	A3	2	13292096-13292193	13292055-13292193	-	AT2G31190.1,AT2G31190.2	AT2G31190.1,MSTRG.10731.6,AT2G31190.2
AT2G31190	RUS2, WXR1	Protein of unknown function, DUF647	A3	2	13293575-13293670	13293572-13293670	-	AT2G31190.1	AT2G31190.1,MSTRG.10731.6,AT2G31190.2
AT2G31440	APH-1		A3	2	13399958-13400302	13399944-13400302	-	MSTRG.10760.3	AT2G31440.2,MSTRG.10760.3,AT2G31440.1
AT2G32980			A3	2	13999260-13999593	13999256-13999593	-	AT2G32980.1	MSTRG.10932.5,AT2G32980.1
AT2G33470	ATGLTP1, GLTP1	glycolipid transfer protein 1	A3	2	14177988-14178414	14177969-14178414	-	AT2G33470.1	AT2G33470.1,AT2G33470.2,MSTRG.10988.4
AT2G35510	SRO1	similar to RCD one 1	A3	2	14917967-14918093	14917432-14918093	-	AT2G35510.2	AT2G35510.2,MSTRG.11248.5
AT2G36895			A3	2	15489730-15489806	15489727-15489806	-	AT2G36895.1	AT2G36895.2,AT2G36895.1
AT2G36895			A3	2	15492116-15492343	15492112-15492343	-	AT2G36900.1,AT2G36900.2	AT2G36900.2,AT2G36900.1,MSTRG.11409.8
AT2G37670		Transducin/WD40 repeat-like superfamily protein	A3	2	15798392-15798479	15798387-15798479	-	MSTRG.11501.2	AT2G37670.2,AT2G37670.1,MSTRG.11501.1,MSTRG.11501.2
AT2G39805		Integral membrane Yip1 family protein	A3	2	16611401-16611589	16611398-16611589	-	AT2G39805.2	AT2G39805.1,AT2G39805.2
AT2G40090	ABC1K15, ATATH9, ATH9	ABC2 homolog 9	A3	2	16738773-16738976	16738694-16738976	-	AT2G40090.1	MSTRG.11794.1,AT2G40090.1
AT2G42330	TMK4	GC-rich sequence DNA-binding factor-like protein with Tuftelin interacting domain	A3	2	17631648-17631802	17631125-17631802	-	AT2G42330.2,MSTRG.12075.4	MSTRG.12075.4,AT2G42330.2,AT2G42330.1
AT2G42400	ATVOZ2, VOZ2	vascular plant one zinc finger protein 2	A3	2	17656293-17656387	17656286-17656387	-	AT2G42400.1,MSTRG.12087.2	MSTRG.12087.2,MSTRG.12087.3,AT2G42400.1
AT2G45070	SEC61 BETA	Preprotein translocase Sec, Sec61-beta subunit protein	A3	2	18587475-18588192	18587471-18588192	-	AT2G45070.4	AT2G45070.1,AT2G45070.4
AT2G45070	SEC61 BETA	Preprotein translocase Sec, Sec61-beta subunit protein	A3	2	18587493-18588192	18587475-18588192	-	AT2G45070.3	AT2G45070.4,AT2G45070.3
AT2G45070	SEC61 BETA	Preprotein translocase Sec, Sec61-beta subunit protein	A3	2	18587493-18588192	18587471-18588192	-	AT2G45070.3	AT2G45070.1,AT2G45070.3
AT2G45950	ASK20, SK20	SKP1-like 20	A3	2	18905355-18905737	18905320-18905737	-	MSTRG.12495.2	MSTRG.12495.1,MSTRG.12495.2
AT2G10440	MED15_2		A3	2	4014163-4014206	4014133-4014206	-	AT2G10440.1	AT2G10440.1,AT2G10440.2
AT3G01090	AKIN10, KIN10, SNRK1.1	SNF1 kinase homolog 10	A3	3	41239-41319	41227-41319	-	MSTRG.12763.10,AT3G01120.1	AT3G01120.1,MSTRG.12763.10,MSTRG.12763.14
AT3G01540	ATDRH1, DRH1, IRP6, RH14	DEAD box RNA helicase 1	A3	3	213212-213311	213209-213311	-	AT3G01540.4,MSTRG.12821.6,AT3G01540.3	MSTRG.12821.6,MSTRG.12821.7,AT3G01540.4,AT3G01540.3,AT3G01540.1
AT3G01540	ATDRH1, DRH1, IRP6, RH14	DEAD box RNA helicase 1	A3	3	216153-216474	216150-216474	-	AT3G01540.4,AT3G01540.1,MSTRG.12821.6,MSTRG.12821.7	MSTRG.12821.6,MSTRG.12821.7,AT3G01540.4,AT3G01540.3,AT3G01540.1
AT3G01540	ATDRH1, DRH1, IRP6, RH14	DEAD box RNA helicase 1	A3	3	215134-215401	214789-215401	-	MSTRG.12821.6,MSTRG.12821.7	MSTRG.12821.6,MSTRG.12821.7,AT3G01540.4,AT3G01540.3,AT3G01540.1
AT3G02570	MEE31, PMI1	Mannose-6-phosphate isomerase, type I	A3	3	545048-545140	545015-545140	-	MSTRG.12934.1	AT3G02570.1,MSTRG.12934.1
AT3G04500		RNA-binding (RRM/RBD/RNP motifs) family protein	A3	3	1212735-1212834	1212566-1212834	-	AT3G04500.3	AT3G04500.3,MSTRG.13142.5,AT3G04500.1
AT3G06190	ATBPM2, BPM2	BTB-POZ and MATH domain 2	A3	3	1875463-1875653	1875132-1875653	-	AT3G06190.3	AT3G06190.5,MSTRG.13361.7,AT3G06190.1,AT3G06190.3
AT3G06340		DNAJ heat shock N-terminal domain-containing protein	A3	3	1922717-1923235	1922714-1923235	-	AT3G06340.1	AT3G06340.1,AT3G06340.2
AT3G08650		ZIP metal ion transporter family	A3	3	2626977-2627261	2626903-2627261	-	AT3G08650.1,MSTRG.13594.4,MSTRG.13594.6	AT3G08650.1,MSTRG.13594.4,AT3G08650.2,MSTRG.13594.6
AT3G10770		Single-stranded nucleic acid binding R3H protein	A3	3	3373847-3373945	3373555-3373945	-	MSTRG.13827.2	AT3G10770.1,MSTRG.13827.2,AT3G10770.2,MSTRG.13827.6
AT3G11200	AL2	alfin-like 2	A3	3	3508650-3508727	3508647-3508727	-	MSTRG.13871.2	MSTRG.13871.2,AT3G11200.1,AT3G11200.2
AT3G11910	AtUBP13, UBP13	ubiquitin-specific protease 13	A3	3	3769991-3770261	3769988-3770261	-	AT3G11910.3,AT3G11910.1	AT3G11910.4,AT3G11910.1,AT3G11910.3
AT3G12140	AtEML1, EML1	Emsy N Terminus (ENT)/ plant Tudor-like domains-containing protein	A3	3	3871015-3871434	3870934-3871434	-	AT3G12140.2,AT3G12140.3	MSTRG.13981.1,AT3G12140.2,AT3G12140.3
AT3G12150			A3	3	3877824-3877929	3877809-3877929	-	MSTRG.13983.1,MSTRG.13983.3	MSTRG.13983.3,MSTRG.13983.1,AT3G12150.1
AT3G12560	ATTBP2, TRFL9	TRF-like 9	A3	3	3984904-3985283	3984867-3985283	-	AT3G12560.2	AT3G12560.2,AT3G12560.1
AT3G14172			A3	3	4713012-4713105	4713009-4713105	-	MSTRG.14248.10	MSTRG.14248.10,AT3G14200.1
AT3G16630	ATKINESIN-13A, KINESIN-13A	P-loop containing nucleoside triphosphate hydrolases superfamily protein	A3	3	5667496-5667568	5667487-5667568	-	AT3G16630.1,AT3G16630.2,MSTRG.14536.4	AT3G16630.1,MSTRG.14536.4,MSTRG.14536.3,AT3G16630.2,MSTRG.14536.6
AT3G17770		Dihydroxyacetone kinase	A3	3	6082115-6082195	6082101-6082195	-	MSTRG.14669.3	AT3G17770.1,MSTRG.14669.1,MSTRG.14669.3
AT3G24170	ATGR1, GR1	glutathione-disulfide reductase	A3	3	8738270-8739033	8738265-8739033	-	AT3G24180.1,AT3G24180.2,MSTRG.15422.10	MSTRG.15422.10,AT3G24180.1,MSTRG.15422.9,AT3G24180.2
AT3G24170	ATGR1, GR1	glutathione-disulfide reductase	A3	3	8741172-8741269	8741167-8741269	-	AT3G24180.1,MSTRG.15422.9,MSTRG.15422.10,MSTRG.15422.11	MSTRG.15422.10,MSTRG.15422.9,AT3G24180.2,MSTRG.15422.11,AT3G24180.1
AT3G26670		Protein of unknown function (DUF803)	A3	3	9800661-9800815	9800608-9800815	-	AT3G26670.2	AT3G26670.3,AT3G26670.2
AT3G26890			A3	3	9909086-9909318	9909083-9909318	-	AT3G26890.7,AT3G26890.8,AT3G26890.3	AT3G26890.3,MSTRG.15753.8,AT3G26890.8,AT3G26890.7
AT3G42050	VHA-H	vacuolar ATP synthase subunit H family protein	A3	3	14229425-14229547	14229396-14229547	-	MSTRG.16336.1	MSTRG.16336.1,AT3G42050.1
AT3G45090		P-loop containing nucleoside triphosphate hydrolases superfamily protein	A3	3	16493811-16494300	16493806-16494300	-	AT3G45090.1,MSTRG.16634.2	MSTRG.16634.2,AT3G45090.2,AT3G45090.1
AT3G51880	AtHMGB1, HMGB1, NFD1	high mobility group B1	A3	3	19247333-19247457	19247282-19247457	-	AT3G51880.3,MSTRG.17401.4,AT3G51880.1,AT3G51880.5,MSTRG.17401.3	AT3G51880.1,AT3G51880.3,MSTRG.17401.3,MSTRG.17401.4,AT3G51880.4,AT3G51880.5
AT3G52270		Transcription initiation factor IIF, beta subunit	A3	3	19387956-19388155	19387930-19388155	-	MSTRG.17443.1	MSTRG.17443.1,AT3G52270.1
AT3G53500	At-RS2Z, RS2Z32, RSZ32	RNA-binding (RRM/RBD/RNP motifs) family protein with retrovirus zinc finger-like domain	A3	3	19836130-19836401	19835912-19836401	-	AT3G53500.1	AT3G53500.1,AT3G53500.2,MSTRG.17588.5
AT3G53500	At-RS2Z, RS2Z32, RSZ32	RNA-binding (RRM/RBD/RNP motifs) family protein with retrovirus zinc finger-like domain	A3	3	19836268-19836401	19836130-19836401	-	MSTRG.17588.6	AT3G53500.1,MSTRG.17588.6
AT3G53500	At-RS2Z, RS2Z32, RSZ32	RNA-binding (RRM/RBD/RNP motifs) family protein with retrovirus zinc finger-like domain	A3	3	19836268-19836401	19835912-19836401	-	MSTRG.17588.6	AT3G53500.2,MSTRG.17588.6,MSTRG.17588.5
AT3G54380	AtSAC3C, SAC3C	SAC3/GANP/Nin1/mts3/eIF-3 p25 family	A3	3	20135855-20136145	20135847-20136145	-	MSTRG.17683.1,AT3G54380.1,AT3G54380.2	MSTRG.17683.3,AT3G54380.1,MSTRG.17683.1,AT3G54380.2
AT3G54750			A3	3	20268129-20268196	20268126-20268196	-	AT3G54750.3,AT3G54750.5,MSTRG.17719.5,MSTRG.17719.7,MSTRG.17719.6	MSTRG.17719.6,AT3G54750.1,MSTRG.17719.9,AT3G54750.5,AT3G54750.4,MSTRG.17719.5,MSTRG.17719.7,AT3G54750.3
AT3G54750			A3	3	20268471-20268651	20268453-20268651	-	AT3G54750.3,AT3G54750.4,MSTRG.17719.7,AT3G54750.1,MSTRG.17719.6	AT3G54750.1,MSTRG.17719.6,MSTRG.17719.9,AT3G54750.5,AT3G54750.4,MSTRG.17719.5,MSTRG.17719.7,AT3G54750.3
AT3G59280	AtPAM16, MUSE5, PAM16, TXR1	Protein Transporter, Pam16	A3	3	21909620-21909883	21909594-21909883	-	AT3G59280.2,AT3G59280.1	AT3G59280.2,MSTRG.18216.3,AT3G59280.1
AT3G59280	AtPAM16, MUSE5, PAM16, TXR1	Protein Transporter, Pam16	A3	3	21909671-21909883	21909620-21909883	-	MSTRG.18216.4	AT3G59280.2,MSTRG.18216.4,AT3G59280.1
AT3G59280	AtPAM16, MUSE5, PAM16, TXR1	Protein Transporter, Pam16	A3	3	21909671-21909883	21909594-21909883	-	MSTRG.18216.4	MSTRG.18216.3,MSTRG.18216.4
AT3G61710	ATATG6, AtBECLIN1, ATG6, BECLIN1	AUTOPHAGY 6	A3	3	22841139-22841237	22841108-22841237	-	AT3G61710.1,AT3G61710.2	AT3G61710.2,AT3G61710.1,MSTRG.18499.5
AT3G61740	ATX3, SDG14	SET domain protein 14	A3	3	22852250-22852358	22852247-22852358	-	AT3G61740.2,MSTRG.18502.3	AT3G61740.1,MSTRG.18502.3,MSTRG.18502.1,AT3G61740.2
AT3G02460		Ypt/Rab-GAP domain of gyp1p superfamily protein	A3	3	507616-507690	507616-507696	+	AT3G02460.1	AT3G02460.1,MSTRG.12922.8
AT3G05420	ACBP4, AtACBP4	acyl-CoA binding protein 4	A3	3	1563298-1563412	1563298-1563415	+	AT3G05420.2	AT3G05420.1,AT3G05420.2
AT3G66654	CYP21-4	Cyclophilin-like peptidyl-prolyl cis-trans isomerase family protein	A3	3	2088183-2088370	2088183-2088649	+	AT3G66654.5	AT3G66654.1,AT3G66654.5
AT3G12570	FYD	FYD	A3	3	3988823-3989180	3988823-3989386	+	AT3G12570.2	AT3G12570.2,AT3G12570.1
AT3G13445	TBP1, TFIID-1	TATA binding protein 1	A3	3	4380053-4380313	4380053-4380316	+	AT3G13445.1,MSTRG.14146.2,AT3G13445.2	MSTRG.14146.2,AT3G13445.2,MSTRG.14146.4,MSTRG.14146.7,AT3G13445.1
AT3G14890	ZDP	phosphoesterase	A3	3	5009270-5009356	5009270-5009359	+	MSTRG.14336.1	AT3G14890.2,AT3G14890.1,MSTRG.14336.1
AT3G18500	CCR4c	DNAse I-like superfamily protein	A3	3	6353336-6353470	6353336-6353502	+	MSTRG.14741.2	AT3G18500.3,AT3G18500.4,AT3G18500.2,MSTRG.14741.2
AT3G18500	CCR4c	DNAse I-like superfamily protein	A3	3	6354605-6354697	6354605-6354709	+	AT3G18500.3	AT3G18500.3,AT3G18500.4,MSTRG.14741.2,MSTRG.14741.4
AT3G18520	ATHDA15, HDA15	histone deacetylase 15	A3	3	6362430-6362515	6362430-6362570	+	MSTRG.14742.6	AT3G18520.1,AT3G18520.4,AT3G18520.2,MSTRG.14742.6
AT3G20280		RING/FYVE/PHD zinc finger superfamily protein	A3	3	7072306-7072722	7072306-7072725	+	AT3G20280.1,AT3G20280.4	AT3G20280.1,AT3G20280.3,AT3G20280.4,AT3G20280.5
AT3G21200	GBP, GluTRBP, PGR7	proton gradient regulation 7	A3	3	7436450-7436553	7436450-7436557	+	AT3G21200.1	AT3G21200.1,MSTRG.15051.2
AT3G23255			A3	3	8312570-8312647	8312570-8312650	+	AT3G23255.2	AT3G23255.1,AT3G23255.2
AT3G24160	PMP	putative type 1 membrane protein	A3	3	8727612-8727732	8727612-8727739	+	AT3G24160.1	AT3G24160.1,MSTRG.15421.2
AT3G29390	RIK	RS2-interacting KH protein	A3	3	11291634-11291895	11291634-11291929	+	AT3G29390.2,AT3G29390.1	MSTRG.16092.6,MSTRG.16092.5,AT3G29390.1,AT3G29390.2
AT3G29390	RIK	RS2-interacting KH protein	A3	3	11292828-11293390	11292828-11294033	+	MSTRG.16092.6	MSTRG.16092.6,MSTRG.16092.5,AT3G29390.1
AT3G44763			A3	3	16309095-16309334	16309095-16309407	+	MSTRG.16600.1,MSTRG.16600.5,MSTRG.16600.7,MSTRG.16600.8,MSTRG.16600.9,MSTRG.16600.10,MSTRG.16600.11,AT3G44763.1,MSTRG.16600.18	MSTRG.16600.11,MSTRG.16600.8,MSTRG.16600.10,MSTRG.16600.7,AT3G44763.1,MSTRG.16600.18,MSTRG.16600.1,MSTRG.16600.9,MSTRG.16600.5,MSTRG.16600.14
AT3G44763			A3	3	16312060-16312157	16312060-16312161	+	MSTRG.16600.1,MSTRG.16600.5	MSTRG.16600.11,MSTRG.16600.7,MSTRG.16600.18,MSTRG.16600.1,MSTRG.16600.9,MSTRG.16600.5
AT3G44763			A3	3	16312808-16312877	16312808-16312910	+	MSTRG.16600.1,MSTRG.16600.5,MSTRG.16600.7,MSTRG.16600.9,MSTRG.16600.18	MSTRG.16600.11,MSTRG.16600.7,MSTRG.16600.18,MSTRG.16600.1,MSTRG.16600.9,MSTRG.16600.5
AT3G44763			A3	3	16309971-16310118	16309971-16310126	+	MSTRG.16600.8,MSTRG.16600.9,MSTRG.16600.18	MSTRG.16600.11,MSTRG.16600.8,MSTRG.16600.18,MSTRG.16600.1,MSTRG.16600.9
AT3G44763			A3	3	16314796-16314866	16314796-16314883	+	MSTRG.16600.5,MSTRG.16600.7,MSTRG.16600.9,MSTRG.16600.10	MSTRG.16600.11,MSTRG.16600.8,MSTRG.16600.10,MSTRG.16600.7,MSTRG.16600.1,MSTRG.16600.9,MSTRG.16600.5
AT3G44763			A3	3	16312338-16312435	16312338-16312438	+	MSTRG.16600.7,MSTRG.16600.9,MSTRG.16600.11,MSTRG.16600.18	MSTRG.16600.11,MSTRG.16600.7,MSTRG.16600.18,MSTRG.16600.1,MSTRG.16600.9,MSTRG.16600.5
AT3G45100	SETH2	UDP-Glycosyltransferase superfamily protein	A3	3	16502749-16502885	16502749-16502935	+	MSTRG.16638.4	MSTRG.16638.4,MSTRG.16638.2
AT3G45100	SETH2	UDP-Glycosyltransferase superfamily protein	A3	3	16505643-16505741	16505643-16505754	+	MSTRG.16638.3,MSTRG.16638.2	MSTRG.16638.2,MSTRG.16638.4,MSTRG.16638.3
AT3G46930	Raf43	Protein kinase superfamily protein	A3	3	17285820-17285922	17285820-17286332	+	AT3G46930.2	AT3G46930.2,MSTRG.16846.1
AT3G50910			A3	3	18921752-18921845	18921752-18921847	+	AT3G50910.1,MSTRG.17302.2,MSTRG.17302.4,MSTRG.17302.5,MSTRG.17302.6	MSTRG.17302.7,AT3G50910.1,MSTRG.17302.6,MSTRG.17302.3,MSTRG.17302.5,MSTRG.17302.2,MSTRG.17302.4
AT3G50910			A3	3	18919786-18920009	18919786-18920185	+	MSTRG.17302.2	MSTRG.17302.3,MSTRG.17302.6,AT3G50910.1,MSTRG.17302.2
AT3G50910			A3	3	18920954-18921115	18920954-18921330	+	MSTRG.17302.4	MSTRG.17302.7,AT3G50910.1,MSTRG.17302.6,MSTRG.17302.3,MSTRG.17302.5,MSTRG.17302.2,MSTRG.17302.4
AT3G51620	NTP6	PAP/OAS1 substrate-binding domain superfamily	A3	3	19147782-19147873	19147782-19147887	+	AT3G51620.3,MSTRG.17373.5,AT3G51620.1	AT3G51620.3,MSTRG.17373.6,AT3G51620.1,MSTRG.17373.5,AT3G51620.2
AT3G51640			A3	3	19156934-19157024	19156934-19157041	+	AT3G51640.3	AT3G51640.1,AT3G51640.2,AT3G51640.3
AT3G55600		Membrane fusion protein Use1	A3	3	20620550-20620667	20620550-20620674	+	AT3G55600.1	AT3G55600.1,MSTRG.17818.3
AT3G56720			A3	3	21012294-21012375	21012294-21012378	+	AT3G56720.2	AT3G56720.1,AT3G56720.2
AT3G60240	CUM2, EIF4G		A3	3	22262512-22262632	22262512-22262638	+	AT3G60240.3,AT3G60240.4	AT3G60240.2,MSTRG.18321.3,AT3G60240.4,AT3G60240.3
AT3G60240	CUM2, EIF4G		A3	3	22262256-22262372	22262256-22262378	+	AT3G60240.4,MSTRG.18321.3	AT3G60240.2,MSTRG.18321.3,AT3G60240.4,AT3G60240.3
AT3G60300		RWD domain-containing protein	A3	3	22286055-22286343	22286055-22286350	+	MSTRG.18329.4,MSTRG.18329.3	MSTRG.18329.5,MSTRG.18329.4,MSTRG.18329.3
AT3G60300		RWD domain-containing protein	A3	3	22286482-22286579	22286482-22286586	+	MSTRG.18329.3	MSTRG.18329.5,MSTRG.18329.4,MSTRG.18329.3
AT3G63130	ATRANGAP1, RANGAP1	RAN GTPase activating protein 1	A3	3	23324832-23325086	23324832-23325089	+	AT3G63130.1	AT3G63130.1,AT3G63130.2
AT4G02195	ATSYP42, ATTLG2B, SYP42, TLG2B	syntaxin of plants 42	A3	4	971241-971555	971225-971555	-	AT4G02195.1	MSTRG.18986.1,AT4G02195.1
AT4G04910	NSF	AAA-type ATPase family protein	A3	4	2492347-2492420	2492343-2492420	-	MSTRG.19286.2,AT4G04910.1	MSTRG.19286.2,MSTRG.19286.1,AT4G04910.1
AT4G08590	ORL1, ORTHL, VIM6	ORTHRUS-like	A3	4	5465006-5465152	5465003-5465152	-	AT4G08590.4,AT4G08590.1,AT4G08590.3,AT4G08590.6,MSTRG.19550.7,MSTRG.19550.8	AT4G08590.1,MSTRG.19550.7,AT4G08590.4,AT4G08590.3,MSTRG.19550.8,AT4G08590.2,AT4G08590.6
AT4G11840	PLDGAMMA3	phospholipase D gamma 3	A3	4	7127179-7127340	7127136-7127340	-	MSTRG.19927.5	AT4G11845.1,MSTRG.19927.5
AT4G11840	PLDGAMMA3	phospholipase D gamma 3	A3	4	7127429-7127524	7127425-7127524	-	MSTRG.19927.5	AT4G11845.1,MSTRG.19927.5
AT4G14360		S-adenosyl-L-methionine-dependent methyltransferases superfamily protein	A3	4	8270320-8270864	8270315-8270864	-	AT4G14360.2	AT4G14360.2,AT4G14360.1
AT4G16410			A3	4	9263901-9264153	9263889-9264153	-	AT4G16420.3,AT4G16420.1	AT4G16420.2,AT4G16420.1,AT4G16420.3
AT4G16410			A3	4	9264299-9264389	9264296-9264389	-	AT4G16420.1,AT4G16420.2	AT4G16420.2,AT4G16420.3,AT4G16420.1
AT4G18580			A3	4	10235545-10235907	10235527-10235907	-	AT4G18580.2	AT4G18580.1,AT4G18580.2
AT4G19110		Protein kinase superfamily protein	A3	4	10455020-10455115	10455011-10455115	-	AT4G19110.2	AT4G19110.1,AT4G19110.2
AT4G21660		proline-rich spliceosome-associated (PSP) family protein	A3	4	11508668-11508827	11508386-11508827	-	AT4G21660.3	AT4G21660.3,AT4G21660.1
AT4G24740	AFC2, AME1, FC2	FUS3-complementing gene 2	A3	4	12756934-12757552	12756566-12757552	-	AT4G24740.9	AT4G24740.2,AT4G24740.9,AT4G24740.10
AT4G27480		Core-2/I-branching beta-1,6-N-acetylglucosaminyltransferase family protein	A3	4	13738442-13738760	13738437-13738760	-	AT4G27480.2	MSTRG.21768.4,AT4G27480.1,AT4G27480.2
AT4G30060		Core-2/I-branching beta-1,6-N-acetylglucosaminyltransferase family protein	A3	4	14690041-14690125	14690037-14690125	-	MSTRG.22064.5,MSTRG.22064.2	MSTRG.22064.5,MSTRG.22064.2,MSTRG.22064.4
AT4G30060		Core-2/I-branching beta-1,6-N-acetylglucosaminyltransferase family protein	A3	4	14691030-14691127	14691009-14691127	-	MSTRG.22064.5	MSTRG.22064.5,MSTRG.22064.2,MSTRG.22064.4
AT4G30200	VEL1, VIL2	vernalization5/VIN3-like	A3	4	14787951-14788034	14787915-14788034	-	AT4G30200.2	AT4G30200.3,AT4G30200.2
AT4G32272	UGNT1	Nucleotide/sugar transporter family protein	A3	4	15578657-15578759	15578653-15578759	-	AT4G32272.1,AT4G32272.2	MSTRG.22321.2,AT4G32272.2,AT4G32272.1
AT4G35860	ATGB2, ATRAB2C, ATRABB1B, GB2	GTP-binding 2	A3	4	16987210-16987319	16987203-16987319	-	AT4G35860.1	MSTRG.22737.2,AT4G35860.1
AT4G36680	RPPR7	Tetratricopeptide repeat (TPR)-like superfamily protein	A3	4	17294603-17294704	17294430-17294704	-	AT4G36690.3,MSTRG.22819.5	MSTRG.22819.5,AT4G36690.1,AT4G36690.3
AT4G37830		cytochrome c oxidase-related	A3	4	17787953-17788198	17787923-17788198	-	AT4G37830.1	AT4G37830.1,AT4G37830.2
AT4G01040		Glycosyl hydrolase superfamily protein	A3	4	455057-455151	455057-455157	+	AT4G01040.1	AT4G01040.2,AT4G01040.1
AT4G02430	At-SR34b, SR34b	RNA-binding (RRM/RBD/RNP motifs) family protein	A3	4	1070417-1070526	1070417-1070536	+	MSTRG.19014.2	MSTRG.19014.2,AT4G02430.3
AT4G02570	ATCUL1, AXR6, CUL1, ETA1, ICU13	cullin 1	A3	4	1128663-1128758	1128663-1128761	+	AT4G02570.4,AT4G02570.2	AT4G02570.3,AT4G02570.2,AT4G02570.4
AT4G02630		Protein kinase superfamily protein	A3	4	1154611-1154958	1154611-1154976	+	AT4G02640.2	AT4G02640.2,AT4G02640.1
AT4G02880			A3	4	1275638-1275742	1275638-1275754	+	AT4G02880.2,MSTRG.19073.3	MSTRG.19073.3,AT4G02880.1,AT4G02880.2,MSTRG.19073.5
AT4G02920			A3	4	1292905-1293227	1292905-1293230	+	AT4G02920.2	AT4G02920.1,AT4G02920.2
AT4G05320	UBI10, UBQ10	polyubiquitin 10	A3	4	2718254-2718559	2718254-2718565	+	AT4G05320.8	AT4G05320.8,AT4G05320.3
AT4G08180	ORP1C	OSBP(oxysterol binding protein)-related protein 1C	A3	4	5171118-5171230	5171118-5171233	+	AT4G08180.1,MSTRG.19503.3,MSTRG.19503.5	AT4G08180.1,AT4G08180.2,MSTRG.19503.5,MSTRG.19503.3
AT4G08180	ORP1C	OSBP(oxysterol binding protein)-related protein 1C	A3	4	5171907-5171995	5171907-5172000	+	AT4G08180.1,AT4G08180.2,MSTRG.19503.5	AT4G08180.1,MSTRG.19503.3,MSTRG.19503.5,AT4G08180.2
AT4G16510		YbaK/aminoacyl-tRNA synthetase-associated domain	A3	4	9303352-9303438	9303352-9303449	+	AT4G16510.1,AT4G16510.2	AT4G16510.1,MSTRG.20534.4,AT4G16510.2
AT4G17410	PQT3	DWNN domain, a CCHC-type zinc finger	A3	4	9719077-9719225	9719077-9719228	+	AT4G17410.2,AT4G17410.3	AT4G17410.2,AT4G17410.4,AT4G17410.5,AT4G17410.6,AT4G17410.1,AT4G17410.3
AT4G20380	CHS4, LSD1	LSD1 zinc finger family protein	A3	4	11004714-11004835	11004714-11004838	+	AT4G20380.1,AT4G20380.2,AT4G20380.3	AT4G20380.3,AT4G20380.5,AT4G20380.1,AT4G20380.2
AT4G20380	CHS4, LSD1	LSD1 zinc finger family protein	A3	4	11004896-11005022	11004896-11005025	+	AT4G20380.1,AT4G20380.5	AT4G20380.3,AT4G20380.5,AT4G20380.1
AT4G20380	CHS4, LSD1	LSD1 zinc finger family protein	A3	4	11004896-11004964	11004896-11005022	+	AT4G20380.2	AT4G20380.5,AT4G20380.1,AT4G20380.2
AT4G20380	CHS4, LSD1	LSD1 zinc finger family protein	A3	4	11004896-11004964	11004896-11005025	+	AT4G20380.2	AT4G20380.3,AT4G20380.2
AT4G21160	AGD12, ZAC	Calcium-dependent ARF-type GTPase activating protein family	A3	4	11284235-11284402	11284235-11284655	+	AT4G21160.3	AT4G21160.3,AT4G21160.1
AT4G23710	VAG2, VATG2, VHA-G2	vacuolar ATP synthase subunit G2	A3	4	12350168-12350551	12350168-12350561	+	AT4G23710.1	AT4G23710.1,MSTRG.21345.2
AT4G23710	VAG2, VATG2, VHA-G2	vacuolar ATP synthase subunit G2	A3	4	12350168-12350551	12350168-12350590	+	AT4G23710.1	AT4G23710.1,MSTRG.21345.3
AT4G23710	VAG2, VATG2, VHA-G2	vacuolar ATP synthase subunit G2	A3	4	12350168-12350561	12350168-12350590	+	MSTRG.21345.2	MSTRG.21345.3,MSTRG.21345.2
AT4G24680	MOS1	modifier of snc1	A3	4	12733453-12733952	12733453-12733955	+	AT4G24680.2	AT4G24680.2,AT4G24680.3,AT4G24680.4
AT4G26260	MIOX4	myo-inositol oxygenase 4	A3	4	13297969-13298154	13297969-13298157	+	AT4G26260.2	AT4G26260.1,AT4G26260.2
AT4G30100		P-loop containing nucleoside triphosphate hydrolases superfamily protein	A3	4	14715430-14715511	14715430-14715555	+	MSTRG.22070.3	MSTRG.22070.2,MSTRG.22070.3
AT4G30760		Putative endonuclease or glycosyl hydrolase	A3	4	14982884-14982975	14982884-14982978	+	AT4G30760.1	AT4G30760.1,AT4G30760.2
AT4G32200	ASY2	DNA-binding HORMA family protein	A3	4	15550424-15550474	15550424-15550516	+	AT4G32200.1	AT4G32200.2,AT4G32200.1
AT4G32300	SD2-5	S-domain-2 5	A3	4	15604351-15604423	15604351-15604445	+	MSTRG.22327.3	AT4G32320.1,MSTRG.22327.3
AT4G32620	EPCR1	Enhancer of polycomb-like transcription factor protein	A3	4	15736596-15736696	15736596-15736699	+	AT4G32620.2	AT4G32620.1,AT4G32620.2
AT4G32760		ENTH/VHS/GAT family protein	A3	4	15802970-15803159	15802970-15803162	+	AT4G32760.2	MSTRG.22376.6,AT4G32760.2,AT4G32760.1
AT4G33140		Haloacid dehalogenase-like hydrolase (HAD) superfamily protein	A3	4	15982738-15983188	15982738-15983294	+	MSTRG.22423.4	MSTRG.22423.4,MSTRG.22423.2,AT4G33140.1,MSTRG.22423.1
AT4G34100	CER9, SUD1	RING/U-box superfamily protein	A3	4	16333483-16333643	16333483-16333646	+	AT4G34100.1	AT4G34100.1,MSTRG.22534.4,AT4G34100.2
AT4G34140		D111/G-patch domain-containing protein	A3	4	16353359-16353608	16353359-16353611	+	AT4G34140.6	AT4G34140.3,AT4G34140.2,AT4G34140.6
AT4G34140		D111/G-patch domain-containing protein	A3	4	16352973-16353073	16352973-16353076	+	AT4G34140.2	AT4G34140.3,AT4G34140.2,AT4G34140.6
AT4G34750	SAUR49	SAUR-like auxin-responsive protein family	A3	4	16578052-16578133	16578052-16578178	+	MSTRG.22616.4	AT4G34750.2,MSTRG.22616.4
AT4G35940			A3	4	17022911-17023031	17022911-17023199	+	AT4G35940.1,AT4G35940.3,AT4G35940.5	AT4G35940.3,AT4G35940.5,AT4G35940.1,AT4G35940.2
AT4G37180	HHO5, UIF1	Homeodomain-like superfamily protein	A3	4	17504873-17504945	17504873-17504966	+	AT4G37180.2	MSTRG.22878.2,AT4G37180.1,AT4G37180.2
AT4G38470	STY46	ACT-like protein tyrosine kinase family protein	A3	4	17999837-18000016	17999837-18000044	+	MSTRG.23033.2	MSTRG.23033.2,AT4G38470.1
AT5G01350			A3	5	146923-147114	146918-147114	-	AT5G01350.1	MSTRG.23264.1,AT5G01350.1
AT5G02770	MOS11		A3	5	627972-628065	627968-628065	-	AT5G02770.1	MSTRG.23426.1,AT5G02770.1
AT5G03555	AtNCS1, NCS1, PLUTO	permease, cytosine/purines, uracil, thiamine, allantoin family protein	A3	5	902235-902412	901168-902412	-	AT5G03560.4	AT5G03560.4,AT5G03560.1
AT5G04110	GYRB3	DNA GYRASE B3	A3	5	1112778-1112902	1112775-1112902	-	AT5G04110.2,MSTRG.23582.7	AT5G04110.2,MSTRG.23582.7,AT5G04110.4,MSTRG.23582.6,AT5G04110.1
AT5G06160	ATO	splicing factor-related	A3	5	1866033-1866125	1866028-1866125	-	MSTRG.23810.1	MSTRG.23810.1,MSTRG.23810.3
AT5G06260	OXR3	TLD-domain containing nucleolar protein	A3	5	1904529-1904592	1904505-1904592	-	MSTRG.23827.1	MSTRG.23827.2,AT5G06260.1,MSTRG.23827.1
AT5G06600	AtUBP12, UBP12	ubiquitin-specific protease 12	A3	5	2027505-2027805	2027502-2027805	-	AT5G06600.1,AT5G06600.3	AT5G06600.3,MSTRG.23864.4,AT5G06600.2,AT5G06600.1
AT5G08450	HDC1, RXT3-like		A3	5	2732642-2732741	2732602-2732741	-	AT5G08450.2	AT5G08450.2,AT5G08450.3
AT5G09250	KIWI	ssDNA-binding transcriptional regulator	A3	5	2876121-2876234	2876081-2876234	-	AT5G09250.3,MSTRG.24112.7	AT5G09250.3,AT5G09250.2,AT5G09250.4,AT5G09250.5,MSTRG.24112.7,MSTRG.24112.5,AT5G09250.1
AT5G11440	CID5, IPD1	CTC-interacting domain 5	A3	5	3653634-3653914	3653631-3653914	-	MSTRG.24347.4	MSTRG.24347.4,AT5G11440.2
AT5G12840	ATHAP2A, AtNFYA1, EMB2220, HAP2A, NF-YA1, NFYA1	nuclear factor Y, subunit A1	A3	5	4052331-4052685	4052328-4052685	-	AT5G12840.1,AT5G12840.3,MSTRG.24449.6	AT5G12840.3,AT5G12840.2,AT5G12840.4,MSTRG.24449.6,AT5G12840.1
AT5G13560			A3	5	4362557-4362635	4362554-4362635	-	AT5G13560.1,MSTRG.24528.2	MSTRG.24528.2,MSTRG.24528.3,AT5G13560.1
AT5G13950			A3	5	4500431-4500606	4500427-4500606	-	AT5G13950.1,MSTRG.24572.3	AT5G13950.2,MSTRG.24572.3,AT5G13950.1
AT5G15020	SNL2	SIN3-like 2	A3	5	4865576-4865717	4865571-4865717	-	AT5G15020.2	MSTRG.24688.1,AT5G15020.2
AT5G15025			A3	5	4868843-4869024	4868813-4869024	-	MSTRG.24689.1,AT5G15030.1	AT5G15030.1,MSTRG.24689.1,MSTRG.24689.2
AT5G18150		Methyltransferase-related protein	A3	5	6000106-6000194	6000103-6000194	-	AT5G18150.1	AT5G18150.1,MSTRG.25035.1
AT5G19030		RNA-binding (RRM/RBD/RNP motifs) family protein	A3	5	6357598-6357771	6357584-6357771	-	AT5G19030.1,AT5G19030.3	AT5G19030.2,AT5G19030.1,AT5G19030.3
AT5G20090	AtMPC1, MPC1	Uncharacterised protein family (UPF0041)	A3	5	6788005-6788523	6788002-6788523	-	AT5G20090.1	AT5G20090.1,AT5G20090.2
AT5G20910	AIP2	RING/U-box superfamily protein	A3	5	7096495-7096623	7096492-7096623	-	MSTRG.25350.1,AT5G20920.1	MSTRG.25350.1,AT5G20920.2,AT5G20920.1
AT5G23590		DNAJ heat shock N-terminal domain-containing protein	A3	5	7958134-7958218	7958131-7958218	-	AT5G23610.2	AT5G23610.2,AT5G23610.1
AT5G25540	CID6	CTC-interacting domain 6	A3	5	8892364-8892848	8892322-8892848	-	AT5G25540.1,AT5G25540.2	AT5G25540.1,AT5G25540.2,MSTRG.25810.3
AT5G25640		Rhomboid-related intramembrane serine protease family protein	A3	5	8961780-8962564	8961566-8962564	-	MSTRG.25823.6	AT5G25756.1,MSTRG.25823.6
AT5G26680	FEN1, SAV6	5'-3' exonuclease family protein	A3	5	9312304-9312661	9311956-9312661	-	AT5G26680.3	AT5G26680.3,AT5G26680.2
AT5G28840	GME	GDP-D-mannose 3',5'-epimerase	A3	5	10864044-10864726	10864025-10864726	-	AT5G28840.2	AT5G28840.2,AT5G28840.1
AT5G35680		Nucleic acid-binding, OB-fold-like protein	A3	5	13858623-13858878	13858594-13858878	-	AT5G35680.2	AT5G35680.1,AT5G35680.2
AT5G37370	ATSRL1	PRP38 family protein	A3	5	14815052-14815172	14814848-14815172	-	AT5G37370.3	MSTRG.26559.10,AT5G37370.11,AT5G37370.3
AT5G39380		Plant calmodulin-binding protein-related	A3	5	15761123-15761367	15760714-15761367	-	AT5G39380.2	MSTRG.26786.11,AT5G39380.2
AT5G40370	AtGRXC2, GRX370, GRXC2	Glutaredoxin family protein	A3	5	16148320-16148681	16148134-16148681	-	MSTRG.26897.3	AT5G40370.1,MSTRG.26897.3
AT5G40700			A3	5	16292133-16292226	16292130-16292226	-	MSTRG.26939.3	AT5G40700.1,MSTRG.26939.3
AT5G41560	DDA1		A3	5	16622147-16622536	16622144-16622536	-	AT5G41560.1	MSTRG.27030.3,AT5G41560.1
AT5G47520	AtRABA5a, RABA5a	RAB GTPase homolog A5A	A3	5	19278654-19278724	19278644-19278724	-	AT5G47520.1	MSTRG.27752.2,AT5G47520.1
AT5G50630		Major facilitator superfamily protein	A3	5	20608305-20608383	20608297-20608383	-	AT5G50640.1	AT5G50640.1,MSTRG.28134.5
AT5G51710	ATKEA5, KEA5	K+ efflux antiporter 5	A3	5	21004616-21004743	21004607-21004743	-	AT5G51710.1	AT5G51710.2,AT5G51710.1
AT5G53180	ATPTB2, PTB2	polypyrimidine tract-binding protein 2	A3	5	21570894-21571044	21570891-21571044	-	AT5G53180.4,MSTRG.28412.6	AT5G53180.2,AT5G53180.4,MSTRG.28412.6
AT5G53300	AtUBC10, UBC10	ubiquitin-conjugating enzyme 10	A3	5	21634026-21634099	21633999-21634099	-	AT5G53300.2	AT5G53300.2,AT5G53300.4
AT5G53340	HPGT1	Galactosyltransferase family protein	A3	5	21641067-21641176	21641064-21641176	-	AT5G53340.1	AT5G53340.1,AT5G53340.2
AT5G54810	ATTSB1, TRP2, TRPB, TSB1	tryptophan synthase beta-subunit 1	A3	5	22266146-22266397	22266144-22266397	-	AT5G54810.1	MSTRG.28607.3,AT5G54810.1
AT5G55280	ATFTSZ1-1, CPFTSZ, FTSZ1-1	homolog of bacterial cytokinesis Z-ring protein FTSZ 1-1	A3	5	22424114-22424206	22424099-22424206	-	AT5G55290.2	AT5G55290.2,AT5G55290.3
AT5G58720		smr (Small MutS Related) domain-containing protein	A3	5	23720940-23721194	23720935-23721194	-	AT5G58720.1,AT5G58720.3,AT5G58720.2	AT5G58720.2,AT5G58720.3,AT5G58720.1,MSTRG.29048.3
AT5G58950		Protein kinase superfamily protein	A3	5	23803341-23803466	23803337-23803466	-	AT5G58950.1	MSTRG.29073.1,AT5G58950.1
AT5G59480		Haloacid dehalogenase-like hydrolase (HAD) superfamily protein	A3	5	23981187-23981423	23981174-23981423	-	AT5G59480.2	MSTRG.29133.6,AT5G59480.1,MSTRG.29133.7,AT5G59480.5,AT5G59480.2
AT5G62640	AtELF5, ELF5	proline-rich family protein	A3	5	25150911-25151012	25150893-25151012	-	AT5G62640.1	AT5G62640.2,AT5G62640.1
AT5G63310	ATNDPK2, NDPK IA, NDPK IA IA, NDPK1A, NDPK2	nucleoside diphosphate kinase 2	A3	5	25386785-25387100	25386782-25387100	-	AT5G63370.3	AT5G63370.3,AT5G63370.2
AT5G63460	LOT1	SAP domain-containing protein	A3	5	25413923-25414013	25413920-25414013	-	AT5G63460.1,MSTRG.29578.4,AT5G63460.4	AT5G63460.4,AT5G63460.1,AT5G63460.2,MSTRG.29578.4
AT5G66140	PAD2	proteasome alpha subunit D2	A3	5	26440835-26441031	26440790-26441031	-	AT5G66150.2	MSTRG.29905.4,AT5G66150.2
AT5G66480			A3	5	26550745-26550820	26550712-26550820	-	AT5G66510.2	AT5G66510.1,AT5G66510.2
AT5G02100	ORP3A, UNE18	Oxysterol-binding family protein	A3	5	415167-415250	415167-415276	+	MSTRG.23347.2	MSTRG.23347.4,AT5G02100.3,AT5G02100.1,AT5G02100.2,MSTRG.23347.2
AT5G02100	ORP3A, UNE18	Oxysterol-binding family protein	A3	5	413736-414010	413736-414011	+	MSTRG.23347.4	AT5G02100.1,MSTRG.23347.4,AT5G02100.2,MSTRG.23347.2
AT5G03330		Cysteine proteinases superfamily protein	A3	5	807239-807708	807239-807709	+	MSTRG.23486.1	MSTRG.23486.1,AT5G03330.1
AT5G04510	ATPDK1, PDK1	3'-phosphoinositide-dependent protein kinase 1	A3	5	1288241-1288311	1288241-1288355	+	MSTRG.23629.1	MSTRG.23629.1,AT5G04510.1
AT5G04800		Ribosomal S17 family protein	A3	5	1388576-1389190	1388576-1389193	+	AT5G04800.2	AT5G04800.2,AT5G04800.1
AT5G05987	PRA1.A2	prenylated RAB acceptor 1.A2	A3	5	1806212-1806305	1806212-1806309	+	AT5G05987.1	MSTRG.23790.2,AT5G05987.1
AT5G07320	APC3	Mitochondrial substrate carrier family protein	A3	5	2310644-2310847	2310644-2310861	+	MSTRG.23944.1	MSTRG.23944.1,AT5G07320.1
AT5G07440	GDH2	glutamate dehydrogenase 2	A3	5	2356015-2356127	2356015-2356143	+	AT5G07440.2	AT5G07440.2,MSTRG.23959.4
AT5G09390		CD2-binding protein-related	A3	5	2913664-2913925	2913664-2913989	+	MSTRG.24127.1	AT5G09390.2,MSTRG.24127.1,AT5G09390.1
AT5G09390		CD2-binding protein-related	A3	5	2915607-2915734	2915607-2915740	+	MSTRG.24127.1,AT5G09390.1	AT5G09390.2,MSTRG.24127.1,AT5G09390.1
AT5G11650	MAGL13	alpha/beta-Hydrolases superfamily protein	A3	5	3745742-3745811	3745742-3745845	+	MSTRG.24367.2	AT5G11650.2,AT5G11650.1,MSTRG.24367.2
AT5G16840	BPA1	binding partner of acd11 1	A3	5	5536047-5536755	5536047-5536761	+	AT5G16840.1,AT5G16840.2	AT5G16840.3,AT5G16840.2,AT5G16840.1
AT5G16880		Target of Myb protein 1	A3	5	5549111-5549614	5549111-5549638	+	AT5G16880.1,AT5G16880.3	AT5G16880.1,AT5G16880.3,AT5G16880.2
AT5G17900		microfibrillar-associated protein-related	A3	5	5924826-5925097	5924826-5925103	+	AT5G17900.1	MSTRG.25002.2,AT5G17900.1
AT5G18550		Zinc finger C-x8-C-x5-C-x3-H type family protein	A3	5	6160900-6161118	6160900-6161133	+	MSTRG.25080.9	AT5G18550.1,MSTRG.25080.6,MSTRG.25080.9,AT5G18550.4,AT5G18550.2,AT5G18550.3
AT5G19400	SMG7	Telomerase activating protein Est1	A3	5	6544285-6544362	6544285-6544381	+	AT5G19400.2,AT5G19400.1	AT5G19400.3,AT5G19400.1,MSTRG.25188.10,AT5G19400.5,AT5G19400.2
AT5G25560		CHY-type/CTCHY-type/RING-type Zinc finger protein	A3	5	8899670-8899746	8899670-8899761	+	AT5G25560.5,AT5G25560.2,AT5G25560.1,MSTRG.25812.5,AT5G25560.6,MSTRG.25812.9	AT5G25560.1,AT5G25560.2,AT5G25560.6,AT5G25560.5,MSTRG.25812.5,MSTRG.25812.9,AT5G25560.4
AT5G25560		CHY-type/CTCHY-type/RING-type Zinc finger protein	A3	5	8898083-8898181	8898083-8898188	+	AT5G25560.2	MSTRG.25812.9,AT5G25560.2,MSTRG.25812.5
AT5G26740		Protein of unknown function (DUF300)	A3	5	9292142-9292222	9292142-9292282	+	AT5G26740.2	AT5G26740.1,MSTRG.25914.4,AT5G26740.2,MSTRG.25914.5
AT5G27610	ALY1, ATALY1	DIRP ;Myb-like DNA-binding domain	A3	5	9765951-9766123	9765951-9766124	+	MSTRG.26026.2	MSTRG.26026.2,MSTRG.26026.5,MSTRG.26026.1,AT5G27610.1,MSTRG.26026.4
AT5G27610	ALY1, ATALY1	DIRP ;Myb-like DNA-binding domain	A3	5	9767059-9767151	9767059-9767157	+	AT5G27610.1	MSTRG.26026.2,MSTRG.26026.5,MSTRG.26026.1,AT5G27610.1,MSTRG.26026.4
AT5G27750		F-box/FBD-like domains containing protein	A3	5	9830883-9830961	9830883-9831430	+	AT5G27760.2	AT5G27760.1,AT5G27760.2
AT5G32440		Ubiquitin system component Cue protein	A3	5	12077631-12077746	12077631-12077752	+	MSTRG.26254.1,AT5G32440.1,AT5G32440.2	AT5G32440.1,MSTRG.26254.3,AT5G32440.2,MSTRG.26254.1
AT5G32440		Ubiquitin system component Cue protein	A3	5	12077933-12078034	12077933-12078062	+	MSTRG.26254.1,AT5G32440.1,MSTRG.26254.3,AT5G32440.3	AT5G32440.2,AT5G32440.3,AT5G32440.1,MSTRG.26254.1,MSTRG.26254.3
AT5G38895		RING/U-box superfamily protein	A3	5	15571636-15571937	15571636-15571954	+	AT5G38895.1	AT5G38895.1,AT5G38895.3
AT5G39250		F-box family protein	A3	5	15724607-15724847	15724607-15724850	+	AT5G39250.1,AT5G39250.2	AT5G39250.2,AT5G39250.1,MSTRG.26778.3
AT5G39510	ATVTI11, ATVTI1A, ITT3, SGR4, VTI11, VTI1A, ZIG, ZIG1	Vesicle transport v-SNARE family protein	A3	5	15823266-15823425	15823266-15823439	+	MSTRG.26798.2	MSTRG.26798.2,AT5G39510.1
AT5G46410	SSP4	SCP1-like small phosphatase 4	A3	5	18826172-18826287	18826172-18826296	+	AT5G46410.2	AT5G46410.1,AT5G46410.2
AT5G50020		DHHC-type zinc finger family protein	A3	5	20352451-20352540	20352451-20352842	+	MSTRG.28065.4	AT5G50020.1,AT5G50020.3,MSTRG.28065.4,AT5G50020.2,MSTRG.28065.6,MSTRG.28065.3
AT5G51040	SDHAF2		A3	5	20751015-20751085	20751015-20751097	+	AT5G51040.1,AT5G51040.3	AT5G51040.3,AT5G51040.2,AT5G51040.1
AT5G52040	At-RS41, ATRSP41, RS41	RNA-binding (RRM/RBD/RNP motifs) family protein	A3	5	21133191-21133285	21133191-21133288	+	AT5G52040.2	AT5G52040.2,AT5G52040.5,AT5G52040.1,MSTRG.28287.1,AT5G52040.7
AT5G54130			A3	5	21964643-21964751	21964643-21964764	+	MSTRG.28527.1,MSTRG.28527.2,AT5G54130.2	AT5G54130.2,AT5G54130.4,MSTRG.28527.2,MSTRG.28527.1,AT5G54130.3
AT5G54920			A3	5	22303523-22303721	22303523-22303725	+	AT5G54920.1,AT5G54920.2,MSTRG.28618.8	AT5G54920.2,AT5G54920.1,MSTRG.28618.8,MSTRG.28618.3
AT5G55850	NOI	RPM1-interacting protein 4 (RIN4) family protein	A3	5	22604731-22604806	22604731-22604807	+	AT5G55850.3	AT5G55850.3,MSTRG.28717.5
AT5G56150	UBC30	ubiquitin-conjugating enzyme 30	A3	5	22729243-22729733	22729243-22729737	+	AT5G56150.1	MSTRG.28755.3,AT5G56150.1
AT5G57140	ATPAP28, PAP28	purple acid phosphatase 28	A3	5	23152443-23152523	23152443-23152526	+	AT5G57150.2	AT5G57150.2,AT5G57150.5,MSTRG.28866.2
AT5G58190	ECT10	evolutionarily conserved C-terminal region 10	A3	5	23546673-23546771	23546673-23546774	+	AT5G58190.2	AT5G58190.2,AT5G58190.1
AT5G59430	ATTRP1, TRP1	telomeric repeat binding protein 1	A3	5	23968337-23968432	23968337-23968435	+	AT5G59430.2,AT5G59430.3,MSTRG.29127.4	AT5G59430.2,MSTRG.29127.4,AT5G59430.3,MSTRG.29127.5,AT5G59430.4
AT5G61530		small G protein family protein / RhoGAP family protein	A3	5	24742249-24742364	24742249-24742592	+	MSTRG.29368.3	MSTRG.29368.3,AT5G61530.4,AT5G61530.2,AT5G61530.1
AT5G62575	SDH7, SDH7B		A3	5	25117601-25117687	25117601-25117690	+	AT5G62575.2	AT5G62575.2,AT5G62575.1
AT5G63260		Zinc finger C-x8-C-x5-C-x3-H type family protein	A3	5	25362791-25363004	25362791-25363257	+	MSTRG.29560.2	MSTRG.29560.2,AT5G63260.2,AT5G63260.1
AT5G63770	ATDGK2, DGK2	diacylglycerol kinase 2	A3	5	25518790-25519219	25518790-25519425	+	AT5G63770.1	MSTRG.29614.3,AT5G63770.1
AT5G64520	ATXRCC2, XRCC2	homolog of X-ray repair cross complementing 2 (XRCC2)	A3	5	25788402-25788539	25788402-25788547	+	MSTRG.29698.2,MSTRG.29698.3	MSTRG.29698.2,AT5G64520.9,MSTRG.29698.3,AT5G64520.1
AT5G64520	ATXRCC2, XRCC2	homolog of X-ray repair cross complementing 2 (XRCC2)	A3	5	25790090-25790176	25790090-25790219	+	MSTRG.29698.2,AT5G64520.9	MSTRG.29698.2,AT5G64520.9,MSTRG.29698.3,MSTRG.29698.4
AT5G64520	ATXRCC2, XRCC2	homolog of X-ray repair cross complementing 2 (XRCC2)	A3	5	25788402-25788530	25788402-25788539	+	MSTRG.29698.4	MSTRG.29698.2,MSTRG.29698.4,MSTRG.29698.3
AT5G64520	ATXRCC2, XRCC2	homolog of X-ray repair cross complementing 2 (XRCC2)	A3	5	25788402-25788530	25788402-25788547	+	MSTRG.29698.4	AT5G64520.1,AT5G64520.9,MSTRG.29698.4
AT5G64520	ATXRCC2, XRCC2	homolog of X-ray repair cross complementing 2 (XRCC2)	A3	5	25788716-25788796	25788716-25788814	+	MSTRG.29698.4,AT5G64520.9	AT5G64520.9,MSTRG.29698.2,AT5G64520.1,MSTRG.29698.4,MSTRG.29698.3
AT5G65050	AGL31, MAF2	AGAMOUS-like 31	A3	5	25985002-25985089	25985002-25985122	+	AT5G65050.1,AT5G65050.4,AT5G65050.3,AT5G65050.2,MSTRG.29764.8	AT5G65050.1,MSTRG.29764.8,AT5G65050.5,AT5G65050.3,AT5G65050.4,AT5G65050.2
AT5G65050	AGL31, MAF2	AGAMOUS-like 31	A3	5	25985188-25985303	25985188-25985307	+	AT5G65050.1,AT5G65050.4,AT5G65050.3,AT5G65050.5,AT5G65050.2	AT5G65050.1,MSTRG.29764.8,AT5G65050.5,AT5G65050.3,AT5G65050.4,AT5G65050.2
AT5G65450	UBP17	ubiquitin-specific protease 17	A3	5	26159604-26159697	26159604-26159705	+	MSTRG.29816.1	MSTRG.29816.1,AT5G65450.2
AT5G66010		RNA-binding (RRM/RBD/RNP motifs) family protein	A3	5	26399628-26399909	26399628-26400080	+	MSTRG.29889.2	AT5G66010.2,MSTRG.29889.2
AT5G66010		RNA-binding (RRM/RBD/RNP motifs) family protein	A3	5	26399628-26399909	26399628-26400003	+	MSTRG.29889.2	MSTRG.29889.2,AT5G66010.1
AT5G66010		RNA-binding (RRM/RBD/RNP motifs) family protein	A3	5	26399628-26400003	26399628-26400080	+	AT5G66010.1	AT5G66010.2,AT5G66010.1
AT5G66240	S2Lb, ULCS1	Transducin/WD40 repeat-like superfamily protein	A3	5	26467808-26467907	26467808-26467913	+	AT5G66240.2,AT5G66240.1	AT5G66240.2,AT5G66240.3,AT5G66240.1

## Sheet: S6b_AD-A´5S
Gene ID	Gene_name	Description	Event type	Chromose no	coordinates-of-the-event	coordinates-of-the-event	Strand	alternative_transcripts	total_transcripts
AT1G02100	LCMT1, SBI1	Leucine carboxyl methyltransferase	A5	1	392170-392262	392072-392262	+	MSTRG.130.6	MSTRG.130.6,MSTRG.130.7,AT1G02100.1,AT1G02100.3,MSTRG.130.1
AT1G03070	AtLFG4, LFG4	Bax inhibitor-1 family protein	A5	1	730056-730140	730023-730140	+	AT1G03070.2	AT1G03070.2,AT1G03070.1
AT1G04600	ATXIA, XIA	myosin XI A	A5	1	1264872-1265159	1264861-1265159	+	MSTRG.410.1	MSTRG.410.1,AT1G04600.1
AT1G06410	ATTPS7, ATTPSA, TPS7	trehalose-phosphatase/synthase 7	A5	1	1955031-1955356	1954897-1955356	+	AT1G06410.3	AT1G06410.3,AT1G06410.1
AT1G07700		Thioredoxin superfamily protein	A5	1	2379798-2380104	2379729-2380104	+	AT1G07700.1	AT1G07700.2,AT1G07700.1
AT1G08600	ATRX, CHR20	P-loop containing nucleoside triphosphate hydrolases superfamily protein	A5	1	2723957-2724075	2723938-2724075	+	AT1G08600.4	AT1G08600.4,MSTRG.864.2,MSTRG.864.3,MSTRG.864.5
AT1G15430		Protein of unknown function (DUF1644)	A5	1	5304504-5305003	5304442-5305003	+	MSTRG.1668.2	AT1G15430.1,MSTRG.1668.2
AT1G18950	DDR4	DDT domain superfamily	A5	1	6550681-6550763	6550669-6550763	+	AT1G18950.2	AT1G18950.2,AT1G18950.3
AT1G23820	SPDS1	spermidine synthase 1	A5	1	8422367-8422448	8422363-8422448	+	AT1G23820.2	AT1G23820.1,AT1G23820.2
AT1G24440		RING/U-box superfamily protein	A5	1	8662682-8662897	8662419-8662897	+	AT1G24440.2	AT1G24440.1,MSTRG.2652.4,MSTRG.2652.3,AT1G24440.2
AT1G30660	Twinky	nucleic acid binding;nucleic acid binding	A5	1	10876889-10877056	10876880-10877056	+	MSTRG.3283.3,AT1G30660.2	AT1G30660.2,MSTRG.3283.3,AT1G30660.3
AT1G31910		GHMP kinase family protein	A5	1	11458793-11459003	11458786-11459003	+	MSTRG.3421.6	AT1G31910.2,MSTRG.3421.6
AT1G32380	PRS2	phosphoribosyl pyrophosphate (PRPP) synthase 2	A5	1	11682753-11682840	11682176-11682840	+	AT1G32380.2	MSTRG.3483.5,AT1G32380.2
AT1G33980	ATUPF3, UPF3	Smg-4/UPF3 family protein	A5	1	12351864-12352106	12351858-12352106	+	AT1G33980.2	AT1G33980.2,AT1G33980.1
AT1G51200		A20/AN1-like zinc finger family protein	A5	1	18984561-18984724	18984554-18984724	+	AT1G51200.3	AT1G51200.3,AT1G51200.1
AT1G51200		A20/AN1-like zinc finger family protein	A5	1	18984756-18985688	18984554-18985688	+	AT1G51200.2	AT1G51200.4,AT1G51200.2
AT1G53165	ATMAP4K ALPHA1	Protein kinase superfamily protein	A5	1	19817236-19817313	19817224-19817313	+	AT1G53165.2	AT1G53165.2,AT1G53165.1
AT1G59890	SNL5	SIN3-like 5	A5	1	22046241-22046502	22046226-22046502	+	AT1G59890.2	AT1G59890.2,AT1G59890.1,AT1G59890.3
AT1G63190		Cystatin/monellin superfamily protein	A5	1	23432605-23432795	23432570-23432795	+	AT1G63190.1	AT1G63190.1,MSTRG.5803.1
AT1G70610	ABCB26, ATTAP1, TAP1	transporter associated with antigen processing protein 1	A5	1	26622797-26622941	26622786-26622941	+	MSTRG.6675.1,AT1G70610.2	MSTRG.6675.1,AT1G70610.2,AT1G70610.1
AT1G74780		Nodulin-like / Major Facilitator Superfamily protein	A5	1	28096696-28096788	28096392-28096788	+	MSTRG.7132.5	AT1G74780.1,MSTRG.7132.5
AT1G77310	UBN2		A5	1	29057813-29058444	29057767-29058444	+	MSTRG.7437.8	AT1G77320.1,MSTRG.7437.8,AT1G77320.3
AT1G79985			A5	1	30089212-30089314	30089189-30089314	+	MSTRG.7742.7	AT1G79990.1,MSTRG.7742.7
AT1G80500	TRAPPC2	SNARE-like superfamily protein	A5	1	30270930-30271149	30270735-30271149	+	AT1G80500.2	AT1G80500.2,AT1G80500.1
AT1G05350		NAD(P)-binding Rossmann-fold superfamily protein	A5	1	1563650-1563923	1563650-1563925	-	MSTRG.495.2	MSTRG.495.1,MSTRG.495.2,AT1G05350.1
AT1G06700		Protein kinase superfamily protein	A5	1	2054596-2055126	2054596-2055143	-	AT1G06700.2	AT1G06700.1,AT1G06700.2
AT1G07480		Transcription factor IIA, alpha/beta subunit	A5	1	2297285-2297372	2297285-2297530	-	MSTRG.736.1	AT1G07480.3,AT1G07480.2,AT1G07480.1,MSTRG.736.1
AT1G07745	ATRAD51D, RAD51D, SSN1	homolog of RAD51 D	A5	1	2401258-2401344	2401258-2401356	-	MSTRG.774.7	AT1G07745.1,MSTRG.774.7
AT1G07745	ATRAD51D, RAD51D, SSN1	homolog of RAD51 D	A5	1	2402458-2402620	2402458-2402755	-	MSTRG.774.7	AT1G07745.1,MSTRG.774.7
AT1G08820	VAP27-2	vamp/synaptobrevin-associated protein 27-2	A5	1	2824476-2825162	2824476-2825167	-	MSTRG.889.7	AT1G08820.2,MSTRG.889.7
AT1G10090		Early-responsive to dehydration stress protein (ERD4)	A5	1	3292897-3293270	3292897-3293299	-	AT1G10090.1,MSTRG.1029.4	AT1G10090.1,MSTRG.1029.1,MSTRG.1029.4
AT1G10590		Nucleic acid-binding, OB-fold-like protein	A5	1	3503004-3503370	3503004-3503374	-	AT1G10590.2	AT1G10590.2,AT1G10590.1
AT1G13350	PRP4KB	Protein kinase superfamily protein	A5	1	4575835-4575915	4575835-4575962	-	AT1G13350.3,AT1G13350.2	AT1G13350.3,MSTRG.1424.5,AT1G13350.2
AT1G13450	GT-1	Homeodomain-like superfamily protein	A5	1	4613516-4613641	4613516-4613755	-	MSTRG.1437.4	AT1G13450.1,MSTRG.1437.4
AT1G14970		O-fucosyltransferase family protein	A5	1	5164347-5164532	5164347-5164537	-	MSTRG.1619.1,AT1G14970.3	AT1G14970.3,MSTRG.1619.1,MSTRG.1619.3,MSTRG.1619.7,AT1G14970.1
AT1G17410		Nucleoside diphosphate kinase family protein	A5	1	5969165-5969259	5969165-5969263	-	MSTRG.1886.3	MSTRG.1886.3,AT1G17410.2
AT1G18335		Acyl-CoA N-acyltransferases (NAT) superfamily protein	A5	1	6309778-6309954	6309778-6309961	-	MSTRG.1992.5	AT1G18335.3,AT1G18335.1,MSTRG.1992.5
AT1G26850		S-adenosyl-L-methionine-dependent methyltransferases superfamily protein	A5	1	9303439-9303845	9303439-9303909	-	AT1G26850.1	AT1G26850.2,AT1G26850.1
AT1G28200	FIP1	FH interacting protein 1	A5	1	9850574-9851063	9850574-9851204	-	MSTRG.2987.5	AT1G28200.1,AT1G28200.2,MSTRG.2987.5
AT1G32520	OXR4		A5	1	11760181-11760359	11760181-11760767	-	MSTRG.3501.2,MSTRG.3501.1	MSTRG.3501.1,MSTRG.3501.2,AT1G32530.1,MSTRG.3501.5,MSTRG.3501.7
AT1G33050			A5	1	11968004-11968123	11968004-11968127	-	AT1G33050.4,MSTRG.3552.3,MSTRG.3552.8	MSTRG.3552.3,AT1G33050.5,AT1G33050.1,AT1G33050.6,AT1G33050.4,MSTRG.3552.8,MSTRG.3552.4
AT1G33270		Acyl transferase/acyl hydrolase/lysophospholipase superfamily protein	A5	1	12068654-12068744	12068654-12068829	-	MSTRG.3571.2	AT1G33270.1,MSTRG.3571.2
AT1G47380		Protein phosphatase 2C family protein	A5	1	17374148-17374325	17374148-17374418	-	MSTRG.4187.4	MSTRG.4187.6,MSTRG.4187.4,MSTRG.4187.5,MSTRG.4187.1,MSTRG.4187.3,AT1G47380.1
AT1G48970		NagB/RpiA/CoA transferase-like superfamily protein	A5	1	18115811-18116247	18115811-18116986	-	MSTRG.4366.1	AT1G48970.2,MSTRG.4366.1
AT1G50490	UBC20	ubiquitin-conjugating enzyme 20	A5	1	18705210-18705286	18705210-18705296	-	MSTRG.4521.2	AT1G50490.1,MSTRG.4521.2
AT1G54320		LEM3 (ligand-effect modulator 3) family protein / CDC50 family protein	A5	1	20277302-20277404	20277302-20277409	-	AT1G54320.1	AT1G54320.1,MSTRG.4988.3
AT1G55520	ATTBP2, TBP2	TATA binding protein 2	A5	1	20726055-20726144	20726055-20726148	-	AT1G55520.1,AT1G55520.3	MSTRG.5113.4,AT1G55520.3,AT1G55520.1
AT1G58200	MSL3	MSCS-like 3	A5	1	21552538-21552835	21552538-21552839	-	AT1G58200.2,MSTRG.5315.2	AT1G58200.1,AT1G58200.2,MSTRG.5315.2
AT1G63640		P-loop nucleoside triphosphate hydrolases superfamily protein with CH (Calponin Homology) domain	A5	1	23595188-23595605	23595188-23595645	-	MSTRG.5854.1,AT1G63640.1,MSTRG.5854.3,AT1G63640.3,AT1G63640.2	AT1G63640.2,AT1G63640.1,AT1G63640.3,AT1G63640.4,MSTRG.5854.3,MSTRG.5854.1
AT1G65430	ARI8, ATARI8	IBR domain-containing protein	A5	1	24301754-24301837	24301754-24302220	-	MSTRG.6052.4	MSTRG.6052.4,AT1G65430.1,MSTRG.6052.1
AT1G70490	ARFA1D, ATARFA1D	Ras-related small GTP-binding family protein	A5	1	26565161-26565686	26565161-26565690	-	AT1G70490.1	AT1G70490.1,AT1G70490.2
AT1G73350			A5	1	27576135-27576238	27576135-27576239	-	MSTRG.6968.6	AT1G73350.6,MSTRG.6968.6,AT1G73350.3,AT1G73350.4
AT1G75180		Erythronate-4-phosphate dehydrogenase family protein	A5	1	28218008-28218147	28218008-28218374	-	MSTRG.7174.5,MSTRG.7174.7	MSTRG.7174.6,MSTRG.7174.7,MSTRG.7174.5,AT1G75180.4,AT1G75180.3
AT1G79000	ATHAC1, ATHPCAT2, HAC1, PCAT2	histone acetyltransferase of the CBP family 1	A5	1	29722456-29722559	29722456-29722631	-	AT1G79000.1	AT1G79000.3,AT1G79000.1
AT1G79630		Protein phosphatase 2C family protein	A5	1	29971248-29971367	29971248-29971442	-	MSTRG.7707.8,AT1G79640.3,MSTRG.7707.14	AT1G79640.3,AT1G79640.4,MSTRG.7707.14,MSTRG.7707.8
AT1G79730	ELF7	hydroxyproline-rich glycoprotein family protein	A5	1	30010555-30010637	30010555-30010654	-	MSTRG.7720.9	MSTRG.7720.9,AT1G79750.1
AT2G18390	ARL2, ATARLC1, HAL, TTN5	ADP-ribosylation factor family protein	A5	2	7988399-7988486	7988397-7988486	+	AT2G18390.1	MSTRG.9255.2,AT2G18390.1
AT2G28320		Pleckstrin homology (PH) and lipid-binding START domains-containing protein	A5	2	12097045-12097280	12097040-12097280	+	MSTRG.10402.1,MSTRG.10402.2	MSTRG.10402.2,MSTRG.10402.4,MSTRG.10402.1,AT2G28320.1
AT2G29890	ATVLN1, VLN1	villin-like 1	A5	2	12747759-12747870	12747753-12747870	+	AT2G29890.2	AT2G29890.2,AT2G29890.1
AT2G30530	MadA4		A5	2	13010224-13010367	13010219-13010367	+	MSTRG.10648.1	MSTRG.10648.1,AT2G30530.1
AT2G32295		EXS (ERD1/XPR1/SYG1) family protein	A5	2	13720513-13720599	13720511-13720599	+	MSTRG.10861.1	AT2G32295.1,MSTRG.10861.1,AT2G32295.2
AT2G37560	ATORC2, ORC2	origin recognition complex second largest subunit 2	A5	2	15759414-15759500	15758845-15759500	+	MSTRG.11488.4	MSTRG.11488.4,AT2G37560.1
AT2G39780	RNS2	ribonuclease 2	A5	2	16592376-16592476	16592244-16592476	+	MSTRG.11755.1	AT2G39780.1,MSTRG.11755.1
AT2G46800	ATCDF1, ATMTP1, MTP1, OZS1, ZAT, ZAT1	zinc transporter of Arabidopsis thaliana	A5	2	19237617-19237969	19237582-19237969	+	MSTRG.12600.6	AT2G46800.5,MSTRG.12600.6
AT2G47380		Cytochrome c oxidase subunit Vc family protein	A5	2	19441478-19441673	19440995-19441673	+	AT2G47380.2	AT2G47380.1,AT2G47380.2
AT2G02570	SPF30	nucleic acid binding;RNA binding	A5	2	698191-698326	698191-698340	-	AT2G02570.1	AT2G02570.4,AT2G02570.1
AT2G04410		RPM1-interacting protein 4 (RIN4) family protein	A5	2	1534044-1534131	1534044-1534132	-	MSTRG.8249.2,MSTRG.8249.6	MSTRG.8249.6,MSTRG.8249.5,MSTRG.8249.2,AT2G04410.1
AT2G04630	NRPB6B, NRPE6B	RNA polymerase Rpb6	A5	2	1619921-1620183	1619921-1620209	-	MSTRG.8272.3	AT2G04630.1,MSTRG.8272.3
AT2G35510	SRO1	similar to RCD one 1	A5	2	14919308-14919593	14919308-14919733	-	AT2G35510.3	MSTRG.11248.6,AT2G35510.3,MSTRG.11248.5,AT2G35510.1,AT2G35510.2
AT2G36620	RPL24A	ribosomal protein L24	A5	2	15351322-15351758	15351322-15351809	-	MSTRG.11379.3	MSTRG.11379.3,AT2G36620.1
AT2G37150	CTL10	RING/U-box superfamily protein	A5	2	15605993-15606166	15605993-15606185	-	AT2G37150.15	AT2G37150.15,AT2G37150.10,AT2G37150.1
AT2G39950			A5	2	16678278-16678967	16678278-16679657	-	AT2G39950.7	AT2G39950.9,AT2G39950.2,AT2G39950.1,AT2G39950.7
AT2G41250		Haloacid dehalogenase-like hydrolase (HAD) superfamily protein	A5	2	17202001-17202261	17202001-17202296	-	AT2G41250.1	MSTRG.11945.3,AT2G41250.1
AT2G41420	WIH2	proline-rich family protein	A5	2	17267682-17267828	17267682-17267928	-	AT2G41420.1	MSTRG.11970.3,AT2G41420.1
AT2G42500	PP2A-3	protein phosphatase 2A-3	A5	2	17700524-17700764	17700524-17701134	-	MSTRG.12095.3	AT2G42500.5,AT2G42500.4,MSTRG.12095.3,MSTRG.12095.2,AT2G42500.1
AT2G42500	PP2A-3	protein phosphatase 2A-3	A5	2	17698834-17698917	17698834-17699176	-	AT2G42500.4	AT2G42500.1,MSTRG.12095.3,AT2G42500.2,AT2G42500.4
AT2G43410	FPA	RNA binding	A5	2	18029348-18029569	18029348-18030720	-	MSTRG.12208.4,AT2G43410.5	AT2G43410.4,MSTRG.12208.4,AT2G43410.5,AT2G43410.1,MSTRG.12208.2,AT2G43410.2
AT2G43640		Signal recognition particle, SRP9/SRP14 subunit	A5	2	18098688-18099028	18098688-18099074	-	AT2G43640.1	AT2G43640.1,AT2G43640.2
AT2G45380			A5	2	18701145-18701241	18701145-18701537	-	MSTRG.12428.5	MSTRG.12428.5,AT2G45380.1
AT2G46040	ARID1	ARID/BRIGHT DNA-binding domain;ELM2 domain protein	A5	2	18936445-18936815	18936445-18936881	-	MSTRG.12504.6	AT2G46040.1,MSTRG.12504.5,MSTRG.12504.6
AT3G01090	AKIN10, KIN10, SNRK1.1	SNF1 kinase homolog 10	A5	3	33980-34300	33980-34403	-	AT3G01090.3	AT3G01090.1,AT3G01090.3
AT3G01330	DEL3, E2FF, E2L2	DP-E2F-like protein 3	A5	3	126387-126495	126387-126564	-	MSTRG.12797.2	AT3G01330.1,MSTRG.12797.2
AT3G02555			A5	3	540981-541074	540981-541435	-	AT3G02555.2	AT3G02555.1,AT3G02555.2
AT3G02700		NC domain-containing protein-related	A5	3	582391-582514	582391-582720	-	MSTRG.12946.1	AT3G02700.1,MSTRG.12946.1
AT3G03100		NADH:ubiquinone oxidoreductase, 17.2kDa subunit	A5	3	706302-706695	706302-707080	-	MSTRG.12993.3	AT3G03100.1,MSTRG.12993.3
AT3G03900	APK3	adenosine-5'-phosphosulfate (APS) kinase 3	A5	3	1004346-1004792	1004346-1004846	-	AT3G03900.1,MSTRG.13080.4,AT3G03900.3,MSTRG.13080.6	MSTRG.13080.4,MSTRG.13080.3,MSTRG.13080.6,AT3G03900.1,AT3G03900.3
AT3G07090		PPPDE putative thiol peptidase family protein	A5	3	2244505-2244597	2244505-2244757	-	AT3G07090.2	AT3G07090.2,AT3G07090.1
AT3G10770		Single-stranded nucleic acid binding R3H protein	A5	3	3372812-3372901	3372812-3372925	-	AT3G10770.1,MSTRG.13827.2,MSTRG.13827.6	MSTRG.13827.2,AT3G10770.2,MSTRG.13827.6,AT3G10770.1
AT3G11530		Vacuolar protein sorting 55 (VPS55) family protein	A5	3	3629904-3630010	3629904-3630305	-	AT3G11530.2,AT3G11530.3	AT3G11530.3,AT3G11530.2,MSTRG.13910.2
AT3G11530		Vacuolar protein sorting 55 (VPS55) family protein	A5	3	3629904-3630010	3629904-3630306	-	AT3G11530.2,AT3G11530.3	AT3G11530.3,AT3G11530.1,AT3G11530.2
AT3G11530		Vacuolar protein sorting 55 (VPS55) family protein	A5	3	3629904-3630305	3629904-3630306	-	MSTRG.13910.2	AT3G11530.1,MSTRG.13910.2
AT3G12120	AtFAD2, FAD2	fatty acid desaturase 2	A5	3	3861747-3862748	3861747-3862879	-	MSTRG.13978.2	MSTRG.13978.2,AT3G12120.1
AT3G14960		Galactosyltransferase family protein	A5	3	5037185-5037287	5037185-5037306	-	AT3G14960.1,MSTRG.14341.3	AT3G14960.1,MSTRG.14341.1,MSTRG.14341.3
AT3G17770		Dihydroxyacetone kinase	A5	3	6085478-6085551	6085478-6085918	-	MSTRG.14669.1	AT3G17770.1,MSTRG.14669.1,MSTRG.14669.3
AT3G20060	UBC19	ubiquitin-conjugating enzyme19	A5	3	7003743-7003846	7003743-7004165	-	MSTRG.14927.5	AT3G20060.1,MSTRG.14927.5
AT3G21160	MANIA, MNS2	alpha-mannosidase 2	A5	3	7416708-7416844	7416708-7416858	-	MSTRG.15046.2	AT3G21160.2,AT3G21160.1,MSTRG.15046.2
AT3G26950			A5	3	9942718-9942827	9942718-9942837	-	MSTRG.15762.2	MSTRG.15762.2,AT3G26950.1
AT3G28155			A5	3	10485035-10485139	10485035-10485172	-	AT3G28155.1	AT3G28155.2,AT3G28155.1
AT3G30390		Transmembrane amino acid transporter family protein	A5	3	11978842-11978927	11978842-11979358	-	AT3G30390.2	AT3G30390.2,AT3G30390.1
AT3G46440	UXS5	UDP-XYL synthase 5	A5	3	17091635-17091725	17091635-17091796	-	AT3G46440.1	AT3G46440.1,MSTRG.16786.4
AT3G49860	ARLA1B, ATARLA1B	ADP-ribosylation factor-like A1B	A5	3	18493537-18493646	18493537-18493984	-	AT3G49870.2	AT3G49870.1,AT3G49870.2,MSTRG.17178.1
AT3G51880	AtHMGB1, HMGB1, NFD1	high mobility group B1	A5	3	19248985-19249087	19248985-19249094	-	AT3G51880.3,AT3G51880.4	AT3G51880.5,AT3G51880.4,MSTRG.17401.4,AT3G51880.3
AT3G51880	AtHMGB1, HMGB1, NFD1	high mobility group B1	A5	3	19247333-19247436	19247333-19247457	-	AT3G51880.2	AT3G51880.2,AT3G51880.3,AT3G51880.1,AT3G51880.5,MSTRG.17401.4
AT3G52560	MMZ4, UEV1D, UEV1D-4	ubiquitin E2 variant 1D-4	A5	3	19495028-19495266	19495028-19495269	-	MSTRG.17476.4,AT3G52560.2,AT3G52560.3	AT3G52560.2,MSTRG.17476.1,AT3G52560.1,MSTRG.17476.4,AT3G52560.3
AT3G53610	ATRAB8, AtRab8B, AtRABE1a, RAB8	RAB GTPase homolog 8	A5	3	19878266-19878366	19878266-19878390	-	AT3G53610.2	AT3G53610.2,AT3G53610.1
AT3G54620	ATBZIP25, BZIP25, BZO2H4	basic leucine zipper 25	A5	3	20219251-20219365	20219251-20219718	-	MSTRG.17706.2	AT3G54620.1,AT3G54620.3,MSTRG.17706.9,AT3G54620.2,MSTRG.17706.2,MSTRG.17706.8
AT3G54860	ATVPS33, VPS33	Sec1/munc18-like (SM) proteins superfamily	A5	3	20326812-20326996	20326812-20327022	-	MSTRG.17736.3	AT3G54860.1,MSTRG.17736.3
AT3G55020		Ypt/Rab-GAP domain of gyp1p superfamily protein	A5	3	20391586-20391742	20391586-20391747	-	MSTRG.17754.4	MSTRG.17754.4,AT3G55020.1
AT3G58500	PP2A-4	protein phosphatase 2A-4	A5	3	21638100-21638666	21638100-21638819	-	MSTRG.18139.2	MSTRG.18139.2,AT3G58500.1
AT3G58500	PP2A-4	protein phosphatase 2A-4	A5	3	21638100-21638619	21638100-21638666	-	MSTRG.18139.3	MSTRG.18139.2,MSTRG.18139.3
AT3G59820	AtLETM1, LETM1	LETM1-like protein	A5	3	22101821-22101924	22101821-22102075	-	AT3G59820.3	AT3G59820.3,AT3G59820.1
AT3G60770		Ribosomal protein S13/S15	A5	3	22460829-22460901	22460829-22460929	-	MSTRG.18380.2	AT3G60770.1,MSTRG.18380.2
AT3G01650	RGLG1	RING domain ligase1	A5	3	242578-242676	242061-242676	+	AT3G01650.2	MSTRG.12833.4,MSTRG.12833.3,AT3G01650.2,AT3G01650.1
AT3G04810	ATNEK2, NEK2	NIMA-related kinase 2	A5	3	1317963-1318050	1317512-1318050	+	AT3G04810.3	AT3G04810.3,AT3G04810.2
AT3G66654	CYP21-4	Cyclophilin-like peptidyl-prolyl cis-trans isomerase family protein	A5	3	2088505-2088649	2088183-2088649	+	AT3G66654.3	AT3G66654.1,AT3G66654.3
AT3G08970	ATERDJ3A, TMS1	DNAJ heat shock N-terminal domain-containing protein	A5	3	2743314-2743571	2742996-2743571	+	AT3G08990.1	AT3G08990.1,MSTRG.13622.4,AT3G08990.2
AT3G09840	ATCDC48, AtCDC48A, CDC48, CDC48A	cell division cycle 48	A5	3	3020015-3020124	3019834-3020124	+	MSTRG.13721.3	AT3G09840.1,MSTRG.13721.3
AT3G13445	TBP1, TFIID-1	TATA binding protein 1	A5	3	4381768-4381869	4381588-4381869	+	AT3G13445.2	AT3G13445.2,MSTRG.14146.7
AT3G13800		Metallo-hydrolase/oxidoreductase superfamily protein	A5	3	4539069-4539313	4539065-4539313	+	AT3G13800.3,AT3G13800.2	AT3G13800.1,AT3G13800.3,MSTRG.14199.1,AT3G13800.2
AT3G19460		Reticulon family protein	A5	3	6748904-6748991	6748900-6748991	+	AT3G19460.1,AT3G19460.3,AT3G19460.6	AT3G19460.3,AT3G19460.1,MSTRG.14862.8,AT3G19460.6
AT3G19460		Reticulon family protein	A5	3	6748909-6748991	6748904-6748991	+	AT3G19460.5,AT3G19460.7	AT3G19460.3,AT3G19460.6,AT3G19460.7,AT3G19460.1,AT3G19460.5
AT3G19460		Reticulon family protein	A5	3	6748909-6748991	6748900-6748991	+	AT3G19460.5,AT3G19460.7	AT3G19460.7,MSTRG.14862.8,AT3G19460.5
AT3G20910	NF-YA9	nuclear factor Y, subunit A9	A5	3	7327254-7327357	7327251-7327357	+	AT3G20910.1	MSTRG.15020.1,AT3G20910.1
AT3G22290		Endoplasmic reticulum vesicle transporter protein	A5	3	7881914-7882059	7881750-7882059	+	AT3G22290.2	MSTRG.15200.6,AT3G22290.2,MSTRG.15200.1,AT3G22290.1
AT3G22760	SOL1	Tesmin/TSO1-like CXC domain-containing protein	A5	3	8044684-8044948	8044655-8044948	+	AT3G22760.1,MSTRG.15246.4	MSTRG.15246.5,MSTRG.15246.4,AT3G22760.2,AT3G22760.1
AT3G25585	AAPT2, ATAAPT2	aminoalcoholphosphotransferase	A5	3	9295501-9295819	9295498-9295819	+	AT3G25585.1	AT3G25585.2,AT3G25585.1
AT3G25585	AAPT2, ATAAPT2	aminoalcoholphosphotransferase	A5	3	9295633-9295819	9295501-9295819	+	AT3G25585.4	AT3G25585.4,AT3G25585.1
AT3G25585	AAPT2, ATAAPT2	aminoalcoholphosphotransferase	A5	3	9295633-9295819	9295498-9295819	+	AT3G25585.4	AT3G25585.2,AT3G25585.4
AT3G26680	ATSNM1, SNM1	DNA repair metallo-beta-lactamase family protein	A5	3	9803530-9803608	9803518-9803608	+	MSTRG.15723.4	MSTRG.15723.4,AT3G26680.1
AT3G44763			A5	3	16310173-16310261	16310161-16310261	+	MSTRG.16600.1,MSTRG.16600.14,MSTRG.16600.15,MSTRG.16600.18	MSTRG.16600.15,MSTRG.16600.11,MSTRG.16600.18,MSTRG.16600.14,MSTRG.16600.1
AT3G44763			A5	3	16313827-16313916	16313811-16313916	+	MSTRG.16600.1,MSTRG.16600.4,MSTRG.16600.5,MSTRG.16600.6,MSTRG.16600.15,MSTRG.16600.18	MSTRG.16600.15,MSTRG.16600.6,MSTRG.16600.2,MSTRG.16600.18,MSTRG.16600.9,MSTRG.16600.11,MSTRG.16600.13,MSTRG.16600.4,MSTRG.16600.7,MSTRG.16600.5,MSTRG.16600.1
AT3G48880	SNIPER4	RNI-like superfamily protein	A5	3	18127230-18127861	18126954-18127861	+	AT3G48880.1	AT3G48880.1,AT3G48880.2
AT3G50910			A5	3	18920096-18920185	18919786-18920185	+	MSTRG.17302.4	MSTRG.17302.3,AT3G50910.1,MSTRG.17302.6,MSTRG.17302.4
AT3G52800		A20/AN1-like zinc finger family protein	A5	3	19569680-19569763	19569519-19569763	+	AT3G52800.2	AT3G52800.1,AT3G52800.2
AT3G54110	ATPUMP1, ATUCP1, PUMP1, UCP, UCP1	plant uncoupling mitochondrial protein 1	A5	3	20040521-20040600	20040516-20040600	+	MSTRG.17654.4	AT3G54110.1,MSTRG.17654.1,MSTRG.17654.4
AT3G61160		Protein kinase superfamily protein	A5	3	22636271-22636378	22636233-22636378	+	AT3G61160.3,AT3G61160.6,AT3G61160.5,AT3G61160.4,AT3G61160.1,AT3G61160.2,MSTRG.18432.7	AT3G61160.6,AT3G61160.4,AT3G61160.2,AT3G61160.1,AT3G61160.5,AT3G61160.3,MSTRG.18432.8,MSTRG.18432.7
AT3G61160		Protein kinase superfamily protein	A5	3	22636536-22636629	22636515-22636629	+	AT3G61160.6,AT3G61160.2,MSTRG.18432.7,MSTRG.18432.9	AT3G61160.6,AT3G61160.4,AT3G61160.2,AT3G61160.5,AT3G61160.1,MSTRG.18432.9,AT3G61160.3,MSTRG.18432.8,MSTRG.18432.7
AT3G62290	ARFA1E, ATARFA1E	ADP-ribosylation factor A1E	A5	3	23053072-23053157	23053068-23053157	+	AT3G62290.1,MSTRG.18566.6	MSTRG.18566.6,MSTRG.18566.5,AT3G62290.1
AT4G01230	RTNLB7	Reticulon family protein	A5	4	517036-517201	517036-517207	-	AT4G01230.2	AT4G01230.1,AT4G01230.2
AT4G05330	AGD13	ARF-GAP domain 13	A5	4	2722718-2722976	2722718-2723065	-	MSTRG.19342.4	MSTRG.19342.2,MSTRG.19342.4,AT4G05330.1,AT4G05330.2
AT4G11560	AIPP3	bromo-adjacent homology (BAH) domain-containing protein	A5	4	7001013-7001168	7001013-7001300	-	MSTRG.19895.4,MSTRG.19895.3	MSTRG.19895.3,MSTRG.19895.4,AT4G11560.2,AT4G11560.1
AT4G14385			A5	4	8287279-8287348	8287279-8287379	-	AT4G14385.4	AT4G14385.1,AT4G14385.4,AT4G14385.9,AT4G14385.8,MSTRG.20249.3
AT4G22220	ATISU1, ISU1	SufE/NifU family protein	A5	4	11759594-11759941	11759594-11760141	-	MSTRG.21180.4	MSTRG.21180.4,AT4G22220.1
AT4G22740		glycine-rich protein	A5	4	11945580-11945867	11945580-11945891	-	AT4G22740.1	AT4G22740.1,AT4G22740.2
AT4G24740	AFC2, AME1, FC2	FUS3-complementing gene 2	A5	4	12756566-12756745	12756566-12757552	-	AT4G24740.7	AT4G24740.7,AT4G24740.10,AT4G24740.2
AT4G26400	BTL05	RING/U-box superfamily protein	A5	4	13346067-13346388	13346067-13346405	-	AT4G26400.1	AT4G26400.2,AT4G26400.1
AT4G27960	UBC9	ubiquitin conjugating enzyme 9	A5	4	13917240-13917342	13917240-13917343	-	MSTRG.21828.3,MSTRG.21828.5	MSTRG.21828.5,AT4G27960.1,MSTRG.21828.3
AT4G32920		glycine-rich protein	A5	4	15893215-15893311	15893215-15893324	-	MSTRG.22398.4	AT4G32920.1,MSTRG.22398.4,MSTRG.22398.6,MSTRG.22398.3,AT4G32920.2
AT4G35860	ATGB2, ATRAB2C, ATRABB1B, GB2	GTP-binding 2	A5	4	16988130-16988316	16988130-16988540	-	MSTRG.22737.2	AT4G35860.1,MSTRG.22737.2,AT4G35860.2
AT4G36800	RCE1	RUB1 conjugating enzyme 1	A5	4	17342190-17342584	17342190-17342679	-	AT4G36800.1	AT4G36800.1,AT4G36800.2
AT4G38510	AtVAB2, VAB2	ATPase, V1 complex, subunit B protein	A5	4	18014796-18014903	18014796-18014960	-	AT4G38510.3	AT4G38510.3,AT4G38510.1,AT4G38510.4
AT4G00660	ATRH8, RH8	RNAhelicase-like 8	A5	4	277487-277839	277444-277839	+	AT4G00660.1	AT4G00660.2,AT4G00660.1
AT4G00660	ATRH8, RH8	RNAhelicase-like 8	A5	4	277487-277839	277469-277839	+	AT4G00660.1	MSTRG.18782.3,AT4G00660.1
AT4G00660	ATRH8, RH8	RNAhelicase-like 8	A5	4	277469-277839	277444-277839	+	MSTRG.18782.3	AT4G00660.2,MSTRG.18782.3
AT4G00820	iqd17	IQ-domain 17	A5	4	352379-352782	352196-352782	+	AT4G00830.2	AT4G00830.1,AT4G00830.2
AT4G02730	AtWDR5b, WDR5b	Transducin/WD40 repeat-like superfamily protein	A5	4	1208469-1208776	1208431-1208776	+	AT4G02730.1	AT4G02730.1,MSTRG.19057.2
AT4G08180	ORP1C	OSBP(oxysterol binding protein)-related protein 1C	A5	4	5173716-5173796	5173708-5173796	+	MSTRG.19503.4,MSTRG.19503.5	AT4G08180.1,MSTRG.19503.4,MSTRG.19503.5
AT4G09680	ATCTC1, CTC1	conserved telomere maintenance component 1	A5	4	6118572-6118674	6118564-6118674	+	MSTRG.19680.2,MSTRG.19680.4	MSTRG.19680.2,AT4G09680.3,MSTRG.19680.4
AT4G09750		NAD(P)-binding Rossmann-fold superfamily protein	A5	4	6147300-6147397	6147263-6147397	+	AT4G09750.1	MSTRG.19684.2,AT4G09750.1
AT4G12230		alpha/beta-Hydrolases superfamily protein	A5	4	7284794-7285384	7284716-7285384	+	MSTRG.19976.2	MSTRG.19976.2,AT4G12230.1
AT4G16510		YbaK/aminoacyl-tRNA synthetase-associated domain	A5	4	9303124-9303275	9303113-9303275	+	AT4G16510.1,MSTRG.20534.4	MSTRG.20534.4,AT4G16510.1,AT4G16510.2
AT4G16695			A5	4	9394573-9395061	9394569-9395061	+	AT4G16695.4,MSTRG.20557.3	AT4G16695.5,AT4G16695.3,MSTRG.20557.3,AT4G16695.4
AT4G16695			A5	4	9394573-9395233	9394569-9395233	+	AT4G16695.2	AT4G16695.2,AT4G16695.1
AT4G24440		transcription initiation factor IIA gamma chain / TFIIA-gamma (TFIIA-S)	A5	4	12633328-12633441	12633289-12633441	+	AT4G24440.1	AT4G24440.2,AT4G24440.1
AT4G32050		neurochondrin family protein	A5	4	15502446-15502512	15502301-15502512	+	MSTRG.22295.4	AT4G32060.1,AT4G32060.2,MSTRG.22295.4
AT4G32300	SD2-5	S-domain-2 5	A5	4	15604013-15604126	15603967-15604126	+	MSTRG.22327.3	AT4G32320.1,MSTRG.22327.3
AT4G38930		Ubiquitin fusion degradation UFD1 family protein	A5	4	18149771-18149872	18149587-18149872	+	AT4G38930.4	AT4G38930.4,AT4G38930.1,AT4G38930.2
AT4G38930		Ubiquitin fusion degradation UFD1 family protein	A5	4	18151113-18151189	18151101-18151189	+	AT4G38930.2	AT4G38930.4,AT4G38930.1,AT4G38930.2
AT5G05080	ATUBC22, UBC22	ubiquitin-conjugating enzyme 22	A5	5	1500083-1500597	1500083-1500605	-	AT5G05080.1	AT5G05080.1,AT5G05080.2
AT5G05670		signal recognition particle binding	A5	5	1696332-1696419	1696332-1696458	-	MSTRG.23751.2	AT5G05670.1,MSTRG.23751.2,AT5G05670.2
AT5G05670		signal recognition particle binding	A5	5	1697576-1698023	1697576-1698067	-	AT5G05670.2	AT5G05670.2,AT5G05670.1,MSTRG.23751.2
AT5G08630	DDW1	DDT domain-containing protein	A5	5	2802159-2802678	2802159-2802987	-	AT5G08630.3	AT5G08630.1,AT5G08630.2,AT5G08630.3
AT5G11440	CID5, IPD1	CTC-interacting domain 5	A5	5	3653631-3653914	3653631-3654140	-	AT5G11440.2	AT5G11440.1,AT5G11440.2
AT5G11960		Protein of unknown function (DUF803)	A5	5	3860180-3860408	3860180-3860412	-	MSTRG.24399.2	AT5G11960.1,MSTRG.24399.2
AT5G12840	ATHAP2A, AtNFYA1, EMB2220, HAP2A, NF-YA1, NFYA1	nuclear factor Y, subunit A1	A5	5	4051696-4051945	4051696-4052008	-	MSTRG.24449.6	AT5G12840.3,MSTRG.24449.6,AT5G12840.1,AT5G12840.4
AT5G13560			A5	5	4363109-4363220	4363109-4363323	-	MSTRG.24528.2	MSTRG.24528.3,AT5G13560.1,MSTRG.24528.2
AT5G18620	CHR17	chromatin remodeling factor17	A5	5	6196207-6196327	6196207-6196336	-	AT5G18620.2	AT5G18620.2,AT5G18620.1
AT5G20510	AL5	alfin-like 5	A5	5	6945285-6945378	6945285-6945398	-	AT5G20520.1	AT5G20520.1,MSTRG.25308.8
AT5G24870	CTL07	RING/U-box superfamily protein	A5	5	8546945-8547028	8546945-8547512	-	AT5G24870.2	AT5G24870.1,AT5G24870.2
AT5G39380		Plant calmodulin-binding protein-related	A5	5	15760714-15761062	15760714-15761367	-	AT5G39380.3	MSTRG.26786.3,AT5G39380.3,AT5G39380.4,MSTRG.26786.11
AT5G42940	CTL06	RING/U-box superfamily protein	A5	5	17219258-17220362	17219258-17220386	-	MSTRG.27206.1,AT5G42940.1	MSTRG.27206.1,MSTRG.27206.2,AT5G42940.1,AT5G42940.2
AT5G44250		Protein of unknown function DUF829, transmembrane 53	A5	5	17824578-17824671	17824578-17824720	-	AT5G44250.1	AT5G44250.1,MSTRG.27367.1
AT5G47620		RNA-binding (RRM/RBD/RNP motifs) family protein	A5	5	19304280-19304366	19304280-19304368	-	AT5G47620.1,AT5G47620.3,MSTRG.27763.6	AT5G47620.4,MSTRG.27763.6,AT5G47620.3,AT5G47620.2,AT5G47620.5,AT5G47620.1
AT5G47830			A5	5	19373390-19374137	19373390-19374157	-	AT5G47830.2	AT5G47830.2,AT5G47830.1
AT5G48655		RING/U-box superfamily protein	A5	5	19731441-19731543	19731441-19731547	-	AT5G48655.1	AT5G48655.5,AT5G48655.4,AT5G48655.3,MSTRG.27897.3,AT5G48655.1,AT5G48655.2
AT5G50520		Major facilitator superfamily protein	A5	5	20573724-20573839	20573724-20573843	-	MSTRG.28127.3	MSTRG.28127.3,AT5G50530.1
AT5G50630		Major facilitator superfamily protein	A5	5	20607066-20607181	20607066-20607185	-	MSTRG.28134.5	AT5G50640.1,MSTRG.28134.5
AT5G53180	ATPTB2, PTB2	polypyrimidine tract-binding protein 2	A5	5	21569611-21569971	21569611-21569999	-	AT5G53180.5,MSTRG.28412.6	AT5G53180.1,AT5G53180.6,AT5G53180.4,MSTRG.28412.6,AT5G53180.5,AT5G53180.2,AT5G53180.3
AT5G58510			A5	5	23650323-23650408	23650323-23650421	-	MSTRG.29019.1	AT5G58510.1,MSTRG.29019.1
AT5G59480		Haloacid dehalogenase-like hydrolase (HAD) superfamily protein	A5	5	23980299-23980393	23980299-23980396	-	AT5G59480.1,MSTRG.29133.4,MSTRG.29133.5,MSTRG.29133.7,AT5G59480.3,AT5G59480.5,MSTRG.29133.9	AT5G59480.5,AT5G59480.2,MSTRG.29133.4,AT5G59480.3,AT5G59480.1,MSTRG.29133.5,MSTRG.29133.9,MSTRG.29133.7
AT5G59480		Haloacid dehalogenase-like hydrolase (HAD) superfamily protein	A5	5	23981174-23981423	23981174-23982198	-	MSTRG.29133.5,MSTRG.29133.7,MSTRG.29133.6	MSTRG.29133.5,MSTRG.29133.6,MSTRG.29133.9,MSTRG.29133.7
AT5G65687		Major facilitator superfamily protein	A5	5	26275514-26275686	26275514-26275749	-	MSTRG.29851.16	AT5G65685.1,MSTRG.29851.16,MSTRG.29851.1
AT5G01490	ATCAX4, CAX4	cation exchanger 4	A5	5	202523-202609	202490-202609	+	MSTRG.23276.4,MSTRG.23276.5,MSTRG.23276.9	AT5G01510.1,MSTRG.23276.9,MSTRG.23276.5,MSTRG.23276.4
AT5G11170	UAP56a	DEAD/DEAH box RNA helicase family protein	A5	5	3555538-3555624	3554939-3555624	+	MSTRG.24318.4	MSTRG.24318.4,AT5G11170.2
AT5G16510	RGP5	Alpha-1,4-glucan-protein synthase family protein	A5	5	5392866-5393226	5392773-5393226	+	AT5G16510.1	AT5G16510.1,AT5G16510.2
AT5G18550		Zinc finger C-x8-C-x5-C-x3-H type family protein	A5	5	6162242-6162370	6162203-6162370	+	AT5G18550.1,AT5G18550.3,AT5G18550.4	MSTRG.25080.9,AT5G18550.3,AT5G18550.2,AT5G18550.1,AT5G18550.4
AT5G18630		alpha/beta-Hydrolases superfamily protein	A5	5	6203037-6203416	6203034-6203416	+	AT5G18630.1,MSTRG.25090.6	AT5G18630.2,MSTRG.25090.6,AT5G18630.1,MSTRG.25090.3
AT5G18940		Mo25 family protein	A5	5	6326120-6326291	6326094-6326291	+	MSTRG.25127.6	MSTRG.25127.6,AT5G18940.1,MSTRG.25127.5
AT5G19280	KAPP, RAG1	kinase associated protein phosphatase	A5	5	6490332-6490409	6490303-6490409	+	MSTRG.25176.5	MSTRG.25176.5,MSTRG.25176.7,AT5G19280.1,MSTRG.25176.6
AT5G22000	RHF2A	RING-H2 group F2A	A5	5	7279583-7279799	7279556-7279799	+	AT5G22000.1,MSTRG.25399.2,AT5G22000.2,AT5G22000.4	AT5G22000.4,AT5G22000.1,AT5G22000.3,MSTRG.25399.2,AT5G22000.2
AT5G22875			A5	5	7650710-7651266	7650681-7651266	+	AT5G22875.1	AT5G22875.2,AT5G22875.1
AT5G26740		Protein of unknown function (DUF300)	A5	5	9293634-9293722	9293610-9293722	+	MSTRG.25914.5	AT5G26740.3,AT5G26740.1,AT5G26740.2,MSTRG.25914.5,MSTRG.25914.4
AT5G37793			A5	5	15022725-15022814	15022711-15022814	+	MSTRG.26604.2,MSTRG.26604.13,MSTRG.26604.16,MSTRG.26604.19,MSTRG.26604.23,MSTRG.26604.25	MSTRG.26604.2,MSTRG.26604.25,MSTRG.26604.16,MSTRG.26604.23,MSTRG.26604.13,AT5G37793.1,MSTRG.26604.6,MSTRG.26604.19
AT5G43930	RTP5	Transducin family protein / WD-40 repeat family protein	A5	5	17677876-17678108	17677872-17678108	+	MSTRG.27330.1,MSTRG.27330.4,MSTRG.27330.9	AT5G43930.2,MSTRG.27330.4,AT5G43930.1,MSTRG.27330.1,MSTRG.27330.7,MSTRG.27330.9,AT5G43930.3
AT5G43930	RTP5	Transducin family protein / WD-40 repeat family protein	A5	5	17680608-17680691	17680583-17680691	+	MSTRG.27330.1,AT5G43930.3,AT5G43930.4,MSTRG.27330.7,MSTRG.27330.9	AT5G43930.2,MSTRG.27330.4,AT5G43930.1,MSTRG.27330.1,MSTRG.27330.7,AT5G43930.4,MSTRG.27330.9,AT5G43930.3
AT5G45130	ATRAB-F2A, ATRAB5A, ATRABF2A, RAB-F2A, RAB5A, RABF2A, RHA1	RAB homolog 1	A5	5	18244731-18244850	18244533-18244850	+	AT5G45130.2	AT5G45130.2,AT5G45130.1,MSTRG.27484.3
AT5G46250	AtLARP6a, LARP6a	RNA-binding protein	A5	5	18757791-18757893	18757785-18757893	+	AT5G46250.1	AT5G46250.2,AT5G46250.1
AT5G50550		Transducin/WD40 repeat-like superfamily protein	A5	5	20580493-20580856	20580443-20580856	+	MSTRG.28128.16	MSTRG.28128.16,AT5G50565.2
AT5G50650		Transducin/WD40 repeat-like superfamily protein	A5	5	20614119-20614198	20613907-20614198	+	MSTRG.28135.15	AT5G50665.1,AT5G50665.4,MSTRG.28135.15
AT5G53330		Ubiquitin-associated/translation elongation factor EF1B protein	A5	5	21639573-21639656	21639569-21639656	+	AT5G53330.1	AT5G53330.1,MSTRG.28430.3
AT5G54130			A5	5	21963401-21963493	21963395-21963493	+	MSTRG.28527.1,MSTRG.28527.2,AT5G54130.2,AT5G54130.4	MSTRG.28527.1,MSTRG.28527.2,AT5G54130.4,AT5G54130.2,AT5G54130.3
AT5G54130			A5	5	21964098-21964177	21964063-21964177	+	MSTRG.28527.1,MSTRG.28527.2	MSTRG.28527.1,MSTRG.28527.2,AT5G54130.4,AT5G54130.2,AT5G54130.3
AT5G54920			A5	5	22303148-22303489	22303133-22303489	+	AT5G54920.2	MSTRG.28618.3,AT5G54920.2
AT5G61530		small G protein family protein / RhoGAP family protein	A5	5	24744078-24744194	24744051-24744194	+	AT5G61530.1,MSTRG.29368.3,AT5G61530.3	AT5G61530.5,AT5G61530.3,AT5G61530.2,AT5G61530.1,MSTRG.29368.3

## Sheet: S6c_IR
Gene ID	Gene_name	Description	Event type	Chromose no	coordinates-of-the-event	Strand	alternative_transcripts	total_transcripts
AT1G01355		Putative endonuclease or glycosyl hydrolase	IR	1	138875:138914-138989:139114	+	AT1G01355.3	AT1G01355.3,AT1G01355.2
AT1G04970	LBR-1	lipid-binding serum glycoprotein family protein	IR	1	1411088:1411623-1411915:1412054	+	AT1G04970.3	AT1G04970.3,AT1G04970.1
AT1G05360	KMS2		IR	1	1565152:1565363-1565622:1565700	+	AT1G05360.3	AT1G05360.3,AT1G05360.1
AT1G05810	ARA, ARA-1, ATRAB11D, ATRABA5E, RABA5E	RAB GTPase homolog A5E	IR	1	1752638:1752730-1753098:1753240	+	AT1G05820.3	AT1G05820.2,AT1G05820.4,AT1G05820.3,MSTRG.555.2
AT1G06060		LisH and RanBPM domains containing protein	IR	1	1834275:1834366-1834472:1834861	+	AT1G06060.2	AT1G06060.2,AT1G06060.1
AT1G07210		Ribosomal protein S18	IR	1	2215513:2215646-2215724:2215856	+	AT1G07210.1	AT1G07210.1,MSTRG.706.2
AT1G07410	ATRAB-A2B, ATRABA2B, RAB-A2B, RABA2b	RAB GTPase homolog A2B	IR	1	2278587:2278724-2278972:2279117	+	AT1G07420.2	AT1G07420.2,MSTRG.729.1
AT1G11660	HSP70-16	heat shock protein 70 (Hsp 70) family protein	IR	1	3921002:3921036-3921105:3922228	+	AT1G11660.1,AT1G11660.4	AT1G11660.4,AT1G11660.2,AT1G11660.1,MSTRG.1220.6
AT1G15430		Protein of unknown function (DUF1644)	IR	1	5304420:5304504-5305003:5306012	+	AT1G15430.2	AT1G15430.2,MSTRG.1668.2
AT1G32380	PRS2	phosphoribosyl pyrophosphate (PRPP) synthase 2	IR	1	11681734:11682176-11682589:11682753	+	AT1G32380.2	AT1G32380.1,AT1G32380.2
AT1G50410	CHR28, FRG2	SNF2 domain-containing protein / helicase domain-containing protein / zinc finger protein-related	IR	1	18676288:18676869-18676968:18677177	+	AT1G50410.4	AT1G50410.4,AT1G50410.1,MSTRG.4510.5
AT1G52500	ATFPG-1, ATFPG-2, ATMMH-1, ATMMH-2, FPG-1, FPG-2, MMH, MMH-1, MMH-2	MUTM homolog-1	IR	1	19561894:19562154-19562347:19562381	+	AT1G52500.1	MSTRG.4753.2,AT1G52500.1
AT1G55310	At-SCL33, ATSCL33, SCL33, SR33	SC35-like splicing factor 33	IR	1	20631042:20631119-20631885:20632055	+	AT1G55310.4	MSTRG.5093.4,AT1G55310.4,AT1G55310.2
AT1G61850		phospholipases;galactolipases	IR	1	22861413:22861502-22861746:22862398	+	AT1G61850.1	AT1G61850.2,AT1G61850.1
AT1G66730	AtLIG6, LIG6	DNA LIGASE 6	IR	1	24891515:24891844-24891962:24892046	+	AT1G66730.1	MSTRG.6191.2,AT1G66730.1
AT1G74780		Nodulin-like / Major Facilitator Superfamily protein	IR	1	28096788:28097993-28098111:28098225	+	AT1G74780.1	AT1G74780.1,MSTRG.7132.5
AT1G77800	PRE2	PHD finger family protein	IR	1	29255544:29255721-29255803:29255891	+	AT1G77800.3,AT1G77800.5,AT1G77800.4,AT1G77800.1,AT1G77800.2	AT1G77800.6,AT1G77800.5,AT1G77800.2,AT1G77800.4,AT1G77800.1,AT1G77800.3
AT1G77800	PRE2	PHD finger family protein	IR	1	29256138:29256234-29256442:29256515	+	AT1G77800.3,AT1G77800.5,AT1G77800.6,AT1G77800.4	AT1G77800.6,AT1G77800.5,AT1G77800.2,AT1G77800.4,AT1G77800.1,AT1G77800.3
AT1G77930	DJC65	Chaperone DnaJ-domain superfamily protein	IR	1	29302026:29302163-29302249:29302712	+	AT1G77930.3	AT1G77930.3,AT1G77930.1
AT1G79450	ALIS5	ALA-interacting subunit 5	IR	1	29888510:29888584-29888686:29888799	+	AT1G79450.2	MSTRG.7684.1,AT1G79450.1,AT1G79450.2
AT1G80810	AtPDS5D, PDS5D, SL2	Tudor/PWWP/MBT superfamily protein	IR	1	30365052:30365289-30365527:30365730	+	AT1G80810.4	MSTRG.7827.2,AT1G80810.4
AT1G06890	UXT3	nodulin MtN21 /EamA-like transporter family protein	IR	1	2111323:2111602-2111761:2111859	-	AT1G06890.1	AT1G06890.4,AT1G06890.1
AT1G07350	SR45a	RNA-binding (RRM/RBD/RNP motifs) family protein	IR	1	2258539:2258602-2259003:2259152	-	AT1G07350.4,AT1G07350.6	AT1G07350.1,AT1G07350.4,AT1G07350.6
AT1G07480		Transcription factor IIA, alpha/beta subunit	IR	1	2299090:2299275-2299370:2299470	-	AT1G07480.2	AT1G07480.3,AT1G07480.2,MSTRG.736.1
AT1G09100	RPT5B	26S proteasome AAA-ATPase subunit RPT5B	IR	1	2943169:2943564-2944169:2944246	-	AT1G09140.3	AT1G09140.3,MSTRG.918.13,AT1G09140.2
AT1G09100	RPT5B	26S proteasome AAA-ATPase subunit RPT5B	IR	1	2943169:2943226-2944169:2944246	-	AT1G09140.3	MSTRG.918.5,AT1G09140.1,MSTRG.918.4,MSTRG.918.12,AT1G09140.3
AT1G10470	ARR4, ATRR1, IBC7, MEE7	response regulator 4	IR	1	3443099:3443169-3443252:3443329	-	AT1G10470.2	AT1G10470.1,AT1G10470.2,AT1G10470.3
AT1G10470	ARR4, ATRR1, IBC7, MEE7	response regulator 4	IR	1	3443582:3443751-3443834:3443957	-	AT1G10470.2	AT1G10470.2,AT1G10470.3
AT1G11940		Core-2/I-branching beta-1,6-N-acetylglucosaminyltransferase family protein	IR	1	4032258:4032314-4032506:4032547	-	AT1G11940.2	AT1G11940.1,AT1G11940.2
AT1G14970		O-fucosyltransferase family protein	IR	1	5164278:5164347-5164537:5165139	-	AT1G14970.2	MSTRG.1619.3,MSTRG.1619.7,AT1G14970.1,AT1G14970.2
AT1G14970		O-fucosyltransferase family protein	IR	1	5164278:5164347-5164532:5165139	-	AT1G14970.2	MSTRG.1619.1,AT1G14970.2
AT1G15770			IR	1	5429185:5429301-5429452:5429561	-	AT1G15772.2	AT1G15772.2,AT1G15772.1
AT1G18335		Acyl-CoA N-acyltransferases (NAT) superfamily protein	IR	1	6309394:6309457-6309588:6309653	-	AT1G18335.3	AT1G18335.3,MSTRG.1992.5
AT1G18335		Acyl-CoA N-acyltransferases (NAT) superfamily protein	IR	1	6309394:6309454-6309588:6309653	-	AT1G18335.3	AT1G18335.1,AT1G18335.3
AT1G30475			IR	1	10789633:10789719-10790009:10790241	-	AT1G30475.2	AT1G30475.4,AT1G30475.3,AT1G30475.2
AT1G30475			IR	1	10788226:10788682-10788913:10788988	-	AT1G30475.4	AT1G30475.4,AT1G30475.3,AT1G30475.2
AT1G33270		Acyl transferase/acyl hydrolase/lysophospholipase superfamily protein	IR	1	12068559:12068654-12068829:12068925	-	AT1G33270.2	AT1G33270.1,AT1G33270.2
AT1G33270		Acyl transferase/acyl hydrolase/lysophospholipase superfamily protein	IR	1	12068559:12068654-12068744:12068925	-	AT1G33270.2	AT1G33270.2,MSTRG.3571.2
AT1G49040	SCD1	stomatal cytokinesis defective / SCD1 protein (SCD1)	IR	1	18141464:18141528-18142103:18142269	-	AT1G49040.4	AT1G49040.1,AT1G49040.4
AT1G55520	ATTBP2, TBP2	TATA binding protein 2	IR	1	20726144:20726224-20726304:20726405	-	AT1G55520.3	AT1G55520.2,AT1G55520.3,AT1G55520.1
AT1G60200	RBM25	splicing factor PWI domain-containing protein / RNA recognition motif (RRM)-containing protein	IR	1	22203493:22204553-22204827:22205400	-	AT1G60200.3	AT1G60200.3,AT1G60200.2
AT1G60200	RBM25	splicing factor PWI domain-containing protein / RNA recognition motif (RRM)-containing protein	IR	1	22203493:22203749-22204827:22205400	-	AT1G60200.3	AT1G60200.3,AT1G60200.1
AT1G60440	ATCOAA, ATPANK1, PANK1	pantothenate kinase 1	IR	1	22268317:22268433-22268540:22268586	-	AT1G60440.2	AT1G60440.1,AT1G60440.2
AT1G69980			IR	1	26355874:26356179-26356544:26356678	-	AT1G69980.1	AT1G69980.1,MSTRG.6595.1
AT1G72880		Survival protein SurE-like phosphatase/nucleotidase	IR	1	27425636:27425981-27426075:27426215	-	AT1G72880.1	AT1G72880.2,AT1G72880.1
AT1G73350			IR	1	27576431:27576519-27576901:27576965	-	AT1G73350.6	MSTRG.6968.6,AT1G73350.6,AT1G73350.3
AT1G73350			IR	1	27576431:27576479-27576901:27576965	-	AT1G73350.6	MSTRG.6968.9,AT1G73350.6,MSTRG.6968.8
AT1G79080		Pentatricopeptide repeat (PPR) superfamily protein	IR	1	29749113:29749366-29749457:29751586	-	AT1G79090.3	AT1G79090.1,AT1G79090.3
AT1G80030	DJA7	Molecular chaperone Hsp40/DnaJ family protein	IR	1	30109693:30109866-30109950:30110115	-	AT1G80040.2	AT1G80040.3,AT1G80040.2
AT1G80030	DJA7	Molecular chaperone Hsp40/DnaJ family protein	IR	1	30110307:30110621-30110881:30111284	-	MSTRG.7745.9	AT1G80040.1,MSTRG.7745.9
AT2G01070		Lung seven transmembrane receptor family protein	IR	2	81737:81800-82186:83217	+	AT2G01100.3	AT2G01100.2,AT2G01100.3
AT2G04865	MAIL2	Aminotransferase-like, plant mobile domain family protein	IR	2	1711596:1711824-1712133:1712238	+	AT2G04865.2	AT2G04865.2,AT2G04865.1
AT2G21190		ER lumen protein retaining receptor family protein	IR	2	9083144:9083261-9083339:9083392	+	AT2G21195.3,AT2G21195.2	AT2G21195.3,AT2G21195.1,AT2G21195.2
AT2G35140		DCD (Development and Cell Death) domain protein	IR	2	14813391:14813489-14813637:14814289	+	AT2G35140.4	AT2G35140.4,AT2G35140.5
AT2G39340	AtSAC3A, SAC3A	SAC3/GANP/Nin1/mts3/eIF-3 p25 family	IR	2	16424766:16425150-16425246:16425665	+	AT2G39340.1	MSTRG.11693.1,AT2G39340.1
AT2G40630		Uncharacterised conserved protein (UCP030365)	IR	2	16958822:16958938-16959082:16959655	+	MSTRG.11862.3,AT2G40630.1	MSTRG.11862.3,AT2G40630.1,MSTRG.11862.4
AT2G41430	CID1, ERD15, LSR1	dehydration-induced protein (ERD15)	IR	2	17271338:17271439-17271567:17271886	+	AT2G41440.1	AT2G41440.3,AT2G41440.1
AT2G25670			IR	2	10930299:10930719-10930828:10931090	-	AT2G25670.2	AT2G25670.1,AT2G25670.2
AT2G26140	AtFtsH4, ftsh4	FTSH protease 4	IR	2	11131578:11131654-11131727:11132865	-	AT2G26140.1	MSTRG.10162.2,AT2G26140.1
AT2G26410	Iqd4	IQ-domain 4	IR	2	11236651:11236725-11236819:11236995	-	AT2G26410.2	AT2G26410.2,AT2G26410.1
AT2G26430	ATRCY1, CYCL1, MOS12, RCY1	arginine-rich cyclin 1	IR	2	11245187:11245268-11245353:11245528	-	AT2G26430.3	MSTRG.10194.3,AT2G26430.4,AT2G26430.3,AT2G26430.1
AT2G30110	ATUBA1, MOS5, UBA1	ubiquitin-activating enzyme 1	IR	2	12854086:12854732-12854802:12854954	-	AT2G30110.1	MSTRG.10600.3,AT2G30110.1
AT2G35510	SRO1	similar to RCD one 1	IR	2	14917353:14917432-14917723:14917967	-	AT2G35510.2	AT2G35510.2,AT2G35510.3,AT2G35510.1
AT2G36630		Sulfite exporter TauE/SafE family protein	IR	2	15353266:15353336-15353441:15353505	-	AT2G36630.1,MSTRG.11380.5,MSTRG.11380.6	MSTRG.11380.6,AT2G36630.1,MSTRG.11380.5,MSTRG.11380.4
AT2G39950			IR	2	16678035:16678278-16678967:16679015	-	AT2G39950.6	AT2G39950.6,MSTRG.11778.12,MSTRG.11778.2
AT2G39950			IR	2	16678967:16679015-16679657:16679772	-	AT2G39950.7	MSTRG.11778.12,AT2G39950.7
AT2G42500	PP2A-3	protein phosphatase 2A-3	IR	2	17698917:17699049-17699176:17699242	-	AT2G42500.4	MSTRG.12095.2,AT2G42500.4
AT2G43410	FPA	RNA binding	IR	2	18027929:18028319-18028449:18028761	-	AT2G43410.2,AT2G43410.4,AT2G43410.5	AT2G43410.4,MSTRG.12208.4,AT2G43410.5,AT2G43410.1,MSTRG.12208.2,AT2G43410.2
AT2G46030	UBC6	ubiquitin-conjugating enzyme 6	IR	2	18933168:18933247-18933378:18933544	-	AT2G46030.4	AT2G46030.4,AT2G46030.5
AT2G46500	ATPI4K GAMMA 4, PI4K GAMMA 4, UBDK GAMMA 4	phosphoinositide 4-kinase gamma 4	IR	2	19087215:19088710-19088853:19089229	-	AT2G46500.1	AT2G46500.2,AT2G46500.1
AT3G04500		RNA-binding (RRM/RBD/RNP motifs) family protein	IR	3	1212470:1212735-1212834:1212931	-	AT3G04500.2	AT3G04500.3,AT3G04500.2
AT3G04500		RNA-binding (RRM/RBD/RNP motifs) family protein	IR	3	1212470:1212566-1212834:1212931	-	AT3G04500.2	MSTRG.13142.5,AT3G04500.1,AT3G04500.2
AT3G06190	ATBPM2, BPM2	BTB-POZ and MATH domain 2	IR	3	1876163:1876738-1876812:1876913	-	AT3G06190.5	AT3G06190.5,MSTRG.13361.7
AT3G10915		Reticulon family protein	IR	3	3416445:3416514-3416618:3416759	-	AT3G10915.1	AT3G10915.7,AT3G10915.1,AT3G10915.2,AT3G10915.3,AT3G10915.6,MSTRG.13842.5
AT3G11745			IR	3	3714129:3714172-3714254:3714334	-	AT3G11745.2	AT3G11745.2,AT3G11745.1
AT3G13225	FNBP4	WW domain-containing protein	IR	3	4261871:4261995-4262166:4262534	-	AT3G13225.1	AT3G13225.1,MSTRG.14108.4
AT3G26670		Protein of unknown function (DUF803)	IR	3	9800470:9800608-9800815:9801209	-	AT3G26670.4	AT3G26670.4,AT3G26670.3
AT3G26670		Protein of unknown function (DUF803)	IR	3	9800470:9800661-9800815:9801209	-	AT3G26670.4	AT3G26670.2,AT3G26670.4
AT3G46440	UXS5	UDP-XYL synthase 5	IR	3	17091534:17091635-17091725:17092065	-	AT3G46440.2	AT3G46440.1,AT3G46440.2
AT3G47675			IR	3	17577398:17578461-17578688:17578778	-	AT3G47680.1	AT3G47680.1,MSTRG.16934.3
AT3G48050	SUO	BAH domain ;TFIIS helical bundle-like domain	IR	3	17734235:17737934-17738060:17738601	-	AT3G48050.2,AT3G48050.1	AT3G48050.2,MSTRG.16973.1,AT3G48050.1
AT3G48050	SUO	BAH domain ;TFIIS helical bundle-like domain	IR	3	17733515:17733983-17734064:17734137	-	AT3G48050.1	AT3G48050.2,AT3G48050.1
AT3G51880	AtHMGB1, HMGB1, NFD1	high mobility group B1	IR	3	19248953:19248985-19249094:19249165	-	AT3G51880.1	AT3G51880.5,MSTRG.17401.4,AT3G51880.1
AT3G53500	At-RS2Z, RS2Z32, RSZ32	RNA-binding (RRM/RBD/RNP motifs) family protein with retrovirus zinc finger-like domain	IR	3	19835873:19836130-19836401:19836514	-	AT3G53500.3	AT3G53500.1,AT3G53500.3
AT3G53500	At-RS2Z, RS2Z32, RSZ32	RNA-binding (RRM/RBD/RNP motifs) family protein with retrovirus zinc finger-like domain	IR	3	19835873:19836268-19836401:19836514	-	AT3G53500.3	AT3G53500.3,MSTRG.17588.6
AT3G53500	At-RS2Z, RS2Z32, RSZ32	RNA-binding (RRM/RBD/RNP motifs) family protein with retrovirus zinc finger-like domain	IR	3	19835873:19835912-19836401:19836514	-	AT3G53500.3	AT3G53500.2,AT3G53500.3
AT3G61710	ATATG6, AtBECLIN1, ATG6, BECLIN1	AUTOPHAGY 6	IR	3	22840108:22840179-22840284:22840369	-	AT3G61710.2,AT3G61710.3	MSTRG.18499.5,AT3G61710.2,AT3G61710.4,AT3G61710.1,AT3G61710.3
AT3G12640		RNA binding (RRM/RBD/RNP motifs) family protein	IR	3	4014952:4015180-4015253:4015303	+	AT3G12640.2,AT3G12640.3,AT3G12640.4	AT3G12640.3,AT3G12640.1,AT3G12640.2,AT3G12640.4
AT3G13340		Transducin/WD40 repeat-like superfamily protein	IR	3	4332878:4332964-4333125:4333259	+	MSTRG.14126.5	MSTRG.14126.4,AT3G13340.2,MSTRG.14126.5,AT3G13340.1
AT3G13420			IR	3	4365451:4365835-4366184:4366330	+	AT3G13420.1	AT3G13420.4,AT3G13420.1
AT3G13420			IR	3	4365451:4366330-4366508:4366969	+	AT3G13420.2	AT3G13420.2,AT3G13420.1
AT3G13445	TBP1, TFIID-1	TATA binding protein 1	IR	3	4381487:4381588-4381695:4381768	+	AT3G13445.2	AT3G13445.2,AT3G13445.1,MSTRG.14146.4
AT3G18520	ATHDA15, HDA15	histone deacetylase 15	IR	3	6365004:6365178-6365258:6365673	+	MSTRG.14742.2	MSTRG.14742.2,MSTRG.14742.6
AT3G19460		Reticulon family protein	IR	3	6748357:6748498-6748601:6748670	+	AT3G19460.3,AT3G19460.6,AT3G19460.7	AT3G19460.6,AT3G19460.1,MSTRG.14862.8,AT3G19460.7,AT3G19460.3,AT3G19460.5
AT3G26680	ATSNM1, SNM1	DNA repair metallo-beta-lactamase family protein	IR	3	9803419:9803518-9803608:9804282	+	AT3G26680.2	AT3G26680.1,AT3G26680.2
AT3G29390	RIK	RS2-interacting KH protein	IR	3	11292336:11292828-11293390:11294330	+	AT3G29390.2	MSTRG.16092.6,AT3G29390.2
AT3G29390	RIK	RS2-interacting KH protein	IR	3	11292336:11292828-11294033:11294330	+	AT3G29390.2	AT3G29390.1,MSTRG.16092.5,AT3G29390.2
AT3G44620		protein tyrosine phosphatases;protein tyrosine phosphatases	IR	3	16194915:16194982-16195052:16195138	+	AT3G44620.2	AT3G44620.2,AT3G44620.1
AT3G44763			IR	3	16309334:16309471-16309808:16309971	+	MSTRG.16600.1,MSTRG.16600.6,MSTRG.16600.18	MSTRG.16600.15,MSTRG.16600.2,MSTRG.16600.6,MSTRG.16600.18,MSTRG.16600.9,MSTRG.16600.11,MSTRG.16600.13,MSTRG.16600.4,MSTRG.16600.8,MSTRG.16600.1
AT3G44763			IR	3	16316406:16316459-16316658:16316892	+	MSTRG.16600.1	MSTRG.16600.15,MSTRG.16600.6,MSTRG.16600.9,MSTRG.16600.11,MSTRG.16600.13,MSTRG.16600.7,MSTRG.16600.4,MSTRG.16600.8,MSTRG.16600.10,MSTRG.16600.5,MSTRG.16600.1
AT3G44763			IR	3	16310118:16310173-16310261:16310334	+	MSTRG.16600.2,MSTRG.16600.8,MSTRG.16600.9	MSTRG.16600.15,MSTRG.16600.2,MSTRG.16600.9,MSTRG.16600.18,MSTRG.16600.8
AT3G44763			IR	3	16314733:16314796-16314866:16314956	+	MSTRG.16600.18	MSTRG.16600.6,MSTRG.16600.9,MSTRG.16600.18,MSTRG.16600.7,MSTRG.16600.10,MSTRG.16600.5
AT3G44763			IR	3	16314733:16314796-16314883:16314956	+	MSTRG.16600.18	MSTRG.16600.15,MSTRG.16600.2,MSTRG.16600.11,MSTRG.16600.18,MSTRG.16600.13,MSTRG.16600.4,MSTRG.16600.8,MSTRG.16600.1
AT3G48880	SNIPER4	RNI-like superfamily protein	IR	3	18126933:18127230-18127861:18128237	+	AT3G48880.3	AT3G48880.1,AT3G48880.3
AT3G51250		Senescence/dehydration-associated protein-related	IR	3	19029463:19029629-19030057:19030141	+	AT3G51250.2	AT3G51250.2,AT3G51250.1
AT3G51640			IR	3	19153734:19153944-19154085:19155769	+	AT3G51640.2	AT3G51640.1,AT3G51640.2
AT3G52120		SWAP (Suppressor-of-White-APricot)/surp domain-containing protein / D111/G-patch domain-containing protein	IR	3	19331153:19331347-19331455:19331633	+	AT3G52120.2,MSTRG.17429.4	MSTRG.17429.4,AT3G52120.2,AT3G52120.1
AT3G55070		LisH/CRA/RING-U-box domains-containing protein	IR	3	20410160:20410293-20410436:20410622	+	AT3G55070.2	AT3G55070.2,AT3G55070.1
AT3G60590			IR	3	22401522:22401575-22401913:22401990	+	AT3G60600.2	AT3G60600.1,AT3G60600.2
AT3G61690	NTP8	nucleotidyltransferases	IR	3	22832780:22833086-22833240:22833348	+	AT3G61690.1	AT3G61690.2,AT3G61690.1
AT4G02890	UBQ14	Ubiquitin family protein	IR	4	1278530:1279311-1279540:1279664	-	AT4G02890.4	AT4G02890.2,AT4G02890.4
AT4G04614			IR	4	2329890:2329943-2330060:2330590	-	AT4G04620.3	AT4G04620.2,AT4G04620.3
AT4G08160		glycosyl hydrolase family 10 protein / carbohydrate-binding domain-containing protein	IR	4	5164948:5165068-5166050:5166082	-	AT4G08170.6	AT4G08170.2,AT4G08170.3,MSTRG.19502.14,MSTRG.19502.3,AT4G08170.6,MSTRG.19502.10
AT4G08590	ORL1, ORTHL, VIM6	ORTHRUS-like	IR	4	5464490:5464554-5464634:5464733	-	AT4G08590.4	AT4G08590.4,MSTRG.19550.8,AT4G08590.2,AT4G08590.1
AT4G10925		Nuclear transport factor 2 (NTF2) family protein	IR	4	6704035:6704351-6704464:6704638	-	AT4G10925.4	AT4G10925.4,AT4G10925.1
AT4G11560	AIPP3	bromo-adjacent homology (BAH) domain-containing protein	IR	4	7000477:7000563-7000669:7000728	-	AT4G11560.2	MSTRG.19895.3,AT4G11560.1,AT4G11560.2,MSTRG.19895.4
AT4G14385			IR	4	8287379:8287430-8287517:8287544	-	AT4G14385.9	AT4G14385.1,AT4G14385.9,MSTRG.20249.3
AT4G21660		proline-rich spliceosome-associated (PSP) family protein	IR	4	11508309:11508386-11508635:11508668	-	AT4G21660.3	MSTRG.21111.1,AT4G21660.3
AT4G24740	AFC2, AME1, FC2	FUS3-complementing gene 2	IR	4	12755142:12755239-12755311:12755375	-	AT4G24740.4	MSTRG.21471.5,AT4G24740.4,AT4G24740.9,AT4G24740.7,AT4G24740.10,AT4G24740.1,AT4G24740.2
AT4G24740	AFC2, AME1, FC2	FUS3-complementing gene 2	IR	4	12756540:12756566-12756745:12756934	-	AT4G24740.9	AT4G24740.9,MSTRG.21471.5,AT4G24740.4,AT4G24740.1
AT4G25650	ACD1-LIKE, PTC52, TIC55-IV	ACD1-like	IR	4	13081906:13082090-13082160:13082245	-	AT4G25650.2	AT4G25650.2,AT4G25650.1
AT4G36680	RPPR7	Tetratricopeptide repeat (TPR)-like superfamily protein	IR	4	17294966:17295297-17295398:17295412	-	AT4G36690.3,AT4G36690.2,AT4G36690.1,AT4G36690.4	AT4G36690.4,AT4G36690.1,AT4G36690.2,MSTRG.22819.5,AT4G36690.3
AT4G36680	RPPR7	Tetratricopeptide repeat (TPR)-like superfamily protein	IR	4	17294363:17294430-17294704:17294839	-	AT4G36690.2	AT4G36690.2,AT4G36690.1,AT4G36690.4
AT4G36680	RPPR7	Tetratricopeptide repeat (TPR)-like superfamily protein	IR	4	17294363:17294603-17294704:17294839	-	AT4G36690.2	AT4G36690.2,MSTRG.22819.5,AT4G36690.3
AT4G00060	MEE44, NTP9	Nucleotidyltransferase family protein	IR	4	28156:28281-28373:28574	+	AT4G00060.3,AT4G00060.4	AT4G00060.1,AT4G00060.4,AT4G00060.3
AT4G02430	At-SR34b, SR34b	RNA-binding (RRM/RBD/RNP motifs) family protein	IR	4	1070657:1070886-1070958:1071674	+	AT4G02430.3	AT4G02430.3,MSTRG.19014.2
AT4G02570	ATCUL1, AXR6, CUL1, ETA1, ICU13	cullin 1	IR	4	1128558:1128663-1128758:1128858	+	AT4G02570.1	AT4G02570.2,AT4G02570.1
AT4G08180	ORP1C	OSBP(oxysterol binding protein)-related protein 1C	IR	4	5173190:5173708-5173796:5173995	+	MSTRG.19503.3	AT4G08180.1,MSTRG.19503.3
AT4G09680	ATCTC1, CTC1	conserved telomere maintenance component 1	IR	4	6121465:6121567-6122088:6122407	+	AT4G09680.3	MSTRG.19680.2,MSTRG.19680.4,AT4G09680.3
AT4G09720	ATRABG3A, RABG3A	RAB GTPase homolog G3A	IR	4	6133247:6133273-6133383:6133482	+	AT4G09720.5,AT4G09720.2	AT4G09720.1,AT4G09720.3,AT4G09720.2,AT4G09720.4,MSTRG.19681.3,AT4G09720.5
AT4G17410	PQT3	DWNN domain, a CCHC-type zinc finger	IR	4	9715771:9716189-9716350:9716525	+	AT4G17410.1	AT4G17410.5,AT4G17410.1
AT4G19200	GPRP3	proline-rich family protein	IR	4	10499259:10499382-10499491:10499535	+	AT4G19200.1,MSTRG.20871.3	AT4G19200.1,MSTRG.20871.3,MSTRG.20871.4
AT4G26390		Pyruvate kinase family protein	IR	4	13343057:13343280-13343440:13343518	+	AT4G26390.1	MSTRG.21648.2,AT4G26390.1
AT4G29550		Protein of unknown function (DUF626)	IR	4	14502212:14502283-14502430:14502729	+	AT4G29550.2	AT4G29550.2,AT4G29550.1
AT4G32660	AME3	Protein kinase superfamily protein	IR	4	15756993:15757019-15757112:15757265	+	AT4G32660.4	MSTRG.22363.12,AT4G32660.4,AT4G32660.1,AT4G32660.2,AT4G32660.3
AT4G34380		Transducin/WD40 repeat-like superfamily protein	IR	4	16443630:16443662-16443780:16443865	+	AT4G34390.1	AT4G34390.1,AT4G34390.2
AT4G35890	AtLARP1c, LARP1c	winged-helix DNA-binding transcription factor family protein	IR	4	16999230:16999320-16999832:16999903	+	AT4G35890.2	AT4G35890.2,AT4G35890.1,MSTRG.22740.3
AT5G06260	OXR3	TLD-domain containing nucleolar protein	IR	5	1904401:1904529-1904592:1904694	-	AT5G06260.2	AT5G06260.2,MSTRG.23827.1
AT5G06260	OXR3	TLD-domain containing nucleolar protein	IR	5	1904401:1904505-1904592:1904694	-	AT5G06260.2	AT5G06260.1,AT5G06260.2,MSTRG.23827.2
AT5G07890		myosin heavy chain-related	IR	5	2519010:2519112-2519211:2519270	-	AT5G07890.2	AT5G07890.4,AT5G07890.1,AT5G07890.2
AT5G09250	KIWI	ssDNA-binding transcriptional regulator	IR	5	2875582:2875604-2875976:2876081	-	AT5G09250.2	MSTRG.24112.5,AT5G09250.2,AT5G09250.1
AT5G16790	AtTHO7, THO7	Tho complex subunit 7/Mft1p	IR	5	5524273:5524701-5524811:5525039	-	AT5G16800.1	AT5G16800.2,AT5G16800.1
AT5G18230	NOT3	transcription regulator NOT2/NOT3/NOT5 family protein	IR	5	6023896:6024546-6024616:6024669	-	AT5G18230.4	AT5G18230.2,AT5G18230.4,AT5G18230.1
AT5G25540	CID6	CTC-interacting domain 6	IR	5	8891475:8891922-8891988:8892364	-	AT5G25540.2	AT5G25540.1,AT5G25540.2
AT5G26680	FEN1, SAV6	5'-3' exonuclease family protein	IR	5	9311446:9311956-9312086:9312304	-	AT5G26680.3	AT5G26680.3,AT5G26680.4
AT5G35688			IR	5	13865557:13865818-13865896:13866335	-	AT5G35690.1	AT5G35690.1,MSTRG.26396.4
AT5G37370	ATSRL1	PRP38 family protein	IR	5	14815698:14815843-14815938:14816046	-	AT5G37370.1,AT5G37370.10	AT5G37370.10,MSTRG.26559.10,MSTRG.26559.14,MSTRG.26559.9,AT5G37370.1
AT5G37370	ATSRL1	PRP38 family protein	IR	5	14814768:14814848-14815698:14816046	-	AT5G37370.5	AT5G37370.5,AT5G37370.1
AT5G41910	MED10A	Mediator complex, subunit Med10	IR	5	16778821:16779042-16779228:16779295	-	AT5G41910.2	AT5G41910.1,AT5G41910.2
AT5G55280	ATFTSZ1-1, CPFTSZ, FTSZ1-1	homolog of bacterial cytokinesis Z-ring protein FTSZ 1-1	IR	5	22423989:22424114-22424206:22424380	-	AT5G55290.1	AT5G55290.1,AT5G55290.2
AT5G55280	ATFTSZ1-1, CPFTSZ, FTSZ1-1	homolog of bacterial cytokinesis Z-ring protein FTSZ 1-1	IR	5	22423989:22424099-22424206:22424380	-	AT5G55290.1	AT5G55290.1,AT5G55290.3
AT5G55490	ATGEX1, GEX1	gamete expressed protein 1	IR	5	22479175:22479319-22479414:22479600	-	AT5G55490.8	MSTRG.28674.3,AT5G55490.1,MSTRG.28674.1,AT5G55490.9,AT5G55490.8
AT5G57000			IR	5	23064447:23064478-23064604:23064739	-	AT5G57000.2	AT5G57000.1,MSTRG.28850.2,MSTRG.28850.1,AT5G57000.2
AT5G63310	ATNDPK2, NDPK IA, NDPK IA IA, NDPK1A, NDPK2	nucleoside diphosphate kinase 2	IR	5	25384360:25384402-25384507:25387261	-	AT5G63370.4	AT5G63370.4,AT5G63370.7
AT5G64130		cAMP-regulated phosphoprotein 19-related protein	IR	5	25665105:25665167-25665259:25665372	-	AT5G64130.2	AT5G64130.1,AT5G64130.2,MSTRG.29655.2
AT5G02100	ORP3A, UNE18	Oxysterol-binding family protein	IR	5	415276:415420-415500:415678	+	AT5G02100.2	AT5G02100.1,MSTRG.23347.4,AT5G02100.3,AT5G02100.2
AT5G02910		F-box/RNI-like superfamily protein	IR	5	678233:678406-678572:679065	+	AT5G02910.3	AT5G02910.3,AT5G02910.1
AT5G11650	MAGL13	alpha/beta-Hydrolases superfamily protein	IR	5	3746382:3746533-3746617:3747149	+	MSTRG.24367.2	AT5G11650.2,MSTRG.24367.2
AT5G25560		CHY-type/CTCHY-type/RING-type Zinc finger protein	IR	5	8897797:8898083-8898181:8898983	+	AT5G25560.5,AT5G25560.4	AT5G25560.5,AT5G25560.2,AT5G25560.4
AT5G42220		Ubiquitin-like superfamily protein	IR	5	16877176:16877313-16877393:16877732	+	MSTRG.27110.3	MSTRG.27110.3,AT5G42220.1
AT5G42560		Abscisic acid-responsive (TB2/DP1, HVA22) family protein	IR	5	17015563:17015604-17015702:17015800	+	AT5G42560.3	AT5G42560.1,AT5G42560.3
AT5G46910	JMJ13	Transcription factor jumonji (jmj) family protein / zinc finger (C5HC2 type) family protein	IR	5	19049919:19050259-19050345:19050578	+	AT5G46910.2	AT5G46910.2,AT5G46910.1
AT5G53700		RNA-binding (RRM/RBD/RNP motifs) family protein	IR	5	21801388:21801422-21801722:21801889	+	AT5G53700.2	AT5G53700.2,MSTRG.28474.1
AT5G56190		Transducin/WD40 repeat-like superfamily protein	IR	5	22742525:22742575-22742685:22742800	+	AT5G56190.2,AT5G56190.4,AT5G56190.5	AT5G56190.2,AT5G56190.1,AT5G56190.4,AT5G56190.3,AT5G56190.5
AT5G56190		Transducin/WD40 repeat-like superfamily protein	IR	5	22742067:22742575-22742685:22742800	+	AT5G56190.6	AT5G56190.7,AT5G56190.6
AT5G59710	AtVIP2, NOT2b, VIP2	VIRE2 interacting protein 2	IR	5	24057378:24057584-24058085:24058171	+	AT5G59710.1	AT5G59710.2,AT5G59710.1
AT5G61530		small G protein family protein / RhoGAP family protein	IR	5	24743834:24744051-24744194:24744350	+	AT5G61530.4	AT5G61530.2,AT5G61530.5,AT5G61530.4
AT5G61530		small G protein family protein / RhoGAP family protein	IR	5	24743834:24744078-24744194:24744350	+	AT5G61530.4	MSTRG.29368.3,AT5G61530.4,AT5G61530.3,AT5G61530.1
AT5G62460	RZFP	RING/FYVE/PHD zinc finger superfamily protein	IR	5	25074782:25074838-25074918:25075045	+	AT5G62460.1	AT5G62460.1,AT5G62460.2
AT5G65050	AGL31, MAF2	AGAMOUS-like 31	IR	5	25982254:25982599-25984681:25984738	+	AT5G65050.4	AT5G65050.3,AT5G65050.4,AT5G65050.5
AT5G66240	S2Lb, ULCS1	Transducin/WD40 repeat-like superfamily protein	IR	5	26466174:26466274-26466364:26466443	+	AT5G66240.2	AT5G66240.1,AT5G66240.2

## Sheet: S6d_ES
Gene ID	Gene_name	Description	Event type	Chromose no	coordinates-of-the-event	coordinates-of-the-event	Strand	alternative_transcripts	total_transcripts
AT1G26130	ALA12	ATPase E1-E2 type family protein / haloacid dehalogenase-like hydrolase family protein	ES	1	9033327-9033461	9033484-9033583	+	AT1G26130.4,AT1G26130.1	AT1G26130.4,AT1G26130.2,AT1G26130.1
AT1G26180			ES	1	9055763-9055918	9055960-9056053	+	AT1G26180.1,MSTRG.2763.5,MSTRG.2763.8	MSTRG.2763.8,AT1G26180.1,MSTRG.2763.3,MSTRG.2763.5
AT1G30660	Twinky	nucleic acid binding;nucleic acid binding	ES	1	10877189-10877300	10877355-10877458	+	AT1G30660.2,AT1G30660.3	AT1G30660.2,MSTRG.3283.3,AT1G30660.3
AT1G31780	COG6		ES	1	11391953-11392058	11392125-11392554	+	AT1G31780.1	MSTRG.3405.2,AT1G31780.1
AT1G32380	PRS2	phosphoribosyl pyrophosphate (PRPP) synthase 2	ES	1	11682176-11682589	11682753-11682840	+	MSTRG.3483.1,AT1G32380.1	MSTRG.3483.1,AT1G32380.1,MSTRG.3483.5
AT1G51200		A20/AN1-like zinc finger family protein	ES	1	18984554-18984724	18984756-18985688	+	AT1G51200.1	AT1G51200.4,AT1G51200.1
AT1G55310	At-SCL33, ATSCL33, SCL33, SR33	SC35-like splicing factor 33	ES	1	20631119-20631561	20631722-20631885	+	MSTRG.5093.3,MSTRG.5093.5	MSTRG.5093.3,MSTRG.5093.4,MSTRG.5093.5,AT1G55310.2
AT1G55310	At-SCL33, ATSCL33, SCL33, SR33	SC35-like splicing factor 33	ES	1	20631119-20631558	20631722-20631885	+	MSTRG.5093.8	MSTRG.5093.4,AT1G55310.2,MSTRG.5093.8
AT1G68580		agenet domain-containing protein / bromo-adjacent homology (BAH) domain-containing protein	ES	1	25753118-25753368	25753422-25753544	+	AT1G68580.3,AT1G68580.1	AT1G68580.2,AT1G68580.1,AT1G68580.3
AT1G75660	AtXRN3, XRN3	5'-3' exoribonuclease 3	ES	1	28408790-28408872	28408948-28409166	+	MSTRG.7232.1,AT1G75660.1	AT1G75660.1,MSTRG.7232.3,MSTRG.7232.1
AT1G80190	PSF1	partner of SLD five 1	ES	1	30162128-30162254	30162317-30162395	+	MSTRG.7766.10	MSTRG.7766.10,AT1G80200.1,AT1G80200.3,AT1G80200.2
AT1G03620		ELMO/CED-12 family protein	ES	1	906023-906135	906356-907128	-	MSTRG.297.1,AT1G03620.5,MSTRG.297.23,MSTRG.297.21	MSTRG.297.23,AT1G03620.5,MSTRG.297.1,AT1G03620.11,MSTRG.297.21
AT1G04985			ES	1	1416978-1417326	1417390-1417974	-	AT1G04985.1	MSTRG.450.1,AT1G04985.1
AT1G07350	SR45a	RNA-binding (RRM/RBD/RNP motifs) family protein	ES	1	2258602-2258750	2258845-2259003	-	AT1G07350.2	AT1G07350.1,AT1G07350.2
AT1G12680	PEPKR2	phosphoenolpyruvate carboxylase-related kinase 2	ES	1	4320919-4321289	4321441-4321516	-	MSTRG.1343.2	AT1G12680.1,MSTRG.1343.2
AT1G19860		Zinc finger C-x8-C-x5-C-x3-H type family protein	ES	1	6893236-6893370	6893898-6894347	-	AT1G19860.2	AT1G19860.2,MSTRG.2155.4,AT1G19860.1
AT1G30810	JMJ18	Transcription factor jumonji (jmj) family protein / zinc finger (C5HC2 type) family protein	ES	1	10941580-10941767	10941825-10942046	-	AT1G30810.2	AT1G30810.2,AT1G30810.3
AT1G32520	OXR4		ES	1	11760181-11760359	11760527-11760767	-	MSTRG.3501.9	AT1G32530.1,MSTRG.3501.7,MSTRG.3501.5,MSTRG.3501.9
AT1G64750	ATDSS1(I), DSS1(I)	deletion of SUV3 suppressor 1(I)	ES	1	24052917-24053273	24053395-24053619	-	AT1G64750.3	AT1G64750.3,AT1G64750.1
AT1G80030	DJA7	Molecular chaperone Hsp40/DnaJ family protein	ES	1	30109866-30109950	30110115-30110307	-	AT1G80040.3	AT1G80040.1,MSTRG.7745.9,AT1G80040.3
AT2G46800	ATCDF1, ATMTP1, MTP1, OZS1, ZAT, ZAT1	zinc transporter of Arabidopsis thaliana	ES	2	19237582-19237969	19238032-19238128	+	AT2G46800.5	AT2G46800.1,AT2G46800.5
AT2G07360	TASH3	SH3 domain-containing protein	ES	2	3052489-3052773	3052858-3053038	-	MSTRG.8462.2	AT2G07360.1,MSTRG.8462.2
AT2G28910	CXIP4	CAX interacting protein 4	ES	2	12417023-12417126	12417207-12417285	-	MSTRG.10476.1	MSTRG.10476.6,MSTRG.10476.1,MSTRG.10476.5,AT2G28910.1
AT2G35510	SRO1	similar to RCD one 1	ES	2	14917432-14917723	14917967-14918093	-	AT2G35510.1,AT2G35510.3	AT2G35510.3,MSTRG.11248.5,AT2G35510.1
AT2G39950			ES	2	16678278-16678967	16679015-16679657	-	MSTRG.11778.12	AT2G39950.9,AT2G39950.2,MSTRG.11778.12,AT2G39950.1
AT2G42500	PP2A-3	protein phosphatase 2A-3	ES	2	17698834-17698917	17699049-17699176	-	MSTRG.12095.2	MSTRG.12095.3,AT2G42500.2,MSTRG.12095.2,AT2G42500.1
AT2G10440	MED15_2		ES	2	4016207-4016250	4016642-4016686	-	AT2G10440.1	AT2G10440.2,AT2G10440.1
AT2G10440	MED15_2		ES	2	4017425-4017561	4017587-4017925	-	AT2G10440.2	AT2G10440.2,AT2G10440.1
AT3G08650		ZIP metal ion transporter family	ES	3	2625510-2625602	2625699-2625796	-	AT3G08650.1,AT3G08650.2,MSTRG.13594.4	MSTRG.13594.4,MSTRG.13594.6,AT3G08650.2,AT3G08650.1
AT3G08720	ATPK19, ATPK2, ATS6K2, S6K2	serine/threonine protein kinase 2	ES	3	2650613-2650722	2650896-2651085	-	AT3G08720.4	AT3G08720.4,AT3G08720.1
AT3G11165			ES	3	3498528-3498624	3498681-3498764	-	AT3G11165.2	AT3G11165.1,AT3G11165.2
AT3G25840	PRP4KA	Protein kinase superfamily protein	ES	3	9456751-9456874	9456929-9457090	-	AT3G25840.2	AT3G25840.1,MSTRG.15623.1,AT3G25840.2
AT3G28155			ES	3	10485681-10485785	10485868-10485962	-	AT3G28155.1	AT3G28155.2,AT3G28155.1
AT3G54380	AtSAC3C, SAC3C	SAC3/GANP/Nin1/mts3/eIF-3 p25 family	ES	3	20136245-20136320	20136415-20136515	-	MSTRG.17683.1	MSTRG.17683.1,AT3G54380.1,MSTRG.17683.3
AT3G59280	AtPAM16, MUSE5, PAM16, TXR1	Protein Transporter, Pam16	ES	3	21909594-21909672	21909771-21909883	-	MSTRG.18216.5	MSTRG.18216.3,MSTRG.18216.5
AT3G06760		Drought-responsive family protein	ES	3	2133291-2133516	2133577-2133686	+	MSTRG.13429.1	MSTRG.13429.1,AT3G06760.1
AT3G13445	TBP1, TFIID-1	TATA binding protein 1	ES	3	4381588-4381695	4381768-4381869	+	AT3G13445.1,MSTRG.14146.4	MSTRG.14146.7,AT3G13445.1,MSTRG.14146.4
AT3G18500	CCR4c	DNAse I-like superfamily protein	ES	3	6353200-6353271	6353336-6353502	+	AT3G18500.4,AT3G18500.3,AT3G18500.2	AT3G18500.3,AT3G18500.2,MSTRG.14741.4,AT3G18500.4
AT3G19970		alpha/beta-Hydrolases superfamily protein	ES	3	6962975-6963073	6963188-6963464	+	MSTRG.14917.9	MSTRG.14917.9,AT3G19980.1
AT3G44763			ES	3	16310663-16310793	16310834-16310937	+	MSTRG.16600.1,MSTRG.16600.2,MSTRG.16600.4,MSTRG.16600.6,MSTRG.16600.8,MSTRG.16600.9	MSTRG.16600.15,MSTRG.16600.6,MSTRG.16600.2,MSTRG.16600.9,MSTRG.16600.11,MSTRG.16600.13,MSTRG.16600.18,MSTRG.16600.14,MSTRG.16600.4,MSTRG.16600.8,MSTRG.16600.1
AT3G48880	SNIPER4	RNI-like superfamily protein	ES	3	18127230-18127444	18127498-18127861	+	MSTRG.17077.5	MSTRG.17077.5,AT3G48880.1
AT3G63070	HULK3, SL4	Tudor/PWWP/MBT domain-containing protein	ES	3	23307049-23307313	23307421-23307502	+	MSTRG.18649.2	AT3G63070.1,MSTRG.18649.2
AT4G08160		glycosyl hydrolase family 10 protein / carbohydrate-binding domain-containing protein	ES	4	5166082-5166183	5166210-5166290	-	MSTRG.19502.10,MSTRG.19502.14	MSTRG.19502.10,AT4G08170.2,MSTRG.19502.14,MSTRG.19502.3
AT4G16280	FCA	RNA binding;abscisic acid binding	ES	4	9209450-9209534	9209630-9209768	-	MSTRG.20509.4	MSTRG.20509.4,AT4G16280.1
AT4G21660		proline-rich spliceosome-associated (PSP) family protein	ES	4	11508386-11508635	11508668-11508827	-	MSTRG.21111.1	MSTRG.21111.1,AT4G21660.1
AT4G24740	AFC2, AME1, FC2	FUS3-complementing gene 2	ES	4	12756566-12756745	12756934-12757552	-	AT4G24740.1,AT4G24740.4,MSTRG.21471.5	MSTRG.21471.5,AT4G24740.4,AT4G24740.10,AT4G24740.1,AT4G24740.2
AT4G36680	RPPR7	Tetratricopeptide repeat (TPR)-like superfamily protein	ES	4	17296226-17296388	17296445-17296660	-	MSTRG.22819.5	AT4G36690.4,AT4G36690.1,AT4G36690.2,MSTRG.22819.5,AT4G36690.3
AT4G38510	AtVAB2, VAB2	ATPase, V1 complex, subunit B protein	ES	4	18014796-18014960	18014975-18015066	-	AT4G38510.4	AT4G38510.2,AT4G38510.4
AT4G38510	AtVAB2, VAB2	ATPase, V1 complex, subunit B protein	ES	4	18014796-18014903	18014975-18015066	-	AT4G38510.3	AT4G38510.3,AT4G38510.2
AT4G16695			ES	4	9394573-9395061	9395142-9395233	+	AT4G16695.4	AT4G16695.2,AT4G16695.4
AT4G16695			ES	4	9394569-9395061	9395142-9395233	+	AT4G16695.3	AT4G16695.1,AT4G16695.3
AT4G23710	VAG2, VATG2, VHA-G2	vacuolar ATP synthase subunit G2	ES	4	12350168-12350551	12350652-12351000	+	AT4G23710.1	MSTRG.21345.4,AT4G23710.1
AT4G23710	VAG2, VATG2, VHA-G2	vacuolar ATP synthase subunit G2	ES	4	12350168-12350561	12350652-12351000	+	MSTRG.21345.2	MSTRG.21345.4,MSTRG.21345.2
AT4G23710	VAG2, VATG2, VHA-G2	vacuolar ATP synthase subunit G2	ES	4	12350168-12350590	12350652-12351000	+	MSTRG.21345.3	MSTRG.21345.4,MSTRG.21345.3
AT4G24680	MOS1	modifier of snc1	ES	4	12735267-12735713	12735787-12736012	+	AT4G24680.2,AT4G24680.3	AT4G24680.2,AT4G24680.4,AT4G24680.3
AT4G30100		P-loop containing nucleoside triphosphate hydrolases superfamily protein	ES	4	14715430-14715511	14715612-14716138	+	MSTRG.22070.3	AT4G30100.1,MSTRG.22070.3
AT4G30100		P-loop containing nucleoside triphosphate hydrolases superfamily protein	ES	4	14715430-14715555	14715612-14716138	+	MSTRG.22070.2	AT4G30100.1,MSTRG.22070.2
AT4G32660	AME3	Protein kinase superfamily protein	ES	4	15757410-15757684	15757798-15757934	+	AT4G32660.4,AT4G32660.1,AT4G32660.2,AT4G32660.3	MSTRG.22363.12,AT4G32660.4,AT4G32660.1,AT4G32660.2,AT4G32660.3
AT5G03555	AtNCS1, NCS1, PLUTO	permease, cytosine/purines, uracil, thiamine, allantoin family protein	ES	5	901168-901425	902235-902412	-	AT5G03560.3	AT5G03560.1,AT5G03560.3,MSTRG.23519.2
AT5G06160	ATO	splicing factor-related	ES	5	1865695-1865988	1866033-1866125	-	MSTRG.23810.1	MSTRG.23810.1,AT5G06160.1
AT5G06160	ATO	splicing factor-related	ES	5	1865695-1865988	1866028-1866125	-	MSTRG.23810.3	MSTRG.23810.3,AT5G06160.1
AT5G06830	C53		ES	5	2118950-2119220	2119354-2119499	-	AT5G06830.1,MSTRG.23889.3	MSTRG.23889.3,AT5G06830.1,MSTRG.23889.2
AT5G09880		Splicing factor, CC1-like	ES	5	3083329-3083405	3083485-3083739	-	MSTRG.24178.1	MSTRG.24178.1,MSTRG.24178.3
AT5G09880		Splicing factor, CC1-like	ES	5	3083329-3083739	3083814-3083929	-	MSTRG.24178.3	AT5G09880.1,MSTRG.24178.3
AT5G13190	AtGILP, GILP		ES	5	4205294-4205598	4205806-4206012	-	MSTRG.24488.4	AT5G13190.1,AT5G13190.2,MSTRG.24488.4
AT5G18230	NOT3	transcription regulator NOT2/NOT3/NOT5 family protein	ES	5	6026509-6026595	6026600-6026939	-	AT5G18230.2	AT5G18230.2,AT5G18230.4,AT5G18230.1
AT5G22020		Calcium-dependent phosphotriesterase superfamily protein	ES	5	7294811-7295133	7295222-7295346	-	AT5G22030.2	AT5G22030.1,AT5G22030.2
AT5G26680	FEN1, SAV6	5'-3' exonuclease family protein	ES	5	9311956-9312086	9312304-9312661	-	AT5G26680.4	AT5G26680.2,AT5G26680.4
AT5G37370	ATSRL1	PRP38 family protein	ES	5	14814848-14815172	14815283-14815698	-	MSTRG.26559.10	MSTRG.26559.10,AT5G37370.1
AT5G45190		Cyclin family protein	ES	5	18279656-18279997	18280078-18280507	-	AT5G45190.1,MSTRG.27489.3,MSTRG.27489.6	MSTRG.27489.6,MSTRG.27489.3,AT5G45190.3,AT5G45190.1
AT5G47520	AtRABA5a, RABA5a	RAB GTPase homolog A5A	ES	5	19278439-19278565	19278654-19278724	-	AT5G47520.1	MSTRG.27752.3,AT5G47520.1
AT5G47520	AtRABA5a, RABA5a	RAB GTPase homolog A5A	ES	5	19278439-19278565	19278644-19278724	-	MSTRG.27752.2	MSTRG.27752.2,MSTRG.27752.3
AT5G53180	ATPTB2, PTB2	polypyrimidine tract-binding protein 2	ES	5	21570228-21570834	21570891-21571044	-	AT5G53180.2	AT5G53180.1,AT5G53180.2,AT5G53180.5
AT5G53180	ATPTB2, PTB2	polypyrimidine tract-binding protein 2	ES	5	21570228-21570834	21570894-21571044	-	AT5G53180.4,MSTRG.28412.6	MSTRG.28412.6,AT5G53180.1,AT5G53180.4,AT5G53180.5
AT5G54940		Translation initiation factor SUI1 family protein	ES	5	22308811-22309216	22309280-22309357	-	AT5G54940.1	AT5G54940.2,AT5G54940.1
AT5G55100		SWAP (Suppressor-of-White-APricot)/surp domain-containing protein	ES	5	22363626-22363850	22363935-22364075	-	MSTRG.28636.1,MSTRG.28636.12	MSTRG.28636.12,MSTRG.28636.1,AT5G55100.1
AT5G59480		Haloacid dehalogenase-like hydrolase (HAD) superfamily protein	ES	5	23981174-23981423	23981665-23982198	-	AT5G59480.5	AT5G59480.5,MSTRG.29133.9
AT5G63460	LOT1	SAP domain-containing protein	ES	5	25414326-25414413	25414448-25414574	-	AT5G63460.4	AT5G63460.2,AT5G63460.1,AT5G63460.4,MSTRG.29578.4
AT5G65250			ES	5	26081057-26081317	26081755-26082363	-	MSTRG.29789.3	MSTRG.29789.3,AT5G65260.1
AT5G20680	TBL16	TRICHOME BIREFRINGENCE-LIKE 16	ES	5	6998350-6998852	6998998-6999220	+	AT5G20680.3,MSTRG.25327.1,MSTRG.25327.4	MSTRG.25327.4,AT5G20680.3,MSTRG.25327.7,MSTRG.25327.1
AT5G51040	SDHAF2		ES	5	20751211-20751279	20751305-20751481	+	AT5G51040.3	AT5G51040.2,AT5G51040.1,AT5G51040.3
AT5G53310		myosin heavy chain-related	ES	5	21635410-21635519	21635608-21635915	+	MSTRG.28428.4	MSTRG.28428.1,MSTRG.28428.4,AT5G53310.1
AT5G53700		RNA-binding (RRM/RBD/RNP motifs) family protein	ES	5	21801422-21801496	21801639-21801722	+	AT5G53700.1	AT5G53700.1,MSTRG.28474.1
