# Supplementary material for: Cell-type-specific alternative splicing in the Arabidopsis germline
Source: Plant Physiol. 2022 Dec 14;192(1):85–101. doi: 10.1093/plphys/kiac574 (PMC10152659; doi:10.1093/plphys/kiac574)
Supplement: kiac574_Supplementary_Data [file kiac574_supplementary_data.zip › Supplemental Table S7.xlsx]

## Sheet: S7a_Iso_Switch_SC vs VN
contrast	iso1	iso2	iso1.mean.ratio	iso2.mean.ratio	Condition1(x=1)	Condition2(x=2)	before.interval	after.interval	x.value	y.value	before.prob	after.prob	before.diff	after.diff	before.pval	after.pval	before.FDR	after.FDR	before.t.points	after.t.points	prob	diff	cor	numeric.coordinates
SC_MPG-VN_MPG	AT3G01050.1	AT3G01050.5	0.00283795	0.656758	SC_MPG	VN_MPG	[1,1.0032]	(1.0032,2]	1.00316	8.50442	1	1	6.6475	-2095.9	0.00160153	0.00726249	0.00320307	0.00726249	1	1	1	2102.55	-0.96185	NA
SC_MPG-VN_MPG	AT4G32440.1	AT4G32440.2	0.331966	0.259503	SC_MPG	VN_MPG	[1,1.5769]	(1.5769,2]	1.57689	45.4121	1	1	84.6987	-62.1214	0.000887379	0.00678883	0.00177476	0.00678883	1	1	1	146.82	-0.963177	NA
SC_MPG-VN_MPG	AT5G54940.2	AT5G54940.3	0.270548	0.535293	SC_MPG	VN_MPG	[1,1.0579]	(1.0579,2]	1.05786	15.7075	1	1	8.40985	-136.935	0.000729893	0.00645856	0.00145979	0.00645856	1	1	1	145.345	0.99193	NA
SC_MPG-VN_MPG	AT1G14685.1	AT1G14685.3	0.160556	0.618953	SC_MPG	VN_MPG	[1,1.1113]	(1.1113,2]	1.11132	14.6144	1	1	13.757	-109.826	0.00151026	0.00931509	0.00302053	0.00931509	1	1	1	123.583	0.322928	NA
SC_MPG-VN_MPG	AT4G08180.1	AT4G08180.4	0.275188	0.285292	SC_MPG	VN_MPG	[1,1.4897]	(1.4897,2]	1.48968	20.591	1	1	35.3195	-36.8081	0.00457391	0.00129327	0.00457391	0.00258653	1	1	1	72.1276	-0.980352	NA
SC_MPG-VN_MPG	MSTRG.3451.1	AT1G32130.1	0.33505	0.501661	SC_MPG	VN_MPG	[1,1.6229]	(1.6229,2]	1.6229	13.6834	1	1	-27.773	16.8137	0.00595312	0.000166166	0.00595312	0.000332332	1	1	1	44.5867	-0.92825	NA
SC_MPG-VN_MPG	AT5G01990.1	MSTRG.23334.2	0.701849	0.298151	SC_MPG	VN_MPG	[1,1.733]	(1.733,2]	1.73302	6.69035	1	1	19.5674	-7.12684	0.0097294	0.0010735	0.0097294	0.00214701	1	1	1	26.6942	-0.963584	NA
SC_MPG-VN_MPG	MSTRG.13057.2	AT3G03720.1	0.0222356	0.315745	SC_MPG	VN_MPG	[1,1.0515]	(1.0515,2]	1.05151	1.33777	1	1	1.34941	-24.8463	0.00610343	0.00477968	0.00610343	0.00610343	1	1	1	26.1957	-0.940796	NA
SC_MPG-VN_MPG	AT2G21300.5	MSTRG.9585.5	0.0517282	0.13963	SC_MPG	VN_MPG	[1,1.7645]	(1.7645,2]	1.76455	4.8388	1	1	-16.09	4.9551	0.00098139	0.00161395	0.00161395	0.00161395	1	1	1	21.0452	-0.800272	NA
SC_MPG-VN_MPG	MSTRG.20846.7	MSTRG.20846.9	0.163179	0.229386	SC_MPG	VN_MPG	[1,1.6055]	(1.6055,2]	1.60555	4.87637	1	1	-10.1369	6.60325	0.00828171	0.00122155	0.00828171	0.00244309	1	1	1	16.7402	-0.944832	NA

## Sheet: S7b_Iso_Switch_SC vs EC
contrast	iso1	iso2	iso1.mean.ratio	iso2.mean.ratio	Condition1(x=1)	Condition2(x=2)	before.interval	after.interval	x.value	y.value	before.prob	after.prob	before.diff	after.diff	before.pval	after.pval	before.FDR	after.FDR	before.t.points	after.t.points	prob	diff	cor	numeric.coordinates
SC_MPG-EGG_CELL	AT3G22290.1	MSTRG.15200.1	0.707061	0.17866	SC_MPG	EGG_CELL	[1,1.8083]	(1.8083,2]	1.80829	139.632	1	1	713.544	-169.241	0.00276965	0.00533071	0.00533071	0.00533071	1	1	1	882.785	-0.980758	NA
SC_MPG-EGG_CELL	AT3G22290.1	AT3G22290.2	0.707061	0.0329343	SC_MPG	EGG_CELL	[1,1.9944]	(1.9944,2]	1.99438	4.09651	1	1	698.363	-3.95013	0.00364122	0.00846688	0.00728244	0.00846688	1	1	1	702.313	0.892866	NA
SC_MPG-EGG_CELL	AT3G51290.3	MSTRG.17341.7	0.841385	0.143831	SC_MPG	EGG_CELL	[1,1.146]	(1.146,2]	1.14599	13.2292	1	1	-15.4906	90.6174	0.00708549	0.00874481	0.00874481	0.00874481	1	1	1	106.108	-0.968955	NA
SC_MPG-EGG_CELL	AT3G08970.2	MSTRG.13622.10	0.418487	0.0958969	SC_MPG	EGG_CELL	[1,1.8136]	(1.8136,2]	1.81364	13.6266	1	1	73.1094	-16.7454	0.00716875	0.00921315	0.00921315	0.00921315	1	1	1	89.8548	-0.967642	NA
SC_MPG-EGG_CELL	MSTRG.729.1	AT1G07410.1	0.403872	0.596128	SC_MPG	EGG_CELL	[1,1.6145]	(1.6145,2]	1.6145	24.2924	1	1	-54.0575	33.9118	0.00814239	0.00160185	0.00814239	0.00320369	1	1	1	87.9693	-0.994277	NA
SC_MPG-EGG_CELL	AT1G09100.1	MSTRG.918.12	0.437573	0.0513102	SC_MPG	EGG_CELL	[1,1.105]	(1.105,2]	1.10495	7.74811	1	1	-8.65665	73.824	0.0081405	0.00605576	0.0081405	0.0081405	1	1	1	82.4807	-0.972105	NA
SC_MPG-EGG_CELL	AT1G47570.1	MSTRG.4212.6	0.234658	0.164992	SC_MPG	EGG_CELL	[1,1.4069]	(1.4069,2]	1.40694	20.9012	1	1	-32.961	48.0353	0.00679987	0.00618367	0.00679987	0.00679987	1	1	1	80.9963	-0.98002	NA
SC_MPG-EGG_CELL	MSTRG.22795.3	MSTRG.22795.4	0.069261	0.908607	SC_MPG	EGG_CELL	[1,1.0284]	(1.0284,2]	1.0284	3.32904	1	1	2.21809	-75.8914	0.00522536	0.00855887	0.00855887	0.00855887	1	1	1	78.1095	-0.539017	NA
SC_MPG-EGG_CELL	AT3G14840.2	MSTRG.14331.6	0.400024	0.527695	SC_MPG	EGG_CELL	[1,1.431]	(1.431,2]	1.43096	17.9558	1	1	31.4592	-41.5388	0.0090323	0.00458981	0.0090323	0.0090323	1	1	1	72.9981	-0.973553	NA
SC_MPG-EGG_CELL	AT4G34570.1	AT4G34570.2	0.260654	0.170637	SC_MPG	EGG_CELL	[1,1.6096]	(1.6096,2]	1.60959	14.8778	1	1	36.6036	-23.4429	0.000781247	0.00655183	0.00156249	0.00655183	1	1	1	60.0465	-0.958661	NA
SC_MPG-EGG_CELL	AT5G66140.1	MSTRG.29905.4	0.690389	0.0221707	SC_MPG	EGG_CELL	[1,1.0301]	(1.0301,2]	1.0301	1.50552	1	1	-1.52617	49.179	0.00464343	0.00715642	0.00715642	0.00715642	1	1	1	50.7051	-0.970997	NA
SC_MPG-EGG_CELL	AT4G34570.1	MSTRG.22595.6	0.260654	0.0547187	SC_MPG	EGG_CELL	[1,1.9068]	(1.9068,2]	1.90684	3.55008	1	1	33.5551	-3.44707	0.0095588	0.00660397	0.0095588	0.0095588	1	1	1	37.0021	0.286571	NA
SC_MPG-EGG_CELL	MSTRG.22221.1	MSTRG.22221.9	0.105303	0.51366	SC_MPG	EGG_CELL	[1,1.8345]	(1.8345,2]	1.83448	4.91525	1	1	-29.3264	5.81701	0.000519896	0.000997007	0.000997007	0.000997007	1	1	1	35.1434	-0.996416	NA
SC_MPG-EGG_CELL	MSTRG.6968.7	AT1G73350.7	0.100398	0.165567	SC_MPG	EGG_CELL	[1,1.3507]	(1.3507,2]	1.35074	7.65549	1	1	9.88113	-18.2908	0.00358139	0.0037983	0.0037983	0.0037983	1	1	1	28.1719	-0.847186	NA
SC_MPG-EGG_CELL	MSTRG.29158.1	MSTRG.29158.2	0.0812072	0.118642	SC_MPG	EGG_CELL	[1,1.3856]	(1.3856,2]	1.38564	4.23914	1	1	5.58656	-8.90003	0.00352854	0.00902084	0.00705709	0.00902084	1	1	1	14.4866	-0.933829	NA
SC_MPG-EGG_CELL	AT3G14890.2	MSTRG.14336.6	0.0153956	0.0137087	SC_MPG	EGG_CELL	[1,1.529]	(1.529,2]	1.52898	2.7098	1	1	5.75305	-5.12268	0.00525233	0.008286	0.008286	0.008286	1	1	1	10.8757	-0.973378	NA
