# Supplementary material for: Cell-type-specific alternative splicing in the Arabidopsis germline
Source: Plant Physiol. 2022 Dec 14;192(1):85–101. doi: 10.1093/plphys/kiac574 (PMC10152659; doi:10.1093/plphys/kiac574)
Supplement: kiac574_Supplementary_Data [file kiac574_supplementary_data.zip › Supplemental Table S8.xlsx]

## Sheet: S8a_DEG TF_SC vs VN
Gene_ID	Gene_name	Description
AT1G25560	AtTEM1, EDF1, TEM1	AP2/B3 transcription factor family protein
AT1G01260	bHLH013, bHLH13, JAM2	basic helix-loop-helix (bHLH) DNA-binding superfamily protein
AT1G02220	ANAC003, NAC003, XVP	NAC domain containing protein 3
AT1G02230	ANAC004, NAC004	NAC domain containing protein 4
AT1G03970	GBF4	G-box binding factor 4
AT1G06070	bZIP69	Basic-leucine zipper (bZIP) transcription factor family protein
AT1G06850	AtbZIP52, bZIP52	basic leucine-zipper 52
AT1G07520		GRAS family transcription factor
AT1G08010	GATA11	GATA transcription factor 11
AT1G10610		basic helix-loop-helix (bHLH) DNA-binding superfamily protein
AT1G11510		DNA-binding storekeeper protein-related transcriptional regulator
AT1G12260	ANAC007, EMB2749, NAC007, VND4	NAC 007
AT1G13450	GT-1	Homeodomain-like superfamily protein
AT1G13960	WRKY4	WRKY DNA-binding protein 4
AT1G14685	ATBPC2, BBR/BPC2, BPC2	basic pentacysteine 2
AT1G15790
AT1G17040	ATSHA, SHA, STATLA	SH2 domain protein A
AT1G19490	bZIP62	Basic-leucine zipper (bZIP) transcription factor family protein
AT1G20640	NLP4	Plant regulator RWP-RK family protein
AT1G25580	ANAC008, SOG1	NAC (No Apical Meristem) domain transcriptional regulator superfamily protein
AT1G29950	SACL3	basic helix-loop-helix (bHLH) DNA-binding superfamily protein
AT1G32150	AtbZIP68, bZIP68	basic region/leucine zipper transcription factor 68
AT1G32730
AT1G34190	anac017, NAC017, RAO2	NAC domain containing protein 17
AT1G47870	ATE2F2, ATE2FC, E2FC	winged-helix DNA-binding transcription factor family protein
AT1G51600	GATA28, TIFY2A, ZML2	ZIM-LIKE 2
AT1G52520	FRS6	FAR1-related sequence 6
AT1G54830	NF-YC3	nuclear factor Y, subunit C3
AT1G60240		NAC (No Apical Meristem) domain transcriptional regulator superfamily protein
AT1G62300	ATWRKY6, WRKY6	WRKY family transcription factor
AT1G63100	SCL28	GRAS family transcription factor
AT1G64105	ANAC027, NAC027	NAC domain containing protein 27
AT1G67970	AT-HSFA8, ATHSFA8, HSFA8	heat shock transcription factor A8
AT1G68120	ATBPC3, BPC3	basic pentacysteine 3
AT1G69170	AtSPL6, SPL6	Squamosa promoter-binding protein-like (SBP domain) transcription factor family protein
AT1G69570	CDF5	Dof-type zinc finger DNA-binding family protein
AT1G73730	AtEIL3, ATSLIM, EIL3, SLIM1	ETHYLENE-INSENSITIVE3-like 3
AT1G76880	DF1	Duplicated homeodomain-like superfamily protein
AT1G78540	ATSHB, SHB, STATLB	SH2 domain protein B
AT1G80010	FRS8	FAR1-related sequence 8
AT2G01930	ATBPC1, BBR, BPC1	basic pentacysteine1
AT2G13570	NF-YB7	nuclear factor Y, subunit B7
AT2G16770	AtbZIP23, bZIP23	Basic-leucine zipper (bZIP) transcription factor family protein
AT2G18160	ATBZIP2, bZIP2, FTM3, GBF5	basic leucine-zipper 2
AT2G18300	HBI1	basic helix-loop-helix (bHLH) DNA-binding superfamily protein
AT2G21240	ATBPC4, BBR, BPC4	basic pentacysteine 4
AT2G23660	LBD10	LOB domain-containing protein 10
AT2G24260	DROP1, LRL1	LJRHL1-like 1
AT2G27050	AtEIL1, EIL1	ETHYLENE-INSENSITIVE3-like 1
AT2G29065		GRAS family transcription factor
AT2G33550	ASR3	Homeodomain-like superfamily protein
AT2G35530	AtbZIP16, bZIP16	basic region/leucine zipper transcription factor 16
AT2G35550	ATBPC7, BBR, BPC7	basic pentacysteine 7
AT2G36010	ATE2FA, E2F3	E2F transcription factor 3
AT2G37000		TCP family transcription factor
AT2G37060	NF-YB8	nuclear factor Y, subunit B8
AT2G37590	ATDOF2.4, DOF2.4, PEAR1	DNA binding with one finger 2.4
AT2G37650		GRAS family transcription factor
AT2G40620	bZIP18	Basic-leucine zipper (bZIP) transcription factor family protein
AT2G40740	ATWRKY55, WRKY55	WRKY DNA-binding protein 55
AT2G41070	ATBZIP12, DPBF4, EEL	Basic-leucine zipper (bZIP) transcription factor family protein
AT2G42300		basic helix-loop-helix (bHLH) DNA-binding superfamily protein
AT2G42380	ATBZIP34, BZIP34, DEG7	Basic-leucine zipper (bZIP) transcription factor family protein
AT2G42400	ATVOZ2, VOZ2	vascular plant one zinc finger protein 2
AT2G45160	ATHAM1, HAM1, LOM1, SCL27	GRAS family transcription factor
AT2G45420	LBD18	LOB domain-containing protein 18
AT2G46270	GBF3	G-box binding factor 3
AT2G47260	ATWRKY23, WRKY23	WRKY DNA-binding protein 23
AT3G01080	ATWRKY58, WRKY58	WRKY DNA-binding protein 58
AT3G01330	DEL3, E2FF, E2L2	DP-E2F-like protein 3
AT3G04850		Tesmin/TSO1-like CXC domain-containing protein
AT3G06590	AIF2, RITF1	basic helix-loop-helix (bHLH) DNA-binding superfamily protein
AT3G07500	FRF2	Far-red impaired responsive (FAR1) family protein
AT3G10030		aspartate/glutamate/uridylate kinase family protein
AT3G10800	BZIP28	Basic-leucine zipper (bZIP) transcription factor family protein
AT3G11100	ENAP1, VFP3	sequence-specific DNA binding transcription factors
AT3G12480	NF-YC11	nuclear factor Y, subunit C11
AT3G13850	LBD22	LOB domain-containing protein 22
AT3G16870	GATA17	GATA transcription factor 17
AT3G18550	AtBRC1, ATTCP18, BRC1, TCP18	TCP family transcription factor
AT3G19860	bHLH121, URI	basic helix-loop-helix (bHLH) DNA-binding superfamily protein
AT3G20770	AtEIN3, EIN3	Ethylene insensitive 3 family protein
AT3G21175	GATA24, TIFY2B, ZML1	ZIM-like 1
AT3G22760	SOL1	Tesmin/TSO1-like CXC domain-containing protein
AT3G23210	bHLH34, IDT1	basic helix-loop-helix (bHLH) DNA-binding superfamily protein
AT3G24050	GATA1	GATA transcription factor 1
AT3G25990		Homeodomain-like superfamily protein
AT3G26744	ATICE1, ICE1, SCREAM, SCRM	basic helix-loop-helix (bHLH) DNA-binding superfamily protein
AT3G27650	LBD25	LOB domain-containing protein 25
AT3G47500	CDF3	cycling DOF factor 3
AT3G48160	DEL1, E2FE, E2L3	DP-E2F-like 1
AT3G48590	ATHAP5A, HAP5A, NF-YC1	nuclear factor Y, subunit C1
AT3G49530	ANAC062, NAC062, NTL6	NAC domain containing protein 62
AT3G50650		GRAS family transcription factor
AT3G50750	BEH1	BES1/BZR1 homolog 1
AT3G51080	GATA6	GATA transcription factor 6
AT3G53340	NF-YB10	nuclear factor Y, subunit B10
AT3G54620	ATBZIP25, BZIP25, BZO2H4	basic leucine zipper 25
AT3G57800		basic helix-loop-helix (bHLH) DNA-binding superfamily protein
AT3G58120	ATBZIP61, BZIP61	Basic-leucine zipper (bZIP) transcription factor family protein
AT3G58630		sequence-specific DNA binding transcription factors
AT3G59470	FRF1	Far-red impaired responsive (FAR1) family protein
AT3G60030	SPL12	squamosa promoter-binding protein-like 12
AT3G60630	ATHAM2, HAM2, LOM2	GRAS family transcription factor
AT3G62420	ATBZIP53, BZIP53	basic region/leucine zipper motif 53
AT4G00232		DNA-binding storekeeper protein-related transcriptional regulator
AT4G00270	GeBP, STKR1	DNA-binding storekeeper protein-related transcriptional regulator
AT4G01120	ATBZIP54, GBF2	G-box binding factor 2
AT4G06598
AT4G08250		GRAS family transcription factor
AT4G12020	ATWRKY19, MAPKKK11, MEKK4, WRKY19	protein kinase family protein
AT4G12850	FRF3	Far-red impaired responsive (FAR1) family protein
AT4G13980	AT-HSFA5, HSFA5	winged-helix DNA-binding transcription factor family protein
AT4G14410	bHLH104	basic helix-loop-helix (bHLH) DNA-binding superfamily protein
AT4G14770	ATTCX2, SOL2, TCX2	TESMIN/TSO1-like CXC 2
AT4G15090	FAR1	FRS (FAR1 Related Sequences) transcription factor family
AT4G16141	AtGATA17L, GATA17L	GATA type zinc finger transcription factor family protein
AT4G18880	AT-HSFA4A, HSF A4A	heat shock transcription factor A4A
AT4G21330	DYT1	basic helix-loop-helix (bHLH) DNA-binding superfamily protein
AT4G22070	ATWRKY31, WRKY31	WRKY DNA-binding protein 31
AT4G24470	AtTIFY1, GATA25, TIFY1, ZIM	GATA-type zinc finger protein with TIFY domain
AT4G26440	ATWRKY34, MSP3, WRK34, WRKY34	WRKY DNA-binding protein 34
AT4G28790		basic helix-loop-helix (bHLH) DNA-binding superfamily protein
AT4G29000	TCX5	Tesmin/TSO1-like CXC domain-containing protein
AT4G30935	ATWRKY32, WRKY32	WRKY DNA-binding protein 32
AT4G30980	DROP2, LRL2	LJRHL1-like 2
AT4G31270	HDP2, IDAP2	sequence-specific DNA binding transcription factors
AT4G32890	GATA9	GATA transcription factor 9
AT4G35590	RKD5	RWP-RK domain-containing protein
AT5G02470	DPA	Transcription factor DP
AT5G03415	ATDPB, DPB	Transcription factor DP
AT5G04410	anac078, NAC2, NAC78, NTL11	NAC domain containing protein 2
AT5G05550	ENAP2, VFP5	sequence-specific DNA binding transcription factors
AT5G08190	NF-YB12	nuclear factor Y, subunit B12
AT5G09410	CAMTA1, EICBP.B	ethylene induced calmodulin binding protein
AT5G12840	ATHAP2A, AtNFYA1, EMB2220, HAP2A, NF-YA1, NFYA1	nuclear factor Y, subunit A1
AT5G18830	ATSPL7, SPL7	squamosa promoter binding protein-like 7
AT5G21120	EIL2	ETHYLENE-INSENSITIVE3-like 2
AT5G23090	NF-YB13	nuclear factor Y, subunit B13
AT5G28770	AtbZIP63, BZO2H3	bZIP transcription factor family protein
AT5G38140	NF-YC12	nuclear factor Y, subunit C12
AT5G41920	AtSCL23, SCL23	GRAS family transcription factor
AT5G44080		Basic-leucine zipper (bZIP) transcription factor family protein
AT5G46590	anac096, NAC096	NAC domain containing protein 96
AT5G47660		Homeodomain-like superfamily protein
AT5G49300	GATA16	GATA transcription factor 16
AT5G49450	AtbZIP1, bZIP1	basic leucine-zipper 1
AT5G50490	NF-YC5	nuclear factor Y, subunit C5
AT5G52830	ATWRKY27, WRKY27	WRKY DNA-binding protein 27
AT5G54680	bHLH105, ILR3	basic helix-loop-helix (bHLH) DNA-binding superfamily protein
AT5G56270	ATWRKY2, WRKY2	WRKY DNA-binding protein 2
AT5G56780	ATET2, ET2	effector of transcription2
AT5G62020	AT-HSFB2A, HSFB2A	heat shock transcription factor B2A
AT5G62430	CDF1	cycling DOF factor 1
AT5G63420	AtRNJ, emb2746, RNJ	RNA-metabolising metallo-beta-lactamase family protein
AT5G63470	NF-YC4	nuclear factor Y, subunit C4
AT5G66300	ANAC105, NAC105, VND3	NAC domain containing protein 105
AT5G66870	ASL1, LBD36	ASYMMETRIC LEAVES 2-like 1
AT5G67420	ASL39, LBD37	LOB domain-containing protein 37
AT1G35540	ARF14	auxin response factor 14
AT2G28350	ARF10	auxin response factor 10
AT3G61830	ARF18	auxin response factor 18
AT2G30470	HSI2, VAL1	high-level expression of sugar-inducible gene 2
AT3G17010	REM22	AP2/B3-like transcriptional factor family protein
AT3G18990	REM39, VRN1	AP2/B3-like transcriptional factor family protein
AT4G01500	NGA4	AP2/B3-like transcriptional factor family protein
AT5G60140		AP2/B3-like transcriptional factor family protein
AT5G66980		AP2/B3-like transcriptional factor family protein
AT5G17430	BBM, PLT4	Integrase-type DNA-binding superfamily protein
AT1G03800	ATERF10, ERF10	ERF domain protein 10
AT1G49120	CRF9	Integrase-type DNA-binding superfamily protein
AT1G50640	ATERF3, ERF3	ethylene responsive element binding factor 3
AT1G53170	ATERF-8, ATERF8, ERF8	ethylene response factor 8
AT1G53910	ERF74, RAP2.12	related to AP2 12
AT2G23340	DEAR3	DREB and EAR motif protein 3
AT2G40340	AtERF48, DREB2C	Integrase-type DNA-binding superfamily protein
AT2G46310	CRF5	cytokinin response factor 5
AT3G11020	DREB2, DREB2B	DRE/CRT-binding protein 2B
AT3G15210	ATERF-4, ATERF4, ERF4, RAP2.5	ethylene responsive element binding factor 4
AT3G20310	ATERF-7, ATERF7, ERF7	ethylene response factor 7
AT3G61630	CRF6	cytokinin response factor 6
AT4G11140	CRF1	cytokinin response factor 1
AT4G17490	ATERF6, ERF-6-6, ERF103, ERF6	ethylene responsive element binding factor 6
AT4G25480	ATCBF3, CBF3, DREB1A	dehydration response element B1A
AT4G27950	CRF4	cytokinin response factor 4
AT4G36900	DEAR4, RAP2.10	related to AP2 10
AT4G38960	BBX19	B-box type zinc finger family protein
AT1G28050	BBX13	B-box type zinc finger protein with CCT domain
AT1G73870	BBX16, COL7	B-box type zinc finger protein with CCT domain
AT3G07650	BBX7, COL9	CONSTANS-like 9
AT3G21880	BBX10, COL12	B-box type zinc finger protein with CCT domain
AT4G16110	ARR2, RR2	response regulator 2
AT1G25550	HHO3, NIGT1.1	myb-like transcription factor family protein
AT2G02060		Homeodomain-like superfamily protein
AT2G03500	EFM, HHO4	Homeodomain-like superfamily protein
AT2G20400	PHL4	myb-like HTH transcriptional regulator family protein
AT5G05090		Homeodomain-like superfamily protein
AT5G59570	BOA	Homeodomain-like superfamily protein
AT1G22130	AGL104	AGAMOUS-like 104
AT1G77980	AGL66	AGAMOUS-like 66
AT3G57390	AGL18	AGAMOUS-like 18
AT4G37940	AGL21	AGAMOUS-like 21
AT5G65050	AGL31, MAF2	AGAMOUS-like 31
AT1G18750	AGL65	AGAMOUS-like 65
AT1G46408	AGL97	AGAMOUS-like 97
AT1G72350	AGL60	MADS-box transcription factor family protein
AT2G03060	AGL30	AGAMOUS-like 30
AT2G34440	AGL29	AGAMOUS-like 29
AT5G27090	AGL54	AGAMOUS-like 54
AT5G38620	AGL73	MADS-box transcription factor family protein
AT5G38740	AGL77	AGAMOUS-like 77
AT5G49420	AGL84	MADS-box transcription factor family protein
AT5G65330	AGL78	AGAMOUS-like 78
AT2G36400	AtGRF3, GRF3	growth-regulating factor 3
AT1G28420	HB-1, RLT1	homeobox-1
AT4G02560	LD	Homeodomain-like superfamily protein
AT4G12750		Homeodomain-like transcriptional regulator
AT5G59340	WOX2	WUSCHEL related homeobox 2
AT1G20710	WOX10, WOX13B	WUSCHEL related homeobox 10
AT1G19700	BEL10, BLH10	BEL1-like homeodomain 10
AT1G05230	HDG2	homeodomain GLABROUS 2
AT2G32370	HDG3	homeodomain GLABROUS 3
AT4G29940	PRHA	pathogenesis related homeodomain protein A
AT1G03840	IDD3, MGP	C2H2 and C2HC zinc fingers superfamily protein
AT1G04990		Zinc finger C-x8-C-x5-C-x3-H type family protein
AT1G30970	SUF4	zinc finger (C2H2 type) family protein
AT1G68200	AtC3H15, CDM1	Zinc finger C-x8-C-x5-C-x3-H type family protein
AT2G16485	NERD	nucleic acid binding;zinc ion binding;DNA binding
AT2G17180	DAZ1, ZAT2	C2H2-like zinc finger protein
AT2G25900	ATCTH, ATTZF1, TZF1	Zinc finger C-x8-C-x5-C-x3-H type family protein
AT2G33835	FES1	Zinc finger C-x8-C-x5-C-x3-H type family protein
AT2G41835		zinc finger (C2H2 type, AN1-like) family protein
AT3G02830	PNT1, ZFN1	zinc finger protein 1
AT3G06410		Zinc finger C-x8-C-x5-C-x3-H type family protein
AT3G08505		zinc finger (CCCH-type/C3HC4-type RING finger) family protein
AT3G10470		C2H2-type zinc finger family protein
AT3G12130	KHZ1	KH domain-containing protein / zinc finger (CCCH type) family protein.
AT3G12680	HUA1	floral homeotic protein (HUA1)
AT3G19360		Zinc finger (CCCH-type) family protein
AT3G19580	AZF2, ZF2	zinc-finger protein 2
AT3G21810		Zinc finger C-x8-C-x5-C-x3-H type family protein
AT3G48430	EIN6, JMJ12, REF6	relative of early flowering 6
AT3G48440		Zinc finger C-x8-C-x5-C-x3-H type family protein
AT3G57480	SAP13	zinc finger (C2H2 type, AN1-like) family protein
AT3G60580	ZAT9	C2H2-like zinc finger protein
AT4G20380	CHS4, LSD1	LSD1 zinc finger family protein
AT4G25610		C2H2-like zinc finger protein
AT4G35280	DAZ2	C2H2-like zinc finger protein
AT4G35610	TREE1	zinc finger (C2H2 type) family protein
AT4G35700	DAZ3	zinc finger (C2H2 type) family protein
AT5G04390		C2H2-type zinc finger family protein
AT5G06420		Zinc finger (CCCH-type/C3HC4-type RING finger) family protein
AT5G07500	AtTZF6, PEI1, TZF6	Zinc finger C-x8-C-x5-C-x3-H type family protein
AT5G16540	ZFN3	zinc finger nuclease 3
AT5G18550		Zinc finger C-x8-C-x5-C-x3-H type family protein
AT5G49200		WD-40 repeat family protein / zfwd4 protein (ZFWD4)
AT5G59820	AtZAT12, RHL41, ZAT12	C2H2-type zinc finger family protein
AT5G63260		Zinc finger C-x8-C-x5-C-x3-H type family protein
AT5G63280		C2H2-like zinc finger protein
AT1G09770	ATCDC5, ATMYBCDC5, CDC5	cell division cycle 5
AT1G17950	ATMYB52, BW52, MYB52	myb domain protein 52
AT2G02820	AtMYB88, MYB88	myb domain protein 88
AT2G23290	AtMYB70, MYB70	myb domain protein 70
AT2G32460	ABS7, ATM1, ATMYB101, MYB101	myb domain protein 101
AT3G11450	AtGlsA1, ZRF1a	DnaJ domain ;Myb-like DNA-binding domain
AT3G27810	ATMYB21, ATMYB3, MYB21	myb domain protein 21
AT3G28470	ATMYB35, MYB35, TDF1	Duplicated homeodomain-like superfamily protein
AT3G50060	MYB77	myb domain protein 77
AT3G52250	PWR	Duplicated homeodomain-like superfamily protein
AT3G55730	AtMYB109, MYB109	myb domain protein 109
AT3G60460	DUO1	myb-like HTH transcriptional regulator family protein
AT4G26930	AtMYB97, MYB97	myb domain protein 97
AT4G37260	ATMYB73, MYB73	myb domain protein 73
AT5G04760	DIV2	Duplicated homeodomain-like superfamily protein
AT5G06110	AtGlsA1, AtGlsA2, ZRF1b	DnaJ domain ;Myb-like DNA-binding domain
AT5G55020	ATMYB120, MYB120	myb domain protein 120
AT5G56110	AtMYB103, ATMYB80, MS188, MYB103, MYB80	myb domain protein 103
AT1G01520	ASG4, REV3	Homeodomain-like superfamily protein
AT1G07540	TRFL2	TRF-like 2
AT1G09710	DP1	Homeodomain-like superfamily protein
AT1G17520		Homeodomain-like/winged-helix DNA-binding family protein
AT1G19000		Homeodomain-like superfamily protein
AT1G49950	ATTRB1, TRB1	telomere repeat binding factor 1
AT1G58220	DRMY1	Homeodomain-like superfamily protein
AT1G72740		Homeodomain-like/winged-helix DNA-binding family protein
AT2G36960	TKI1	TSL-kinase interacting protein 1
AT2G46830	AtCCA1, CCA1	circadian clock associated 1
AT2G47210	ATSWC4, SWC4	myb-like transcription factor family protein
AT3G21430	ALY3, ATALY3
AT3G60110		DNA-binding bromodomain-containing protein
AT4G39160		Homeodomain-like superfamily protein
AT5G17300	RVE1	Homeodomain-like superfamily protein
AT5G37260	CIR1, RVE2	Homeodomain-like superfamily protein
AT5G47390	KUA1, MYBH	myb-like transcription factor family protein
AT5G67580	ATTBP3, ATTRB2, TBP3, TRB2	Homeodomain-like/winged-helix DNA-binding family protein

## Sheet: S8b_DEG TF_SC vs EC
Gene_ID	Gene_name	Description
AT1G13260	AtRAV1, EDF4, RAV1	related to ABI3/VP1 1
AT1G25560	AtTEM1, EDF1, TEM1	AP2/B3 transcription factor family protein
AT1G02220	ANAC003, NAC003, XVP	NAC domain containing protein 3
AT1G02230	ANAC004, NAC004	NAC domain containing protein 4
AT1G03040		basic helix-loop-helix (bHLH) DNA-binding superfamily protein
AT1G03970	GBF4	G-box binding factor 4
AT1G06070	bZIP69	Basic-leucine zipper (bZIP) transcription factor family protein
AT1G07520		GRAS family transcription factor
AT1G07530	ATGRAS2, GRAS2, SCL14	SCARECROW-like 14
AT1G08010	GATA11	GATA transcription factor 11
AT1G08970	HAP5C, NF-YC9	nuclear factor Y, subunit C9
AT1G09530	PAP3, PIF3, POC1	phytochrome interacting factor 3
AT1G10170	ATNFXL1, NFXL1	NF-X-like 1
AT1G10240	FRS11	FAR1-related sequence 11
AT1G10610		basic helix-loop-helix (bHLH) DNA-binding superfamily protein
AT1G11510		DNA-binding storekeeper protein-related transcriptional regulator
AT1G12260	ANAC007, EMB2749, NAC007, VND4	NAC 007
AT1G12860	ICE2, SCRM2	basic helix-loop-helix (bHLH) DNA-binding superfamily protein
AT1G13450	GT-1	Homeodomain-like superfamily protein
AT1G13960	WRKY4	WRKY DNA-binding protein 4
AT1G14410	ATWHY1, PTAC1, WHY1	ssDNA-binding transcriptional regulator
AT1G14685	ATBPC2, BBR/BPC2, BPC2	basic pentacysteine 2
AT1G14920	GAI, RGA2	GRAS family transcription factor family protein
AT1G15790
AT1G17040	ATSHA, SHA, STATLA	SH2 domain protein A
AT1G17590	NF-YA8	nuclear factor Y, subunit A8
AT1G18790	AtRKD1, RKD1, URP5	RWP-RK domain-containing protein
AT1G19350	BES1, BZR2	Brassinosteroid signalling positive regulator (BZR1) family protein
AT1G19490	bZIP62	Basic-leucine zipper (bZIP) transcription factor family protein
AT1G20980	ATSPL14, FBR6, SPL14, SPL1R2	squamosa promoter binding protein-like 14
AT1G21200		sequence-specific DNA binding transcription factors
AT1G21970	AtLEC1, EMB 212, EMB212, LEC1, NF-YB9	Histone superfamily protein
AT1G25330	CES, HAF	basic helix-loop-helix (bHLH) DNA-binding superfamily protein
AT1G27360	SPL11	squamosa promoter-like 11
AT1G28520	ATVOZ1, VOZ1	vascular plant one zinc finger protein
AT1G30500	NF-YA7	nuclear factor Y, subunit A7
AT1G30670		basic helix-loop-helix (bHLH) DNA-binding superfamily protein
AT1G32150	AtbZIP68, bZIP68	basic region/leucine zipper transcription factor 68
AT1G32730
AT1G32870	ANAC013, ANAC13, NAC13	NAC domain protein 13
AT1G33060	ANAC014, NAC014	NAC 014
AT1G34180	anac016, NAC016	NAC domain containing protein 16
AT1G42990	ATBZIP60, BZIP60	basic region/leucine zipper motif 60
AT1G43700	AtVIP1, SUE3, VIP1	VIRE2-interacting protein 1
AT1G44810	GPL4	DNA-binding storekeeper protein-related transcriptional regulator
AT1G47870	ATE2F2, ATE2FC, E2FC	winged-helix DNA-binding transcription factor family protein
AT1G49720	ABF1, AtABF1	abscisic acid responsive element-binding factor 1
AT1G51070	bHLH115	basic helix-loop-helix (bHLH) DNA-binding superfamily protein
AT1G51600	GATA28, TIFY2A, ZML2	ZIM-LIKE 2
AT1G52520	FRS6	FAR1-related sequence 6
AT1G54830	NF-YC3	nuclear factor Y, subunit C3
AT1G55950		DNA-binding storekeeper protein-related transcriptional regulator
AT1G58100	AtTCP8, TCP8	TCP family transcription factor
AT1G58110		Basic-leucine zipper (bZIP) transcription factor family protein
AT1G60240		NAC (No Apical Meristem) domain transcriptional regulator superfamily protein
AT1G60280	ANAC023, NAC023	NAC domain containing protein 23
AT1G60300		NAC (No Apical Meristem) domain transcriptional regulator superfamily protein
AT1G61730		DNA-binding storekeeper protein-related transcriptional regulator
AT1G62300	ATWRKY6, WRKY6	WRKY family transcription factor
AT1G63100	SCL28	GRAS family transcription factor
AT1G67310		Calmodulin-binding transcription activator protein with CG-1 and Ankyrin domains
AT1G67970	AT-HSFA8, ATHSFA8, HSFA8	heat shock transcription factor A8
AT1G68120	ATBPC3, BPC3	basic pentacysteine 3
AT1G69010	BIM2	BES1-interacting Myc-like protein 2
AT1G71260	ATWHY2, WHY2	WHIRLY 2
AT1G73730	AtEIL3, ATSLIM, EIL3, SLIM1	ETHYLENE-INSENSITIVE3-like 3
AT1G74480	AtRKD2, RKD2, URP4	RWP-RK domain-containing protein
AT1G75080	BZR1	Brassinosteroid signalling positive regulator (BZR1) family protein
AT1G76320	CPD25, FRS4	FAR1-related sequence 4
AT1G76580		Squamosa promoter-binding protein-like (SBP domain) transcription factor family protein
AT1G76880	DF1	Duplicated homeodomain-like superfamily protein
AT1G77570	AtREN1, REN1	Winged helix-turn-helix transcription repressor DNA-binding
AT1G77920	TGA7	bZIP transcription factor family protein
AT1G78540	ATSHB, SHB, STATLB	SH2 domain protein B
AT1G80010	FRS8	FAR1-related sequence 8
AT2G01370		DNA-binding storekeeper protein-related transcriptional regulator
AT2G01570	RGA, RGA1, RGA24	GRAS family transcription factor family protein
AT2G01930	ATBPC1, BBR, BPC1	basic pentacysteine1
AT2G02740	ATWHY3, PTAC11, WHY3	ssDNA-binding transcriptional regulator
AT2G04890	SCL21	SCARECROW-like 21
AT2G21230	bZIP30, DKM	Basic-leucine zipper (bZIP) transcription factor family protein
AT2G21240	ATBPC4, BBR, BPC4	basic pentacysteine 4
AT2G23320	AtWRKY15, WRKY15	WRKY DNA-binding protein 15
AT2G23660	LBD10	LOB domain-containing protein 10
AT2G24260	DROP1, LRL1	LJRHL1-like 1
AT2G25650	GPL1	DNA-binding storekeeper protein-related transcriptional regulator
AT2G27050	AtEIL1, EIL1	ETHYLENE-INSENSITIVE3-like 1
AT2G27110	FRS3	FAR1-related sequence 3
AT2G27470	NF-YB11	nuclear factor Y, subunit B11
AT2G29060		GRAS family transcription factor
AT2G31280	CPUORF7, LHL2, LL2	conserved peptide upstream open reading frame 7
AT2G31370	AtbZIP59, PosF21	Basic-leucine zipper (bZIP) transcription factor family protein
AT2G32250	FRS2	FAR1-related sequence 2
AT2G33550	ASR3	Homeodomain-like superfamily protein
AT2G34820		basic helix-loop-helix (bHLH) DNA-binding superfamily protein
AT2G34830	AtWRKY35, MEE24, WRKY35	WRKY DNA-binding protein 35
AT2G35530	AtbZIP16, bZIP16	basic region/leucine zipper transcription factor 16
AT2G35550	ATBPC7, BBR, BPC7	basic pentacysteine 7
AT2G36340	GPL3	DNA-binding storekeeper protein-related transcriptional regulator
AT2G37060	NF-YB8	nuclear factor Y, subunit B8
AT2G38880	ATHAP3, ATNF-YB1, HAP3, HAP3A, NF-YB1	nuclear factor Y, subunit B1
AT2G40200		basic helix-loop-helix (bHLH) DNA-binding superfamily protein
AT2G40740	ATWRKY55, WRKY55	WRKY DNA-binding protein 55
AT2G40950	BZIP17	Basic-leucine zipper (bZIP) transcription factor family protein
AT2G42300		basic helix-loop-helix (bHLH) DNA-binding superfamily protein
AT2G42400	ATVOZ2, VOZ2	vascular plant one zinc finger protein 2
AT2G45160	ATHAM1, HAM1, LOM1, SCL27	GRAS family transcription factor
AT2G45420	LBD18	LOB domain-containing protein 18
AT2G45880	BAM7, BMY4	beta-amylase 7
AT2G46270	GBF3	G-box binding factor 3
AT2G47070	SPL1	squamosa promoter binding protein-like 1
AT2G47260	ATWRKY23, WRKY23	WRKY DNA-binding protein 23
AT3G01080	ATWRKY58, WRKY58	WRKY DNA-binding protein 58
AT3G01330	DEL3, E2FF, E2L2	DP-E2F-like protein 3
AT3G01970	ATWRKY45, WRKY45	WRKY DNA-binding protein 45
AT3G04670	ATWRKY39, WRKY39	WRKY DNA-binding protein 39
AT3G04850		Tesmin/TSO1-like CXC domain-containing protein
AT3G04930		DNA-binding storekeeper protein-related transcriptional regulator
AT3G07500	FRF2	Far-red impaired responsive (FAR1) family protein
AT3G09735		S1FA-like DNA-binding protein
AT3G10030		aspartate/glutamate/uridylate kinase family protein
AT3G10490	ANAC051, ANAC052, NAC052, SGS1	NAC domain containing protein 52
AT3G10500	AIF, ANAC053, NAC053, NTL4	NAC domain containing protein 53
AT3G10800	BZIP28	Basic-leucine zipper (bZIP) transcription factor family protein
AT3G11100	ENAP1, VFP3	sequence-specific DNA binding transcription factors
AT3G12250	BZIP45, TGA6	TGACG motif-binding factor 6
AT3G12480	NF-YC11	nuclear factor Y, subunit C11
AT3G15030	MEE35, TCP4	TCP family transcription factor 4
AT3G16870	GATA17	GATA transcription factor 17
AT3G16940	CAMTA6	calmodulin binding;transcription regulators
AT3G18550	AtBRC1, ATTCP18, BRC1, TCP18	TCP family transcription factor
AT3G19860	bHLH121, URI	basic helix-loop-helix (bHLH) DNA-binding superfamily protein
AT3G20770	AtEIN3, EIN3	Ethylene insensitive 3 family protein
AT3G20910	NF-YA9	nuclear factor Y, subunit A9
AT3G21175	GATA24, TIFY2B, ZML1	ZIM-like 1
AT3G22760	SOL1	Tesmin/TSO1-like CXC domain-containing protein
AT3G22780	ATTSO1, TSO1	Tesmin/TSO1-like CXC domain-containing protein
AT3G24490		Alcohol dehydrogenase transcription factor Myb/SANT-like family protein
AT3G24860	AST1	Homeodomain-like superfamily protein
AT3G27010	AT-TCP20, ATTCP20, PCF1, TCP20	TEOSINTE BRANCHED 1, cycloidea, PCF (TCP)-domain family protein 20
AT3G46600		GRAS family transcription factor
AT3G48160	DEL1, E2FE, E2L3	DP-E2F-like 1
AT3G49530	ANAC062, NAC062, NTL6	NAC domain containing protein 62
AT3G50650		GRAS family transcription factor
AT3G51080	GATA6	GATA transcription factor 6
AT3G53340	NF-YB10	nuclear factor Y, subunit B10
AT3G53370		S1FA-like DNA-binding protein
AT3G54220	SCR, SGR1	GRAS family transcription factor
AT3G54810	BME3, BME3-ZF, GATA8	Plant-specific GATA-type zinc finger transcription factor family protein
AT3G56660	BZIP49	basic region/leucine zipper motif protein 49
AT3G56850	AREB3, DPBF3	ABA-responsive element binding protein 3
AT3G57800		basic helix-loop-helix (bHLH) DNA-binding superfamily protein
AT3G59470	FRF1	Far-red impaired responsive (FAR1) family protein
AT3G59580	NLP9	Plant regulator RWP-RK family protein
AT3G60030	SPL12	squamosa promoter-binding protein-like 12
AT3G60530	GATA4	GATA transcription factor 4
AT3G62420	ATBZIP53, BZIP53	basic region/leucine zipper motif 53
AT4G00210	LBD31	LOB domain-containing protein 31
AT4G00220	ASL19, JLO, LBD30	Lateral organ boundaries (LOB) domain family protein
AT4G00238	AtSTKL1	DNA-binding storekeeper protein-related transcriptional regulator
AT4G00250	AtSTKL2	DNA-binding storekeeper protein-related transcriptional regulator
AT4G00390		DNA-binding storekeeper protein-related transcriptional regulator
AT4G00610		DNA-binding storekeeper protein-related transcriptional regulator
AT4G01120	ATBZIP54, GBF2	G-box binding factor 2
AT4G01260		DNA-binding storekeeper protein-related transcriptional regulator
AT4G01550	ANAC069, NAC069, NTL13, NTM2	NAC domain containing protein 69
AT4G02590	UNE12	basic helix-loop-helix (bHLH) DNA-binding superfamily protein
AT4G02640	ATBZIP10, BZO2H1	bZIP transcription factor family protein
AT4G12020	ATWRKY19, MAPKKK11, MEKK4, WRKY19	protein kinase family protein
AT4G14410	bHLH104	basic helix-loop-helix (bHLH) DNA-binding superfamily protein
AT4G14770	ATTCX2, SOL2, TCX2	TESMIN/TSO1-like CXC 2
AT4G16430	bHLH003, bHLH03, bHLH3, JAM3	basic helix-loop-helix (bHLH) DNA-binding superfamily protein
AT4G17230	SCL13	SCARECROW-like 13
AT4G17750	ATHSF1, ATHSFA1A, HSF1, HSFA1A	heat shock factor 1
AT4G22070	ATWRKY31, WRKY31	WRKY DNA-binding protein 31
AT4G24470	AtTIFY1, GATA25, TIFY1, ZIM	GATA-type zinc finger protein with TIFY domain
AT4G25210		DNA-binding storekeeper protein-related transcriptional regulator
AT4G26640	AtWRKY20, WRKY20	WRKY family transcription factor family protein
AT4G28790		basic helix-loop-helix (bHLH) DNA-binding superfamily protein
AT4G29000	TCX5	Tesmin/TSO1-like CXC domain-containing protein
AT4G30935	ATWRKY32, WRKY32	WRKY DNA-binding protein 32
AT4G30980	DROP2, LRL2	LJRHL1-like 2
AT4G34000	ABF3, AtABF3, DPBF5	abscisic acid responsive elements-binding factor 3
AT4G35040	AtbZIP19, bZIP19	Basic-leucine zipper (bZIP) transcription factor family protein
AT4G36710	AtHAM4, HAM4, SCL15	GRAS family transcription factor
AT4G36780	BEH2	BES1/BZR1 homolog 2
AT4G37730	AtbZIP7, bZIP7	basic leucine-zipper 7
AT4G38900	bZIP29, DKML	Basic-leucine zipper (bZIP) transcription factor family protein. Mutants show defects in growth and development of reproductive structures.
AT4G38910	ATBPC5, BBR/BPC5, BPC5	basic pentacysteine 5
AT5G01310	APTX	APRATAXIN-like
AT5G03415	ATDPB, DPB	Transcription factor DP
AT5G04410	anac078, NAC2, NAC78, NTL11	NAC domain containing protein 2
AT5G05550	ENAP2, VFP5	sequence-specific DNA binding transcription factors
AT5G05660	ATNFXL2, EBI, NFXL2	sequence-specific DNA binding transcription factors;zinc ion binding;sequence-specific DNA binding transcription factors
AT5G06950	AHBP-1B, AtTGA2, TGA2	bZIP transcription factor family protein
AT5G06960	OBF5, TGA5	OCS-element binding factor 5
AT5G08130	BIM1	basic helix-loop-helix (bHLH) DNA-binding superfamily protein
AT5G08190	NF-YB12	nuclear factor Y, subunit B12
AT5G08790	anac081, ATAF2	NAC (No Apical Meristem) domain transcriptional regulator superfamily protein
AT5G09330	ANAC082, NAC082, VNI1	NAC domain containing protein 82
AT5G09410	CAMTA1, EICBP.B	ethylene induced calmodulin binding protein
AT5G12840	ATHAP2A, AtNFYA1, EMB2220, HAP2A, NF-YA1, NFYA1	nuclear factor Y, subunit A1
AT5G14280	GPL2	DNA-binding storekeeper protein-related
AT5G16820	ATHSF3, ATHSFA1B, HSF3, HSFA1B	heat shock factor 3
AT5G17490	AtRGL3, RGL3	RGA-like protein 3
AT5G18830	ATSPL7, SPL7	squamosa promoter binding protein-like 7
AT5G21120	EIL2	ETHYLENE-INSENSITIVE3-like 2
AT5G22290	anac089, FSQ6, NAC089, NTL14	NAC domain containing protein 89
AT5G23090	NF-YB13	nuclear factor Y, subunit B13
AT5G28770	AtbZIP63, BZO2H3	bZIP transcription factor family protein
AT5G35770	SAP	Transducin/WD40 repeat-like superfamily protein
AT5G38140	NF-YC12	nuclear factor Y, subunit C12
AT5G39660	CDF2	cycling DOF factor 2
AT5G42780	AtHB27, HB27, ZHD13	homeobox protein 27
AT5G45300	BAM8, BMY2	beta-amylase 2
AT5G45710	AT-HSFA4C, HSFA4C, RHA1	winged-helix DNA-binding transcription factor family protein
AT5G46590	anac096, NAC096	NAC domain containing protein 96
AT5G47140	GATA27	GATA transcription factor 27
AT5G49300	GATA16	GATA transcription factor 16
AT5G50490	NF-YC5	nuclear factor Y, subunit C5
AT5G51910	TCP19	TCP family transcription factor
AT5G52510	SCL8	SCARECROW-like 8
AT5G53040	GRD, RKD4	RWP-RK domain-containing protein
AT5G54680	bHLH105, ILR3	basic helix-loop-helix (bHLH) DNA-binding superfamily protein
AT5G56270	ATWRKY2, WRKY2	WRKY DNA-binding protein 2
AT5G56780	ATET2, ET2	effector of transcription2
AT5G62430	CDF1	cycling DOF factor 1
AT5G62610		basic helix-loop-helix (bHLH) DNA-binding superfamily protein
AT5G64060	anac103, NAC103	NAC domain containing protein 103
AT5G64220	CAMTA2	Calmodulin-binding transcription activator protein with CG-1 and Ankyrin domains
AT5G66990	RKD3	RWP-RK domain-containing protein
AT5G67420	ASL39, LBD37	LOB domain-containing protein 37
AT1G19220	ARF11, ARF19, IAA22	auxin response factor 19
AT1G30330	ARF6	auxin response factor 6
AT1G77850	ARF17	auxin response factor 17
AT2G33860	ARF3, ETT	Transcriptional factor B3 family protein / auxin-responsive factor AUX/IAA-related
AT2G46530	ARF11	auxin response factor 11
AT3G61830	ARF18	auxin response factor 18
AT4G23980	ARF9	auxin response factor 9
AT5G20730	ARF7, BIP, IAA21, IAA23, IAA25, MSG1, NPH4, TIR5	Transcriptional factor B3 family protein / auxin-responsive factor AUX/IAA-related
AT5G37020	ARF8, ATARF8	auxin response factor 8
AT5G62000	ARF1-BP, ARF2, AtARF2, HSS, ORE14	auxin response factor 2
AT1G28300	AtLEC2, LEC2	AP2/B3-like transcriptional factor family protein
AT1G49475		AP2/B3-like transcriptional factor family protein
AT1G49480	RTV1	related to vernalization1 1
AT2G24645		Transcriptional factor B3 family protein
AT2G24650		DNA binding;DNA binding;sequence-specific DNA binding transcription factors
AT3G18960	REM7	AP2/B3-like transcriptional factor family protein
AT3G19184		AP2/B3-like transcriptional factor family protein
AT4G00260	MEE45	Transcriptional factor B3 family protein
AT4G01500	NGA4	AP2/B3-like transcriptional factor family protein
AT4G01580		AP2/B3-like transcriptional factor family protein
AT4G31610	ATREM1, REM1, REM34	Transcriptional factor B3 family protein
AT4G31630		Transcriptional factor B3 family protein
AT4G31640		transcriptional factor B3 family protein
AT4G31680		Transcriptional factor B3 family protein
AT4G31690		Transcriptional factor B3 family protein
AT4G32010	HSI2-L1, HSL1, VAL2	HSI2-like 1
AT4G33280		AP2/B3-like transcriptional factor family protein
AT5G25470		AP2/B3-like transcriptional factor family protein
AT5G25475		AP2/B3-like transcriptional factor family protein
AT5G32460		Transcriptional factor B3 family protein
AT5G42700		AP2/B3-like transcriptional factor family protein
AT5G58280		AP2/B3-like transcriptional factor family protein
AT5G60140		AP2/B3-like transcriptional factor family protein
AT5G66980		AP2/B3-like transcriptional factor family protein
AT3G54320	ASML1, ATWRI1, WRI, WRI1	Integrase-type DNA-binding superfamily protein
AT4G36920	AP2, AtAP2, FL1, FLO2	Integrase-type DNA-binding superfamily protein
AT5G17430	BBM, PLT4	Integrase-type DNA-binding superfamily protein
AT5G65510	AIL7, PLT7	AINTEGUMENTA-like 7
AT2G41710		Integrase-type DNA-binding superfamily protein
AT1G03800	ATERF10, ERF10	ERF domain protein 10
AT1G12980	DRN, ESR1	Integrase-type DNA-binding superfamily protein
AT1G25470	CRF12	AP2 domain-containing transcription factor family protein
AT1G28160		Integrase-type DNA-binding superfamily protein
AT1G50640	ATERF3, ERF3	ethylene responsive element binding factor 3
AT1G53910	ERF74, RAP2.12	related to AP2 12
AT1G71130	AtERF070, CRF8, ERF070	Integrase-type DNA-binding superfamily protein
AT2G23340	DEAR3	DREB and EAR motif protein 3
AT2G33710		Integrase-type DNA-binding superfamily protein
AT2G40220	ABI4, ATABI4, GIN6, ISI3, SAN5, SIS5, SUN6	Integrase-type DNA-binding superfamily protein
AT2G40340	AtERF48, DREB2C	Integrase-type DNA-binding superfamily protein
AT2G46310	CRF5	cytokinin response factor 5
AT3G11020	DREB2, DREB2B	DRE/CRT-binding protein 2B
AT3G14230	RAP2.2	related to AP2 2
AT3G15210	ATERF-4, ATERF4, ERF4, RAP2.5	ethylene responsive element binding factor 4
AT3G16770	ATEBP, EBP, ERF72, RAP2.3	ethylene-responsive element binding protein
AT3G25890	CRF11	Integrase-type DNA-binding superfamily protein
AT4G17490	ATERF6, ERF-6-6, ERF103, ERF6	ethylene responsive element binding factor 6
AT4G27950	CRF4	cytokinin response factor 4
AT4G36900	DEAR4, RAP2.10	related to AP2 10
AT5G67190	DEAR2	DREB and EAR motif protein 2
AT1G06040	BBX24, STO	B-box zinc finger family protein
AT1G78600	BBX22, DBB3, LZF1, STH3	light-regulated zinc finger protein 1
AT2G21320	BBX18	B-box zinc finger family protein
AT2G24790	ATCOL3, BBX4, COL3	CONSTANS-like 3
AT4G38960	BBX19	B-box type zinc finger family protein
AT3G02380	ATCOL2, BBX3, COL2	CONSTANS-like 2
AT3G07650	BBX7, COL9	CONSTANS-like 9
AT5G48250	BBX8	B-box type zinc finger protein with CCT domain
AT3G62670	ARR20, MEE41, RR20	response regulator 20
AT1G25550	HHO3, NIGT1.1	myb-like transcription factor family protein
AT2G01060		myb-like HTH transcriptional regulator family protein
AT2G02060		Homeodomain-like superfamily protein
AT2G20400	PHL4	myb-like HTH transcriptional regulator family protein
AT3G10760		Homeodomain-like superfamily protein
AT3G13040	gammaMYB2	myb-like HTH transcriptional regulator family protein
AT3G46640	LUX, PCL1	Homeodomain-like superfamily protein
AT4G13640	PHL3, UNE16	Homeodomain-like superfamily protein
AT4G37180	HHO5, UIF1	Homeodomain-like superfamily protein
AT5G29000	PHL1	Homeodomain-like superfamily protein
AT5G59570	BOA	Homeodomain-like superfamily protein
AT1G22130	AGL104	AGAMOUS-like 104
AT1G77980	AGL66	AGAMOUS-like 66
AT3G57390	AGL18	AGAMOUS-like 18
AT5G13790	AGL15	AGAMOUS-like 15
AT5G65050	AGL31, MAF2	AGAMOUS-like 31
AT1G46408	AGL97	AGAMOUS-like 97
AT1G69540	AGL94	AGAMOUS-like 94
AT5G26880	AGL26	AGAMOUS-like 26
AT5G27090	AGL54	AGAMOUS-like 54
AT5G38620	AGL73	MADS-box transcription factor family protein
AT5G49420	AGL84	MADS-box transcription factor family protein
AT5G65330	AGL78	AGAMOUS-like 78
AT2G45480	AtGRF9, GRF9	growth-regulating factor 9
AT1G28420	HB-1, RLT1	homeobox-1
AT3G18380	DTF2, SHH2	sequence-specific DNA binding transcription factors;sequence-specific DNA binding
AT4G03250		Homeodomain-like superfamily protein
AT5G11270	OCP3	overexpressor of cationic peroxidase 3
AT5G59340	WOX2	WUSCHEL related homeobox 2
AT5G45980	STPL, WOX8, WOX9B	WUSCHEL related homeobox 8
AT1G20710	WOX10, WOX13B	WUSCHEL related homeobox 10
AT3G01470	AT3G01472.1, ATHB-1, ATHB1, CPuORF33, HAT5, HB-1, HD-ZIP-1	homeobox 1
AT1G69780	ATHB13	Homeobox-leucine zipper protein family
AT4G32040	KNAT5	KNOTTED1-like homeobox gene 5
AT1G62990	IRX11, KNAT7	KNOTTED-like homeobox of Arabidopsis thaliana 7
AT4G00730	AHDP, ANL2	Homeobox-leucine zipper family protein / lipid-binding START domain-containing protein
AT4G21750	ATML1	Homeobox-leucine zipper family protein / lipid-binding START domain-containing protein
AT3G61150	HD-GL2-1, HDG1	homeodomain GLABROUS 1
AT1G52150	ATHB-15, ATHB15, CNA, ICU4	Homeobox-leucine zipper family protein / lipid-binding START domain-containing protein
AT1G73360	AtEDT1, ATHDG11, EDT1, HDG11	homeodomain GLABROUS 11
AT2G32370	HDG3	homeodomain GLABROUS 3
AT5G52170	HDG7	homeodomain GLABROUS 7
AT5G60690	AVB1, IFL, IFL1, REV	Homeobox-leucine zipper family protein / lipid-binding START domain-containing protein
AT1G17920	HDG12	homeodomain GLABROUS 12
AT5G46880	HB-7, HDG5	homeobox-7
AT4G29940	PRHA	pathogenesis related homeodomain protein A
AT3G19510	HAT3.1	Homeodomain-like protein with RING/FYVE/PHD-type zinc finger domain
AT1G01350		Zinc finger (CCCH-type/C3HC4-type RING finger) family protein
AT1G03790	AtTZF4, SOM, TZF4	Zinc finger C-x8-C-x5-C-x3-H type family protein
AT1G03840	IDD3, MGP	C2H2 and C2HC zinc fingers superfamily protein
AT1G04445		C2H2-like zinc finger protein
AT1G04990		Zinc finger C-x8-C-x5-C-x3-H type family protein
AT1G29600		Zinc finger C-x8-C-x5-C-x3-H type family protein
AT1G30970	SUF4	zinc finger (C2H2 type) family protein
AT1G72050	TFIIIA	transcription factor IIIA
AT1G74250		DNAJ heat shock N-terminal domain-containing protein
AT1G75340		Zinc finger C-x8-C-x5-C-x3-H type family protein
AT2G16485	NERD	nucleic acid binding;zinc ion binding;DNA binding
AT2G17180	DAZ1, ZAT2	C2H2-like zinc finger protein
AT2G20280		Zinc finger C-x8-C-x5-C-x3-H type family protein
AT2G25900	ATCTH, ATTZF1, TZF1	Zinc finger C-x8-C-x5-C-x3-H type family protein
AT2G28450	TRM2b	zinc finger (CCCH-type) family protein
AT2G32930	ZFN2	zinc finger nuclease 2
AT2G33835	FES1	Zinc finger C-x8-C-x5-C-x3-H type family protein
AT2G35430		Zinc finger C-x8-C-x5-C-x3-H type family protein
AT2G41900	DEG9, OXS2, TZF7	CCCH-type zinc finger protein with ARM repeat domain
AT2G47850		Zinc finger C-x8-C-x5-C-x3-H type family protein
AT3G12130	KHZ1	KH domain-containing protein / zinc finger (CCCH type) family protein.
AT3G12680	HUA1	floral homeotic protein (HUA1)
AT3G19360		Zinc finger (CCCH-type) family protein
AT3G19580	AZF2, ZF2	zinc-finger protein 2
AT3G21810		Zinc finger C-x8-C-x5-C-x3-H type family protein
AT3G29340		zinc finger (C2H2 type) family protein
AT3G44750	ATHD2A, HD2A, HDA3, HDT1	histone deacetylase 3
AT3G48430	EIN6, JMJ12, REF6	relative of early flowering 6
AT3G48440		Zinc finger C-x8-C-x5-C-x3-H type family protein
AT3G57480	SAP13	zinc finger (C2H2 type, AN1-like) family protein
AT4G06634	AtYY1, YY1	zinc finger (C2H2 type) family protein
AT4G12240		zinc finger (C2H2 type) family protein
AT4G20380	CHS4, LSD1	LSD1 zinc finger family protein
AT4G21610	LOL2	lsd one like 2
AT4G35280	DAZ2	C2H2-like zinc finger protein
AT4G35610	TREE1	zinc finger (C2H2 type) family protein
AT4G35700	DAZ3	zinc finger (C2H2 type) family protein
AT5G03740	HD2C, HDT3	histone deacetylase 2C
AT5G04240	ELF6	Zinc finger (C2H2 type) family protein / transcription factor jumonji (jmj) family protein
AT5G06770	KHZ2	KH domain-containing protein / zinc finger (CCCH type) family protein
AT5G07500	AtTZF6, PEI1, TZF6	Zinc finger C-x8-C-x5-C-x3-H type family protein
AT5G12850	TZF8	CCCH-type zinc finger protein with ARM repeat domain
AT5G16540	ZFN3	zinc finger nuclease 3
AT5G18550		Zinc finger C-x8-C-x5-C-x3-H type family protein
AT5G40880		WD-40 repeat family protein / zfwd3 protein (ZFWD3)
AT5G51980		Transducin/WD40 repeat-like superfamily protein
AT5G52010		C2H2-like zinc finger protein
AT5G56200		C2H2 type zinc finger transcription factor family
AT5G63260		Zinc finger C-x8-C-x5-C-x3-H type family protein
AT5G63280		C2H2-like zinc finger protein
AT1G09770	ATCDC5, ATMYBCDC5, CDC5	cell division cycle 5
AT1G35515	MYB8
AT1G49010	MYBS1	Duplicated homeodomain-like superfamily protein
AT1G63910	AtMYB103, MYB103	myb domain protein 103
AT1G66370	AtMYB113, MYB113	myb domain protein 113
AT2G02820	AtMYB88, MYB88	myb domain protein 88
AT2G23290	AtMYB70, MYB70	myb domain protein 70
AT2G32460	ABS7, ATM1, ATMYB101, MYB101	myb domain protein 101
AT2G39880	AtMYB25, MYB25	myb domain protein 25
AT3G09230	AtMYB1, MYB1, SRM1	myb domain protein 1
AT3G09370	AtMYB3R3, MYB3R-3	myb domain protein 3r-3
AT3G11440	ATMYB65, MYB65	myb domain protein 65
AT3G11450	AtGlsA1, ZRF1a	DnaJ domain ;Myb-like DNA-binding domain
AT3G12820	AtMYB10, MYB10	myb domain protein 10
AT3G18100	AtMYB4R1, MYB4R1	myb domain protein 4r1
AT3G28910	ATMYB30, MYB30	myb domain protein 30
AT3G50060	MYB77	myb domain protein 77
AT3G55730	AtMYB109, MYB109	myb domain protein 109
AT3G60460	DUO1	myb-like HTH transcriptional regulator family protein
AT4G32730	ATMYB3R-1, ATMYB3R1, MYB3R-1, MYB3R1, PC-MYB1	Homeodomain-like protein
AT5G02320	ATMYB3R5, MYB3R-5	myb domain protein 3r-5
AT5G06100	ATMYB33, MYB33	myb domain protein 33
AT5G06110	AtGlsA1, AtGlsA2, ZRF1b	DnaJ domain ;Myb-like DNA-binding domain
AT5G08520	MYBS2	Duplicated homeodomain-like superfamily protein
AT5G11050	AtMYB64, MYB64, URP10	myb domain protein 64
AT5G58850	ATMYB119, MYB119	myb domain protein 119
AT5G67300	ATMYB44, ATMYBR1, MYB44, MYBR1	myb domain protein r1
AT1G06910	TRFL7	TRF-like 7
AT1G09710	DP1	Homeodomain-like superfamily protein
AT1G15720	TRFL5	TRF-like 5
AT1G17460	TRFL3	TRF-like 3
AT1G17520		Homeodomain-like/winged-helix DNA-binding family protein
AT1G49950	ATTRB1, TRB1	telomere repeat binding factor 1
AT1G58220	DRMY1	Homeodomain-like superfamily protein
AT1G72740		Homeodomain-like/winged-helix DNA-binding family protein
AT2G36960	TKI1	TSL-kinase interacting protein 1
AT2G47210	ATSWC4, SWC4	myb-like transcription factor family protein
AT3G09600	LCL5, RVE8	Homeodomain-like superfamily protein
AT3G10580		Homeodomain-like superfamily protein
AT3G16350	NID1	Homeodomain-like superfamily protein
AT3G21430	ALY3, ATALY3
AT3G49850	ATTRB3, TBP2, TRB3	telomere repeat binding factor 3
AT3G60110		DNA-binding bromodomain-containing protein
AT4G39160		Homeodomain-like superfamily protein
AT5G45420	maMYB	Duplicated homeodomain-like superfamily protein
AT5G47390	KUA1, MYBH	myb-like transcription factor family protein
AT5G58340		myb-like HTH transcriptional regulator family protein
AT5G61620		myb-like transcription factor family protein
AT5G67580	ATTBP3, ATTRB2, TBP3, TRB2	Homeodomain-like/winged-helix DNA-binding family protein

## Sheet: S8c_DAS TF_SC vs VN
Gene_ID	Gene_name	Description
AT1G14685	ATBPC2, BBR/BPC2, BPC2	basic pentacysteine 2
AT1G42990	ATBZIP60, BZIP60	basic region/leucine zipper motif 60
AT1G54830	NF-YC3	nuclear factor Y, subunit C3
AT2G01930	ATBPC1, BBR, BPC1	basic pentacysteine1
AT3G01330	DEL3, E2FF, E2L2	DP-E2F-like protein 3
AT4G02640	ATBZIP10, BZO2H1	bZIP transcription factor family protein
AT4G14410	bHLH104	basic helix-loop-helix (bHLH) DNA-binding superfamily protein
AT5G28040	VFP4	DNA-binding storekeeper protein-related transcriptional regulator
AT3G07650	BBX7, COL9	CONSTANS-like 9
AT1G77080	AGL27, FLM, MAF1
AT3G57230	AGL16	AGAMOUS-like 16
AT2G17180	DAZ1, ZAT2	C2H2-like zinc finger protein
AT5G18550		Zinc finger C-x8-C-x5-C-x3-H type family protein
AT5G63260		Zinc finger C-x8-C-x5-C-x3-H type family protein
AT2G36960	TKI1	TSL-kinase interacting protein 1
AT4G39160		Homeodomain-like superfamily protein
AT5G58340		myb-like HTH transcriptional regulator family protein

## Sheet: S8d_AS TF_SC vs EC
Gene_ID	Gene_name	Description
AT1G08000	GATA10	GATA transcription factor 10
AT1G32870	ANAC013, ANAC13, NAC13	NAC domain protein 13
AT1G78540	ATSHB, SHB, STATLB	SH2 domain protein B
AT2G21240	ATBPC4, BBR, BPC4	basic pentacysteine 4
AT2G24260	DROP1, LRL1	LJRHL1-like 1
AT3G48160	DEL1, E2FE, E2L3	DP-E2F-like 1
AT4G14770	ATTCX2, SOL2, TCX2	TESMIN/TSO1-like CXC 2
AT4G24470	AtTIFY1, GATA25, TIFY1, ZIM	GATA-type zinc finger protein with TIFY domain
AT4G35590	RKD5	RWP-RK domain-containing protein
AT5G02470	DPA	Transcription factor DP
AT5G39660	CDF2	cycling DOF factor 2
AT5G67420	ASL39, LBD37	LOB domain-containing protein 37
AT2G20400	PHL4	myb-like HTH transcriptional regulator family protein
AT1G77080	AGL27, FLM, MAF1
AT3G57230	AGL16	AGAMOUS-like 16
AT4G02560	LD	Homeodomain-like superfamily protein
AT4G12750		Homeodomain-like transcriptional regulator
AT1G72050	TFIIIA	transcription factor IIIA
AT3G48430	EIN6, JMJ12, REF6	relative of early flowering 6
AT4G25440	ZFWD1	zinc finger WD40 repeat protein 1
AT5G06420		Zinc finger (CCCH-type/C3HC4-type RING finger) family protein
AT5G40880		WD-40 repeat family protein / zfwd3 protein (ZFWD3)
AT1G09770	ATCDC5, ATMYBCDC5, CDC5	cell division cycle 5
AT2G36960	TKI1	TSL-kinase interacting protein 1
AT4G39160		Homeodomain-like superfamily protein

## Sheet: S8e_DEG SF_SC vs VN
Gene_ID	Gene_name	Description
AT1G02140	HAP1, MAGO, MEE63	mago nashi family protein
AT1G03457	AtBRN2, BRN2	RNA-binding (RRM/RBD/RNP motifs) family protein
AT1G03910	CTN
AT1G04080	PRP39, PRP39a	Tetratricopeptide repeat (TPR)-like superfamily protein
AT1G04510	MAC3A, PUB59	MOS4-associated complex 3A
AT1G04820	TOR2, TUA4	tubulin alpha-4 chain
AT1G04990		Zinc finger C-x8-C-x5-C-x3-H type family protein
AT1G05120		Helicase protein with RING/U-box domain
AT1G06220	CLO, GFA1, MEE5	Ribosomal protein S5/Elongation factor G/III/V family protein
AT1G06960	U2BL	RNA-binding (RRM/RBD/RNP motifs) family protein
AT1G07170		PHF5-like protein
AT1G07360	MAC5A	CCCH-type zinc fingerfamily protein with RNA-binding domain
AT1G08370	ATDCP1, DCP1	decapping 1
AT1G09140	At-SR30, ATSRP30, SR30	SERINE-ARGININE PROTEIN 30
AT1G09770	ATCDC5, ATMYBCDC5, CDC5	cell division cycle 5
AT1G09810	ECT11	evolutionarily conserved C-terminal region 11
AT1G10580		Transducin/WD40 repeat-like superfamily protein
AT1G10590		Nucleic acid-binding, OB-fold-like protein
AT1G11100	FRG5	SNF2 domain-containing protein / helicase domain-containing protein / zinc finger protein-related
AT1G11520		pliceosome associated protein-related
AT1G11650	ATRBP45B, RBP45B	RNA-binding (RRM/RBD/RNP motifs) family protein
AT1G12770	EMB1586, ISE1	P-loop containing nucleoside triphosphate hydrolases superfamily protein
AT1G13350	PRP4KB	Protein kinase superfamily protein
AT1G13730		Nuclear transport factor 2 (NTF2) family protein with RNA binding (RRM-RBD-RNP motifs) domain
AT1G14640		SWAP (Suppressor-of-White-APricot)/surp domain-containing protein
AT1G14650		SWAP (Suppressor-of-White-APricot)/surp domain-containing protein / ubiquitin family protein
AT1G15810		S15/NS1, RNA-binding protein
AT1G16280	AtRH36, RH36, SWA3	RNA helicase 36
AT1G17130	CWC16b	Family of unknown function (DUF572)
AT1G17690	NOF1
AT1G20220	ALBA2, Atalba2	Alba DNA/RNA-binding protein
AT1G20920	RCF1	P-loop containing nucleoside triphosphate hydrolases superfamily protein
AT1G20970
AT1G21580	SOP1	Zinc finger C-x8-C-x5-C-x3-H type family protein
AT1G22760	PAB3	poly(A) binding protein 3
AT1G23860	At-RSZ21, RSZ21, RSZP21, SRZ-21, SRZ21	RS-containing zinc finger protein 21
AT1G27880		DEAD/DEAH box RNA helicase family protein
AT1G29250	ALBA1, IRP5	Alba DNA/RNA-binding protein
AT1G29350		Kinase-related protein of unknown function (DUF1296)
AT1G29550	EIF4E1B	Eukaryotic initiation factor 4E protein
AT1G30460	ATCPSF30, CPSF30, OXT6	cleavage and polyadenylation specificity factor 30
AT1G30480	DRT111, RSN2, SFPS	D111/G-patch domain-containing protein
AT1G31870	BUD13
AT1G31970	RH5, STRS1	DEA(D/H)-box RNA helicase family protein
AT1G32490	EMB2733, ESP3, GSM1, RSW12	RNA helicase family protein
AT1G33980	ATUPF3, UPF3	Smg-4/UPF3 family protein
AT1G47490	ATRBP47C, RBP47C	RNA-binding protein 47C
AT1G47500	ATRBP47C', RBP47C'	RNA-binding protein 47C'
AT1G49590	ZOP1	C2H2 and C2HC zinc fingers superfamily protein
AT1G51510	Y14	RNA-binding (RRM/RBD/RNP motifs) family protein
AT1G53645		hydroxyproline-rich glycoprotein family protein
AT1G53720	ATCYP59, CYP59	cyclophilin 59
AT1G54080	UBP1A	oligouridylate-binding protein 1A
AT1G55460	AtKIN17, KIN17	DNA/RNA-binding protein Kin17, conserved region
AT1G58050		RNA helicase family protein
AT1G58470	ATRBP1, RBP1	RNA-binding protein 1
AT1G60170	emb1220, PRP31	pre-mRNA processing ribonucleoprotein binding region-containing protein
AT1G60200	RBM25	splicing factor PWI domain-containing protein / RNA recognition motif (RRM)-containing protein
AT1G60650	AtRZ-1b, RBGB1, RZ-1b	RNA-binding (RRM/RBD/RNP motifs) family protein with retrovirus zinc finger-like domain
AT1G60900	ATU2AF65B, U2AF65b	U2 snRNP auxilliary factor, large subunit, splicing factor
AT1G65700	AtLSM8, LSM8	Small nuclear ribonucleoprotein family protein
AT1G66260	ALY3, IRP8	RNA-binding (RRM/RBD/RNP motifs) family protein
AT1G67210	ZCCHC8B	Proline-rich spliceosome-associated (PSP) family protein / zinc knuckle (CCHC-type) family protein
AT1G67580	CDKG2	Protein kinase superfamily protein
AT1G67680		SRP72 RNA-binding domain
AT1G67950	BPL2	RNA-binding (RRM/RBD/RNP motifs) family protein
AT1G70770		Protein of unknown function DUF2359, transmembrane
AT1G71770	PAB5	poly(A)-binding protein 5
AT1G71800	CSTF64	cleavage stimulating factor 64
AT1G72320	APUM23, PUM23	pumilio 23
AT1G72730		DEA(D/H)-box RNA helicase family protein
AT1G73530	ORRM6	RNA-binding (RRM/RBD/RNP motifs) family protein
AT1G73720	SMU1	transducin family protein / WD-40 repeat family protein
AT1G75560		zinc knuckle (CCHC-type) family protein
AT1G75660	AtXRN3, XRN3	5'-3' exoribonuclease 3
AT1G76010	ALBA1, Atalba1	Alba DNA/RNA-binding protein
AT1G76860	LSM3B	Small nuclear ribonucleoprotein family protein
AT1G76940	NSRa	RNA-binding (RRM/RBD/RNP motifs) family protein
AT1G77180	SKIP	chromatin protein family
AT1G78260		RNA-binding (RRM/RBD/RNP motifs) family protein
AT1G79090	PAT1
AT1G79270	ECT8	evolutionarily conserved C-terminal region 8
AT1G80070	EMB14, EMB177, EMB33, PRP8, SUS2	Pre-mRNA-processing-splicing factor
AT2G01440	RECG, RECG1	DEAD/DEAH box RNA helicase family protein
AT2G02160	AtC3H17, C3H17	CCCH-type zinc finger family protein
AT2G03640		Nuclear transport factor 2 (NTF2) family protein with RNA binding (RRM-RBD-RNP motifs) domain
AT2G13540	ABH1, ATCBP80, CBP80, ENS	ARM repeat superfamily protein
AT2G16860	AtSYF2	GCIP-interacting family protein
AT2G17530		Protein kinase superfamily protein
AT2G17870	ATCSP3, CSP3	cold shock domain protein 3
AT2G18940		Tetratricopeptide repeat (TPR)-like superfamily protein
AT2G19380		RNA recognition motif (RRM)-containing protein
AT2G21660	ATGRP7, CCR2, GR-RBP7, GRP7, RBGA3, SRBP1	cold, circadian rhythm, and rna binding 2
AT2G22600		RNA-binding KH domain-containing protein
AT2G24480		Zinc finger, C3HC4 type (RING finger) family protein
AT2G24590	At-RSZ22a, RSZ22a	RNA recognition motif and CCHC-type zinc finger domains containing protein
AT2G25910		3'-5' exonuclease domain-containing protein / K homology domain-containing protein / KH domain-containing protein
AT2G25970		KH domain-containing protein
AT2G26280	CID7	CTC-interacting domain 7
AT2G26460	SMU2	RED family protein
AT2G27330		RNA-binding (RRM/RBD/RNP motifs) family protein
AT2G28480		RNA-binding CRS1 / YhbY (CRM) domain protein
AT2G28540		RNA binding (RRM/RBD/RNP motifs) family protein
AT2G30000		PHF5-like protein
AT2G32600		hydroxyproline-rich glycoprotein family protein
AT2G32850		Protein kinase superfamily protein
AT2G33410	RBGD2	RNA-binding (RRM/RBD/RNP motifs) family protein
AT2G33435		RNA-binding (RRM/RBD/RNP motifs) family protein
AT2G33730	SMA1	P-loop containing nucleoside triphosphate hydrolases superfamily protein
AT2G34160	ALBA2, IRP7	Alba DNA/RNA-binding protein
AT2G36660	PAB7	poly(A) binding protein 7
AT2G37510		RNA-binding (RRM/RBD/RNP motifs) family protein
AT2G39260	UPF2	binding;RNA binding
AT2G41060		RNA-binding (RRM/RBD/RNP motifs) family protein
AT2G41500	AtPRP4, AtSAP60, EMB2776, LIS, PRP4	WD-40 repeat family protein / small nuclear ribonucleoprotein Prp4p-related
AT2G41835		zinc finger (C2H2 type, AN1-like) family protein
AT2G42270	BRR2b	U5 small nuclear ribonucleoprotein helicase
AT2G42520	RH37	P-loop containing nucleoside triphosphate hydrolases superfamily protein
AT2G43410	FPA	RNA binding
AT2G43810	LSM6B	Small nuclear ribonucleoprotein family protein
AT2G44195		CBF1-interacting co-repressor CIR, N-terminal;Pre-mRNA splicing factor
AT2G44710		RNA-binding (RRM/RBD/RNP motifs) family protein
AT2G45810	RH6	DEA(D/H)-box RNA helicase family protein
AT2G46200
AT2G47330		P-loop containing nucleoside triphosphate hydrolases superfamily protein
AT3G01150	ATPTB1, PTB1	polypyrimidine tract-binding protein 1
AT3G01210	BPL6	RNA-binding (RRM/RBD/RNP motifs) family protein
AT3G02560		Ribosomal protein S7e family protein
AT3G02830	PNT1, ZFN1	zinc finger protein 1
AT3G04920		Ribosomal protein S24e family protein
AT3G06410		Zinc finger C-x8-C-x5-C-x3-H type family protein
AT3G06480	RH40	DEAD box RNA helicase family protein
AT3G07030		Alba DNA/RNA-binding protein
AT3G07660		Kinase-related protein of unknown function (DUF1296)
AT3G07810		RNA-binding (RRM/RBD/RNP motifs) family protein
AT3G09620		P-loop containing nucleoside triphosphate hydrolases superfamily protein
AT3G09720	AtRH57, RH57	P-loop containing nucleoside triphosphate hydrolases superfamily protein
AT3G10770		Single-stranded nucleic acid binding R3H protein
AT3G11960		Cleavage and polyadenylation specificity factor (CPSF) A subunit protein
AT3G12130	KHZ1	KH domain-containing protein / zinc finger (CCCH type) family protein.
AT3G12580	ATHSP70, HSC70-4, HSP70	heat shock protein 70
AT3G13200	CWC15, EMB2769	Cwf15 / Cwc15 cell cycle control family protein
AT3G13222	GIP1	GBF-interacting protein 1
AT3G13224	RBGD3	RNA-binding (RRM/RBD/RNP motifs) family protein
AT3G13300	VCS	Transducin/WD40 repeat-like superfamily protein
AT3G13460	ECT2	evolutionarily conserved C-terminal region 2
AT3G13700		RNA-binding (RRM/RBD/RNP motifs) family protein
AT3G13990		Kinase-related protein of unknown function (DUF1296)
AT3G14100	UBP1C	RNA-binding (RRM/RBD/RNP motifs) family protein
AT3G15010		RNA-binding (RRM/RBD/RNP motifs) family protein
AT3G16230		Predicted eukaryotic LigT
AT3G16380	PAB6	poly(A) binding protein 6
AT3G16650	PRL2	Transducin/WD40 repeat-like superfamily protein
AT3G17330	ECT6	evolutionarily conserved C-terminal region 6
AT3G18580	SSB2	Nucleic acid-binding, OB-fold-like protein
AT3G18740	RPL30C	Ribosomal protein L7Ae/L30e/S12e/Gadd45 family protein
AT3G19670	ATPRP40B, PRP40B	pre-mRNA-processing protein 40B
AT3G19840	ATPRP40C, CA150, PRP40, PRP40C	pre-mRNA-processing protein 40C
AT3G21100		RNA-binding (RRM/RBD/RNP motifs) family protein
AT3G21215		RNA-binding (RRM/RBD/RNP motifs) family protein
AT3G21810		Zinc finger C-x8-C-x5-C-x3-H type family protein
AT3G22430
AT3G23900	IRR	RNA recognition motif (RRM)-containing protein
AT3G26400	EIF4B1	eukaryotic translation initiation factor 4B1
AT3G26560		ATP-dependent RNA helicase, putative
AT3G29390	RIK	RS2-interacting KH protein
AT3G45630		RNA binding (RRM/RBD/RNP motifs) family protein
AT3G47120	GDS1	RNA recognition motif (RRM)-containing protein
AT3G48440		Zinc finger C-x8-C-x5-C-x3-H type family protein
AT3G49601
AT3G50670	U1-70K, U1SNRNP	U1 small nuclear ribonucleoprotein-70K
AT3G51110		Tetratricopeptide repeat (TPR)-like superfamily protein
AT3G51620	NTP6	PAP/OAS1 substrate-binding domain superfamily
AT3G52120		SWAP (Suppressor-of-White-APricot)/surp domain-containing protein / D111/G-patch domain-containing protein
AT3G52250	PWR	Duplicated homeodomain-like superfamily protein
AT3G53500	At-RS2Z, RS2Z32, RSZ32	RNA-binding (RRM/RBD/RNP motifs) family protein with retrovirus zinc finger-like domain
AT3G53570	AFC1, AME2, FC1	FUS3-complementing gene 1
AT3G53640		Protein kinase superfamily protein
AT3G54880
AT3G55460	At-SCL30, SCL30	SC35-like splicing factor 30
AT3G55770	WLIM2b	GATA type zinc finger transcription factor family protein
AT3G56790		RNA splicing factor-related
AT3G56860	UBA2A	UBP1-associated protein 2A
AT3G57290	ATEIF3E-1, ATINT6, EIF3E, INT-6, INT6, TIF3E1	eukaryotic translation initiation factor 3E
AT3G57480	SAP13	zinc finger (C2H2 type, AN1-like) family protein
AT3G58510	RH11	DEA(D/H)-box RNA helicase family protein
AT3G59350		Protein kinase superfamily protein
AT3G60240	CUM2, EIF4G
AT3G61240	RH12	DEA(D/H)-box RNA helicase family protein
AT3G61690	NTP8	nucleotidyltransferases
AT3G61860	At-RS31, ATRSP31, RS31, RSP31	RNA-binding (RRM/RBD/RNP motifs) family protein
AT3G62200		Putative endonuclease or glycosyl hydrolase
AT3G62240		RING/U-box superfamily protein
AT3G63400		Cyclophilin-like peptidyl-prolyl cis-trans isomerase family protein
AT4G00660	ATRH8, RH8	RNAhelicase-like 8
AT4G00830	LIF2	RNA-binding (RRM/RBD/RNP motifs) family protein
AT4G01290	CBE1
AT4G02400		U3 ribonucleoprotein (Utp) family protein
AT4G02430	At-SR34b, SR34b	RNA-binding (RRM/RBD/RNP motifs) family protein
AT4G03110	AtBRN1, AtRBP-DR1, BRN1, RBP-DR1	RNA-binding protein-defense related 1
AT4G03430	EMB2770, STA1	pre-mRNA splicing factor-related
AT4G09040	CP33C	RNA-binding (RRM/RBD/RNP motifs) family protein
AT4G10070		KH domain-containing protein
AT4G15900	PRL1	pleiotropic regulatory locus 1
AT4G16280	FCA	RNA binding;abscisic acid binding
AT4G16680		P-loop containing nucleoside triphosphate hydrolases superfamily protein
AT4G17720	BPL1, IRP3	RNA-binding (RRM/RBD/RNP motifs) family protein
AT4G18950	BHP	Integrin-linked protein kinase family
AT4G20520		RNA binding;RNA-directed DNA polymerases
AT4G21110		G10 family protein
AT4G21660		proline-rich spliceosome-associated (PSP) family protein
AT4G21710	EMB1989, NRPB2, RPB2	DNA-directed RNA polymerase family protein
AT4G22350		Ubiquitin C-terminal hydrolases superfamily protein
AT4G25610		C2H2-like zinc finger protein
AT4G25880	APUM6, PUM6	pumilio 6
AT4G26000	PEP	RNA-binding KH domain-containing protein
AT4G26480		RNA-binding KH domain-containing protein
AT4G26650		RNA-binding (RRM/RBD/RNP motifs) family protein
AT4G27000	ATRBP45C	RNA-binding (RRM/RBD/RNP motifs) family protein
AT4G28010	RPF5	Tetratricopeptide repeat (TPR)-like superfamily protein
AT4G28440		Nucleic acid-binding, OB-fold-like protein
AT4G28990		RNA-binding protein-related
AT4G31420	REIL1	Zinc finger protein 622
AT4G31580	At-RSZ22, AtRSZ22, RSZ22, RSZP22, SRZ-22, SRZ22	serine/arginine-rich 22
AT4G31850	PGR3	proton gradient regulation 3
AT4G34110	ATPAB2, PAB2, PABP2	poly(A) binding protein 2
AT4G35500		Protein kinase superfamily protein
AT4G35785		RNA-binding (RRM/RBD/RNP motifs) family protein
AT4G35890	AtLARP1c, LARP1c	winged-helix DNA-binding transcription factor family protein
AT4G36680	RPPR7	Tetratricopeptide repeat (TPR)-like superfamily protein
AT4G36690	ATU2AF65A	U2 snRNP auxilliary factor, large subunit, splicing factor
AT4G36960		RNA-binding (RRM/RBD/RNP motifs) family protein
AT4G37120	SMP2	Pre-mRNA splicing Prp18-interacting factor
AT4G38710		glycine-rich protein
AT4G38780		Pre-mRNA-processing-splicing factor
AT4G39260	ATGRP8, CCR1, GR-RBP8, GRP8, RBGA6	cold, circadian rhythm, and RNA binding 1
AT5G01290		mRNA capping enzyme family protein
AT5G03480		RNA-binding (RRM/RBD/RNP motifs) family protein
AT5G04210		CCCH-type zinc fingerfamily protein with RNA-binding domain
AT5G04895	ABO6	DEA(D/H)-box RNA helicase family protein
AT5G05100	MUG13.4	Single-stranded nucleic acid binding R3H protein
AT5G05130		DNA/RNA helicase protein
AT5G06210	S-RBP11	RNA binding (RRM/RBD/RNP motifs) family protein
AT5G06420		Zinc finger (CCCH-type/C3HC4-type RING finger) family protein
AT5G07350	AtTudor1, TSN1, Tudor1	TUDOR-SN protein 1
AT5G08290	YLS8	mRNA splicing factor, thioredoxin-like U5 snRNP
AT5G08420		RNA-binding KH domain-containing protein
AT5G08550	ILP1	GC-rich sequence DNA-binding factor-like protein
AT5G08620	ATRH25, STRS2	DEA(D/H)-box RNA helicase family protein
AT5G08695		RNA-binding (RRM/RBD/RNP motifs) family protein
AT5G09560		RNA-binding KH domain-containing protein
AT5G09880		Splicing factor, CC1-like
AT5G11170	UAP56a	DEAD/DEAH box RNA helicase family protein
AT5G12190		RNA-binding (RRM/RBD/RNP motifs) family protein
AT5G13480	FY, WDR33	Transducin/WD40 repeat-like superfamily protein
AT5G14610	RH46	DEAD box RNA helicase family protein
AT5G15200		Ribosomal protein S4
AT5G16260	ELF9, RRM	RNA binding (RRM/RBD/RNP motifs) family protein
AT5G17440	LUC7B	LUC7 related protein
AT5G18550		Zinc finger C-x8-C-x5-C-x3-H type family protein
AT5G22080		Chaperone DnaJ-domain superfamily protein
AT5G23590		DNAJ heat shock N-terminal domain-containing protein
AT5G25060	RRC1	RNA recognition motif (RRM)-containing protein
AT5G26742	AtRH3, emb1138, RH3	DEAD box RNA helicase (RH3)
AT5G35620	EIF(ISO)4E, EIF4E2, eIFiso4E, LSP, LSP1	Eukaryotic initiation factor 4E protein
AT5G35910	AtRRP6L2, RRP6L2	Polynucleotidyl transferase, ribonuclease H fold protein with HRDC domain
AT5G38600	ZCCHC8A	Proline-rich spliceosome-associated (PSP) family protein / zinc knuckle (CCHC-type) family protein
AT5G40490	HLP1, RBGD5	RNA-binding (RRM/RBD/RNP motifs) family protein
AT5G41520	RPS10B	RNA binding Plectin/S10 domain-containing protein
AT5G41770		crooked neck protein, putative / cell cycle protein, putative
AT5G42820	ATU2AF35B, U2AF35B	Zinc finger C-x8-C-x5-C-x3-H type family protein
AT5G44200	ATCBP20, CBP20	CAP-binding protein 20
AT5G45330	DCP5-L	decapping 5-like
AT5G45990		crooked neck protein, putative / cell cycle protein, putative
AT5G46190		RNA-binding KH domain-containing protein
AT5G46250	AtLARP6a, LARP6a	RNA-binding protein
AT5G46580	SOT1	pentatricopeptide (PPR) repeat-containing protein
AT5G47010	ATUPF1, LBA1, UPF1	RNA helicase, putative
AT5G47620		RNA-binding (RRM/RBD/RNP motifs) family protein
AT5G50940		RNA-binding KH domain-containing protein
AT5G51300	AtSF1, SF1, SOT4	splicing factor-related
AT5G52040	At-RS41, ATRSP41, RS41	RNA-binding (RRM/RBD/RNP motifs) family protein
AT5G53180	ATPTB2, PTB2	polypyrimidine tract-binding protein 2
AT5G55550		RNA-binding (RRM/RBD/RNP motifs) family protein
AT5G57870	eIFiso4G1	MIF4G domain-containing protein / MA3 domain-containing protein
AT5G58190	ECT10	evolutionarily conserved C-terminal region 10
AT5G58470	TAF15b	TBP-associated factor 15B
AT5G59280	APUM16, PUM16	pumilio 16
AT5G59710	AtVIP2, NOT2b, VIP2	VIRE2 interacting protein 2
AT5G59950	ALY1	RNA-binding (RRM/RBD/RNP motifs) family protein
AT5G60170		RNA binding (RRM/RBD/RNP motifs) family protein
AT5G60180	APUM19, PUM19	pumilio 19
AT5G60250		zinc finger (C3HC4-type RING finger) family protein
AT5G61780	AtTudor2, TSN2, Tudor2	TUDOR-SN protein 2
AT5G61960	AML1, ML1	MEI2-like protein 1
AT5G63120	RH30	P-loop containing nucleoside triphosphate hydrolases superfamily protein
AT5G63260		Zinc finger C-x8-C-x5-C-x3-H type family protein
AT5G63370	CDKG1	Protein kinase superfamily protein
AT5G64200	At-SC35, ATSC35, SC35	ortholog of human splicing factor SC35
AT5G64390	HEN4	RNA-binding KH domain-containing protein
AT5G65260		RNA-binding (RRM/RBD/RNP motifs) family protein
AT5G66010		RNA-binding (RRM/RBD/RNP motifs) family protein
AT5G66100	AtLARP1b, LARP1b	winged-helix DNA-binding transcription factor family protein
AT5G66540
AT5G67320	HOS15, OLI1	WD-40 repeat family protein

## Sheet: S8f_DEG SF_SC vs EC
Gene_ID	Gene_name	Description
AT1G01350		Zinc finger (CCCH-type/C3HC4-type RING finger) family protein
AT1G02140	HAP1, MAGO, MEE63	mago nashi family protein
AT1G02840	At-SR34, ATSRP34, SR1, SR34, SRP34	RNA-binding (RRM/RBD/RNP motifs) family protein
AT1G03140	PRP18a	splicing factor Prp18 family protein
AT1G03330	LSM2	Small nuclear ribonucleoprotein family protein
AT1G03457	AtBRN2, BRN2	RNA-binding (RRM/RBD/RNP motifs) family protein
AT1G04510	MAC3A, PUB59	MOS4-associated complex 3A
AT1G04820	TOR2, TUA4	tubulin alpha-4 chain
AT1G04990		Zinc finger C-x8-C-x5-C-x3-H type family protein
AT1G05120		Helicase protein with RING/U-box domain
AT1G06220	CLO, GFA1, MEE5	Ribosomal protein S5/Elongation factor G/III/V family protein
AT1G06670	NIH	nuclear DEIH-boxhelicase
AT1G06960	U2BL	RNA-binding (RRM/RBD/RNP motifs) family protein
AT1G07170		PHF5-like protein
AT1G07360	MAC5A	CCCH-type zinc fingerfamily protein with RNA-binding domain
AT1G09140	At-SR30, ATSRP30, SR30	SERINE-ARGININE PROTEIN 30
AT1G09230	U11/U12-65K	RNA-binding (RRM/RBD/RNP motifs) family protein
AT1G09660		RNA-binding KH domain-containing protein
AT1G09760	U2A'	U2 small nuclear ribonucleoprotein A
AT1G09770	ATCDC5, ATMYBCDC5, CDC5	cell division cycle 5
AT1G09810	ECT11	evolutionarily conserved C-terminal region 11
AT1G10170	ATNFXL1, NFXL1	NF-X-like 1
AT1G10590		Nucleic acid-binding, OB-fold-like protein
AT1G11100	FRG5	SNF2 domain-containing protein / helicase domain-containing protein / zinc finger protein-related
AT1G11520		pliceosome associated protein-related
AT1G11650	ATRBP45B, RBP45B	RNA-binding (RRM/RBD/RNP motifs) family protein
AT1G12300	RFL2	Tetratricopeptide repeat (TPR)-like superfamily protein
AT1G12800	SDP	Nucleic acid-binding, OB-fold-like protein
AT1G13350	PRP4KB	Protein kinase superfamily protein
AT1G14410	ATWHY1, PTAC1, WHY1	ssDNA-binding transcriptional regulator
AT1G14640		SWAP (Suppressor-of-White-APricot)/surp domain-containing protein
AT1G14650		SWAP (Suppressor-of-White-APricot)/surp domain-containing protein / ubiquitin family protein
AT1G14710		hydroxyproline-rich glycoprotein family protein
AT1G15280	BTZ2	CASC3/Barentsz eIF4AIII binding
AT1G15480	POCO1	Tetratricopeptide repeat (TPR)-like superfamily protein
AT1G15810		S15/NS1, RNA-binding protein
AT1G16280	AtRH36, RH36, SWA3	RNA helicase 36
AT1G16610	AtSR45, RNPS1, SR45	arginine/serine-rich 45
AT1G17370	UBP1B	oligouridylate binding protein 1B
AT1G17640	RBGD1	RNA-binding (RRM/RBD/RNP motifs) family protein
AT1G18050		SWAP (Suppressor-of-White-APricot)/surp RNA-binding domain-containing protein
AT1G19120	LSM1A	Small nuclear ribonucleoprotein family protein
AT1G19720		Pentatricopeptide repeat (PPR-like) superfamily protein
AT1G20220	ALBA2, Atalba2	Alba DNA/RNA-binding protein
AT1G20580		Small nuclear ribonucleoprotein family protein
AT1G20880		RNA-binding (RRM/RBD/RNP motifs) family protein
AT1G20920	RCF1	P-loop containing nucleoside triphosphate hydrolases superfamily protein
AT1G20960	BRR2, BRR2a, emb1507	U5 small nuclear ribonucleoprotein helicase, putative
AT1G21190	LSM3A	Small nuclear ribonucleoprotein family protein
AT1G21580	SOP1	Zinc finger C-x8-C-x5-C-x3-H type family protein
AT1G22760	PAB3	poly(A) binding protein 3
AT1G22780	PFL, PFL1, RPS18A	Ribosomal protein S13/S18 family
AT1G26110	DCP5	decapping 5
AT1G26370	RID1	RNA helicase family protein
AT1G27050
AT1G27090		glycine-rich protein
AT1G27880		DEAD/DEAH box RNA helicase family protein
AT1G28060	RDM16	Pre-mRNA-splicing factor 3
AT1G29250	ALBA1, IRP5	Alba DNA/RNA-binding protein
AT1G29350		Kinase-related protein of unknown function (DUF1296)
AT1G29400	AML5, ML5	MEI2-like protein 5
AT1G30460	ATCPSF30, CPSF30, OXT6	cleavage and polyadenylation specificity factor 30
AT1G30480	DRT111, RSN2, SFPS	D111/G-patch domain-containing protein
AT1G31280	AGO2, AtAGO2	Argonaute family protein
AT1G31600	AtTRM9, TRM9	RNA-binding (RRM/RBD/RNP motifs) family protein
AT1G32490	EMB2733, ESP3, GSM1, RSW12	RNA helicase family protein
AT1G32790	CID11	CTC-interacting domain 11
AT1G33680		KH domain-containing protein
AT1G33980	ATUPF3, UPF3	Smg-4/UPF3 family protein
AT1G44910	ATPRP40A, PRP40A	pre-mRNA-processing protein 40A
AT1G45233	AtTHO5, THO5
AT1G47490	ATRBP47C, RBP47C	RNA-binding protein 47C
AT1G47500	ATRBP47C', RBP47C'	RNA-binding protein 47C'
AT1G48110	ECT7	evolutionarily conserved C-terminal region 7
AT1G48410	AGO1, AtAGO1, ICU9	Stabilizer of iron transporter SufD / Polynucleotidyl transferase
AT1G48650		DEA(D/H)-box RNA helicase family protein
AT1G48920	ATNUC-L1, NUC-L1, NUC1, PARL1	nucleolin like 1
AT1G49760	PAB8, PABP8	poly(A) binding protein 8
AT1G50300	TAF15	TBP-associated factor 15
AT1G51380		DEA(D/H)-box RNA helicase family protein
AT1G51510	Y14	RNA-binding (RRM/RBD/RNP motifs) family protein
AT1G51520		RNA-binding (RRM/RBD/RNP motifs) family protein
AT1G51580		RNA-binding KH domain-containing protein
AT1G53120		RNA-binding S4 domain-containing protein
AT1G53645		hydroxyproline-rich glycoprotein family protein
AT1G54080	UBP1A	oligouridylate-binding protein 1A
AT1G54270	EIF4A-2	eif4a-2
AT1G54380	GEMIN2	spliceosome protein-related
AT1G54440	AAtrimmer1, AtRRP6L1, RRP6L1	Polynucleotidyl transferase, ribonuclease H fold protein with HRDC domain
AT1G54490	AIN1, ATXRN4, EIN5, XRN4	exoribonuclease 4
AT1G55150	AtRH20, RH20	DEA(D/H)-box RNA helicase family protein
AT1G55310	At-SCL33, ATSCL33, SCL33, SR33	SC35-like splicing factor 33
AT1G55460	AtKIN17, KIN17	DNA/RNA-binding protein Kin17, conserved region
AT1G55500	ECT4	evolutionarily conserved C-terminal region 4
AT1G56070	LOS1	Ribosomal protein S5/Elongation factor G/III/V family protein
AT1G58060		RNA helicase family protein
AT1G59760	AtMTR4, MTR4	RNA helicase, ATP-dependent, SK12/DOB1 protein
AT1G59990	EMB3108, HS3, RH22	DEA(D/H)-box RNA helicase family protein
AT1G60000		RNA-binding (RRM/RBD/RNP motifs) family protein
AT1G60170	emb1220, PRP31	pre-mRNA processing ribonucleoprotein binding region-containing protein
AT1G60200	RBM25	splicing factor PWI domain-containing protein / RNA recognition motif (RRM)-containing protein
AT1G60650	AtRZ-1b, RBGB1, RZ-1b	RNA-binding (RRM/RBD/RNP motifs) family protein with retrovirus zinc finger-like domain
AT1G63250		DEA(D/H)-box RNA helicase family protein
AT1G65700	AtLSM8, LSM8	Small nuclear ribonucleoprotein family protein
AT1G66260	ALY3, IRP8	RNA-binding (RRM/RBD/RNP motifs) family protein
AT1G67325		Ran BP2/NZF zinc finger-like superfamily protein
AT1G67580	CDKG2	Protein kinase superfamily protein
AT1G67650		SRP72 RNA-binding domain
AT1G67680		SRP72 RNA-binding domain
AT1G67950	BPL2	RNA-binding (RRM/RBD/RNP motifs) family protein
AT1G69250		Nuclear transport factor 2 (NTF2) family protein with RNA binding (RRM-RBD-RNP motifs) domain
AT1G69620	RPL34	ribosomal protein L34
AT1G70770		Protein of unknown function DUF2359, transmembrane
AT1G71260	ATWHY2, WHY2	WHIRLY 2
AT1G71280		DEA(D/H)-box RNA helicase family protein
AT1G71370		DEA(D/H)-box RNA helicase family protein
AT1G71770	PAB5	poly(A)-binding protein 5
AT1G71800	CSTF64	cleavage stimulating factor 64
AT1G72320	APUM23, PUM23	pumilio 23
AT1G72370	AP40, P40, RP40, RPSAA	40s ribosomal protein SA
AT1G72730		DEA(D/H)-box RNA helicase family protein
AT1G73490		RNA-binding (RRM/RBD/RNP motifs) family protein
AT1G74230	GR-RBP5, ORRM4, RBGA2	glycine-rich RNA-binding protein 5
AT1G75340		Zinc finger C-x8-C-x5-C-x3-H type family protein
AT1G75660	AtXRN3, XRN3	5'-3' exoribonuclease 3
AT1G76010	ALBA1, Atalba1	Alba DNA/RNA-binding protein
AT1G76300	SmD3	snRNP core protein SMD3
AT1G76460		RNA-binding (RRM/RBD/RNP motifs) family protein
AT1G76940	NSRa	RNA-binding (RRM/RBD/RNP motifs) family protein
AT1G77030	RH29	hydrolases, acting on acid anhydrides, in phosphorus-containing anhydrides;ATP-dependent helicases;nucleic acid binding;ATP binding;RNA binding;helicases
AT1G77180	SKIP	chromatin protein family
AT1G78160	APUM7, PUM7	pumilio 7
AT1G78260		RNA-binding (RRM/RBD/RNP motifs) family protein
AT1G79090	PAT1
AT1G79270	ECT8	evolutionarily conserved C-terminal region 8
AT1G79880	AtLa2, La2	RNA recognition motif (RRM)-containing protein
AT1G80620		S15/NS1, RNA-binding protein
AT2G01130		DEA(D/H)-box RNA helicase family protein
AT2G01440	RECG, RECG1	DEAD/DEAH box RNA helicase family protein
AT2G02160	AtC3H17, C3H17	CCCH-type zinc finger family protein
AT2G02570	SPF30	nucleic acid binding;RNA binding
AT2G02740	ATWHY3, PTAC11, WHY3	ssDNA-binding transcriptional regulator
AT2G03870	EMB2816, LSM7	Small nuclear ribonucleoprotein family protein
AT2G05160		CCCH-type zinc fingerfamily protein with RNA-binding domain
AT2G13540	ABH1, ATCBP80, CBP80, ENS	ARM repeat superfamily protein
AT2G14160		RNA-binding (RRM/RBD/RNP motifs) family protein
AT2G15690	BLX, DYW2	Tetratricopeptide repeat (TPR)-like superfamily protein
AT2G16860	AtSYF2	GCIP-interacting family protein
AT2G16940	CC1	Splicing factor, CC1-like
AT2G17530		Protein kinase superfamily protein
AT2G18020	EMB2296	Ribosomal protein L2 family
AT2G18510	EMB2444, JANUS	RNA-binding (RRM/RBD/RNP motifs) family protein
AT2G18740	PCP, SME1	Small nuclear ribonucleoprotein family protein
AT2G18940		Tetratricopeptide repeat (TPR)-like superfamily protein
AT2G19380		RNA recognition motif (RRM)-containing protein
AT2G20280		Zinc finger C-x8-C-x5-C-x3-H type family protein
AT2G21060	ATCSP4, ATGRP2B, GRP2B	glycine-rich protein 2B
AT2G21440		RNA-binding (RRM/RBD/RNP motifs) family protein
AT2G21660	ATGRP7, CCR2, GR-RBP7, GRP7, RBGA3, SRBP1	cold, circadian rhythm, and rna binding 2
AT2G22090	UBA1A	RNA-binding (RRM/RBD/RNP motifs) family protein
AT2G22100		RNA-binding (RRM/RBD/RNP motifs) family protein
AT2G22600		RNA-binding KH domain-containing protein
AT2G23350	PAB4, PABP4	poly(A) binding protein 4
AT2G23930	SNRNP-G	probable small nuclear ribonucleoprotein G
AT2G24480		Zinc finger, C3HC4 type (RING finger) family protein
AT2G25910		3'-5' exonuclease domain-containing protein / K homology domain-containing protein / KH domain-containing protein
AT2G25970		KH domain-containing protein
AT2G28450	TRM2b	zinc finger (CCCH-type) family protein
AT2G28480		RNA-binding CRS1 / YhbY (CRM) domain protein
AT2G28540		RNA binding (RRM/RBD/RNP motifs) family protein
AT2G29140	APUM3, PUM3	pumilio 3
AT2G29190	APUM2, PUM2	pumilio 2
AT2G29200	APUM1, PUM1	pumilio 1
AT2G29210		splicing factor PWI domain-containing protein
AT2G29580	MAC5B	CCCH-type zinc fingerfamily protein with RNA-binding domain
AT2G30000		PHF5-like protein
AT2G30260	U2B''	U2 small nuclear ribonucleoprotein B
AT2G30800	ATVT-1, HVT1	helicase in vascular tissue and tapetum
AT2G31610		Ribosomal protein S3 family protein
AT2G32000		DNA topoisomerase, type IA, core
AT2G32080	PUR ALPHA-1	purin-rich alpha 1
AT2G32415	AtRRP6L3, RRP6L3	Polynucleotidyl transferase, ribonuclease H fold protein with HRDC domain
AT2G32850		Protein kinase superfamily protein
AT2G33340	MAC3B, PUB60	MOS4-associated complex 3B
AT2G33410	RBGD2	RNA-binding (RRM/RBD/RNP motifs) family protein
AT2G33435		RNA-binding (RRM/RBD/RNP motifs) family protein
AT2G33730	SMA1	P-loop containing nucleoside triphosphate hydrolases superfamily protein
AT2G33800	EMB3113, PRPS5, RPS5, SCA1	Ribosomal protein S5 family protein
AT2G33845		Nucleic acid-binding, OB-fold-like protein
AT2G34160	ALBA2, IRP7	Alba DNA/RNA-binding protein
AT2G35340	MEE29	helicase domain-containing protein
AT2G35410		RNA-binding (RRM/RBD/RNP motifs) family protein
AT2G35920		RNA helicase family protein
AT2G36660	PAB7	poly(A) binding protein 7
AT2G36930		zinc finger (C2H2 type) family protein
AT2G37220		RNA-binding (RRM/RBD/RNP motifs) family protein
AT2G37230	RPPR5	Tetratricopeptide repeat (TPR)-like superfamily protein
AT2G37270	ATRPS5B, RPS5B	ribosomal protein 5B
AT2G37510		RNA-binding (RRM/RBD/RNP motifs) family protein
AT2G38610		RNA-binding KH domain-containing protein
AT2G38770	EMB2765, MAC7	P-loop containing nucleoside triphosphate hydrolases superfamily protein
AT2G39260	UPF2	binding;RNA binding
AT2G39740	HESO1	Nucleotidyltransferase family protein
AT2G40290		Eukaryotic translation initiation factor 2 subunit 1
AT2G41020		WW domain-containing protein
AT2G41500	AtPRP4, AtSAP60, EMB2776, LIS, PRP4	WD-40 repeat family protein / small nuclear ribonucleoprotein Prp4p-related
AT2G41840		Ribosomal protein S5 family protein
AT2G41900	DEG9, OXS2, TZF7	CCCH-type zinc finger protein with ARM repeat domain
AT2G42240		RNA-binding (RRM/RBD/RNP motifs) family protein
AT2G42520	RH37	P-loop containing nucleoside triphosphate hydrolases superfamily protein
AT2G43410	FPA	RNA binding
AT2G43970	AtLARP6b, LARP6b	RNA-binding protein
AT2G44195		CBF1-interacting co-repressor CIR, N-terminal;Pre-mRNA splicing factor
AT2G45620	URT1	Nucleotidyltransferase family protein
AT2G45810	RH6	DEA(D/H)-box RNA helicase family protein
AT2G46780		RNA-binding (RRM/RBD/RNP motifs) family protein
AT2G47250		RNA helicase family protein
AT2G47330		P-loop containing nucleoside triphosphate hydrolases superfamily protein
AT2G47580	U1A	spliceosomal protein U1A
AT2G47680		zinc finger (CCCH type) helicase family protein
AT2G47850		Zinc finger C-x8-C-x5-C-x3-H type family protein
AT3G01150	ATPTB1, PTB1	polypyrimidine tract-binding protein 1
AT3G01210	BPL6	RNA-binding (RRM/RBD/RNP motifs) family protein
AT3G01540	ATDRH1, DRH1, IRP6, RH14	DEAD box RNA helicase 1
AT3G02560		Ribosomal protein S7e family protein
AT3G02710		ARM repeat superfamily protein
AT3G03340	LUC7A, UNE6	LUC7 related protein
AT3G03950	ECT1	evolutionarily conserved C-terminal region 1
AT3G04160
AT3G04610	FLK	RNA-binding KH domain-containing protein
AT3G04680	CLPS3	CLP-similar protein 3
AT3G04920		Ribosomal protein S24e family protein
AT3G05060		NOP56-like pre RNA processing ribonucleoprotein
AT3G05070
AT3G06480	RH40	DEAD box RNA helicase family protein
AT3G06980		DEA(D/H)-box RNA helicase family protein
AT3G07030		Alba DNA/RNA-binding protein
AT3G07590	SmD1a	Small nuclear ribonucleoprotein family protein
AT3G07660		Kinase-related protein of unknown function (DUF1296)
AT3G08000		RNA-binding (RRM/RBD/RNP motifs) family protein
AT3G08620		RNA-binding KH domain-containing protein
AT3G09620		P-loop containing nucleoside triphosphate hydrolases superfamily protein
AT3G09650	CRM3, HCF152	Tetratricopeptide repeat (TPR)-like superfamily protein
AT3G09720	AtRH57, RH57	P-loop containing nucleoside triphosphate hydrolases superfamily protein
AT3G10360	APUM4, PUM4	pumilio 4
AT3G10400	U11/U12-31K	RNA recognition motif and CCHC-type zinc finger domains containing protein
AT3G10770		Single-stranded nucleic acid binding R3H protein
AT3G11400	ATEIF3G1, EIF3G1	eukaryotic translation initiation factor 3G1
AT3G11500		Small nuclear ribonucleoprotein family protein
AT3G11940	AML1, ATRPS5A, RPS5A	ribosomal protein 5A
AT3G11960		Cleavage and polyadenylation specificity factor (CPSF) A subunit protein
AT3G12130	KHZ1	KH domain-containing protein / zinc finger (CCCH type) family protein.
AT3G12640		RNA binding (RRM/RBD/RNP motifs) family protein
AT3G12860		NOP56-like pre RNA processing ribonucleoprotein
AT3G13180	AtTRM4e, TRM4e	NOL1/NOP2/sun family protein / antitermination NusB domain-containing protein
AT3G13200	CWC15, EMB2769	Cwf15 / Cwc15 cell cycle control family protein
AT3G13224	RBGD3	RNA-binding (RRM/RBD/RNP motifs) family protein
AT3G13230		RNA-binding KH domain-containing protein
AT3G13300	VCS	Transducin/WD40 repeat-like superfamily protein
AT3G13460	ECT2	evolutionarily conserved C-terminal region 2
AT3G13570	At-SCL30A, SCL30A	SC35-like splicing factor 30A
AT3G14010	CID4	CTC-interacting domain 4
AT3G14080	LSM1B	Small nuclear ribonucleoprotein family protein
AT3G14100	UBP1C	RNA-binding (RRM/RBD/RNP motifs) family protein
AT3G15000	MORF8, RIP1	cobalt ion binding
AT3G15010		RNA-binding (RRM/RBD/RNP motifs) family protein
AT3G16230		Predicted eukaryotic LigT
AT3G16380	PAB6	poly(A) binding protein 6
AT3G16650	PRL2	Transducin/WD40 repeat-like superfamily protein
AT3G16810	APUM24, PUM24	pumilio 24
AT3G17390	AtSAMS3, MAT4, MTO3, SAMS3	S-adenosylmethionine synthetase family protein
AT3G18610	ATNUC-L2, NUC-L2, NUC2, PARLL1	nucleolin like 2
AT3G18790
AT3G19090	AtLARP6c, LARP6c	RNA-binding protein
AT3G19130	ATRBP47B, RBP47B	RNA-binding protein 47B
AT3G19670	ATPRP40B, PRP40B	pre-mRNA-processing protein 40B
AT3G19840	ATPRP40C, CA150, PRP40, PRP40C	pre-mRNA-processing protein 40C
AT3G20930	ORRM1	RNA-binding (RRM/RBD/RNP motifs) family protein
AT3G21215		RNA-binding (RRM/RBD/RNP motifs) family protein
AT3G21810		Zinc finger C-x8-C-x5-C-x3-H type family protein
AT3G22310	ATRH9, PMH1	putative mitochondrial RNA helicase 1
AT3G22330	ATRH53, PMH2	putative mitochondrial RNA helicase 2
AT3G22430
AT3G23325		Splicing factor 3B subunit 5/RDS3 complex subunit 10
AT3G23370		RNA-binding (RRM/RBD/RNP motifs) family protein
AT3G23830	AtGRP4, GR-RBP4, GRP4, RBGA4	glycine-rich RNA-binding protein 4
AT3G23900	IRR	RNA recognition motif (RRM)-containing protein
AT3G24730		mRNA splicing factor, thioredoxin-like U5 snRNP
AT3G25440	LOH1	RNA-binding CRS1 / YhbY (CRM) domain protein
AT3G25840	PRP4KA	Protein kinase superfamily protein
AT3G26420	ATRZ-1A, RBGB2, RZ-1A	RNA-binding (RRM/RBD/RNP motifs) family protein with retrovirus zinc finger-like domain
AT3G26560		ATP-dependent RNA helicase, putative
AT3G27550	CFM9	RNA-binding CRS1 / YhbY (CRM) domain protein
AT3G29390	RIK	RS2-interacting KH protein
AT3G32940		RNA-binding KH domain-containing protein
AT3G45630		RNA binding (RRM/RBD/RNP motifs) family protein
AT3G46020		RNA-binding (RRM/RBD/RNP motifs) family protein
AT3G47120	GDS1	RNA recognition motif (RRM)-containing protein
AT3G47370		Ribosomal protein S10p/S20e family protein
AT3G48440		Zinc finger C-x8-C-x5-C-x3-H type family protein
AT3G48830		polynucleotide adenylyltransferase family protein / RNA recognition motif (RRM)-containing protein
AT3G48930	EMB1080	Nucleic acid-binding, OB-fold-like protein
AT3G49010	ATBBC1, BBC1, RSU2	breast basic conserved 1
AT3G49390	CID10	CTC-interacting domain 10
AT3G49601
AT3G49910		Translation protein SH3-like family protein
AT3G50370
AT3G50670	U1-70K, U1SNRNP	U1 small nuclear ribonucleoprotein-70K
AT3G51110		Tetratricopeptide repeat (TPR)-like superfamily protein
AT3G51620	NTP6	PAP/OAS1 substrate-binding domain superfamily
AT3G51800	ATEBP1, ATG2, EBP1, G2p	metallopeptidase M24 family protein
AT3G52660		RNA-binding (RRM/RBD/RNP motifs) family protein
AT3G53030	SRPK4	ser/arg-rich protein kinase 4
AT3G53110	LOS4	P-loop containing nucleoside triphosphate hydrolases superfamily protein
AT3G53460	CP29	chloroplast RNA-binding protein 29
AT3G53500	At-RS2Z, RS2Z32, RSZ32	RNA-binding (RRM/RBD/RNP motifs) family protein with retrovirus zinc finger-like domain
AT3G53870		Ribosomal protein S3 family protein
AT3G54880
AT3G55200	AtSAP130a, SAP130a	Cleavage and polyadenylation specificity factor (CPSF) A subunit protein
AT3G55220	AtSAP130b, SAP130b	Cleavage and polyadenylation specificity factor (CPSF) A subunit protein
AT3G55770	WLIM2b	GATA type zinc finger transcription factor family protein
AT3G56150	ATEIF3C-1, ATTIF3C1, EIF3C, EIF3C-1, TIF3C1	eukaryotic translation initiation factor 3C
AT3G56510		RNA-binding (RRM/RBD/RNP motifs) family protein
AT3G56860	UBA2A	UBP1-associated protein 2A
AT3G57150	AtCBF5, AtNAP57, CBF5, NAP57	homologue of NAP57
AT3G57290	ATEIF3E-1, ATINT6, EIF3E, INT-6, INT6, TIF3E1	eukaryotic translation initiation factor 3E
AT3G57480	SAP13	zinc finger (C2H2 type, AN1-like) family protein
AT3G58510	RH11	DEA(D/H)-box RNA helicase family protein
AT3G58570	RH52	P-loop containing nucleoside triphosphate hydrolases superfamily protein
AT3G59350		Protein kinase superfamily protein
AT3G59810	LSM6A	Small nuclear ribonucleoprotein family protein
AT3G60240	CUM2, EIF4G
AT3G60360	EDA14, UTP11	embryo sac development arrest 14
AT3G61690	NTP8	nucleotidyltransferases
AT3G61860	At-RS31, ATRSP31, RS31, RSP31	RNA-binding (RRM/RBD/RNP motifs) family protein
AT3G62200		Putative endonuclease or glycosyl hydrolase
AT3G62240		RING/U-box superfamily protein
AT3G62250	UBQ5	ubiquitin 5
AT3G62840		Small nuclear ribonucleoprotein family protein
AT3G63400		Cyclophilin-like peptidyl-prolyl cis-trans isomerase family protein
AT3G63450		RNA-binding (RRM/RBD/RNP motifs) family protein
AT4G00660	ATRH8, RH8	RNAhelicase-like 8
AT4G01290	CBE1
AT4G02400		U3 ribonucleoprotein (Utp) family protein
AT4G02840	SmD1b	Small nuclear ribonucleoprotein family protein
AT4G03110	AtBRN1, AtRBP-DR1, BRN1, RBP-DR1	RNA-binding protein-defense related 1
AT4G03430	EMB2770, STA1	pre-mRNA splicing factor-related
AT4G08350	GTA02, GTA2, SPT5-2	global transcription factor group A2
AT4G09040	CP33C	RNA-binding (RRM/RBD/RNP motifs) family protein
AT4G10070		KH domain-containing protein
AT4G10110	RBM7	RNA-binding (RRM/RBD/RNP motifs) family protein
AT4G10610	ATRBP37, CID12, RBP37	CTC-interacting domain 12
AT4G12600		Ribosomal protein L7Ae/L30e/S12e/Gadd45 family protein
AT4G12640	AtSPEN2	RNA recognition motif (RRM)-containing protein
AT4G13070		RNA-binding CRS1 / YhbY (CRM) domain protein
AT4G13850	ATGRP2, GR-RBP2, GRP2, RBGA5	glycine-rich RNA-binding protein 2
AT4G13860		RNA-binding (RRM/RBD/RNP motifs) family protein
AT4G13940	ATSAHH1, EMB1395, HOG1, MEE58, SAH1, SAHH1	S-adenosyl-L-homocysteine hydrolase
AT4G14300	AtRNP1, RBGD4	RNA-binding (RRM/RBD/RNP motifs) family protein
AT4G14342		Splicing factor 3B subunit 5/RDS3 complex subunit 10
AT4G14790	ATSUV3, EDA15, SUV3	ATP-dependent RNA helicase, mitochondrial (SUV3)
AT4G14990	AtPAT1H2, PAT1H2, PATH2	Topoisomerase II-associated protein PAT1
AT4G15770		RNA binding
AT4G15850	ATRH1, RH1	RNA helicase 1
AT4G15900	PRL1	pleiotropic regulatory locus 1
AT4G16390	SVR7	pentatricopeptide (PPR) repeat-containing protein
AT4G16630		DEA(D/H)-box RNA helicase family protein
AT4G16830	AtRGGA	Hyaluronan / mRNA binding family
AT4G17520	HLN	Hyaluronan / mRNA binding family
AT4G18375		RNA-binding KH domain-containing protein
AT4G18465		RNA helicase family protein
AT4G19610		nucleotide binding;nucleic acid binding;RNA binding
AT4G20020	MORF1
AT4G20030		RNA-binding (RRM/RBD/RNP motifs) family protein
AT4G20440	smB	small nuclear ribonucleoprotein associated protein B
AT4G21110		G10 family protein
AT4G21660		proline-rich spliceosome-associated (PSP) family protein
AT4G21670	ATCPL1, CPL1, FRY2, RCF2, SHI4	C-terminal domain phosphatase-like 1
AT4G21710	EMB1989, NRPB2, RPB2	DNA-directed RNA polymerase family protein
AT4G22285		Ubiquitin C-terminal hydrolases superfamily protein
AT4G22380		Ribosomal protein L7Ae/L30e/S12e/Gadd45 family protein
AT4G24680	MOS1	modifier of snc1
AT4G24740	AFC2, AME1, FC2	FUS3-complementing gene 2
AT4G24770	ATRBP31, ATRBP33, CP31, CP33a, RBP31	31-kDa RNA binding protein
AT4G25500	At-RS40, AT-SRP40, ATRSP35, ATRSP40, RS40, RSP35	arginine/serine-rich splicing factor 35
AT4G25550	IRP9	Cleavage/polyadenylation specificity factor, 25kDa subunit
AT4G25740		RNA binding Plectin/S10 domain-containing protein
AT4G26480		RNA-binding KH domain-containing protein
AT4G26650		RNA-binding (RRM/RBD/RNP motifs) family protein
AT4G27000	ATRBP45C	RNA-binding (RRM/RBD/RNP motifs) family protein
AT4G28010	RPF5	Tetratricopeptide repeat (TPR)-like superfamily protein
AT4G28200
AT4G28440		Nucleic acid-binding, OB-fold-like protein
AT4G28820		HIT-type Zinc finger family protein
AT4G28990		RNA-binding protein-related
AT4G29060	emb2726	elongation factor Ts family protein
AT4G29820	ATCFIM-25, CFIM-25	homolog of CFIM-25
AT4G30220	RUXF, SMFA	small nuclear ribonucleoprotein F
AT4G30330	PCP-like, SME2	Small nuclear ribonucleoprotein family protein
AT4G31200		SWAP (Suppressor-of-White-APricot)/surp RNA-binding domain-containing protein
AT4G31420	REIL1	Zinc finger protein 622
AT4G31580	At-RSZ22, AtRSZ22, RSZ22, RSZP22, SRZ-22, SRZ22	serine/arginine-rich 22
AT4G31700	AtRPS6, RPS6, RPS6A	ribosomal protein S6
AT4G32660	AME3	Protein kinase superfamily protein
AT4G34110	ATPAB2, PAB2, PABP2	poly(A) binding protein 2
AT4G35785		RNA-binding (RRM/RBD/RNP motifs) family protein
AT4G36690	ATU2AF65A	U2 snRNP auxilliary factor, large subunit, splicing factor
AT4G37120	SMP2	Pre-mRNA splicing Prp18-interacting factor
AT4G38680	ATCSP2, CSDP2, CSP2, GRP2	glycine rich protein 2
AT4G38710		glycine-rich protein
AT4G38780		Pre-mRNA-processing-splicing factor
AT4G39040	CFM4	RNA-binding CRS1 / YhbY (CRM) domain protein
AT4G39260	ATGRP8, CCR1, GR-RBP8, GRP8, RBGA6	cold, circadian rhythm, and RNA binding 1
AT5G01290		mRNA capping enzyme family protein
AT5G02530	ALY2	RNA-binding (RRM/RBD/RNP motifs) family protein
AT5G03440
AT5G04210		CCCH-type zinc fingerfamily protein with RNA-binding domain
AT5G04430	BTR1, BTR1L, BTR1S	binding to TOMV RNA 1L (long form)
AT5G04600		RNA-binding (RRM/RBD/RNP motifs) family protein
AT5G05100	MUG13.4	Single-stranded nucleic acid binding R3H protein
AT5G05130		DNA/RNA helicase protein
AT5G05450	RH18	P-loop containing nucleoside triphosphate hydrolases superfamily protein
AT5G05660	ATNFXL2, EBI, NFXL2	sequence-specific DNA binding transcription factors;zinc ion binding;sequence-specific DNA binding transcription factors
AT5G06770	KHZ2	KH domain-containing protein / zinc finger (CCCH type) family protein
AT5G07060	MAC5C	CCCH-type zinc fingerfamily protein with RNA-binding domain
AT5G07090		Ribosomal protein S4 (RPS4A) family protein
AT5G07290	AML4, ML4	MEI2-like 4
AT5G07350	AtTudor1, TSN1, Tudor1	TUDOR-SN protein 1
AT5G08290	YLS8	mRNA splicing factor, thioredoxin-like U5 snRNP
AT5G08420		RNA-binding KH domain-containing protein
AT5G08550	ILP1	GC-rich sequence DNA-binding factor-like protein
AT5G08600		U3 ribonucleoprotein (Utp) family protein
AT5G08620	ATRH25, STRS2	DEA(D/H)-box RNA helicase family protein
AT5G09840	MNU2	Putative endonuclease or glycosyl hydrolase
AT5G09860	AtHPR1, AtTHO1, HPR1, THO1	nuclear matrix protein-related
AT5G09880		Splicing factor, CC1-like
AT5G10350	RRM	RNA-binding (RRM/RBD/RNP motifs) family protein
AT5G10360	EMB3010, RPS6B	Ribosomal protein S6e
AT5G11200	UAP56b	DEAD/DEAH box RNA helicase family protein
AT5G12190		RNA-binding (RRM/RBD/RNP motifs) family protein
AT5G13480	FY, WDR33	Transducin/WD40 repeat-like superfamily protein
AT5G13570	ATDCP2, DCP2, ITS1, TDT	decapping 2
AT5G14610	RH46	DEAD box RNA helicase family protein
AT5G15200		Ribosomal protein S4
AT5G15270		RNA-binding KH domain-containing protein
AT5G15750		Alpha-L RNA-binding motif/Ribosomal protein S4 family protein
AT5G16130		Ribosomal protein S7e family protein
AT5G16260	ELF9, RRM	RNA binding (RRM/RBD/RNP motifs) family protein
AT5G16780	DOT2, MDF	SART-1 family
AT5G17440	LUC7B	LUC7 related protein
AT5G18550		Zinc finger C-x8-C-x5-C-x3-H type family protein
AT5G18810	At-SCL28, SCL28	SC35-like splicing factor 28
AT5G19030		RNA-binding (RRM/RBD/RNP motifs) family protein
AT5G19350		RNA-binding (RRM/RBD/RNP motifs) family protein
AT5G19960		RNA-binding (RRM/RBD/RNP motifs) family protein
AT5G20160		Ribosomal protein L7Ae/L30e/S12e/Gadd45 family protein
AT5G20250	DIN10, RS6	Raffinose synthase family protein
AT5G20290		Ribosomal protein S8e family protein
AT5G22080		Chaperone DnaJ-domain superfamily protein
AT5G22840		Protein kinase superfamily protein
AT5G23590		DNAJ heat shock N-terminal domain-containing protein
AT5G25060	RRC1	RNA recognition motif (RRM)-containing protein
AT5G25230		Ribosomal protein S5/Elongation factor G/III/V family protein
AT5G26742	AtRH3, emb1138, RH3	DEAD box RNA helicase (RH3)
AT5G27120		NOP56-like pre RNA processing ribonucleoprotein
AT5G27720	emb1644, LSM4	Small nuclear ribonucleoprotein family protein
AT5G28740		Tetratricopeptide repeat (TPR)-like superfamily protein
AT5G30510	ARRPS1, PRPS1, RPS1	ribosomal protein S1
AT5G32450	BPL4	RNA binding (RRM/RBD/RNP motifs) family protein
AT5G35620	EIF(ISO)4E, EIF4E2, eIFiso4E, LSP, LSP1	Eukaryotic initiation factor 4E protein
AT5G37370	ATSRL1	PRP38 family protein
AT5G37720	ALY4, AtALY4, DIP2
AT5G39570	PLDrp1
AT5G40490	HLP1, RBGD5	RNA-binding (RRM/RBD/RNP motifs) family protein
AT5G41690		RNA-binding (RRM/RBD/RNP motifs) family protein
AT5G41770		crooked neck protein, putative / cell cycle protein, putative
AT5G42950	EXA1	GYF domain-containing protein
AT5G43110	APUM14, PUM14	pumilio 14
AT5G43960		Nuclear transport factor 2 (NTF2) family protein with RNA binding (RRM-RBD-RNP motifs) domain
AT5G44200	ATCBP20, CBP20	CAP-binding protein 20
AT5G44500		Small nuclear ribonucleoprotein family protein
AT5G45330	DCP5-L	decapping 5-like
AT5G45990		crooked neck protein, putative / cell cycle protein, putative
AT5G46190		RNA-binding KH domain-containing protein
AT5G46250	AtLARP6a, LARP6a	RNA-binding protein
AT5G46750	AGD9	ARF-GAP domain 9
AT5G46840		RNA-binding (RRM/RBD/RNP motifs) family protein
AT5G47010	ATUPF1, LBA1, UPF1	RNA helicase, putative
AT5G47210		Hyaluronan / mRNA binding family
AT5G47420	PAWH2	Tryptophan RNA-binding attenuator protein-like
AT5G48650	G3BP-like	Nuclear transport factor 2 (NTF2) family protein with RNA binding (RRM-RBD-RNP motifs) domain
AT5G48870	AtLSM5, AtSAD1, LSM5, SAD1	Small nuclear ribonucleoprotein family protein
AT5G50250	CP31B	chloroplast RNA-binding protein 31B
AT5G51120	ATPABN1, PABN1	polyadenylate-binding protein 1
AT5G51280		DEAD-box protein abstrakt, putative
AT5G51410	LUC7RL	LUC7 N_terminus domain-containing protein
AT5G51660	ATCPSF160, CPSF160	cleavage and polyadenylation specificity factor 160
AT5G51730		RNA-binding (RRM/RBD/RNP motifs) family protein
AT5G51980		Transducin/WD40 repeat-like superfamily protein
AT5G52040	At-RS41, ATRSP41, RS41	RNA-binding (RRM/RBD/RNP motifs) family protein
AT5G52650		RNA binding Plectin/S10 domain-containing protein
AT5G53060	ESR1, HOS5, RCF3, SHI1	RNA-binding KH domain-containing protein
AT5G53180	ATPTB2, PTB2	polypyrimidine tract-binding protein 2
AT5G54580	ORRM2	RNA-binding (RRM/RBD/RNP motifs) family protein
AT5G54890	mCSF2	RNA-binding CRS1 / YhbY (CRM) domain-containing protein
AT5G54900	ATRBP45A, RBP45A	RNA-binding protein 45A
AT5G54910		DEA(D/H)-box RNA helicase family protein
AT5G55550		RNA-binding (RRM/RBD/RNP motifs) family protein
AT5G56030	AtHsp90.2, ERD8, HSP81-2, HSP81.2, HSP90.2	heat shock protein 81-2
AT5G56140		RNA-binding KH domain-containing protein
AT5G56510	APUM12, PUM12	pumilio 12
AT5G58190	ECT10	evolutionarily conserved C-terminal region 10
AT5G59280	APUM16, PUM16	pumilio 16
AT5G59710	AtVIP2, NOT2b, VIP2	VIRE2 interacting protein 2
AT5G59950	ALY1	RNA-binding (RRM/RBD/RNP motifs) family protein
AT5G60250		zinc finger (C3HC4-type RING finger) family protein
AT5G60980	NTF2	Nuclear transport factor 2 (NTF2) family protein with RNA binding (RRM-RBD-RNP motifs) domain
AT5G60990	RH10	DEA(D/H)-box RNA helicase family protein
AT5G61020	ECT3	evolutionarily conserved C-terminal region 3
AT5G61030	GR-RBP3, ORRM3, RBGA7	glycine-rich RNA-binding protein 3
AT5G61140	BRR2c	U5 small nuclear ribonucleoprotein helicase
AT5G61780	AtTudor2, TSN2, Tudor2	TUDOR-SN protein 2
AT5G61960	AML1, ML1	MEI2-like protein 1
AT5G62190	AtRH7, PRH75	DEAD box RNA helicase (PRH75)
AT5G62300		Ribosomal protein S10p/S20e family protein
AT5G63120	RH30	P-loop containing nucleoside triphosphate hydrolases superfamily protein
AT5G63260		Zinc finger C-x8-C-x5-C-x3-H type family protein
AT5G63370	CDKG1	Protein kinase superfamily protein
AT5G64200	At-SC35, ATSC35, SC35	ortholog of human splicing factor SC35
AT5G64390	HEN4	RNA-binding KH domain-containing protein
AT5G65900		DEA(D/H)-box RNA helicase family protein
AT5G66010		RNA-binding (RRM/RBD/RNP motifs) family protein
AT5G66100	AtLARP1b, LARP1b	winged-helix DNA-binding transcription factor family protein
AT5G66860		Ribosomal protein L25/Gln-tRNA synthetase, anti-codon-binding domain
AT5G67320	HOS15, OLI1	WD-40 repeat family protein
ATCG00830	RPL2.1	ribosomal protein L2

## Sheet: S8g_DAS SF_SC vs VN
Gene_ID	Gene_name	Description
AT1G02840	At-SR34, ATSRP34, SR1, SR34, SRP34	RNA-binding (RRM/RBD/RNP motifs) family protein
AT1G07350	SR45a	RNA-binding (RRM/RBD/RNP motifs) family protein
AT1G09140	At-SR30, ATSRP30, SR30	SERINE-ARGININE PROTEIN 30
AT1G13350	PRP4KB	Protein kinase superfamily protein
AT1G16610	AtSR45, RNPS1, SR45	arginine/serine-rich 45
AT1G21580	SOP1	Zinc finger C-x8-C-x5-C-x3-H type family protein
AT1G55310	At-SCL33, ATSCL33, SCL33, SR33	SC35-like splicing factor 33
AT1G67650		SRP72 RNA-binding domain
AT1G75560		zinc knuckle (CCHC-type) family protein
AT1G75660	AtXRN3, XRN3	5'-3' exoribonuclease 3
AT1G77180	SKIP	chromatin protein family
AT1G79270	ECT8	evolutionarily conserved C-terminal region 8
AT2G16860	AtSYF2	GCIP-interacting family protein
AT2G26280	CID7	CTC-interacting domain 7
AT2G37340	AT-RS2Z33, ATRSZ33, RS2Z33, RSZ33	arginine/serine-rich zinc knuckle-containing protein 33
AT2G43410	FPA	RNA binding
AT3G01540	ATDRH1, DRH1, IRP6, RH14	DEAD box RNA helicase 1
AT3G04500		RNA-binding (RRM/RBD/RNP motifs) family protein
AT3G52120		SWAP (Suppressor-of-White-APricot)/surp domain-containing protein / D111/G-patch domain-containing protein
AT3G53500	At-RS2Z, RS2Z32, RSZ32	RNA-binding (RRM/RBD/RNP motifs) family protein with retrovirus zinc finger-like domain
AT3G61690	NTP8	nucleotidyltransferases
AT3G62310		RNA helicase family protein
AT4G00660	ATRH8, RH8	RNAhelicase-like 8
AT4G03110	AtBRN1, AtRBP-DR1, BRN1, RBP-DR1	RNA-binding protein-defense related 1
AT4G03430	EMB2770, STA1	pre-mRNA splicing factor-related
AT4G16280	FCA	RNA binding;abscisic acid binding
AT4G21660		proline-rich spliceosome-associated (PSP) family protein
AT4G21670	ATCPL1, CPL1, FRY2, RCF2, SHI4	C-terminal domain phosphatase-like 1
AT4G35890	AtLARP1c, LARP1c	winged-helix DNA-binding transcription factor family protein
AT4G36690	ATU2AF65A	U2 snRNP auxilliary factor, large subunit, splicing factor
AT5G08290	YLS8	mRNA splicing factor, thioredoxin-like U5 snRNP
AT5G09880		Splicing factor, CC1-like
AT5G11170	UAP56a	DEAD/DEAH box RNA helicase family protein
AT5G18550		Zinc finger C-x8-C-x5-C-x3-H type family protein
AT5G23590		DNAJ heat shock N-terminal domain-containing protein
AT5G37370	ATSRL1	PRP38 family protein
AT5G47620		RNA-binding (RRM/RBD/RNP motifs) family protein
AT5G52040	At-RS41, ATRSP41, RS41	RNA-binding (RRM/RBD/RNP motifs) family protein
AT5G59950	ALY1	RNA-binding (RRM/RBD/RNP motifs) family protein
AT5G63260		Zinc finger C-x8-C-x5-C-x3-H type family protein
AT5G63370	CDKG1	Protein kinase superfamily protein
AT5G66010		RNA-binding (RRM/RBD/RNP motifs) family protein

## Sheet: S8h_DAS SF_SC vs EC
Gene_ID	Gene_name	Description
AT1G02840	At-SR34, ATSRP34, SR1, SR34, SRP34	RNA-binding (RRM/RBD/RNP motifs) family protein
AT1G03910	CTN
AT1G04510	MAC3A, PUB59	MOS4-associated complex 3A
AT1G07360	MAC5A	CCCH-type zinc fingerfamily protein with RNA-binding domain
AT1G09140	At-SR30, ATSRP30, SR30	SERINE-ARGININE PROTEIN 30
AT1G09770	ATCDC5, ATMYBCDC5, CDC5	cell division cycle 5
AT1G09810	ECT11	evolutionarily conserved C-terminal region 11
AT1G12770	EMB1586, ISE1	P-loop containing nucleoside triphosphate hydrolases superfamily protein
AT1G15810		S15/NS1, RNA-binding protein
AT1G23860	At-RSZ21, RSZ21, RSZP21, SRZ-21, SRZ21	RS-containing zinc finger protein 21
AT1G27090		glycine-rich protein
AT1G28060	RDM16	Pre-mRNA-splicing factor 3
AT1G29550	EIF4E1B	Eukaryotic initiation factor 4E protein
AT1G55310	At-SCL33, ATSCL33, SCL33, SR33	SC35-like splicing factor 33
AT1G58470	ATRBP1, RBP1	RNA-binding protein 1
AT1G60650	AtRZ-1b, RBGB1, RZ-1b	RNA-binding (RRM/RBD/RNP motifs) family protein with retrovirus zinc finger-like domain
AT1G66260	ALY3, IRP8	RNA-binding (RRM/RBD/RNP motifs) family protein
AT1G67950	BPL2	RNA-binding (RRM/RBD/RNP motifs) family protein
AT1G72320	APUM23, PUM23	pumilio 23
AT1G75660	AtXRN3, XRN3	5'-3' exoribonuclease 3
AT1G79090	PAT1
AT1G79270	ECT8	evolutionarily conserved C-terminal region 8
AT2G02570	SPF30	nucleic acid binding;RNA binding
AT2G13540	ABH1, ATCBP80, CBP80, ENS	ARM repeat superfamily protein
AT2G28540		RNA binding (RRM/RBD/RNP motifs) family protein
AT2G37510		RNA-binding (RRM/RBD/RNP motifs) family protein
AT2G39260	UPF2	binding;RNA binding
AT2G43410	FPA	RNA binding
AT2G46610	At-RS31a, RS31a	RNA-binding (RRM/RBD/RNP motifs) family protein
AT3G01540	ATDRH1, DRH1, IRP6, RH14	DEAD box RNA helicase 1
AT3G04610	FLK	RNA-binding KH domain-containing protein
AT3G07030		Alba DNA/RNA-binding protein
AT3G12640		RNA binding (RRM/RBD/RNP motifs) family protein
AT3G13700		RNA-binding (RRM/RBD/RNP motifs) family protein
AT3G17330	ECT6	evolutionarily conserved C-terminal region 6
AT3G19670	ATPRP40B, PRP40B	pre-mRNA-processing protein 40B
AT3G20890		RNA-binding (RRM/RBD/RNP motifs) family protein
AT3G45630		RNA binding (RRM/RBD/RNP motifs) family protein
AT3G50370
AT3G52120		SWAP (Suppressor-of-White-APricot)/surp domain-containing protein / D111/G-patch domain-containing protein
AT3G53500	At-RS2Z, RS2Z32, RSZ32	RNA-binding (RRM/RBD/RNP motifs) family protein with retrovirus zinc finger-like domain
AT3G61860	At-RS31, ATRSP31, RS31, RSP31	RNA-binding (RRM/RBD/RNP motifs) family protein
AT4G00830	LIF2	RNA-binding (RRM/RBD/RNP motifs) family protein
AT4G10070		KH domain-containing protein
AT4G21110		G10 family protein
AT4G21660		proline-rich spliceosome-associated (PSP) family protein
AT4G25440	ZFWD1	zinc finger WD40 repeat protein 1
AT4G25880	APUM6, PUM6	pumilio 6
AT4G36680	RPPR7	Tetratricopeptide repeat (TPR)-like superfamily protein
AT5G04280	AtRZ-1c, RBGB3, RZ-1c	RNA-binding (RRM/RBD/RNP motifs) family protein with retrovirus zinc finger-like domain
AT5G04430	BTR1, BTR1L, BTR1S	binding to TOMV RNA 1L (long form)
AT5G06210	S-RBP11	RNA binding (RRM/RBD/RNP motifs) family protein
AT5G06420		Zinc finger (CCCH-type/C3HC4-type RING finger) family protein
AT5G11170	UAP56a	DEAD/DEAH box RNA helicase family protein
AT5G21160	AtLARP1a, LARP1a	LA RNA-binding protein
AT5G23590		DNAJ heat shock N-terminal domain-containing protein
AT5G45330	DCP5-L	decapping 5-like
AT5G47010	ATUPF1, LBA1, UPF1	RNA helicase, putative
AT5G47620		RNA-binding (RRM/RBD/RNP motifs) family protein
AT5G51300	AtSF1, SF1, SOT4	splicing factor-related
AT5G59710	AtVIP2, NOT2b, VIP2	VIRE2 interacting protein 2
AT5G59950	ALY1	RNA-binding (RRM/RBD/RNP motifs) family protein
AT5G63120	RH30	P-loop containing nucleoside triphosphate hydrolases superfamily protein
AT5G66010		RNA-binding (RRM/RBD/RNP motifs) family protein
